# Supplementary material for: Cellular, molecular, and therapeutic characterization of pilocarpine-induced temporal lobe epilepsy
Source: Sci Rep. 2021 Sep 27;11:19102. doi: 10.1038/s41598-021-98534-3 (PMC8476594; doi:10.1038/s41598-021-98534-3)
Supplement: Supplementary file 6 — Supplementary Information 6. [file 41598_2021_98534_MOESM6_ESM.xlsx]

## Sheet: DEGs
Gene_ID	Gene_Names	baseMean	log2FoldChange	lfcSE	stat	pvalue	padj
ENSMUSG00000029304	Spp1	485.762	3.02808	0.186838	16.207	4.5e-59	1.43e-57
ENSMUSG00000026043	Col3a1	688.376	2.82075	0.117026	24.1036	2.29e-128	9.74e-126
ENSMUSG00000024907	Gal	77.9733	2.78114	0.135024	20.5974	2.89e-94	4.06e-92
ENSMUSG00000073418	C4b	2920.47	2.57267	0.0933704	27.5534	4.03e-167	4.75e-164
ENSMUSG00000023918	Adgrf4	228.863	2.55385	0.0998761	25.5702	3.28e-144	2.09e-141
ENSMUSG00000024529	Lox	97.6961	2.52318	0.121788	20.7178	2.39e-95	3.42e-93
ENSMUSG00000027832	Ptx3	84.7128	2.51174	0.150572	16.6813	1.79e-62	6.64e-61
ENSMUSG00000024164	C3	403.479	2.49773	0.173238	14.418	3.99e-47	7.28e-46
ENSMUSG00000069516	Lyz2	756.125	2.46793	0.136857	18.0329	1.08e-72	6.28e-71
ENSMUSG00000029816	Gpnmb	312.158	2.44711	0.122851	19.9194	2.76e-88	3.2e-86
ENSMUSG00000050063	Klk6	107.832	2.43049	0.144472	16.8233	1.65e-63	6.48e-62
ENSMUSG00000046167	Gldn	181.669	2.33992	0.103884	22.5244	2.4e-112	6.21e-110
ENSMUSG00000015451	C4a	360.167	2.321	0.0967124	23.999	2.85e-127	1.12e-124
ENSMUSG00000020592	Sdc1	106.5	2.28385	0.142711	16.0033	1.21e-57	3.61e-56
ENSMUSG00000001506	Col1a1	716.959	2.26829	0.0962878	23.5574	1.06e-122	3.75e-120
ENSMUSG00000005124	Ccn4	90.4787	2.25903	0.101667	22.2199	2.21e-109	5.28e-107
ENSMUSG00000068699	Flnc	247.803	2.23981	0.0972337	23.0353	2.06e-117	6.45e-115
ENSMUSG00000041559	Fmod	921.127	2.1865	0.134517	16.2544	2.08e-59	6.74e-58
ENSMUSG00000005087	Cd44	553.634	2.12874	0.113785	18.7086	4.22e-78	3.21e-76
ENSMUSG00000035279	Ssc5d	73.964	2.12568	0.0781329	27.2059	5.53e-163	6.04e-160
ENSMUSG00000031273	Col4a6	122.495	2.12186	0.0784121	27.0604	2.88e-161	2.76e-158
ENSMUSG00000110148	5830408C22Rik	59.9891	2.09614	0.0793875	26.4039	1.23e-153	9.94e-151
ENSMUSG00000020932	Gfap	36295.8	2.05502	0.0843862	24.3525	5.45e-131	2.38e-128
ENSMUSG00000026728	Vim	3874.87	2.03491	0.0876612	23.2134	3.34e-119	1.11e-116
ENSMUSG00000030111	A2m	685.208	2.01933	0.0895926	22.539	1.72e-112	4.54e-110
ENSMUSG00000018927	Ccl6	90.762	2.01403	0.151448	13.2985	2.36e-40	3.09e-39
ENSMUSG00000015134	Aldh1a3	90.3167	2.01092	0.122574	16.4058	1.74e-60	5.9e-59
ENSMUSG00000026247	Ecel1	382.224	1.99249	0.10467	19.0359	8.61e-81	7.32e-79
ENSMUSG00000048373	Fgfbp1	61.7302	1.98974	0.140516	14.1602	1.62e-45	2.69e-44
ENSMUSG00000056737	Capg	140.744	1.98078	0.0799221	24.7839	1.34e-135	6.6e-133
ENSMUSG00000040552	C3ar1	97.7079	1.96394	0.106121	18.5066	1.83e-76	1.31e-74
ENSMUSG00000073421	H2-Ab1	101.234	1.96038	0.151749	12.9186	3.53e-38	4.1e-37
ENSMUSG00000037686	Aspg	93.4789	1.93831	0.0892941	21.707	1.76e-104	3.55e-102
ENSMUSG00000030109	Slc6a12	60.6936	1.93461	0.150995	12.8124	1.4e-37	1.58e-36
ENSMUSG00000029661	Col1a2	1094.27	1.92793	0.0942476	20.456	5.31e-93	7.07e-91
ENSMUSG00000020473	Aebp1	863.995	1.92142	0.0958803	20.0398	2.48e-89	2.99e-87
ENSMUSG00000036198	Arhgap36	166.655	1.91916	0.0863871	22.2159	2.41e-109	5.67e-107
ENSMUSG00000109588	Lnp1	48.3829	1.91019	0.0758636	25.1793	6.76e-140	3.83e-137
ENSMUSG00000001025	S100a6	432.677	1.9031	0.0747571	25.4572	5.88e-143	3.46e-140
ENSMUSG00000031375	Bgn	1449.57	1.89612	0.0719914	26.3381	7.02e-153	5.37e-150
ENSMUSG00000024610	Cd74	268.368	1.87138	0.169038	11.0708	1.74e-28	1.25e-27
ENSMUSG00000025355	Mmp19	68.5524	1.87064	0.0777541	24.0584	6.81e-128	2.74e-125
ENSMUSG00000036594	H2-Aa	103.563	1.84272	0.175345	10.5091	7.84e-26	4.89e-25
ENSMUSG00000004885	Crabp2	76.5236	1.83551	0.146742	12.5084	6.71e-36	7.06e-35
ENSMUSG00000079014	Serpina3i	86.1957	1.82906	0.113422	16.1262	1.67e-58	5.2e-57
ENSMUSG00000034205	Loxl2	87.3594	1.8288	0.0874553	20.9113	4.23e-97	6.6e-95
ENSMUSG00000031070	Mrgprf	63.7783	1.81743	0.0986825	18.417	9.6e-76	6.65e-74
ENSMUSG00000025572	Tmc6	216.13	1.80018	0.0533855	33.7204	2.91e-249	2.22e-245
ENSMUSG00000045573	Penk	1689.14	1.8001	0.0753481	23.8904	3.85e-126	1.47e-123
ENSMUSG00000067586	S1pr3	684.779	1.79701	0.110256	16.2986	1.01e-59	3.3e-58
ENSMUSG00000072812	Ahnak2	85.1837	1.79616	0.104845	17.1316	8.62e-66	3.65e-64
ENSMUSG00000042436	Mfap4	238.854	1.77417	0.0680107	26.0866	5.18e-150	3.45e-147
ENSMUSG00000031465	Angpt2	110.624	1.76752	0.0840993	21.0171	4.58e-98	7.37e-96
ENSMUSG00000029335	Bmp3	528.85	1.75346	0.081327	21.5606	4.21e-103	8.26e-101
ENSMUSG00000041449	Serpina3h	208.789	1.74198	0.107567	16.1944	5.52e-59	1.74e-57
ENSMUSG00000000682	Cd52	59.6395	1.73158	0.110307	15.6979	1.56e-55	4.23e-54
ENSMUSG00000035551	Igfbpl1	222.338	1.72874	0.0739045	23.3916	5.21e-121	1.77e-118
ENSMUSG00000041481	Serpina3g	178.903	1.71406	0.0893955	19.1739	6.12e-82	5.54e-80
ENSMUSG00000030124	Lag3	297.022	1.70029	0.105491	16.1179	1.91e-58	5.92e-57
ENSMUSG00000038147	Cd84	116.721	1.69087	0.107056	15.7942	3.41e-56	9.47e-55
ENSMUSG00000013766	Ly6g6e	118.902	1.69012	0.111943	15.098	1.67e-51	3.68e-50
ENSMUSG00000035778	Ggta1	219.756	1.67944	0.0745787	22.519	2.7e-112	6.89e-110
ENSMUSG00000001119	Col6a1	477.092	1.67181	0.0668036	25.0258	3.21e-138	1.75e-135
ENSMUSG00000023224	Serping1	455.683	1.67075	0.0764669	21.8494	7.88e-106	1.63e-103
ENSMUSG00000053399	Adamts18	68.3978	1.66688	0.0536616	31.0629	7.65e-212	2.34e-208
ENSMUSG00000021478	Drd1	380.352	1.66415	0.0538845	30.8836	1.98e-209	5.06e-206
ENSMUSG00000046805	Mpeg1	1336.5	1.65243	0.111418	14.8309	9.24e-50	1.88e-48
ENSMUSG00000026656	Fcgr2b	145.221	1.65102	0.0895422	18.4385	6.45e-76	4.51e-74
ENSMUSG00000031825	Crispld2	183.768	1.6426	0.0880769	18.6496	1.27e-77	9.53e-76
ENSMUSG00000024650	Slc22a6	224.998	1.63684	0.131932	12.4067	2.4e-35	2.45e-34
ENSMUSG00000046352	Gjb2	447.526	1.63113	0.0894364	18.2379	2.58e-74	1.64e-72
ENSMUSG00000090122	Kcne1l	294.33	1.62844	0.0786052	20.7167	2.45e-95	3.47e-93
ENSMUSG00000013584	Aldh1a2	403.327	1.61588	0.121559	13.293	2.54e-40	3.3e-39
ENSMUSG00000030108	Slc6a13	380.697	1.60737	0.109737	14.6475	1.4e-48	2.68e-47
ENSMUSG00000085803	Gm12056	50.7484	1.60259	0.0912755	17.5578	5.19e-69	2.63e-67
ENSMUSG00000064294	Aox3	106.257	1.5765	0.0880244	17.9097	9.9e-72	5.61e-70
ENSMUSG00000036907	C1ql2	1910.26	1.56876	0.0541234	28.9849	1.02e-184	1.73e-181
ENSMUSG00000097415	AU020206	98.1724	1.5601	0.0863599	18.065	6.01e-73	3.56e-71
ENSMUSG00000029718	Pcolce	367.994	1.55293	0.0738632	21.0245	3.92e-98	6.38e-96
ENSMUSG00000026177	Slc11a1	86.3209	1.54427	0.093809	16.4618	6.9e-61	2.39e-59
ENSMUSG00000061878	Sphk1	88.9272	1.54414	0.11046	13.9792	2.09e-44	3.27e-43
ENSMUSG00000022146	Osmr	345.405	1.54259	0.0767982	20.0863	9.73e-90	1.18e-87
ENSMUSG00000006014	Prg4	98.6579	1.54084	0.154863	9.94971	2.53e-23	1.4e-22
ENSMUSG00000039457	Ppl	117.638	1.54065	0.0702707	21.9245	1.52e-106	3.27e-104
ENSMUSG00000070469	Adamtsl3	125.715	1.53451	0.0769699	19.9365	1.96e-88	2.31e-86
ENSMUSG00000032092	Mpzl2	54.1729	1.53193	0.130425	11.7457	7.43e-32	6.3e-31
ENSMUSG00000053113	Socs3	84.6783	1.50862	0.135741	11.114	1.07e-28	7.76e-28
ENSMUSG00000075334	Rprm	1625.67	1.50681	0.0394996	38.1475	0	0
ENSMUSG00000030717	Nupr1	109.512	1.50548	0.0901537	16.6991	1.33e-62	4.99e-61
ENSMUSG00000040212	Emp3	73.2664	1.50201	0.080555	18.6458	1.37e-77	1.02e-75
ENSMUSG00000037406	Htra4	97.7375	1.47917	0.0712248	20.7676	8.49e-96	1.25e-93
ENSMUSG00000079330	Lemd1	63.0409	1.47848	0.0744943	19.8469	1.17e-87	1.27e-85
ENSMUSG00000005268	Prlr	749.755	1.47496	0.0806655	18.2849	1.09e-74	7.11e-73
ENSMUSG00000018774	Cd68	311.8	1.4716	0.0889114	16.5513	1.57e-61	5.59e-60
ENSMUSG00000006219	Fblim1	51.6567	1.46727	0.0768192	19.1004	2.51e-81	2.22e-79
ENSMUSG00000063727	Tnfrsf11b	54.6653	1.45747	0.0750251	19.4264	4.62e-84	4.53e-82
ENSMUSG00000026042	Col5a2	154.724	1.45685	0.0732372	19.8922	4.76e-88	5.27e-86
ENSMUSG00000089991	Gm16332	110.09	1.45402	0.0912091	15.9416	3.26e-57	9.54e-56
ENSMUSG00000027995	Tlr2	92.9482	1.44993	0.103308	14.0351	9.51e-45	1.52e-43
ENSMUSG00000078302	Foxd1	64.0141	1.44549	0.092664	15.5993	7.36e-55	1.93e-53
ENSMUSG00000027907	S100a11	112.532	1.4377	0.0722083	19.9104	3.31e-88	3.78e-86
ENSMUSG00000018566	Slc2a4	62.4761	1.43079	0.0900878	15.8822	8.41e-57	2.41e-55
ENSMUSG00000031274	Col4a5	266.831	1.42548	0.0576057	24.7454	3.47e-135	1.66e-132
ENSMUSG00000028370	Pappa	118.8	1.42271	0.101872	13.9657	2.52e-44	3.94e-43
ENSMUSG00000021624	Cd180	90.8887	1.42229	0.0940157	15.1282	1.06e-51	2.36e-50
ENSMUSG00000039899	Fgl2	195.759	1.41212	0.0813135	17.3663	1.48e-67	6.9e-66
ENSMUSG00000015090	Ptgds	16911	1.4074	0.123863	11.3625	6.43e-30	4.96e-29
ENSMUSG00000023992	Trem2	496.967	1.4048	0.105819	13.2756	3.21e-40	4.12e-39
ENSMUSG00000021903	Galnt15	135.095	1.40263	0.0795299	17.6365	1.29e-69	6.66e-68
ENSMUSG00000028108	Ecm1	200.531	1.40235	0.0567754	24.7	1.07e-134	4.96e-132
ENSMUSG00000040690	Col16a1	386.863	1.3944	0.0771818	18.0665	5.85e-73	3.48e-71
ENSMUSG00000037254	Itih2	189.501	1.3928	0.105325	13.2239	6.39e-40	8.05e-39
ENSMUSG00000075217	Fads2b	43.0251	1.39226	0.098604	14.1197	2.87e-45	4.72e-44
ENSMUSG00000029163	Emilin1	124.028	1.38086	0.0693182	19.9207	2.69e-88	3.15e-86
ENSMUSG00000032332	Col12a1	322.478	1.37681	0.0656013	20.9875	8.54e-98	1.36e-95
ENSMUSG00000050335	Lgals3	69.5711	1.37344	0.084625	16.2297	3.11e-59	1e-57
ENSMUSG00000036854	Hspb6	199.584	1.37282	0.0866279	15.8473	1.47e-56	4.13e-55
ENSMUSG00000004098	Col5a3	49.5728	1.35786	0.0899653	15.0931	1.8e-51	3.96e-50
ENSMUSG00000018819	Lsp1	90.533	1.35455	0.0628148	21.5641	3.9e-103	7.75e-101
ENSMUSG00000018920	Cxcl16	70.5532	1.34266	0.080446	16.6902	1.55e-62	5.75e-61
ENSMUSG00000105152	Gm42864	77.7757	1.34229	0.0654039	20.5231	1.34e-93	1.85e-91
ENSMUSG00000020695	Mrc2	231.256	1.33708	0.0827251	16.1629	9.21e-59	2.88e-57
ENSMUSG00000028364	Tnc	479.062	1.32993	0.087978	15.1166	1.26e-51	2.81e-50
ENSMUSG00000001435	Col18a1	327.557	1.32886	0.0611272	21.7393	8.73e-105	1.78e-102
ENSMUSG00000030579	Tyrobp	490.667	1.3222	0.0967019	13.673	1.47e-42	2.12e-41
ENSMUSG00000027315	Spint1	86.8304	1.31632	0.0588101	22.3826	5.82e-111	1.46e-108
ENSMUSG00000020241	Col6a2	249.975	1.3125	0.073714	17.8053	6.43e-71	3.49e-69
ENSMUSG00000031557	Plekha2	1433.27	1.30476	0.0450105	28.988	9.33e-185	1.73e-181
ENSMUSG00000023031	Cela1	79.9168	1.30025	0.0717307	18.1269	1.96e-73	1.18e-71
ENSMUSG00000029005	Draxin	102.4	1.29954	0.0522968	24.8493	2.63e-136	1.39e-133
ENSMUSG00000026479	Lamc2	154.881	1.29525	0.0908925	14.2503	4.46e-46	7.66e-45
ENSMUSG00000021186	Fbln5	274.156	1.29424	0.0746223	17.3439	2.19e-67	1.01e-65
ENSMUSG00000021702	Thbs4	429.191	1.29346	0.0981703	13.1757	1.21e-39	1.51e-38
ENSMUSG00000004105	Angptl2	180.596	1.29111	0.0934463	13.8166	2.02e-43	3.03e-42
ENSMUSG00000096883	Shisa8	85.0712	1.2907	0.0859597	15.0152	5.84e-51	1.24e-49
ENSMUSG00000024517	Grp	674.31	1.28549	0.0752082	17.0924	1.69e-65	7.14e-64
ENSMUSG00000026834	Acvr1c	1831.72	1.28379	0.0399725	32.1168	2.57e-226	1.31e-222
ENSMUSG00000029134	Plb1	71.9275	1.28361	0.0816636	15.7183	1.13e-55	3.11e-54
ENSMUSG00000036814	Slc6a20a	553.112	1.27667	0.0977604	13.0592	5.63e-39	6.75e-38
ENSMUSG00000032085	Tagln	390.186	1.27659	0.0762723	16.7372	7.02e-63	2.66e-61
ENSMUSG00000051048	P4ha3	246.357	1.27575	0.0605475	21.0702	1.49e-98	2.46e-96
ENSMUSG00000039116	Adgrg6	103.153	1.2732	0.0640369	19.8824	5.79e-88	6.37e-86
ENSMUSG00000032231	Anxa2	526.821	1.27055	0.0609017	20.8622	1.18e-96	1.79e-94
ENSMUSG00000039004	Bmp6	472.978	1.26719	0.0747042	16.9628	1.55e-64	6.35e-63
ENSMUSG00000047407	Tgif1	69.8137	1.26484	0.0745883	16.9577	1.69e-64	6.91e-63
ENSMUSG00000058806	Col13a1	48.2996	1.25787	0.0814482	15.4438	8.31e-54	2.06e-52
ENSMUSG00000029675	Eln	330.607	1.25649	0.089218	14.0833	4.81e-45	7.75e-44
ENSMUSG00000044177	Wfikkn2	82.9259	1.25637	0.106526	11.794	4.19e-32	3.61e-31
ENSMUSG00000057751	Megf6	138.146	1.25415	0.0892213	14.0566	7.01e-45	1.12e-43
ENSMUSG00000029843	Slc13a4	602.434	1.24963	0.106534	11.7299	8.96e-32	7.55e-31
ENSMUSG00000025243	Slc6a20b	63.54	1.2449	0.102111	12.1916	3.45e-34	3.31e-33
ENSMUSG00000062980	Cped1	182.568	1.23915	0.0735907	16.8384	1.28e-63	5.04e-62
ENSMUSG00000020256	Aldh1l2	223.597	1.23856	0.0650134	19.0509	6.46e-81	5.52e-79
ENSMUSG00000057722	Lepr	178.795	1.23831	0.0802324	15.4341	9.66e-54	2.38e-52
ENSMUSG00000026668	Ucma	68.468	1.2294	0.0792558	15.5118	2.89e-54	7.32e-53
ENSMUSG00000040310	Alx4	72.6225	1.22657	0.0929824	13.1915	9.82e-40	1.23e-38
ENSMUSG00000047420	Fam180a	59.0863	1.22508	0.120942	10.1295	4.09e-24	2.36e-23
ENSMUSG00000032179	Bmp5	43.4281	1.21743	0.0902185	13.4942	1.69e-41	2.31e-40
ENSMUSG00000046618	Olfml2a	146.357	1.21652	0.102958	11.8157	3.24e-32	2.81e-31
ENSMUSG00000103622	Gm38391	55.0032	1.21159	0.0581606	20.8318	2.23e-96	3.31e-94
ENSMUSG00000048721	Fndc9	101.989	1.21122	0.128112	9.45431	3.25e-21	1.61e-20
ENSMUSG00000033633	Clec18a	82.9843	1.20736	0.0658575	18.333	4.52e-75	3.02e-73
ENSMUSG00000040613	Apobec1	73.441	1.20506	0.0771024	15.6293	4.6e-55	1.22e-53
ENSMUSG00000024737	Slc15a3	82.6868	1.20345	0.0861735	13.9655	2.53e-44	3.95e-43
ENSMUSG00000000753	Serpinf1	850.464	1.19826	0.0586494	20.431	8.87e-93	1.17e-90
ENSMUSG00000044811	Cd300c2	98.9862	1.1971	0.0806502	14.8431	7.71e-50	1.58e-48
ENSMUSG00000028036	Ptgfr	52.9734	1.18894	0.100904	11.7829	4.78e-32	4.1e-31
ENSMUSG00000073530	Pappa2	78.31	1.18773	0.0894525	13.2778	3.12e-40	4.01e-39
ENSMUSG00000029994	Anxa4	200.965	1.18495	0.0598862	19.7866	3.88e-87	4.12e-85
ENSMUSG00000026365	Cfh	1466.5	1.18382	0.0641558	18.4522	5.01e-76	3.51e-74
ENSMUSG00000023885	Thbs2	335.564	1.18237	0.0602578	19.6219	1e-85	1.03e-83
ENSMUSG00000000555	Itga5	98.2092	1.18152	0.0820011	14.4086	4.57e-47	8.28e-46
ENSMUSG00000026712	Mrc1	177.343	1.18097	0.0838506	14.0842	4.75e-45	7.66e-44
ENSMUSG00000104713	Gbp6	62.8003	1.17712	0.108908	10.8084	3.14e-27	2.1e-26
ENSMUSG00000040569	Slc26a7	47.3743	1.17668	0.141907	8.29191	1.11e-16	4.33e-16
ENSMUSG00000050666	Vstm4	239.853	1.17427	0.0566188	20.7399	1.51e-95	2.18e-93
ENSMUSG00000029851	Tcaf2	46.2387	1.1699	0.0639734	18.2873	1.04e-74	6.83e-73
ENSMUSG00000060572	Mfap2	86.514	1.16721	0.0523643	22.2902	4.6e-110	1.12e-107
ENSMUSG00000056738	A730036I17Rik	39.7254	1.1669	0.0624214	18.6939	5.55e-78	4.21e-76
ENSMUSG00000023249	Parp3	139.476	1.16669	0.0666521	17.5041	1.33e-68	6.56e-67
ENSMUSG00000026395	Ptprc	161.46	1.16397	0.0740519	15.7183	1.13e-55	3.11e-54
ENSMUSG00000079022	Col22a1	76.2189	1.16091	0.0891775	13.018	9.67e-39	1.15e-37
ENSMUSG00000068220	Lgals1	466.092	1.15744	0.0562239	20.5862	3.65e-94	5.07e-92
ENSMUSG00000022665	Ccdc80	429.818	1.1571	0.0719276	16.087	3.15e-58	9.66e-57
ENSMUSG00000026676	Ccdc3	347.837	1.15234	0.0579098	19.8989	4.16e-88	4.65e-86
ENSMUSG00000028883	Sema3a	234.135	1.15174	0.0566405	20.3341	6.42e-92	8.39e-90
ENSMUSG00000039891	Txlnb	87.891	1.15076	0.0725688	15.8574	1.25e-56	3.55e-55
ENSMUSG00000035258	Abi3bp	63.9249	1.15069	0.0653886	17.5977	2.57e-69	1.31e-67
ENSMUSG00000020467	Efemp1	439.748	1.15044	0.0639138	18	1.95e-72	1.13e-70
ENSMUSG00000046207	Pik3r6	100.728	1.14833	0.0741892	15.4784	4.85e-54	1.22e-52
ENSMUSG00000060550	H2-Q7	48.2784	1.14625	0.113337	10.1136	4.81e-24	2.77e-23
ENSMUSG00000020388	Pdlim4	417.896	1.14533	0.0625915	18.2985	8.5e-75	5.61e-73
ENSMUSG00000036103	Colec12	445.41	1.14451	0.0734447	15.5832	9.46e-55	2.47e-53
ENSMUSG00000023046	Igfbp6	540.46	1.14333	0.0488199	23.4193	2.72e-121	9.46e-119
ENSMUSG00000025491	Ifitm1	69.6895	1.14274	0.0918594	12.4401	1.58e-35	1.62e-34
ENSMUSG00000020363	Gfpt2	251.339	1.1402	0.0622354	18.3207	5.65e-75	3.76e-73
ENSMUSG00000001930	Vwf	729.771	1.14005	0.0867918	13.1355	2.06e-39	2.54e-38
ENSMUSG00000016918	Sulf1	786.393	1.14003	0.0651988	17.4855	1.85e-68	9.03e-67
ENSMUSG00000049241	Hcar1	61.9326	1.13877	0.102926	11.064	1.88e-28	1.34e-27
ENSMUSG00000026208	Des	65.8095	1.1345	0.0929032	12.2116	2.69e-34	2.6e-33
ENSMUSG00000029070	Mxra8	287.662	1.1337	0.0530438	21.3728	2.39e-101	4.21e-99
ENSMUSG00000024659	Anxa1	80.3708	1.13127	0.0742999	15.2257	2.39e-52	5.48e-51
ENSMUSG00000023411	Nfatc4	59.6786	1.12532	0.05692	19.7701	5.38e-87	5.6e-85
ENSMUSG00000004655	Aqp1	165.108	1.12016	0.112878	9.92363	3.29e-23	1.81e-22
ENSMUSG00000061132	Blnk	341.163	1.11529	0.0666134	16.7427	6.4e-63	2.44e-61
ENSMUSG00000028626	Col9a2	204.239	1.11376	0.0804707	13.8405	1.45e-43	2.19e-42
ENSMUSG00000061232	H2-K1	561.187	1.11033	0.0941649	11.7914	4.32e-32	3.72e-31
ENSMUSG00000036896	C1qc	1012.42	1.10884	0.0812745	13.6431	2.22e-42	3.17e-41
ENSMUSG00000079507	H2-Q1	81.2083	1.10795	0.0923268	12.0003	3.54e-33	3.23e-32
ENSMUSG00000026837	Col5a1	123.771	1.10744	0.0915838	12.092	1.16e-33	1.09e-32
ENSMUSG00000046718	Bst2	107.872	1.10617	0.0852537	12.975	1.7e-38	1.99e-37
ENSMUSG00000028270	Gbp2	243.977	1.10605	0.0687352	16.0915	2.93e-58	9.01e-57
ENSMUSG00000036887	C1qa	1859.25	1.10371	0.0867642	12.7208	4.53e-37	5.01e-36
ENSMUSG00000024087	Cyp1b1	353.574	1.10347	0.0646448	17.0697	2.49e-65	1.05e-63
ENSMUSG00000026051	Ecrg4	290.437	1.09937	0.084633	12.9899	1.4e-38	1.64e-37
ENSMUSG00000021822	Plau	114.847	1.09859	0.0715879	15.346	3.77e-53	9.05e-52
ENSMUSG00000071713	Csf2rb	71.0772	1.0976	0.0955546	11.4866	1.54e-30	1.22e-29
ENSMUSG00000064201	Krt2	286.705	1.09715	0.0745526	14.7165	5.05e-49	9.86e-48
ENSMUSG00000022610	Mapk12	114.598	1.09712	0.0659247	16.642	3.46e-62	1.27e-60
ENSMUSG00000020334	Slc22a4	274.527	1.0967	0.0498849	21.9846	4.04e-107	8.96e-105
ENSMUSG00000030218	Mgp	417.899	1.09483	0.0888346	12.3244	6.7e-35	6.66e-34
ENSMUSG00000032419	Tbx18	86.121	1.09244	0.0767693	14.2302	5.95e-46	1.01e-44
ENSMUSG00000036905	C1qb	1111.17	1.09027	0.0822972	13.248	4.63e-40	5.87e-39
ENSMUSG00000024338	Psmb8	74.0387	1.08864	0.078366	13.8917	7.11e-44	1.09e-42
ENSMUSG00000029819	Npy	1474.06	1.0853	0.078913	13.7531	4.88e-43	7.19e-42
ENSMUSG00000045672	Col27a1	126.151	1.08363	0.0775046	13.9815	2.02e-44	3.18e-43
ENSMUSG00000022766	Serpind1	193.268	1.08135	0.0921544	11.7341	8.52e-32	7.2e-31
ENSMUSG00000004730	Adgre1	246.818	1.08112	0.0667918	16.1865	6.28e-59	1.97e-57
ENSMUSG00000028859	Csf3r	237.116	1.08011	0.0790594	13.662	1.71e-42	2.45e-41
ENSMUSG00000051043	Gprc5c	167.443	1.07881	0.0489525	22.0378	1.25e-107	2.81e-105
ENSMUSG00000035929	H2-Q4	91.0067	1.07839	0.0948476	11.3697	5.92e-30	4.58e-29
ENSMUSG00000078945	Naip2	53.7568	1.07692	0.0756073	14.2436	4.92e-46	8.4e-45
ENSMUSG00000057948	Unc13d	47.3406	1.07529	0.0692055	15.5377	1.93e-54	4.96e-53
ENSMUSG00000073409	H2-Q6	46.5325	1.06182	0.104785	10.1333	3.93e-24	2.28e-23
ENSMUSG00000021763	BC067074	110.809	1.05791	0.0549779	19.2424	1.64e-82	1.52e-80
ENSMUSG00000022026	Olfm4	112.025	1.05752	0.0700258	15.1018	1.58e-51	3.49e-50
ENSMUSG00000030208	Emp1	187.758	1.05688	0.083585	12.6443	1.2e-36	1.3e-35
ENSMUSG00000091553	Serpina3e-ps	82.8259	1.05252	0.0710059	14.823	1.04e-49	2.1e-48
ENSMUSG00000005397	Nid1	561.283	1.05239	0.0555778	18.9354	5.83e-80	4.77e-78
ENSMUSG00000074896	Ifit3	260.986	1.05201	0.092796	11.3368	8.63e-30	6.6e-29
ENSMUSG00000029219	Slc10a4	46.8321	1.04826	0.100908	10.3882	2.81e-25	1.7e-24
ENSMUSG00000048483	Zdhhc22	191.03	1.04327	0.069031	15.1131	1.33e-51	2.95e-50
ENSMUSG00000090050	Gm16339	46.165	1.03655	0.0793378	13.0651	5.21e-39	6.27e-38
ENSMUSG00000032372	Plscr2	134.549	1.03655	0.0815985	12.7031	5.68e-37	6.25e-36
ENSMUSG00000024300	Myo1f	131.455	1.03541	0.0748163	13.8394	1.48e-43	2.22e-42
ENSMUSG00000040258	Nxph4	93.5709	1.03482	0.0742623	13.9347	3.9e-44	6.03e-43
ENSMUSG00000017057	Il13ra1	392.677	1.03081	0.0479244	21.5091	1.28e-102	2.45e-100
ENSMUSG00000079012	Serpina3m	86.2378	1.03053	0.102463	10.0576	8.51e-24	4.83e-23
ENSMUSG00000028497	Hacd4	202.487	1.03015	0.0530958	19.4018	7.46e-84	7.18e-82
ENSMUSG00000045930	Clec14a	202.501	1.02916	0.0562612	18.2925	9.5e-75	6.24e-73
ENSMUSG00000105489	Gm38562	75.2072	1.02735	0.0585716	17.5401	7.08e-69	3.55e-67
ENSMUSG00000027115	Kif18a	58.7737	1.02713	0.0639586	16.0593	4.92e-58	1.49e-56
ENSMUSG00000086006	Gm13293	51.8134	1.02712	0.0633054	16.2248	3.37e-59	1.08e-57
ENSMUSG00000025492	Ifitm3	359.765	1.02425	0.0623438	16.4291	1.18e-60	4.05e-59
ENSMUSG00000036334	Igsf10	156.734	1.02385	0.0568669	18.0044	1.8e-72	1.05e-70
ENSMUSG00000036446	Lum	351.731	1.02303	0.058567	17.4677	2.52e-68	1.23e-66
ENSMUSG00000059336	Slc14a1	1152.8	1.01906	0.048699	20.9256	3.13e-97	4.94e-95
ENSMUSG00000048096	Lmod1	56.4357	1.01576	0.0726822	13.9754	2.2e-44	3.45e-43
ENSMUSG00000051617	Krt9	162.718	1.01519	0.0750913	13.5193	1.2e-41	1.66e-40
ENSMUSG00000051439	Cd14	127.432	1.01502	0.0967848	10.4873	9.88e-26	6.12e-25
ENSMUSG00000035783	Acta2	609.902	1.01006	0.0781834	12.9191	3.51e-38	4.08e-37
ENSMUSG00000067212	H2-T23	112.176	1.00931	0.10045	10.0479	9.38e-24	5.31e-23
ENSMUSG00000090958	Lrrc32	105.582	1.00924	0.0629571	16.0306	7.81e-58	2.35e-56
ENSMUSG00000064080	Fbln2	227.239	1.00673	0.0675803	14.8968	3.46e-50	7.18e-49
ENSMUSG00000007655	Cav1	1068.33	1.00042	0.0542732	18.4331	7.13e-76	4.96e-74
ENSMUSG00000037206	Islr	763.665	0.999037	0.0589608	16.9441	2.13e-64	8.59e-63
ENSMUSG00000041736	Tspo	122.956	0.99882	0.0611424	16.336	5.48e-60	1.81e-58
ENSMUSG00000056481	Cd248	161.911	0.998566	0.0581402	17.1751	4.08e-66	1.78e-64
ENSMUSG00000027015	Cybrd1	355.647	0.997532	0.0554326	17.9954	2.12e-72	1.22e-70
ENSMUSG00000041324	Inhba	255.838	0.99603	0.11279	8.83085	1.04e-18	4.51e-18
ENSMUSG00000055172	C1ra	80.3275	0.994316	0.0638375	15.5757	1.06e-54	2.77e-53
ENSMUSG00000018459	Slc13a3	787.67	0.992725	0.062029	16.0042	1.19e-57	3.56e-56
ENSMUSG00000031613	Hpgd	151.397	0.992169	0.0708491	14.004	1.47e-44	2.33e-43
ENSMUSG00000031207	Msn	1480.39	0.992145	0.0536347	18.4982	2.14e-76	1.52e-74
ENSMUSG00000035095	Fam167a	177.363	0.988592	0.0895055	11.0451	2.32e-28	1.64e-27
ENSMUSG00000021319	Sfrp4	59.1918	0.988018	0.0556208	17.7635	1.36e-70	7.26e-69
ENSMUSG00000038642	Ctss	2745.36	0.986652	0.0748563	13.1806	1.13e-39	1.41e-38
ENSMUSG00000046402	Rbp1	380.09	0.98396	0.0573776	17.1488	6.41e-66	2.78e-64
ENSMUSG00000033880	Lgals3bp	510.855	0.982259	0.0721885	13.6069	3.64e-42	5.15e-41
ENSMUSG00000021091	Serpina3n	7657	0.982219	0.0663061	14.8134	1.2e-49	2.42e-48
ENSMUSG00000008845	Cd163	55.9926	0.980542	0.0821411	11.9373	7.56e-33	6.73e-32
ENSMUSG00000026437	Cdk18	1331.88	0.980379	0.0526103	18.6348	1.68e-77	1.24e-75
ENSMUSG00000020773	Trim47	128.058	0.979845	0.075826	12.9223	3.37e-38	3.92e-37
ENSMUSG00000038583	Pln	77.833	0.978514	0.0733971	13.3318	1.51e-40	2e-39
ENSMUSG00000027661	Slc2a10	69.9481	0.976184	0.0433072	22.5409	1.65e-112	4.42e-110
ENSMUSG00000039109	F13a1	106.278	0.974533	0.0930125	10.4774	1.1e-25	6.78e-25
ENSMUSG00000039616	Mocos	56.4985	0.971282	0.0487869	19.9087	3.42e-88	3.88e-86
ENSMUSG00000030341	Tnfrsf1a	421.475	0.970523	0.0558563	17.3754	1.27e-67	5.91e-66
ENSMUSG00000039405	Prss23	578.401	0.970181	0.0697682	13.9058	5.84e-44	8.95e-43
ENSMUSG00000041515	Irf8	188.049	0.970008	0.0738853	13.1286	2.26e-39	2.77e-38
ENSMUSG00000043008	Klhl6	74.0618	0.968297	0.0716809	13.5084	1.39e-41	1.92e-40
ENSMUSG00000003617	Cp	829.162	0.966867	0.0648319	14.9134	2.7e-50	5.62e-49
ENSMUSG00000094800	Gm9780	58.9599	0.965002	0.0636336	15.165	6.03e-52	1.36e-50
ENSMUSG00000062488	Ifit3b	181.828	0.963579	0.0811628	11.8722	1.65e-32	1.45e-31
ENSMUSG00000006519	Cyba	204.512	0.962389	0.070799	13.5933	4.39e-42	6.19e-41
ENSMUSG00000034164	Emid1	143.434	0.957074	0.0583411	16.4048	1.77e-60	5.98e-59
ENSMUSG00000048332	Lhfp	808.205	0.956571	0.051965	18.408	1.13e-75	7.81e-74
ENSMUSG00000045382	Cxcr4	245.472	0.956276	0.0436363	21.9147	1.88e-106	4e-104
ENSMUSG00000036570	Fxyd1	1213.71	0.954516	0.0678604	14.0659	6.16e-45	9.86e-44
ENSMUSG00000072674	Plac9b	44.3774	0.951783	0.0721341	13.1946	9.42e-40	1.18e-38
ENSMUSG00000040564	Apoc1	61.3249	0.950756	0.113899	8.34738	6.98e-17	2.74e-16
ENSMUSG00000104117	Gm20743	50.9765	0.949398	0.0590213	16.0857	3.21e-58	9.83e-57
ENSMUSG00000038732	Mboat1	78.4884	0.947857	0.0610424	15.5278	2.25e-54	5.73e-53
ENSMUSG00000001918	Slc1a5	53.1684	0.94691	0.0690646	13.7105	8.78e-43	1.28e-41
ENSMUSG00000004044	Cavin1	1040.24	0.946488	0.0494336	19.1466	1.03e-81	9.24e-80
ENSMUSG00000004266	Ptpn6	126.509	0.943301	0.0702162	13.4342	3.81e-41	5.13e-40
ENSMUSG00000051111	Sv2c	1348.56	0.942697	0.0755638	12.4755	1.02e-35	1.05e-34
ENSMUSG00000046768	Rhoj	151.766	0.942635	0.0480922	19.6006	1.53e-85	1.55e-83
ENSMUSG00000026380	Tfcp2l1	190.998	0.9394	0.0616238	15.2441	1.8e-52	4.17e-51
ENSMUSG00000021423	Ly86	357.836	0.93605	0.0832137	11.2487	2.35e-29	1.75e-28
ENSMUSG00000000901	Mmp11	46.5221	0.934808	0.0591582	15.8018	3.02e-56	8.4e-55
ENSMUSG00000030748	Il4ra	178.367	0.934	0.0682546	13.6841	1.26e-42	1.82e-41
ENSMUSG00000016256	Ctsz	1271.31	0.933351	0.0713458	13.0821	4.17e-39	5.05e-38
ENSMUSG00000031351	Zfp185	143.43	0.93289	0.0464021	20.1045	6.74e-90	8.32e-88
ENSMUSG00000031146	Plp2	111.906	0.931705	0.0523673	17.7917	8.19e-71	4.41e-69
ENSMUSG00000074001	Klhl40	166.907	0.931507	0.0725355	12.8421	9.53e-38	1.08e-36
ENSMUSG00000047878	A4galt	63.1933	0.93043	0.0673647	13.8118	2.16e-43	3.23e-42
ENSMUSG00000059555	Tor4a	128.376	0.929544	0.0444741	20.9008	5.26e-97	8.13e-95
ENSMUSG00000035493	Tgfbi	173.394	0.928298	0.0628173	14.7778	2.04e-49	4.08e-48
ENSMUSG00000022952	Runx1	48.3779	0.927905	0.083292	11.1404	7.98e-29	5.81e-28
ENSMUSG00000031595	Pdgfrl	69.5691	0.927798	0.0549035	16.8987	4.6e-64	1.83e-62
ENSMUSG00000032323	Cyp11a1	49.1495	0.920483	0.114137	8.06472	7.34e-16	2.73e-15
ENSMUSG00000030214	Plbd1	39.4987	0.920331	0.0739528	12.4448	1.49e-35	1.53e-34
ENSMUSG00000006369	Fbln1	471.462	0.918685	0.0642216	14.3049	2.04e-46	3.56e-45
ENSMUSG00000022548	Apod	4987.49	0.915483	0.0592787	15.4437	8.32e-54	2.06e-52
ENSMUSG00000021390	Ogn	438.31	0.914495	0.113286	8.07245	6.89e-16	2.57e-15
ENSMUSG00000044456	Rin3	137.605	0.914265	0.0607411	15.0518	3.36e-51	7.26e-50
ENSMUSG00000045912	C2cd4c	755.148	0.911881	0.0379001	24.0601	6.54e-128	2.71e-125
ENSMUSG00000028369	Svep1	48.8967	0.908514	0.0905779	10.0302	1.12e-23	6.34e-23
ENSMUSG00000030074	Gxylt2	145.706	0.908288	0.0608583	14.9246	2.28e-50	4.76e-49
ENSMUSG00000033685	Ucp2	1255.14	0.904655	0.056727	15.9475	2.96e-57	8.69e-56
ENSMUSG00000036718	Micall2	81.7564	0.904419	0.0587051	15.4061	1.49e-53	3.64e-52
ENSMUSG00000038400	Pmepa1	1525.32	0.902275	0.0832042	10.8441	2.13e-27	1.44e-26
ENSMUSG00000026840	Lamc3	323.011	0.90134	0.0531785	16.9493	1.95e-64	7.88e-63
ENSMUSG00000056529	Ptafr	57.3739	0.899217	0.0705857	12.7394	3.57e-37	3.97e-36
ENSMUSG00000029561	Oasl2	116.719	0.898099	0.078021	11.511	1.16e-30	9.29e-30
ENSMUSG00000029659	Medag	150.339	0.89796	0.0676771	13.2683	3.54e-40	4.5e-39
ENSMUSG00000008999	Bmp7	397.826	0.897265	0.0833677	10.7627	5.16e-27	3.4e-26
ENSMUSG00000020399	Havcr2	119.435	0.895586	0.0662074	13.527	1.08e-41	1.5e-40
ENSMUSG00000028600	Podn	63.77	0.894409	0.060316	14.8287	9.56e-50	1.94e-48
ENSMUSG00000000290	Itgb2	223.948	0.893644	0.0715967	12.4816	9.4e-36	9.78e-35
ENSMUSG00000027875	Hmgcs2	392.73	0.892799	0.0623346	14.3227	1.58e-46	2.77e-45
ENSMUSG00000020216	Jsrp1	68.5419	0.892011	0.100001	8.92001	4.66e-19	2.07e-18
ENSMUSG00000032440	Tgfbr2	896.858	0.891606	0.0455122	19.5905	1.86e-85	1.86e-83
ENSMUSG00000058715	Fcer1g	214.35	0.890957	0.0777318	11.4619	2.05e-30	1.62e-29
ENSMUSG00000035873	Pawr	120.011	0.890467	0.0504303	17.6574	8.93e-70	4.63e-68
ENSMUSG00000029925	Tbxas1	74.203	0.890266	0.0820983	10.8439	2.13e-27	1.44e-26
ENSMUSG00000032796	Lama1	127.459	0.889513	0.073591	12.0873	1.23e-33	1.15e-32
ENSMUSG00000015852	Fcrls	684.272	0.889333	0.102732	8.65682	4.85e-18	2.03e-17
ENSMUSG00000007041	Clic1	418.475	0.889234	0.0487573	18.238	2.58e-74	1.64e-72
ENSMUSG00000036908	Unc93b1	425.703	0.889148	0.05237	16.9782	1.19e-64	4.92e-63
ENSMUSG00000026922	Agpat2	39.464	0.888563	0.0580008	15.3199	5.63e-53	1.34e-51
ENSMUSG00000057762	Gm6169	55.3867	0.888325	0.0543385	16.348	4.5e-60	1.5e-58
ENSMUSG00000097604	Gm17322	142.034	0.888083	0.0823385	10.7858	4.02e-27	2.67e-26
ENSMUSG00000019832	Rab32	97.3734	0.887887	0.0498143	17.8239	4.61e-71	2.54e-69
ENSMUSG00000039062	Anpep	135.389	0.886168	0.0664808	13.3297	1.56e-40	2.05e-39
ENSMUSG00000024778	Fas	52.6148	0.884389	0.0795639	11.1155	1.06e-28	7.64e-28
ENSMUSG00000042485	Mustn1	54.9496	0.884293	0.0674731	13.1059	3.05e-39	3.72e-38
ENSMUSG00000046182	Gsg1l	1092.64	0.884083	0.0610306	14.4859	1.49e-47	2.75e-46
ENSMUSG00000023015	Racgap1	290.628	0.883576	0.0587086	15.0502	3.44e-51	7.43e-50
ENSMUSG00000044468	Tent5c	201.236	0.882215	0.087818	10.0459	9.57e-24	5.42e-23
ENSMUSG00000027712	Anxa5	1456.84	0.881107	0.0437799	20.1259	4.38e-90	5.45e-88
ENSMUSG00000025789	St8sia2	194.581	0.878526	0.0510978	17.193	2.99e-66	1.32e-64
ENSMUSG00000022912	Pros1	648.352	0.874369	0.047109	18.5606	6.7e-77	4.86e-75
ENSMUSG00000019846	Lama4	202.263	0.869806	0.0524397	16.5868	8.69e-62	3.14e-60
ENSMUSG00000073411	H2-D1	1774.17	0.867453	0.100893	8.59772	8.13e-18	3.36e-17
ENSMUSG00000020914	Top2a	89.4724	0.865354	0.0674303	12.8333	1.07e-37	1.21e-36
ENSMUSG00000044006	Cilp2	59.3829	0.865221	0.0450855	19.1907	4.43e-82	4.06e-80
ENSMUSG00000032359	Ctsh	444.519	0.862882	0.054854	15.7305	9.34e-56	2.57e-54
ENSMUSG00000031373	Car5b	237.954	0.862515	0.0402683	21.4192	8.85e-102	1.63e-99
ENSMUSG00000030921	Trim30a	88.8802	0.861271	0.0715933	12.0301	2.47e-33	2.27e-32
ENSMUSG00000022575	Gsdmd	50.6384	0.860433	0.0597135	14.4094	4.52e-47	8.2e-46
ENSMUSG00000011171	Vipr2	49.4771	0.8592	0.0746837	11.5045	1.25e-30	9.98e-30
ENSMUSG00000026389	Steap3	335.005	0.857885	0.0477116	17.9806	2.76e-72	1.58e-70
ENSMUSG00000040093	Bmf	122.036	0.856828	0.046564	18.4011	1.29e-75	8.8e-74
ENSMUSG00000040219	Ttc12	105.278	0.854876	0.0477616	17.8988	1.2e-71	6.8e-70
ENSMUSG00000090523	Gypc	82.3453	0.852918	0.0644166	13.2407	5.11e-40	6.46e-39
ENSMUSG00000018648	Dusp14	902.086	0.849747	0.057325	14.8233	1.04e-49	2.09e-48
ENSMUSG00000045259	Klhdc9	55.1094	0.848885	0.0670685	12.657	1.02e-36	1.12e-35
ENSMUSG00000058396	Gpr182	91.5268	0.846308	0.0817831	10.3482	4.26e-25	2.56e-24
ENSMUSG00000041479	Syt15	37.7206	0.845849	0.0573774	14.7418	3.47e-49	6.85e-48
ENSMUSG00000046561	Arsj	180.145	0.84516	0.039912	21.1756	1.6e-99	2.7e-97
ENSMUSG00000043719	Col6a6	42.4559	0.845102	0.115273	7.33131	2.28e-13	7.34e-13
ENSMUSG00000015133	Lrrk1	170.55	0.844858	0.0532929	15.8531	1.34e-56	3.78e-55
ENSMUSG00000017897	Eya2	125.214	0.842907	0.0597678	14.103	3.64e-45	5.94e-44
ENSMUSG00000091556	Gm14569	64.1026	0.841404	0.0632119	13.3108	2e-40	2.63e-39
ENSMUSG00000050315	Synpo2	388.462	0.840833	0.0535516	15.7014	1.48e-55	4.01e-54
ENSMUSG00000037469	Acp7	50.8006	0.839405	0.0532794	15.7548	6.37e-56	1.76e-54
ENSMUSG00000057969	Sema3b	164.713	0.83909	0.064154	13.0793	4.32e-39	5.23e-38
ENSMUSG00000033488	Cryzl2	325.58	0.837287	0.0469537	17.8322	3.97e-71	2.2e-69
ENSMUSG00000038943	Prc1	45.9746	0.836897	0.0832735	10.05	9.19e-24	5.21e-23
ENSMUSG00000031004	Mki67	97.0593	0.836035	0.0592656	14.1066	3.46e-45	5.66e-44
ENSMUSG00000007872	Id3	1095.65	0.836022	0.0394669	21.1829	1.37e-99	2.34e-97
ENSMUSG00000031980	Agt	784.748	0.835924	0.061645	13.5603	6.89e-42	9.63e-41
ENSMUSG00000020120	Plek	600.152	0.835833	0.0682624	12.2444	1.8e-34	1.75e-33
ENSMUSG00000032122	Slc37a2	117.888	0.8352	0.0747729	11.1698	5.73e-29	4.2e-28
ENSMUSG00000036995	Asap3	138.313	0.834804	0.0537578	15.529	2.21e-54	5.66e-53
ENSMUSG00000085925	Rtl1	56.8489	0.833663	0.0857478	9.72227	2.42e-22	1.27e-21
ENSMUSG00000007891	Ctsd	8727.57	0.83339	0.0745305	11.1819	5e-29	3.68e-28
ENSMUSG00000052688	Rab7b	101.091	0.833157	0.0674403	12.354	4.64e-35	4.66e-34
ENSMUSG00000014329	Bicc1	274.571	0.832998	0.0570003	14.6139	2.29e-48	4.34e-47
ENSMUSG00000032322	Pstpip1	38.3495	0.832858	0.0679422	12.2583	1.52e-34	1.48e-33
ENSMUSG00000004952	Rasa4	85.267	0.832782	0.0547879	15.2001	3.53e-52	8.04e-51
ENSMUSG00000045322	Tlr9	50.2923	0.832605	0.0648738	12.8342	1.05e-37	1.2e-36
ENSMUSG00000048126	Col6a3	115.405	0.832429	0.0715115	11.6405	2.57e-31	2.12e-30
ENSMUSG00000032243	Itga11	113.29	0.829037	0.0903691	9.17389	4.56e-20	2.14e-19
ENSMUSG00000028268	Gbp3	141.186	0.828492	0.0631694	13.1154	2.69e-39	3.29e-38
ENSMUSG00000074342	I830077J02Rik	38.3097	0.828286	0.0706489	11.724	9.6e-32	8.08e-31
ENSMUSG00000031103	Elf4	47.3426	0.828118	0.0681658	12.1486	5.84e-34	5.54e-33
ENSMUSG00000022025	Cnmd	112.119	0.827815	0.0891938	9.28109	1.68e-20	8.04e-20
ENSMUSG00000022754	Tmem45a	40.0419	0.827314	0.0580324	14.2561	4.11e-46	7.08e-45
ENSMUSG00000000628	Hk2	181.7	0.826156	0.0503968	16.393	2.15e-60	7.23e-59
ENSMUSG00000096727	Psmb9	49.1018	0.82554	0.0767078	10.7621	5.2e-27	3.43e-26
ENSMUSG00000034652	Cd300a	53.0245	0.823619	0.0682266	12.0718	1.49e-33	1.38e-32
ENSMUSG00000036181	H1f2	628.573	0.823055	0.0562107	14.6423	1.51e-48	2.88e-47
ENSMUSG00000026796	Fam129b	1045.93	0.82166	0.0499522	16.4489	8.54e-61	2.94e-59
ENSMUSG00000073002	Vamp5	66.7806	0.820026	0.0519288	15.7914	3.57e-56	9.89e-55
ENSMUSG00000031377	Bmx	41.4392	0.819213	0.0673626	12.1612	5e-34	4.77e-33
ENSMUSG00000054626	Xlr	46.3533	0.819047	0.0697116	11.7491	7.14e-32	6.06e-31
ENSMUSG00000022686	B3gnt5	53.2335	0.818995	0.0704229	11.6297	2.91e-31	2.4e-30
ENSMUSG00000031387	Renbp	103.89	0.817635	0.0563289	14.5154	9.68e-48	1.81e-46
ENSMUSG00000027800	Tm4sf1	524.001	0.817307	0.0657341	12.4335	1.72e-35	1.76e-34
ENSMUSG00000090066	1110002E22Rik	76.3021	0.815943	0.0579144	14.0888	4.45e-45	7.22e-44
ENSMUSG00000027611	Procr	40.2818	0.81415	0.0690904	11.7838	4.73e-32	4.06e-31
ENSMUSG00000024713	Pcsk5	646.529	0.814023	0.0397184	20.4948	2.39e-93	3.21e-91
ENSMUSG00000063632	Sox11	949.226	0.813799	0.0487354	16.6983	1.35e-62	5.03e-61
ENSMUSG00000028413	B4galt1	317.157	0.813311	0.035629	22.8272	2.46e-115	7.11e-113
ENSMUSG00000032596	Uba7	63.7721	0.811179	0.059117	13.7216	7.54e-43	1.1e-41
ENSMUSG00000030256	Bhlhe41	1622.75	0.80986	0.040861	19.8199	2.01e-87	2.16e-85
ENSMUSG00000020080	Hkdc1	126.469	0.809367	0.0635738	12.7311	3.97e-37	4.39e-36
ENSMUSG00000048583	Igf2	4641.93	0.80919	0.0820173	9.86609	5.84e-23	3.16e-22
ENSMUSG00000024679	Ms4a6d	51.0987	0.808669	0.0834848	9.68642	3.44e-22	1.79e-21
ENSMUSG00000005142	Man2b1	1216.56	0.806288	0.0578792	13.9305	4.13e-44	6.38e-43
ENSMUSG00000037405	Icam1	149.899	0.805244	0.0711991	11.3097	1.17e-29	8.92e-29
ENSMUSG00000020846	Rflnb	606.983	0.804704	0.0484739	16.6008	6.88e-62	2.5e-60
ENSMUSG00000060591	Ifitm2	120.506	0.802763	0.0545683	14.7112	5.47e-49	1.06e-47
ENSMUSG00000051212	Gpr183	56.3051	0.802192	0.0790121	10.1528	3.22e-24	1.87e-23
ENSMUSG00000050777	Tmem37	51.3067	0.801235	0.0592495	13.5231	1.14e-41	1.58e-40
ENSMUSG00000030342	Cd9	2297.27	0.799686	0.0508855	15.7154	1.19e-55	3.25e-54
ENSMUSG00000025498	Irf7	52.6325	0.795805	0.0910329	8.74194	2.29e-18	9.77e-18
ENSMUSG00000021806	Nid2	172.368	0.795514	0.0461829	17.2253	1.72e-66	7.67e-65
ENSMUSG00000037139	Myom3	53.2169	0.79439	0.0513195	15.4793	4.79e-54	1.2e-52
ENSMUSG00000028073	Pear1	157.853	0.793888	0.0541987	14.6477	1.39e-48	2.67e-47
ENSMUSG00000027848	Olfml3	622.862	0.792676	0.0556924	14.2331	5.71e-46	9.7e-45
ENSMUSG00000027230	Creb3l1	195.302	0.792296	0.0585202	13.5389	9.22e-42	1.28e-40
ENSMUSG00000017344	Vtn	2542.87	0.791988	0.0481713	16.4411	9.72e-61	3.33e-59
ENSMUSG00000024411	Aqp4	10411.2	0.790132	0.0487233	16.2167	3.84e-59	1.22e-57
ENSMUSG00000017969	Ptgis	63.6166	0.787874	0.0680386	11.5798	5.22e-31	4.23e-30
ENSMUSG00000086822	5330413P13Rik	60.9273	0.787602	0.0459548	17.1386	7.64e-66	3.27e-64
ENSMUSG00000023192	Grm2	2017.77	0.787465	0.0542666	14.511	1.03e-47	1.92e-46
ENSMUSG00000049580	Tsku	77.3894	0.786507	0.0450927	17.442	3.96e-68	1.9e-66
ENSMUSG00000009687	Fxyd5	203.149	0.78587	0.0592016	13.2745	3.26e-40	4.18e-39
ENSMUSG00000036292	Gramd1c	59.2086	0.785647	0.0394552	19.9124	3.18e-88	3.65e-86
ENSMUSG00000015085	Entpd2	348.382	0.784656	0.0411493	19.0685	4.61e-81	3.99e-79
ENSMUSG00000024899	Papss2	1006.36	0.784558	0.0589664	13.3052	2.16e-40	2.83e-39
ENSMUSG00000015243	Abca1	2131.65	0.783688	0.0506293	15.4789	4.81e-54	1.21e-52
ENSMUSG00000021835	Bmp4	78.0974	0.780747	0.0627382	12.4445	1.5e-35	1.54e-34
ENSMUSG00000009378	Slc16a12	140.318	0.780688	0.0608217	12.8357	1.03e-37	1.17e-36
ENSMUSG00000050295	Foxc1	220.712	0.779629	0.0550002	14.175	1.31e-45	2.18e-44
ENSMUSG00000032744	Heyl	163.788	0.779493	0.0415141	18.7766	1.17e-78	9.26e-77
ENSMUSG00000030157	Clec2d	81.1905	0.779044	0.0614989	12.6676	8.94e-37	9.77e-36
ENSMUSG00000047363	Cstad	47.5879	0.778949	0.0510391	15.2618	1.37e-52	3.2e-51
ENSMUSG00000019767	Ccdc170	40.0129	0.778897	0.0774093	10.0621	8.13e-24	4.62e-23
ENSMUSG00000028763	Hspg2	370.207	0.778472	0.0578989	13.4454	3.28e-41	4.44e-40
ENSMUSG00000022150	Dab2	483.049	0.778201	0.0447629	17.385	1.07e-67	5.05e-66
ENSMUSG00000020865	Abcc3	88.5643	0.777751	0.0685442	11.3467	7.7e-30	5.91e-29
ENSMUSG00000092274	Neat1	862.448	0.777704	0.0762684	10.1969	2.05e-24	1.2e-23
ENSMUSG00000028150	Rorc	43.7193	0.777422	0.0684885	11.3511	7.32e-30	5.63e-29
ENSMUSG00000028125	Abca4	140.245	0.776789	0.0516065	15.0521	3.34e-51	7.23e-50
ENSMUSG00000030708	Dnajb13	52.6111	0.776669	0.0779135	9.96835	2.1e-23	1.16e-22
ENSMUSG00000009216	Fam163b	6874.23	0.77608	0.055549	13.9711	2.34e-44	3.66e-43
ENSMUSG00000050558	Prokr2	233.095	0.774575	0.0645637	11.9971	3.68e-33	3.35e-32
ENSMUSG00000034485	Uaca	341.496	0.774187	0.0511535	15.1346	9.58e-52	2.15e-50
ENSMUSG00000041548	Hspb8	532.742	0.771836	0.0695419	11.0989	1.27e-28	9.16e-28
ENSMUSG00000040562	Gstm2	72.2102	0.771788	0.0697499	11.0651	1.85e-28	1.32e-27
ENSMUSG00000027932	Slc27a3	193.09	0.771164	0.0637858	12.0899	1.19e-33	1.11e-32
ENSMUSG00000012017	Scarf2	85.6735	0.770211	0.0580241	13.274	3.28e-40	4.2e-39
ENSMUSG00000091890	A830073O21Rik	39.3349	0.769741	0.0698493	11.02	3.06e-28	2.16e-27
ENSMUSG00000004609	Cd33	261.399	0.76958	0.0509175	15.1142	1.3e-51	2.9e-50
ENSMUSG00000040666	Sh3bgr	53.7842	0.768504	0.072603	10.585	3.5e-26	2.23e-25
ENSMUSG00000025784	Clec3b	118.045	0.768332	0.0982163	7.82285	5.16e-15	1.83e-14
ENSMUSG00000006611	Hfe	163.096	0.767177	0.0605861	12.6626	9.53e-37	1.04e-35
ENSMUSG00000036390	Gadd45a	142.277	0.764682	0.0394179	19.3993	7.82e-84	7.48e-82
ENSMUSG00000022901	Cd86	83.8906	0.764272	0.0733074	10.4256	1.9e-25	1.16e-24
ENSMUSG00000001555	Fkbp10	189.577	0.763818	0.0420693	18.1562	1.15e-73	7.08e-72
ENSMUSG00000034422	Parp14	119.792	0.7636	0.0639506	11.9405	7.28e-33	6.49e-32
ENSMUSG00000034459	Ifit1	84.2283	0.763185	0.0924674	8.25356	1.54e-16	5.94e-16
ENSMUSG00000052221	Ppp1r36	59.1392	0.763075	0.0614214	12.4236	1.95e-35	1.99e-34
ENSMUSG00000044338	Aplnr	66.5797	0.762479	0.0715859	10.6512	1.72e-26	1.11e-25
ENSMUSG00000059898	Dsc3	115.74	0.761153	0.117864	6.45792	1.06e-10	2.87e-10
ENSMUSG00000089889	0610040B10Rik	42.8393	0.760793	0.0584062	13.0259	8.72e-39	1.04e-37
ENSMUSG00000030598	Fbxo17	44.1537	0.760318	0.0476224	15.9656	2.22e-57	6.53e-56
ENSMUSG00000021281	Tnfaip2	57.1352	0.7599	0.0773931	9.8187	9.35e-23	5.01e-22
ENSMUSG00000039831	Arhgap29	932.545	0.759417	0.0377923	20.0945	8.25e-90	1.01e-87
ENSMUSG00000059602	Syn3	358.442	0.757147	0.0465146	16.2776	1.42e-59	4.64e-58
ENSMUSG00000052142	Rasal3	85.1443	0.757112	0.0644256	11.7517	6.92e-32	5.88e-31
ENSMUSG00000022574	Naprt	222.48	0.756795	0.042338	17.8751	1.84e-71	1.03e-69
ENSMUSG00000025592	Dach2	59.3965	0.756515	0.0457058	16.5519	1.55e-61	5.55e-60
ENSMUSG00000059498	Fcgr3	360.433	0.754939	0.0679816	11.105	1.19e-28	8.57e-28
ENSMUSG00000018830	Myh11	445.951	0.752358	0.064938	11.5858	4.86e-31	3.95e-30
ENSMUSG00000071714	Csf2rb2	57.6087	0.751441	0.0965412	7.78363	7.05e-15	2.48e-14
ENSMUSG00000019088	Dnase1l1	44.8567	0.749573	0.0543682	13.787	3.05e-43	4.52e-42
ENSMUSG00000026628	Atf3	54.4905	0.749129	0.111947	6.69183	2.2e-11	6.23e-11
ENSMUSG00000034041	Lyl1	51.6074	0.748976	0.0539898	13.8725	9.29e-44	1.41e-42
ENSMUSG00000001870	Ltbp1	323.909	0.748801	0.0365324	20.4969	2.29e-93	3.11e-91
ENSMUSG00000086905	Gm13716	108.714	0.748298	0.0447013	16.74	6.7e-63	2.55e-61
ENSMUSG00000053931	Cnn3	3859.24	0.745623	0.0523873	14.2329	5.73e-46	9.73e-45
ENSMUSG00000078853	Igtp	87.8046	0.745473	0.092617	8.04899	8.35e-16	3.1e-15
ENSMUSG00000022876	Samsn1	68.6252	0.745468	0.0740577	10.066	7.81e-24	4.45e-23
ENSMUSG00000039911	Spsb1	609.758	0.744911	0.0482722	15.4315	1.01e-53	2.47e-52
ENSMUSG00000028927	Padi2	2952.42	0.744808	0.0540979	13.7678	3.98e-43	5.89e-42
ENSMUSG00000066361	Serpina3c	46.5707	0.743848	0.0903217	8.23554	1.79e-16	6.87e-16
ENSMUSG00000019027	Dnah1	412.8	0.743737	0.0385793	19.2781	8.2e-83	7.65e-81
ENSMUSG00000021136	Smoc1	666.011	0.743606	0.042163	17.6364	1.29e-69	6.66e-68
ENSMUSG00000032000	Birc3	59.1168	0.743536	0.0489865	15.1784	4.92e-52	1.11e-50
ENSMUSG00000026185	Igfbp5	8574.01	0.743323	0.0527144	14.1009	3.75e-45	6.11e-44
ENSMUSG00000062312	Erbb2	106.428	0.742783	0.0389495	19.0704	4.45e-81	3.87e-79
ENSMUSG00000031659	Adcy7	152.557	0.741081	0.0505857	14.65	1.35e-48	2.59e-47
ENSMUSG00000070366	Plpp4	227.191	0.741019	0.0598014	12.3913	2.91e-35	2.96e-34
ENSMUSG00000048424	Ranbp3l	251.822	0.7409	0.0824358	8.9876	2.53e-19	1.14e-18
ENSMUSG00000048387	Osr1	89.2017	0.740689	0.0784666	9.43954	3.74e-21	1.85e-20
ENSMUSG00000017446	C1qtnf1	108.031	0.740032	0.0536416	13.7959	2.7e-43	4.01e-42
ENSMUSG00000075296	Aldh3b2	162.625	0.739686	0.229432	3.22399	0.00126417	0.00197386
ENSMUSG00000109517	Gm44763	56.5158	0.739597	0.0459824	16.0844	3.28e-58	1e-56
ENSMUSG00000019539	Rcn3	254.237	0.739363	0.0433504	17.0555	3.18e-65	1.33e-63
ENSMUSG00000050212	Eva1b	49.0362	0.738401	0.0519504	14.2136	7.55e-46	1.28e-44
ENSMUSG00000042340	Ctf1	56.1311	0.737561	0.046941	15.7125	1.24e-55	3.39e-54
ENSMUSG00000024909	Efemp2	316.311	0.737303	0.0404156	18.243	2.35e-74	1.51e-72
ENSMUSG00000052942	Glis3	448.23	0.737063	0.0546459	13.488	1.84e-41	2.51e-40
ENSMUSG00000070644	Etnk2	62.7368	0.736967	0.0511653	14.4037	4.91e-47	8.86e-46
ENSMUSG00000042961	Egflam	149.608	0.736836	0.0387114	19.0341	8.9e-81	7.53e-79
ENSMUSG00000038352	Arl5c	49.132	0.736603	0.0566998	12.9913	1.37e-38	1.62e-37
ENSMUSG00000074971	Fibin	124.047	0.736281	0.0708806	10.3876	2.82e-25	1.71e-24
ENSMUSG00000020782	Llgl2	41.6604	0.733474	0.049056	14.9517	1.52e-50	3.18e-49
ENSMUSG00000103280	Gm37277	69.928	0.733135	0.0548523	13.3656	9.6e-41	1.28e-39
ENSMUSG00000031283	Chrdl1	177.859	0.732463	0.0583235	12.5586	3.56e-36	3.79e-35
ENSMUSG00000027864	Ptgfrn	785.49	0.73148	0.0482911	15.1473	7.89e-52	1.78e-50
ENSMUSG00000029217	Tec	62.31	0.730418	0.0639835	11.4157	3.49e-30	2.73e-29
ENSMUSG00000006360	Crip1	125.18	0.729856	0.0482722	15.1196	1.2e-51	2.69e-50
ENSMUSG00000047793	Sned1	254.297	0.729076	0.0672207	10.846	2.08e-27	1.41e-26
ENSMUSG00000052911	Lamb2	1032.63	0.728579	0.0380496	19.1481	1e-81	9.03e-80
ENSMUSG00000005413	Hmox1	217.21	0.728043	0.0491819	14.8031	1.4e-49	2.82e-48
ENSMUSG00000029826	Zc3hav1	230.697	0.726701	0.0400811	18.1308	1.82e-73	1.11e-71
ENSMUSG00000024014	Pim1	82.418	0.726154	0.0688265	10.5505	5.05e-26	3.19e-25
ENSMUSG00000027082	Tfpi	165.306	0.725777	0.0671376	10.8103	3.08e-27	2.06e-26
ENSMUSG00000041390	Mdfic	237.526	0.724544	0.0426475	16.9892	9.88e-65	4.1e-63
ENSMUSG00000029185	Fam114a1	236.508	0.72244	0.0382162	18.904	1.06e-79	8.51e-78
ENSMUSG00000029759	Pon3	137.229	0.72146	0.0511857	14.0949	4.08e-45	6.63e-44
ENSMUSG00000026312	Cdh7	316.204	0.721445	0.0443947	16.2507	2.21e-59	7.14e-58
ENSMUSG00000075224	Lrrc55	448.348	0.720694	0.0336826	21.3966	1.44e-101	2.62e-99
ENSMUSG00000046761	Fam83h	60.1161	0.718911	0.0472814	15.2049	3.28e-52	7.48e-51
ENSMUSG00000022323	Rida	1473.77	0.718283	0.0428405	16.7664	4.3e-63	1.65e-61
ENSMUSG00000008540	Mgst1	367.835	0.717707	0.0517249	13.8755	8.92e-44	1.35e-42
ENSMUSG00000028339	Col15a1	107.829	0.715013	0.0791866	9.02947	1.73e-19	7.86e-19
ENSMUSG00000033788	Dysf	145.061	0.714149	0.0465264	15.3493	3.58e-53	8.62e-52
ENSMUSG00000036256	Igfbp7	714.713	0.714021	0.0551943	12.9365	2.8e-38	3.27e-37
ENSMUSG00000035673	Sbno2	379.405	0.713916	0.0660277	10.8124	3.01e-27	2.01e-26
ENSMUSG00000025351	Cd63	1961.38	0.713694	0.0524749	13.6007	3.97e-42	5.6e-41
ENSMUSG00000031740	Mmp2	161.582	0.713628	0.0503216	14.1813	1.2e-45	2e-44
ENSMUSG00000052921	Arhgef15	306.458	0.713332	0.0395509	18.0358	1.02e-72	5.98e-71
ENSMUSG00000052188	Gm14964	40.1223	0.713277	0.0542475	13.1486	1.73e-39	2.14e-38
ENSMUSG00000041779	Tram2	66.9895	0.712494	0.0486607	14.6421	1.51e-48	2.88e-47
ENSMUSG00000096753	Fam181a	35.3639	0.712197	0.0610882	11.6585	2.08e-31	1.72e-30
ENSMUSG00000032374	Plod2	233.624	0.711426	0.0392453	18.1277	1.93e-73	1.17e-71
ENSMUSG00000039103	Nexn	63.0331	0.711186	0.0546603	13.011	1.06e-38	1.26e-37
ENSMUSG00000026896	Ifih1	106.159	0.71098	0.0482136	14.7465	3.24e-49	6.41e-48
ENSMUSG00000037347	Chst7	102.467	0.710694	0.0436819	16.2698	1.62e-59	5.27e-58
ENSMUSG00000037995	Igsf9	84.6494	0.710195	0.0457588	15.5204	2.53e-54	6.43e-53
ENSMUSG00000030048	Gkn3	65.9864	0.709386	0.0791508	8.96246	3.18e-19	1.42e-18
ENSMUSG00000019326	Aoc3	38.3414	0.709216	0.0693317	10.2293	1.47e-24	8.63e-24
ENSMUSG00000026227	2810459M11Rik	831.932	0.709188	0.0381254	18.6015	3.13e-77	2.3e-75
ENSMUSG00000030798	Cd37	106.783	0.707663	0.0702093	10.0793	6.82e-24	3.91e-23
ENSMUSG00000063268	Parp10	76.2745	0.707086	0.0461264	15.3293	4.87e-53	1.16e-51
ENSMUSG00000019359	Gdpd2	163.683	0.706617	0.0555418	12.7223	4.45e-37	4.92e-36
ENSMUSG00000039304	Tnfsf10	123.442	0.706357	0.0574678	12.2914	1.01e-34	9.91e-34
ENSMUSG00000021280	Exoc3l4	42.2416	0.705693	0.0877056	8.04615	8.54e-16	3.17e-15
ENSMUSG00000020866	Cacna1g	2151.57	0.705638	0.0566576	12.4544	1.32e-35	1.36e-34
ENSMUSG00000060802	B2m	2251.67	0.704747	0.064262	10.9668	5.52e-28	3.85e-27
ENSMUSG00000030745	Il21r	41.1037	0.704743	0.0713932	9.87129	5.54e-23	3.01e-22
ENSMUSG00000002249	Tead3	71.1754	0.703357	0.0513619	13.6941	1.1e-42	1.59e-41
ENSMUSG00000085939	Cd63-ps	319.255	0.702441	0.0523265	13.4242	4.36e-41	5.87e-40
ENSMUSG00000037731	Themis2	41.9897	0.702342	0.0664515	10.5692	4.14e-26	2.62e-25
ENSMUSG00000039005	Tlr4	83.7535	0.70138	0.054342	12.9068	4.12e-38	4.76e-37
ENSMUSG00000095115	Itpripl2	327.28	0.701189	0.0374104	18.7432	2.2e-78	1.71e-76
ENSMUSG00000000811	Txnrd3	155.921	0.699833	0.0369764	18.9265	6.9e-80	5.59e-78
ENSMUSG00000048677	Tpcn2	49.7819	0.69868	0.0545776	12.8016	1.61e-37	1.81e-36
ENSMUSG00000058290	Espl1	42.9204	0.698448	0.0484115	14.4273	3.48e-47	6.38e-46
ENSMUSG00000032194	Kank2	474.381	0.697657	0.0377999	18.4566	4.62e-76	3.26e-74
ENSMUSG00000033207	Mamdc2	435.439	0.697314	0.0478826	14.563	4.83e-48	9.06e-47
ENSMUSG00000025510	Cd151	825.764	0.697147	0.0379693	18.3608	2.7e-75	1.83e-73
ENSMUSG00000031328	Flna	1451.99	0.697007	0.0487678	14.2924	2.44e-46	4.25e-45
ENSMUSG00000026471	Mr1	281.771	0.695914	0.0375377	18.539	1e-76	7.22e-75
ENSMUSG00000024538	Ppic	80.5823	0.692533	0.0482127	14.3641	8.69e-47	1.54e-45
ENSMUSG00000027737	Slc7a11	2847.18	0.692377	0.0535283	12.9348	2.86e-38	3.34e-37
ENSMUSG00000027878	Notch2	1225.29	0.692233	0.0377257	18.3491	3.36e-75	2.26e-73
ENSMUSG00000028464	Tpm2	205.326	0.691862	0.0554925	12.4677	1.12e-35	1.16e-34
ENSMUSG00000031838	Ifi30	112.327	0.691594	0.0577501	11.9756	4.77e-33	4.31e-32
ENSMUSG00000026224	4933407L21Rik	60.572	0.691327	0.0613956	11.2602	2.06e-29	1.54e-28
ENSMUSG00000029338	Antxr2	95.9612	0.691059	0.0504785	13.6902	1.16e-42	1.68e-41
ENSMUSG00000036395	Glb1l2	46.9478	0.691012	0.0594899	11.6156	3.43e-31	2.82e-30
ENSMUSG00000030703	Gdpd3	163.917	0.690764	0.17028	4.05663	4.98e-05	8.85e-05
ENSMUSG00000063796	Slc22a8	534.007	0.689685	0.0571807	12.0615	1.69e-33	1.56e-32
ENSMUSG00000039158	Akna	203.505	0.688437	0.0393114	17.5124	1.15e-68	5.71e-67
ENSMUSG00000029381	Shroom3	129.101	0.688091	0.0482469	14.2619	3.78e-46	6.52e-45
ENSMUSG00000025188	Hps1	160.393	0.687837	0.0486418	14.1409	2.13e-45	3.52e-44
ENSMUSG00000022906	Parp9	124.119	0.687602	0.0465265	14.7787	2.01e-49	4.03e-48
ENSMUSG00000002111	Spi1	122.041	0.686932	0.0605947	11.3365	8.65e-30	6.62e-29
ENSMUSG00000064246	Chil1	471.694	0.686766	0.0629404	10.9114	1.02e-27	6.96e-27
ENSMUSG00000032492	Pth1r	190.656	0.686511	0.0411686	16.6756	1.97e-62	7.29e-61
ENSMUSG00000063605	Ccdc102a	60.5521	0.68645	0.0387097	17.7333	2.32e-70	1.23e-68
ENSMUSG00000026480	Ncf2	132.26	0.686427	0.0613548	11.1878	4.68e-29	3.44e-28
ENSMUSG00000010066	Cacna2d2	1303.95	0.685938	0.0519527	13.2031	8.42e-40	1.06e-38
ENSMUSG00000042834	Nrep	2667.9	0.685901	0.0366041	18.7384	2.41e-78	1.86e-76
ENSMUSG00000055523	Gucy2g	138.024	0.685783	0.0442405	15.5013	3.4e-54	8.59e-53
ENSMUSG00000033722	BC034090	200.728	0.683903	0.041498	16.4804	5.08e-61	1.78e-59
ENSMUSG00000042190	Cmklr1	124.757	0.683627	0.057429	11.9039	1.13e-32	9.99e-32
ENSMUSG00000004665	Cnn2	229.13	0.681803	0.0431214	15.8112	2.6e-56	7.25e-55
ENSMUSG00000027408	Cpxm1	232.616	0.681701	0.0401772	16.9674	1.43e-64	5.91e-63
ENSMUSG00000047810	Ccdc88b	163.959	0.680425	0.044333	15.348	3.65e-53	8.78e-52
ENSMUSG00000032431	Crtap	217.444	0.678822	0.0385313	17.6174	1.81e-69	9.3e-68
ENSMUSG00000045934	Mtmr11	136.288	0.678102	0.0485048	13.9801	2.06e-44	3.24e-43
ENSMUSG00000053158	Fes	104.118	0.678047	0.0534221	12.6923	6.53e-37	7.16e-36
ENSMUSG00000031264	Btk	46.5538	0.677994	0.066658	10.1712	2.67e-24	1.55e-23
ENSMUSG00000001751	Naglu	306.875	0.676161	0.0447287	15.1169	1.25e-51	2.8e-50
ENSMUSG00000034023	Fancd2	131.492	0.675532	0.0558536	12.0947	1.13e-33	1.05e-32
ENSMUSG00000040714	Klc3	62.4029	0.675133	0.0514851	13.1132	2.77e-39	3.39e-38
ENSMUSG00000050035	Fhl4	38.1474	0.674337	0.0459687	14.6695	1.01e-48	1.95e-47
ENSMUSG00000010307	Tmem86a	440.381	0.674254	0.0381571	17.6705	7.08e-70	3.7e-68
ENSMUSG00000039942	Ptger4	42.1067	0.673449	0.0571715	11.7795	4.98e-32	4.26e-31
ENSMUSG00000031502	Col4a1	1395.32	0.672779	0.0435136	15.4614	6.32e-54	1.58e-52
ENSMUSG00000015947	Fcgr1	173.6	0.672375	0.0669062	10.0495	9.23e-24	5.23e-23
ENSMUSG00000032204	Aqp9	45.104	0.671958	0.0544389	12.3433	5.29e-35	5.3e-34
ENSMUSG00000079056	Kcnip3	2801.53	0.67138	0.0368081	18.24	2.48e-74	1.59e-72
ENSMUSG00000029096	Htra3	186.062	0.670811	0.0404627	16.5785	9.97e-62	3.59e-60
ENSMUSG00000034209	Rasl10a	1348.03	0.669505	0.0315951	21.1902	1.18e-99	2.02e-97
ENSMUSG00000086213	A330040F15Rik	103.396	0.669069	0.0598878	11.172	5.59e-29	4.1e-28
ENSMUSG00000016763	Scube1	1405.45	0.668944	0.0864389	7.73892	1e-14	3.48e-14
ENSMUSG00000029919	Hpgds	185.097	0.668763	0.0494245	13.531	1.03e-41	1.42e-40
ENSMUSG00000024998	Plce1	772.475	0.668442	0.0512499	13.0428	6.98e-39	8.35e-38
ENSMUSG00000026605	Cenpf	72.8517	0.667218	0.0517581	12.8911	5.05e-38	5.82e-37
ENSMUSG00000051498	Tlr6	65.0676	0.666871	0.0820607	8.12656	4.42e-16	1.66e-15
ENSMUSG00000030793	Pycard	54.2404	0.666188	0.0731895	9.10222	8.85e-20	4.1e-19
ENSMUSG00000024940	Ltbp3	813.518	0.666181	0.039016	17.0746	2.3e-65	9.68e-64
ENSMUSG00000035697	Arhgap45	159.999	0.665939	0.0548708	12.1365	6.77e-34	6.39e-33
ENSMUSG00000036972	Zic4	130.56	0.665243	0.0922853	7.20854	5.66e-13	1.78e-12
ENSMUSG00000034810	Scn7a	134.791	0.664122	0.0536265	12.3842	3.18e-35	3.22e-34
ENSMUSG00000032172	Olfm2	1448.95	0.663306	0.0524338	12.6504	1.11e-36	1.21e-35
ENSMUSG00000056214	Pard6g	225.756	0.662836	0.0368165	18.0038	1.82e-72	1.05e-70
ENSMUSG00000040322	Slc25a24	105.613	0.662768	0.0388698	17.051	3.44e-65	1.44e-63
ENSMUSG00000033220	Rac2	94.9193	0.662757	0.0616875	10.7438	6.34e-27	4.16e-26
ENSMUSG00000051506	Wdfy4	85.6401	0.662481	0.0595061	11.133	8.67e-29	6.3e-28
ENSMUSG00000059883	Irak4	75.8978	0.661353	0.043286	15.2787	1.06e-52	2.49e-51
ENSMUSG00000029915	Clec5a	65.0807	0.661167	0.065995	10.0184	1.26e-23	7.1e-23
ENSMUSG00000032369	Plscr1	76.6621	0.659689	0.0511964	12.8855	5.43e-38	6.23e-37
ENSMUSG00000040312	Cchcr1	61.1736	0.659197	0.0531255	12.4083	2.36e-35	2.4e-34
ENSMUSG00000055541	Lair1	266.16	0.65901	0.0609188	10.8178	2.83e-27	1.9e-26
ENSMUSG00000033446	Lpar6	99.9006	0.65897	0.0517484	12.7341	3.82e-37	4.24e-36
ENSMUSG00000036560	Lgi4	541.65	0.658809	0.0395267	16.6674	2.26e-62	8.34e-61
ENSMUSG00000041261	Car8	259.171	0.658757	0.0974953	6.7568	1.41e-11	4.04e-11
ENSMUSG00000009585	Apobec3	87.0812	0.658595	0.0495727	13.2854	2.81e-40	3.63e-39
ENSMUSG00000024965	Fermt3	137.805	0.657967	0.0506969	12.9784	1.62e-38	1.91e-37
ENSMUSG00000005611	Mrvi1	133.032	0.657291	0.0624863	10.519	7.06e-26	4.42e-25
ENSMUSG00000049538	Adamts16	49.8722	0.656391	0.0567312	11.5702	5.83e-31	4.72e-30
ENSMUSG00000016206	H2-M3	37.6254	0.655189	0.0696434	9.40776	5.07e-21	2.49e-20
ENSMUSG00000025017	Pik3ap1	80.639	0.654371	0.0553883	11.8143	3.29e-32	2.85e-31
ENSMUSG00000096956	Snhg18	65.2589	0.6539	0.0433872	15.0713	2.5e-51	5.45e-50
ENSMUSG00000105504	Gbp5	113.242	0.65385	0.0623722	10.483	1.03e-25	6.4e-25
ENSMUSG00000037370	Enpp1	213.891	0.653742	0.0505655	12.9286	3.1e-38	3.61e-37
ENSMUSG00000003283	Hck	67.3824	0.652805	0.0597389	10.9276	8.5e-28	5.86e-27
ENSMUSG00000106951	5930430L01Rik	268.674	0.652592	0.0340011	19.1933	4.21e-82	3.88e-80
ENSMUSG00000068335	Dok1	61.679	0.652213	0.0604369	10.7916	3.77e-27	2.51e-26
ENSMUSG00000050270	Tmem220	41.5025	0.651956	0.0482067	13.5242	1.13e-41	1.55e-40
ENSMUSG00000002603	Tgfb1	218.05	0.651505	0.0497891	13.0853	4e-39	4.86e-38
ENSMUSG00000031285	Dcx	711.483	0.651409	0.0372931	17.4673	2.54e-68	1.23e-66
ENSMUSG00000041460	Cacna2d4	75.4765	0.650592	0.0630209	10.3234	5.52e-25	3.3e-24
ENSMUSG00000034401	Spata6	156.002	0.650519	0.0341246	19.0631	5.12e-81	4.4e-79
ENSMUSG00000036856	Wnt4	469.092	0.649923	0.0500017	12.998	1.26e-38	1.48e-37
ENSMUSG00000067818	Myl9	425.596	0.649827	0.0483517	13.4396	3.54e-41	4.78e-40
ENSMUSG00000063652	Slc22a21	67.2334	0.649081	0.0407006	15.9477	2.96e-57	8.68e-56
ENSMUSG00000026674	Ddr2	437.2	0.648119	0.0469306	13.8101	2.21e-43	3.3e-42
ENSMUSG00000003812	Dnase2a	156.847	0.647564	0.0516345	12.5413	4.44e-36	4.7e-35
ENSMUSG00000074916	Chst14	62.1758	0.647253	0.0389838	16.6031	6.61e-62	2.41e-60
ENSMUSG00000022439	Parvg	582.559	0.646942	0.0517256	12.5072	6.82e-36	7.16e-35
ENSMUSG00000053164	Gpr21	50.6529	0.646672	0.0494787	13.0697	4.91e-39	5.9e-38
ENSMUSG00000041959	S100a10	365.646	0.645981	0.0555218	11.6347	2.74e-31	2.26e-30
ENSMUSG00000069833	Ahnak	1463.95	0.645472	0.0596347	10.8238	2.66e-27	1.79e-26
ENSMUSG00000020601	Trib2	2043.1	0.644584	0.0744105	8.66254	4.61e-18	1.93e-17
ENSMUSG00000000058	Cav2	1468.61	0.644267	0.0453571	14.2043	8.61e-46	1.45e-44
ENSMUSG00000035948	Acss3	46.5896	0.643934	0.0647662	9.94243	2.72e-23	1.5e-22
ENSMUSG00000028167	Bdh2	52.9748	0.642612	0.0670877	9.57868	9.83e-22	5e-21
ENSMUSG00000042804	Gpr153	364.05	0.64139	0.0518578	12.3682	3.88e-35	3.92e-34
ENSMUSG00000028494	Plin2	236.096	0.640896	0.0459409	13.9504	3.13e-44	4.86e-43
ENSMUSG00000057440	Mpp7	177.471	0.640174	0.0483229	13.2478	4.64e-40	5.88e-39
ENSMUSG00000015850	Adamtsl4	253.385	0.64016	0.0448721	14.2663	3.55e-46	6.13e-45
ENSMUSG00000049625	Tifab	86.2458	0.639918	0.0612523	10.4472	1.51e-25	9.26e-25
ENSMUSG00000029622	Arpc1b	644.06	0.639573	0.0541796	11.8047	3.69e-32	3.19e-31
ENSMUSG00000022309	Angpt1	473.16	0.639543	0.0407622	15.6896	1.78e-55	4.77e-54
ENSMUSG00000017756	Slc12a7	206.917	0.63947	0.0423902	15.0853	2.02e-51	4.44e-50
ENSMUSG00000021998	Lcp1	397.652	0.63793	0.048691	13.1016	3.22e-39	3.93e-38
ENSMUSG00000058056	Palld	362.185	0.637334	0.0417386	15.2696	1.22e-52	2.85e-51
ENSMUSG00000039168	Dap	259.649	0.636612	0.0359466	17.7099	3.52e-70	1.85e-68
ENSMUSG00000002732	Fkbp7	99.5708	0.635993	0.0402167	15.8142	2.48e-56	6.94e-55
ENSMUSG00000040605	Bace2	202.168	0.63583	0.0652594	9.74312	1.97e-22	1.04e-21
ENSMUSG00000024885	Aldh3b1	142.566	0.635755	0.0451243	14.089	4.44e-45	7.2e-44
ENSMUSG00000014778	Fhod1	109.065	0.635507	0.0466008	13.6372	2.4e-42	3.43e-41
ENSMUSG00000070729	Gm12966	326.294	0.634877	0.0530177	11.9748	4.82e-33	4.35e-32
ENSMUSG00000073650	Catip	55.4399	0.634864	0.0493728	12.8586	7.7e-38	8.78e-37
ENSMUSG00000081683	Fzd10	54.7055	0.633443	0.120464	5.25838	1.45e-07	3.17e-07
ENSMUSG00000052160	Pld4	309.966	0.633201	0.0562787	11.2512	2.29e-29	1.71e-28
ENSMUSG00000032334	Loxl1	257.179	0.632117	0.0554553	11.3987	4.25e-30	3.31e-29
ENSMUSG00000027489	Necab3	766.826	0.631336	0.0423883	14.8941	3.6e-50	7.45e-49
ENSMUSG00000000958	Slc7a7	70.3311	0.631187	0.0589289	10.711	9.04e-27	5.89e-26
ENSMUSG00000024990	Rbp4	287.598	0.630743	0.0524761	12.0196	2.8e-33	2.56e-32
ENSMUSG00000002332	Dhrs1	1903.48	0.630365	0.043707	14.4225	3.74e-47	6.83e-46
ENSMUSG00000032252	Glce	1122.42	0.630196	0.0301524	20.9004	5.31e-97	8.13e-95
ENSMUSG00000027435	Cd93	346.281	0.63009	0.0515061	12.2333	2.06e-34	2e-33
ENSMUSG00000033855	Ston1	193.723	0.629992	0.0463714	13.5858	4.86e-42	6.84e-41
ENSMUSG00000041771	Slc24a4	1061.99	0.628317	0.0501949	12.5175	5.99e-36	6.3e-35
ENSMUSG00000028581	Laptm5	2460.15	0.625748	0.0693158	9.0275	1.76e-19	8e-19
ENSMUSG00000053626	Tll1	183.07	0.624953	0.0721344	8.66373	4.57e-18	1.91e-17
ENSMUSG00000020282	Rhbdf1	300.134	0.623109	0.0622887	10.0036	1.47e-23	8.24e-23
ENSMUSG00000000567	Sox9	1608.19	0.62297	0.0378136	16.4748	5.57e-61	1.94e-59
ENSMUSG00000037474	Dtl	79.7218	0.62296	0.0584204	10.6634	1.51e-26	9.76e-26
ENSMUSG00000019232	Etnppl	81.5458	0.621349	0.113012	5.49806	3.84e-08	8.72e-08
ENSMUSG00000007039	Ddah2	328.509	0.621329	0.0362362	17.1466	6.66e-66	2.87e-64
ENSMUSG00000044393	Dsg2	181.288	0.619937	0.0467939	13.2483	4.62e-40	5.85e-39
ENSMUSG00000031538	Plat	1686.5	0.619443	0.0319423	19.3926	8.92e-84	8.48e-82
ENSMUSG00000016024	Lbp	618.054	0.617544	0.0763411	8.08927	6e-16	2.25e-15
ENSMUSG00000045275	Lca5l	58.1763	0.617049	0.0438492	14.0721	5.64e-45	9.06e-44
ENSMUSG00000045083	Lingo2	746.566	0.615417	0.0325105	18.9298	6.48e-80	5.27e-78
ENSMUSG00000009281	Rarres2	161.854	0.615415	0.0503379	12.2257	2.27e-34	2.2e-33
ENSMUSG00000023232	Serinc2	248.454	0.614564	0.0794833	7.73198	1.06e-14	3.67e-14
ENSMUSG00000107881	Gm44250	194.929	0.61442	0.0475882	12.9112	3.89e-38	4.51e-37
ENSMUSG00000000275	Trim25	277.785	0.614402	0.0315807	19.4549	2.65e-84	2.61e-82
ENSMUSG00000009614	Sardh	479.939	0.613706	0.0396978	15.4594	6.52e-54	1.62e-52
ENSMUSG00000037321	Tap1	111.355	0.612822	0.051217	11.9652	5.41e-33	4.86e-32
ENSMUSG00000039323	Igfbp2	1711.97	0.611726	0.0647642	9.44544	3.54e-21	1.76e-20
ENSMUSG00000014791	Elmo3	74.762	0.611347	0.0426579	14.3314	1.39e-46	2.45e-45
ENSMUSG00000030681	Mvp	273.849	0.610988	0.0448472	13.6238	2.89e-42	4.12e-41
ENSMUSG00000020538	Srebf1	2225.47	0.610959	0.03822	15.9853	1.62e-57	4.78e-56
ENSMUSG00000000693	Loxl3	149.907	0.610876	0.042404	14.4061	4.74e-47	8.57e-46
ENSMUSG00000046169	Adamts6	68.7321	0.609835	0.0622089	9.80302	1.09e-22	5.83e-22
ENSMUSG00000069170	Adgrv1	120.022	0.609459	0.0434941	14.0125	1.31e-44	2.07e-43
ENSMUSG00000006522	Itih3	1127.39	0.608844	0.0496296	12.2678	1.35e-34	1.32e-33
ENSMUSG00000037820	Tgm2	502.576	0.607983	0.0592822	10.2558	1.12e-24	6.6e-24
ENSMUSG00000034116	Vav1	146.472	0.607568	0.0543103	11.187	4.72e-29	3.48e-28
ENSMUSG00000092009	Myh15	91.9021	0.607351	0.046228	13.1382	1.99e-39	2.45e-38
ENSMUSG00000041552	Ptchd1	140.368	0.607106	0.0466473	13.0148	1.01e-38	1.2e-37
ENSMUSG00000019122	Ccl9	58.1328	0.606366	0.111966	5.4156	6.11e-08	1.37e-07
ENSMUSG00000024620	Pdgfrb	961.19	0.6059	0.0281461	21.527	8.7e-103	1.69e-100
ENSMUSG00000019823	Mical1	209.2	0.605759	0.0318892	18.9957	1.85e-80	1.54e-78
ENSMUSG00000020143	Dock2	226.695	0.605252	0.0541066	11.1863	4.76e-29	3.5e-28
ENSMUSG00000027555	Car13	52.9919	0.605074	0.0840491	7.19905	6.06e-13	1.9e-12
ENSMUSG00000020573	Pik3cg	139.229	0.604337	0.0489493	12.3462	5.11e-35	5.12e-34
ENSMUSG00000033882	Rbm46	60.0039	0.602677	0.0651368	9.25247	2.19e-20	1.04e-19
ENSMUSG00000073791	Efcab7	84.0266	0.602636	0.0361167	16.6858	1.66e-62	6.17e-61
ENSMUSG00000042684	Npl	143.118	0.602573	0.0704836	8.54912	1.24e-17	5.08e-17
ENSMUSG00000021090	Lrrc9	71.2846	0.602283	0.0570605	10.5552	4.81e-26	3.04e-25
ENSMUSG00000021200	Asb2	60.9743	0.601794	0.0445836	13.4981	1.6e-41	2.19e-40
ENSMUSG00000022297	Fzd6	365.734	0.601638	0.0302204	19.9083	3.45e-88	3.88e-86
ENSMUSG00000026979	Psd4	38.6671	0.601174	0.0570294	10.5415	5.56e-26	3.5e-25
ENSMUSG00000041144	Dnah7b	82.1409	0.600536	0.0400065	15.011	6.22e-51	1.32e-49
ENSMUSG00000023913	Pla2g7	6678.78	0.600532	0.0457174	13.1357	2.05e-39	2.53e-38
ENSMUSG00000024236	Svil	320.257	0.600027	0.0382285	15.6958	1.62e-55	4.36e-54
ENSMUSG00000006342	Susd2	103.102	0.599407	0.0487399	12.2981	9.28e-35	9.14e-34
ENSMUSG00000025938	Slco5a1	87.7309	0.599063	0.0437101	13.7054	9.43e-43	1.37e-41
ENSMUSG00000062031	Pgghg	197.905	0.598956	0.0338205	17.7098	3.52e-70	1.85e-68
ENSMUSG00000050737	Ptges	152.841	0.598579	0.0405268	14.77	2.29e-49	4.56e-48
ENSMUSG00000004415	Col26a1	53.41	0.598552	0.0623199	9.60451	7.65e-22	3.91e-21
ENSMUSG00000024818	Slc25a45	84.7636	0.597799	0.0418972	14.2682	3.45e-46	5.97e-45
ENSMUSG00000038146	Notch3	439.511	0.597663	0.0368379	16.2241	3.41e-59	1.09e-57
ENSMUSG00000022836	Mylk	836.967	0.597423	0.0304566	19.6156	1.14e-85	1.16e-83
ENSMUSG00000021665	Hexb	3429.53	0.596976	0.0537728	11.1018	1.23e-28	8.88e-28
ENSMUSG00000042286	Stab1	415.334	0.5969	0.0459228	12.9979	1.26e-38	1.49e-37
ENSMUSG00000040272	Accs	73.4747	0.596522	0.0469451	12.7068	5.42e-37	5.98e-36
ENSMUSG00000016496	Cd274	98.3589	0.596388	0.0514026	11.6023	4.01e-31	3.28e-30
ENSMUSG00000028758	Kif17	527.749	0.596104	0.0381914	15.6083	6.39e-55	1.69e-53
ENSMUSG00000031165	Was	48.5961	0.594803	0.0625436	9.51021	1.9e-21	9.55e-21
ENSMUSG00000074218	Cox7a1	41.8124	0.594275	0.0541912	10.9663	5.55e-28	3.87e-27
ENSMUSG00000061535	C1qtnf7	64.3565	0.594198	0.0646422	9.19212	3.85e-20	1.81e-19
ENSMUSG00000030930	Chst15	1971.15	0.594173	0.0292317	20.3263	7.52e-92	9.76e-90
ENSMUSG00000003534	Ddr1	3027.56	0.594002	0.0353922	16.7834	3.23e-63	1.25e-61
ENSMUSG00000018593	Sparc	14536.9	0.593355	0.0429844	13.804	2.41e-43	3.59e-42
ENSMUSG00000028476	Reck	280.663	0.592426	0.0471402	12.5673	3.19e-36	3.4e-35
ENSMUSG00000063558	Aox1	367.172	0.589429	0.0630831	9.34369	9.3e-21	4.52e-20
ENSMUSG00000026879	Gsn	2692.11	0.58935	0.0396837	14.8512	6.83e-50	1.4e-48
ENSMUSG00000007080	Pole	43.3339	0.588825	0.0476336	12.3615	4.22e-35	4.25e-34
ENSMUSG00000044786	Zfp36	128.231	0.588771	0.0647357	9.09499	9.46e-20	4.37e-19
ENSMUSG00000050234	Gja4	84.9094	0.588047	0.0398294	14.7641	2.5e-49	4.97e-48
ENSMUSG00000031490	Eif4ebp1	67.0721	0.587861	0.0744448	7.89661	2.87e-15	1.03e-14
ENSMUSG00000010175	Prox1	4063.6	0.586844	0.04377	13.4074	5.47e-41	7.34e-40
ENSMUSG00000046879	Irgm1	298.752	0.585985	0.0519706	11.2753	1.74e-29	1.31e-28
ENSMUSG00000028480	Glipr2	190.972	0.585841	0.0556864	10.5204	6.96e-26	4.36e-25
ENSMUSG00000033386	Frrs1	89.5529	0.585461	0.0396784	14.7552	2.85e-49	5.65e-48
ENSMUSG00000020077	Srgn	209.942	0.585424	0.0490052	11.9462	6.8e-33	6.07e-32
ENSMUSG00000024397	Aif1	218.983	0.585179	0.0592512	9.87624	5.28e-23	2.87e-22
ENSMUSG00000008398	Elk3	358.415	0.585174	0.0321366	18.209	4.38e-74	2.74e-72
ENSMUSG00000010660	Plcd1	258.414	0.583945	0.0369954	15.7843	3.99e-56	1.1e-54
ENSMUSG00000067158	Col4a4	50.6707	0.583601	0.0591437	9.86752	5.76e-23	3.12e-22
ENSMUSG00000032377	Plscr4	122.148	0.582112	0.0797722	7.29718	2.94e-13	9.39e-13
ENSMUSG00000007817	Zmiz1	4795.28	0.581699	0.0404483	14.3813	6.78e-47	1.22e-45
ENSMUSG00000036466	Megf11	1314.3	0.581683	0.0460339	12.636	1.34e-36	1.45e-35
ENSMUSG00000041378	Cldn5	1229.74	0.581268	0.0319533	18.1911	6.07e-74	3.77e-72
ENSMUSG00000021219	Rgs6	502.793	0.580041	0.0286223	20.2653	2.6e-91	3.32e-89
ENSMUSG00000039787	Cercam	111.915	0.577902	0.0387744	14.9042	3.09e-50	6.43e-49
ENSMUSG00000039007	Cpq	613.66	0.577765	0.0405522	14.2475	4.65e-46	7.97e-45
ENSMUSG00000032198	Dock6	361.048	0.577643	0.0343838	16.7999	2.45e-63	9.55e-62
ENSMUSG00000040061	Plcb2	72.2469	0.577335	0.0513376	11.2458	2.43e-29	1.81e-28
ENSMUSG00000100017	2410022M11Rik	145.235	0.576573	0.0383234	15.045	3.73e-51	8.03e-50
ENSMUSG00000066278	Vps37b	581.771	0.576241	0.0375152	15.3602	3.03e-53	7.32e-52
ENSMUSG00000030225	Dera	91.5772	0.575758	0.0370984	15.5197	2.55e-54	6.48e-53
ENSMUSG00000028214	Gem	130.062	0.573517	0.0767192	7.47553	7.69e-14	2.54e-13
ENSMUSG00000048939	Atp13a5	381.557	0.573116	0.0330736	17.3285	2.87e-67	1.32e-65
ENSMUSG00000023206	Il15ra	87.0152	0.573036	0.0379895	15.0841	2.06e-51	4.52e-50
ENSMUSG00000025780	Itih5	1671.99	0.573008	0.0436599	13.1244	2.39e-39	2.93e-38
ENSMUSG00000054555	Adam12	223.887	0.572922	0.0471055	12.1625	4.92e-34	4.7e-33
ENSMUSG00000024986	Hhex	78.6604	0.572244	0.0529628	10.8046	3.27e-27	2.19e-26
ENSMUSG00000040747	Cd53	368.292	0.572116	0.0553388	10.3384	4.72e-25	2.83e-24
ENSMUSG00000048482	Bdnf	2313.48	0.571857	0.0493411	11.5899	4.64e-31	3.77e-30
ENSMUSG00000056144	Trim34a	47.5557	0.571794	0.089899	6.3604	2.01e-10	5.33e-10
ENSMUSG00000040181	Fmo1	235.176	0.571148	0.0441467	12.9375	2.76e-38	3.23e-37
ENSMUSG00000037762	Slc16a9	117.134	0.570265	0.0372152	15.3234	5.33e-53	1.27e-51
ENSMUSG00000019929	Dcn	3281.67	0.570204	0.0529265	10.7735	4.59e-27	3.04e-26
ENSMUSG00000033222	Ttf2	102.61	0.570058	0.0490211	11.6288	2.94e-31	2.42e-30
ENSMUSG00000031077	Fadd	84.6014	0.569853	0.034104	16.7093	1.12e-62	4.22e-61
ENSMUSG00000026029	Casp8	112.463	0.56981	0.0413137	13.7923	2.84e-43	4.21e-42
ENSMUSG00000020061	Mybpc1	68.8277	0.56889	0.0764444	7.44188	9.93e-14	3.26e-13
ENSMUSG00000027962	Vcam1	1576.49	0.568374	0.03657	15.5421	1.8e-54	4.66e-53
ENSMUSG00000024036	Slc37a1	108.872	0.567037	0.0387041	14.6506	1.34e-48	2.57e-47
ENSMUSG00000040812	Agbl2	41.9029	0.565961	0.0586108	9.65626	4.62e-22	2.39e-21
ENSMUSG00000025534	Gusb	495.888	0.565407	0.0500703	11.2923	1.43e-29	1.08e-28
ENSMUSG00000057604	Lmcd1	222.416	0.565167	0.0392652	14.3936	5.68e-47	1.02e-45
ENSMUSG00000031827	Cotl1	3370.94	0.565063	0.0500731	11.2847	1.56e-29	1.18e-28
ENSMUSG00000033053	1700028P14Rik	41.1323	0.565041	0.0708307	7.97734	1.5e-15	5.47e-15
ENSMUSG00000033209	Ttc28	642.263	0.563863	0.0359377	15.69	1.77e-55	4.75e-54
ENSMUSG00000022037	Clu	36517.1	0.563826	0.0329094	17.1327	8.46e-66	3.6e-64
ENSMUSG00000027750	Postn	139.639	0.563213	0.0813585	6.92261	4.43e-12	1.31e-11
ENSMUSG00000006281	Tep1	154.346	0.563166	0.0352694	15.9675	2.15e-57	6.34e-56
ENSMUSG00000089665	Fcor	90.3106	0.562678	0.0404323	13.9165	5.03e-44	7.71e-43
ENSMUSG00000036904	Fzd8	206.78	0.562663	0.0369447	15.2299	2.24e-52	5.16e-51
ENSMUSG00000038855	Itpkb	1890.33	0.561222	0.0463904	12.0978	1.08e-33	1.02e-32
ENSMUSG00000042129	Rassf4	307.507	0.560848	0.0449421	12.4793	9.68e-36	1.01e-34
ENSMUSG00000043895	S1pr2	99.3935	0.560763	0.044416	12.6253	1.53e-36	1.65e-35
ENSMUSG00000027954	Efna1	265.797	0.560477	0.0534762	10.4809	1.06e-25	6.55e-25
ENSMUSG00000097877	Gm26703	76.597	0.55982	0.0579534	9.65983	4.47e-22	2.31e-21
ENSMUSG00000035455	Fignl1	37.2551	0.559417	0.0466818	11.9836	4.33e-33	3.92e-32
ENSMUSG00000035692	Isg15	40.4454	0.559338	0.0772619	7.23951	4.5e-13	1.42e-12
ENSMUSG00000009628	Tex15	63.2052	0.559072	0.0560987	9.96587	2.15e-23	1.19e-22
ENSMUSG00000023963	Cyp39a1	54.8823	0.557939	0.0490609	11.3724	5.74e-30	4.44e-29
ENSMUSG00000034664	Itga2b	52.4316	0.557608	0.0560528	9.94791	2.58e-23	1.43e-22
ENSMUSG00000019899	Lama2	641.426	0.556932	0.0344157	16.1825	6.7e-59	2.1e-57
ENSMUSG00000072487	Mroh5	51.5285	0.556875	0.0466404	11.9398	7.34e-33	6.54e-32
ENSMUSG00000037552	Plekhg2	165.298	0.556864	0.0470226	11.8425	2.35e-32	2.05e-31
ENSMUSG00000001228	Uhrf1	47.2267	0.556515	0.0545039	10.2105	1.78e-24	1.04e-23
ENSMUSG00000027715	Ccna2	45.7531	0.556458	0.0514519	10.8151	2.92e-27	1.96e-26
ENSMUSG00000068196	Col8a1	173.072	0.556352	0.0525392	10.5893	3.34e-26	2.13e-25
ENSMUSG00000098905	Zfp953	40.0898	0.555986	0.047459	11.7151	1.07e-31	8.96e-31
ENSMUSG00000028088	Fmo5	169.451	0.555897	0.0386139	14.3963	5.46e-47	9.85e-46
ENSMUSG00000061143	Maml3	371.638	0.555851	0.0354202	15.693	1.69e-55	4.55e-54
ENSMUSG00000031875	Cmtm3	234.321	0.555506	0.0400011	13.8872	7.57e-44	1.15e-42
ENSMUSG00000026946	Nmi	77.2834	0.555264	0.0413302	13.4348	3.78e-41	5.09e-40
ENSMUSG00000042489	Clspn	39.8478	0.554695	0.0603239	9.19527	3.74e-20	1.76e-19
ENSMUSG00000028551	Cdkn2c	77.2286	0.55464	0.0421956	13.1445	1.83e-39	2.26e-38
ENSMUSG00000052085	Dock8	257.957	0.55437	0.0398421	13.9142	5.2e-44	7.97e-43
ENSMUSG00000025283	Sat1	1052.13	0.553851	0.0361681	15.3133	6.24e-53	1.48e-51
ENSMUSG00000048612	Myof	284.138	0.553373	0.0490139	11.2901	1.47e-29	1.11e-28
ENSMUSG00000022371	Col14a1	53.3609	0.552868	0.0708092	7.80785	5.82e-15	2.06e-14
ENSMUSG00000031503	Col4a2	1225.51	0.552593	0.0411052	13.4434	3.37e-41	4.55e-40
ENSMUSG00000029484	Anxa3	278.228	0.552538	0.0578686	9.54815	1.32e-21	6.67e-21
ENSMUSG00000079710	Gm3448	51.0545	0.552511	0.0748926	7.37738	1.61e-13	5.24e-13
ENSMUSG00000041731	Pgm5	202.437	0.552029	0.060968	9.05441	1.37e-19	6.29e-19
ENSMUSG00000042737	Dpm3	289.209	0.550774	0.0506779	10.8681	1.64e-27	1.11e-26
ENSMUSG00000024534	Sncaip	199.13	0.549811	0.0340988	16.1241	1.73e-58	5.36e-57
ENSMUSG00000027524	Edn3	234.004	0.549602	0.0559091	9.83028	8.34e-23	4.47e-22
ENSMUSG00000070327	Rnf213	258.121	0.549329	0.0529827	10.3681	3.46e-25	2.09e-24
ENSMUSG00000024691	Fam111a	72.2438	0.548414	0.0625583	8.76644	1.84e-18	7.91e-18
ENSMUSG00000025400	Tac2	138.3	0.548235	0.0611268	8.96881	3e-19	1.34e-18
ENSMUSG00000095440	Fignl2	47.1754	0.547818	0.0483077	11.3402	8.3e-30	6.36e-29
ENSMUSG00000041809	Efhc1	51.1785	0.546307	0.0546962	9.98803	1.72e-23	9.58e-23
ENSMUSG00000085795	Zfp703	778.753	0.546107	0.0504389	10.8271	2.56e-27	1.72e-26
ENSMUSG00000032006	Pdgfd	285.31	0.546014	0.0462552	11.8044	3.71e-32	3.2e-31
ENSMUSG00000097493	9930014A18Rik	106.481	0.545806	0.046941	11.6275	2.99e-31	2.46e-30
ENSMUSG00000040938	Slc16a11	143.984	0.545426	0.0617993	8.82577	1.09e-18	4.72e-18
ENSMUSG00000037060	Cavin3	410.754	0.545025	0.0316077	17.2434	1.25e-66	5.63e-65
ENSMUSG00000057143	Trim12c	159.908	0.544902	0.0479856	11.3555	6.96e-30	5.36e-29
ENSMUSG00000001123	Lgals9	228.678	0.544526	0.0430493	12.6489	1.13e-36	1.23e-35
ENSMUSG00000005686	Ampd3	803.894	0.544452	0.0450822	12.0769	1.4e-33	1.3e-32
ENSMUSG00000034898	Filip1	387.991	0.544416	0.0452648	12.0274	2.55e-33	2.34e-32
ENSMUSG00000013707	Tnfaip8l2	65.7115	0.544089	0.0605758	8.98195	2.66e-19	1.2e-18
ENSMUSG00000027386	Fbln7	88.4791	0.543841	0.0602908	9.02029	1.88e-19	8.52e-19
ENSMUSG00000030339	Ltbr	255.498	0.543518	0.0407732	13.3303	1.54e-40	2.04e-39
ENSMUSG00000001517	Foxm1	59.9478	0.542984	0.0421334	12.8873	5.31e-38	6.11e-37
ENSMUSG00000021709	Erbin	4015.08	0.542592	0.0333542	16.2676	1.68e-59	5.45e-58
ENSMUSG00000102336	Gm37233	113.423	0.542484	0.0545069	9.95257	2.46e-23	1.36e-22
ENSMUSG00000000167	Pih1d2	56.9699	0.541956	0.0475012	11.4093	3.76e-30	2.94e-29
ENSMUSG00000028989	Angptl7	37.8777	0.541858	0.0625397	8.66422	4.55e-18	1.9e-17
ENSMUSG00000026303	Mlph	66.0387	0.541382	0.0558725	9.6896	3.34e-22	1.74e-21
ENSMUSG00000017146	Brca1	59.8073	0.540445	0.0456111	11.849	2.18e-32	1.9e-31
ENSMUSG00000066258	Trim12a	43.585	0.540079	0.209397	2.57921	0.00990277	0.0141152
ENSMUSG00000034463	Scara3	1056.53	0.537128	0.0416582	12.8937	4.88e-38	5.64e-37
ENSMUSG00000016493	Cd46	41.9593	0.537065	0.0719985	7.4594	8.69e-14	2.87e-13
ENSMUSG00000026514	Cnih3	2691.08	0.536733	0.0396071	13.5514	7.77e-42	1.08e-40
ENSMUSG00000037295	Ldlrap1	120.884	0.536689	0.0417191	12.8644	7.14e-38	8.17e-37
ENSMUSG00000030536	Iqgap1	857.722	0.53658	0.0337716	15.8885	7.61e-57	2.18e-55
ENSMUSG00000051136	Ghsr	59.8718	0.53658	0.119806	4.47874	7.51e-06	1.43e-05
ENSMUSG00000074743	Thbd	630.385	0.536227	0.0699209	7.66905	1.73e-14	5.94e-14
ENSMUSG00000045193	Cirbp	1112.89	0.535935	0.0434659	12.33	6.24e-35	6.22e-34
ENSMUSG00000059991	Nptx2	1403.62	0.534637	0.0903063	5.92025	3.21e-09	7.82e-09
ENSMUSG00000047250	Ptgs1	431.222	0.533675	0.0434685	12.2773	1.2e-34	1.18e-33
ENSMUSG00000026288	Inpp5d	423.8	0.53305	0.0449849	11.8495	2.16e-32	1.89e-31
ENSMUSG00000056708	Ier5	2040.91	0.533008	0.0418208	12.745	3.32e-37	3.7e-36
ENSMUSG00000060519	Tor3a	407.897	0.5329	0.0486764	10.9478	6.81e-28	4.71e-27
ENSMUSG00000022831	Hcls1	160.544	0.532897	0.0529393	10.0662	7.79e-24	4.44e-23
ENSMUSG00000027684	Mecom	81.9283	0.532856	0.0376208	14.1639	1.53e-45	2.56e-44
ENSMUSG00000019917	Septin10	258.227	0.53285	0.0302733	17.6013	2.41e-69	1.23e-67
ENSMUSG00000038843	Gcnt1	127.359	0.532453	0.0585229	9.09819	9.18e-20	4.25e-19
ENSMUSG00000056174	Col8a2	202.887	0.532029	0.0485216	10.9648	5.64e-28	3.93e-27
ENSMUSG00000024978	Gpam	2006.38	0.531752	0.0287844	18.4736	3.37e-76	2.39e-74
ENSMUSG00000056215	Lrguk	38.6551	0.531535	0.0603296	8.81052	1.25e-18	5.39e-18
ENSMUSG00000027474	Ccm2l	73.7396	0.531116	0.0485854	10.9316	8.14e-28	5.61e-27
ENSMUSG00000078921	Tgtp2	63.1025	0.531037	0.117188	4.53147	5.86e-06	1.13e-05
ENSMUSG00000075511	1700001L05Rik	83.8901	0.530791	0.056985	9.31457	1.22e-20	5.9e-20
ENSMUSG00000016028	Celsr1	387.457	0.530316	0.0403888	13.1303	2.21e-39	2.71e-38
ENSMUSG00000024440	Pcdh12	41.93	0.530197	0.0716085	7.40411	1.32e-13	4.3e-13
ENSMUSG00000050908	Tvp23a	860.151	0.529931	0.039727	13.3393	1.37e-40	1.81e-39
ENSMUSG00000054196	Cthrc1	79.5687	0.529885	0.106525	4.97427	6.55e-07	1.36e-06
ENSMUSG00000036422	Pcdh8	3348.7	0.528873	0.0475614	11.1198	1e-28	7.28e-28
ENSMUSG00000021760	Gpx8	242.921	0.528806	0.0473124	11.1769	5.29e-29	3.88e-28
ENSMUSG00000026483	Fam129a	171.646	0.528438	0.0400217	13.2038	8.34e-40	1.05e-38
ENSMUSG00000030125	Lrrc23	102.112	0.528035	0.0586025	9.01046	2.05e-19	9.29e-19
ENSMUSG00000034786	Gpsm3	42.2482	0.528029	0.0579658	9.10931	8.29e-20	3.84e-19
ENSMUSG00000010825	Grid2ip	43.5877	0.527865	0.0937958	5.62782	1.83e-08	4.22e-08
ENSMUSG00000042035	Igsf3	633.634	0.527843	0.0407088	12.9663	1.9e-38	2.23e-37
ENSMUSG00000034906	Ncaph	37.8545	0.527382	0.0590874	8.92546	4.44e-19	1.97e-18
ENSMUSG00000026836	Acvr1	1677.48	0.52729	0.0320007	16.4775	5.33e-61	1.86e-59
ENSMUSG00000055137	Sugct	120.871	0.526765	0.0418713	12.5806	2.7e-36	2.89e-35
ENSMUSG00000074480	Mex3a	152.768	0.526679	0.0373046	14.1183	2.93e-45	4.81e-44
ENSMUSG00000039683	Sdk1	244.229	0.526627	0.0395971	13.2996	2.33e-40	3.05e-39
ENSMUSG00000106651	Gm42608	60.5716	0.526514	0.0724766	7.2646	3.74e-13	1.19e-12
ENSMUSG00000040723	Rcsd1	156.896	0.525853	0.0444012	11.8432	2.33e-32	2.03e-31
ENSMUSG00000001750	Tcirg1	271.323	0.525376	0.0415963	12.6304	1.44e-36	1.55e-35
ENSMUSG00000050195	Scd4	120.128	0.525344	0.108092	4.86017	1.17e-06	2.39e-06
ENSMUSG00000035314	Gdpd5	687.185	0.525318	0.0340381	15.4332	9.79e-54	2.41e-52
ENSMUSG00000044258	Ctla2a	189.958	0.524917	0.0657648	7.98174	1.44e-15	5.28e-15
ENSMUSG00000044345	Marveld1	228.411	0.524191	0.0443695	11.8142	3.3e-32	2.85e-31
ENSMUSG00000026547	Tagln2	463.737	0.523706	0.0531091	9.86095	6.15e-23	3.32e-22
ENSMUSG00000022090	Pdlim2	253.328	0.523647	0.0488186	10.7264	7.65e-27	5.01e-26
ENSMUSG00000030047	Arhgap25	128.457	0.523516	0.0495497	10.5655	4.31e-26	2.73e-25
ENSMUSG00000018381	Abi3	41.5001	0.523335	0.0626199	8.35733	6.42e-17	2.53e-16
ENSMUSG00000040856	Dlk1	443.523	0.523182	0.0882438	5.92882	3.05e-09	7.43e-09
ENSMUSG00000006344	Ggt5	74.2913	0.523147	0.0466224	11.2209	3.22e-29	2.39e-28
ENSMUSG00000022756	Slc7a4	2587.11	0.52185	0.0268955	19.4029	7.29e-84	7.06e-82
ENSMUSG00000097820	E530011L22Rik	173.86	0.521231	0.0318781	16.3507	4.3e-60	1.43e-58
ENSMUSG00000025888	Casp1	68.0828	0.521218	0.0683665	7.62387	2.46e-14	8.36e-14
ENSMUSG00000056501	Cebpb	312.382	0.521055	0.0663491	7.85324	4.05e-15	1.45e-14
ENSMUSG00000038292	Ccdc155	50.1352	0.520895	0.0533001	9.77288	1.47e-22	7.79e-22
ENSMUSG00000030787	Lyve1	45.4417	0.520691	0.103641	5.02397	5.06e-07	1.06e-06
ENSMUSG00000041669	Prima1	60.2897	0.520627	0.0466932	11.1499	7.17e-29	5.23e-28
ENSMUSG00000033318	Gstt2	41.0792	0.52022	0.0566197	9.18797	4e-20	1.88e-19
ENSMUSG00000003849	Nqo1	187.213	0.519721	0.0398601	13.0386	7.38e-39	8.82e-38
ENSMUSG00000035021	Baz1a	61.5192	0.519426	0.0626073	8.29658	1.07e-16	4.17e-16
ENSMUSG00000047735	Samd9l	123.731	0.519231	0.0515368	10.0749	7.13e-24	4.08e-23
ENSMUSG00000108601	Gm44645	43.2405	0.51919	0.0904415	5.74061	9.43e-09	2.22e-08
ENSMUSG00000045679	Pqlc3	126.606	0.519003	0.0398548	13.0223	9.13e-39	1.09e-37
ENSMUSG00000045838	Ccdc9b	269.363	0.518966	0.0306044	16.9573	1.7e-64	6.94e-63
ENSMUSG00000025321	Itgb8	3343.63	0.518744	0.0301532	17.2036	2.49e-66	1.11e-64
ENSMUSG00000026193	Fn1	1999.66	0.518702	0.0495834	10.4612	1.3e-25	8.02e-25
ENSMUSG00000079057	Cyp4v3	328.528	0.517636	0.0312759	16.5506	1.58e-61	5.64e-60
ENSMUSG00000026701	Prdx6	7783.69	0.517192	0.0403684	12.8118	1.41e-37	1.59e-36
ENSMUSG00000023348	Trip6	120.595	0.516648	0.0458767	11.2617	2.03e-29	1.52e-28
ENSMUSG00000024421	Lama3	86.4053	0.516339	0.0495994	10.4102	2.23e-25	1.35e-24
ENSMUSG00000073856	Iqck	106.618	0.516234	0.0358069	14.4172	4.03e-47	7.36e-46
ENSMUSG00000022369	Mtbp	55.753	0.516207	0.0418349	12.3391	5.58e-35	5.57e-34
ENSMUSG00000021134	Srsf5	3168.53	0.515647	0.0456086	11.3059	1.23e-29	9.3e-29
ENSMUSG00000097023	Mir9-3hg	459.829	0.515483	0.0346476	14.8779	4.59e-50	9.46e-49
ENSMUSG00000007888	Crlf1	415.124	0.514748	0.0420169	12.251	1.66e-34	1.62e-33
ENSMUSG00000022817	Itgb5	2217.46	0.513972	0.0447325	11.4899	1.48e-30	1.18e-29
ENSMUSG00000026385	Dbi	3810.01	0.513469	0.0428539	11.9819	4.42e-33	4.01e-32
ENSMUSG00000022098	Bmp1	658.234	0.513377	0.0410584	12.5036	7.13e-36	7.48e-35
ENSMUSG00000058152	Chsy3	202.82	0.512523	0.038696	13.2449	4.83e-40	6.11e-39
ENSMUSG00000002297	Dbf4	41.1803	0.51224	0.0453043	11.3067	1.22e-29	9.23e-29
ENSMUSG00000078922	Tgtp1	62.4745	0.51208	0.118999	4.30324	1.68e-05	3.11e-05
ENSMUSG00000020953	Coch	219.023	0.512033	0.064157	7.98094	1.45e-15	5.32e-15
ENSMUSG00000030560	Ctsc	603.878	0.51184	0.0359463	14.239	5.25e-46	8.95e-45
ENSMUSG00000025701	Alox5	40.2995	0.511757	0.0635188	8.05678	7.83e-16	2.91e-15
ENSMUSG00000020432	Tcn2	786.108	0.511458	0.0426733	11.9854	4.24e-33	3.85e-32
ENSMUSG00000074364	Ehd2	383.159	0.511367	0.0401239	12.7447	3.34e-37	3.71e-36
ENSMUSG00000026928	Card9	41.3133	0.511145	0.0553053	9.24224	2.41e-20	1.15e-19
ENSMUSG00000021242	Npc2	2338.35	0.510712	0.0430702	11.8577	1.96e-32	1.72e-31
ENSMUSG00000039934	Gsap	273.751	0.51067	0.0335148	15.2371	2e-52	4.62e-51
ENSMUSG00000085584	Rtl9	43.9168	0.510662	0.054317	9.4015	5.38e-21	2.64e-20
ENSMUSG00000042857	Gm9776	123.405	0.510463	0.0337178	15.1393	8.92e-52	2e-50
ENSMUSG00000001665	Gstt3	59.0327	0.510334	0.0546602	9.33649	9.96e-21	4.83e-20
ENSMUSG00000068686	Cd59b	43.7914	0.510109	0.0614207	8.30517	9.97e-17	3.89e-16
ENSMUSG00000045761	Togaram2	59.2976	0.509961	0.0573927	8.88548	6.36e-19	2.8e-18
ENSMUSG00000010142	Tnfrsf13b	54.908	0.509818	0.0510278	9.99099	1.67e-23	9.32e-23
ENSMUSG00000002233	Rhoc	392.341	0.509735	0.037442	13.614	3.31e-42	4.7e-41
ENSMUSG00000106535	Gm43031	38.4171	0.509033	0.0547528	9.29692	1.45e-20	6.94e-20
ENSMUSG00000040483	Xaf1	120.376	0.508936	0.0888765	5.72633	1.03e-08	2.41e-08
ENSMUSG00000015950	Ncf1	234.209	0.508468	0.0556002	9.14508	5.96e-20	2.78e-19
ENSMUSG00000011179	Odc1	1973.63	0.508323	0.0454581	11.1822	4.98e-29	3.66e-28
ENSMUSG00000022969	Il10rb	207.098	0.508278	0.0338012	15.0373	4.18e-51	8.99e-50
ENSMUSG00000056220	Pla2g4a	154.239	0.508177	0.0431295	11.7826	4.8e-32	4.12e-31
ENSMUSG00000027447	Cst3	38287.5	0.508118	0.0445565	11.4039	4e-30	3.12e-29
ENSMUSG00000050022	Amz1	388.847	0.507884	0.0423912	11.9809	4.48e-33	4.05e-32
ENSMUSG00000023008	Fmnl3	456.363	0.506948	0.0315608	16.0626	4.67e-58	1.42e-56
ENSMUSG00000031871	Cdh5	546.315	0.506601	0.0353929	14.3136	1.8e-46	3.15e-45
ENSMUSG00000005373	Mlxipl	54.4725	0.506323	0.0593954	8.52461	1.53e-17	6.25e-17
ENSMUSG00000026683	Nuf2	86.5073	0.506322	0.0524205	9.65885	4.51e-22	2.34e-21
ENSMUSG00000073599	Ecscr	48.6352	0.505885	0.0577269	8.76341	1.89e-18	8.11e-18
ENSMUSG00000025366	Esyt1	283.03	0.505538	0.0396961	12.7352	3.77e-37	4.18e-36
ENSMUSG00000014444	Piezo1	181.215	0.505399	0.0409158	12.3522	4.74e-35	4.76e-34
ENSMUSG00000052336	Cx3cr1	2258.82	0.505367	0.0443648	11.3912	4.63e-30	3.6e-29
ENSMUSG00000040296	Ddx58	206.017	0.505146	0.0380076	13.2907	2.62e-40	3.39e-39
ENSMUSG00000047090	Tmem198b	223.34	0.505017	0.0318112	15.8755	9.37e-57	2.67e-55
ENSMUSG00000038195	Rilp	38.3531	0.504929	0.0558873	9.03478	1.64e-19	7.49e-19
ENSMUSG00000034121	Mks1	92.7696	0.504691	0.0392373	12.8625	7.32e-38	8.35e-37
ENSMUSG00000002985	Apoe	51161.9	0.504486	0.047753	10.5645	4.35e-26	2.75e-25
ENSMUSG00000028599	Tnfrsf1b	152.532	0.50416	0.0461637	10.9211	9.14e-28	6.28e-27
ENSMUSG00000103735	Gm38317	93.2215	0.503574	0.0526174	9.57049	1.06e-21	5.41e-21
ENSMUSG00000020439	Smtn	158.793	0.503411	0.037867	13.2942	2.5e-40	3.25e-39
ENSMUSG00000038451	Spsb2	71.4327	0.503148	0.0435172	11.5621	6.42e-31	5.18e-30
ENSMUSG00000052821	Cysltr1	38.7353	0.503143	0.0550811	9.1346	6.56e-20	3.06e-19
ENSMUSG00000050382	Kif7	68.7856	0.502964	0.0366351	13.729	6.81e-43	9.94e-42
ENSMUSG00000051811	Cox6b2	60.3633	0.502439	0.0536855	9.35894	8.05e-21	3.92e-20
ENSMUSG00000106239	Gm9260	57.4661	0.502126	0.0568084	8.83893	9.66e-19	4.21e-18
ENSMUSG00000060224	Pyroxd2	107.762	0.502061	0.065203	7.69996	1.36e-14	4.69e-14
ENSMUSG00000044229	Nxpe4	171.074	0.501979	0.0323495	15.5174	2.65e-54	6.71e-53
ENSMUSG00000037860	Aim2	50.6734	0.500138	0.0519278	9.63142	5.89e-22	3.03e-21
ENSMUSG00000054520	Sh3bp2	141.508	0.499953	0.0408215	12.2473	1.74e-34	1.69e-33
ENSMUSG00000026200	Glb1l	173.33	0.499352	0.0324873	15.3707	2.57e-53	6.25e-52
ENSMUSG00000002602	Axl	2082.28	0.499302	0.0335379	14.8877	3.96e-50	8.18e-49
ENSMUSG00000020052	Ascl1	255.231	0.498643	0.0387743	12.8602	7.54e-38	8.61e-37
ENSMUSG00000027400	Pdyn	487.11	0.49852	0.0745083	6.6908	2.22e-11	6.27e-11
ENSMUSG00000106099	Gm42664	56.2565	0.498517	0.104865	4.75391	2e-06	3.99e-06
ENSMUSG00000033191	Tie1	279.486	0.498007	0.0362916	13.7224	7.46e-43	1.09e-41
ENSMUSG00000001493	Meox1	70.1186	0.497937	0.0495266	10.0539	8.83e-24	5.01e-23
ENSMUSG00000028378	Ptgr1	105.86	0.497235	0.0463683	10.7236	7.89e-27	5.16e-26
ENSMUSG00000042116	Vwa1	778.285	0.496809	0.0394906	12.5804	2.71e-36	2.89e-35
ENSMUSG00000041734	Kirrel	187.098	0.496632	0.0414207	11.99	4.01e-33	3.65e-32
ENSMUSG00000025171	Ubtd1	339.892	0.496536	0.040135	12.3716	3.72e-35	3.76e-34
ENSMUSG00000096054	Syne1	14723	0.496301	0.0288703	17.1907	3.12e-66	1.37e-64
ENSMUSG00000017417	Plxdc1	556.697	0.496273	0.0457875	10.8386	2.26e-27	1.52e-26
ENSMUSG00000079363	Gbp4	52.6907	0.496035	0.0912658	5.43506	5.48e-08	1.23e-07
ENSMUSG00000032232	Cgnl1	736.739	0.49581	0.0402888	12.3064	8.37e-35	8.27e-34
ENSMUSG00000010021	Kif19a	110.747	0.495808	0.0416947	11.8914	1.31e-32	1.16e-31
ENSMUSG00000031616	Ednra	287.071	0.495702	0.031602	15.6858	1.89e-55	5.06e-54
ENSMUSG00000022488	Nckap1l	486.384	0.495306	0.044775	11.0621	1.92e-28	1.36e-27
ENSMUSG00000030796	Tead2	88.6713	0.49529	0.0391655	12.6461	1.18e-36	1.28e-35
ENSMUSG00000020101	Vsir	935.944	0.494984	0.0469256	10.5483	5.17e-26	3.26e-25
ENSMUSG00000107092	Gm7993	464.571	0.494737	0.0472662	10.467	1.22e-25	7.55e-25
ENSMUSG00000034579	Pla2g3	56.3369	0.494546	0.0727659	6.7964	1.07e-11	3.1e-11
ENSMUSG00000040253	Gbp7	199.978	0.494444	0.0438368	11.2792	1.66e-29	1.25e-28
ENSMUSG00000021585	Cast	225.414	0.494371	0.0440561	11.2214	3.2e-29	2.37e-28
ENSMUSG00000022762	Ncam2	2459.32	0.494269	0.0343969	14.3696	8.03e-47	1.43e-45
ENSMUSG00000076617	Ighm	305.111	0.494067	0.0714732	6.91262	4.76e-12	1.4e-11
ENSMUSG00000018217	Pmp22	633.656	0.493692	0.0427298	11.5538	7.06e-31	5.69e-30
ENSMUSG00000087528	9830144P21Rik	45.8637	0.493181	0.0858939	5.74175	9.37e-09	2.21e-08
ENSMUSG00000032680	6820408C15Rik	76.6489	0.492979	0.051874	9.50341	2.03e-21	1.02e-20
ENSMUSG00000032089	Il10ra	162.947	0.492296	0.0466696	10.5485	5.16e-26	3.25e-25
ENSMUSG00000020901	Pik3r5	90.3413	0.491914	0.0467613	10.5197	7.01e-26	4.39e-25
ENSMUSG00000020374	Rasgef1c	69.0385	0.491006	0.0779945	6.29539	3.07e-10	8.01e-10
ENSMUSG00000029798	Herc6	134.676	0.490926	0.0411105	11.9416	7.18e-33	6.4e-32
ENSMUSG00000031974	Abcb10	1279.52	0.490734	0.0347908	14.1053	3.52e-45	5.76e-44
ENSMUSG00000054509	Parp4	227.374	0.490715	0.0299527	16.383	2.53e-60	8.51e-59
ENSMUSG00000042707	Dnali1	90.1288	0.490312	0.0655526	7.47967	7.45e-14	2.47e-13
ENSMUSG00000032373	Car12	1549.65	0.490163	0.0726792	6.74421	1.54e-11	4.39e-11
ENSMUSG00000029771	Irf5	110.148	0.489709	0.0520992	9.39954	5.48e-21	2.69e-20
ENSMUSG00000022758	P2rx6	208.827	0.489639	0.0256592	19.0824	3.53e-81	3.11e-79
ENSMUSG00000073633	Fbxo36	73.3676	0.488786	0.0413674	11.8157	3.24e-32	2.81e-31
ENSMUSG00000038811	Gngt2	48.7277	0.488775	0.0707742	6.90611	4.98e-12	1.47e-11
ENSMUSG00000033777	Tlr13	129.135	0.488727	0.0577524	8.46246	2.62e-17	1.05e-16
ENSMUSG00000031170	Slc38a5	218.365	0.488588	0.0652372	7.48941	6.92e-14	2.3e-13
ENSMUSG00000043099	Hic1	96.5846	0.488205	0.0514854	9.48239	2.49e-21	1.24e-20
ENSMUSG00000020844	Nxn	500.329	0.48804	0.0481929	10.1268	4.2e-24	2.43e-23
ENSMUSG00000094017	Gm13160	44.426	0.487928	0.0560187	8.7101	3.04e-18	1.28e-17
ENSMUSG00000026637	Traf5	46.0094	0.487618	0.04297	11.3479	7.6e-30	5.84e-29
ENSMUSG00000025937	Lactb2	434.551	0.487159	0.0240594	20.2482	3.69e-91	4.66e-89
ENSMUSG00000024810	Il33	1149.01	0.486355	0.0455419	10.6793	1.27e-26	8.24e-26
ENSMUSG00000026697	Myoc	634.908	0.486183	0.091481	5.31458	1.07e-07	2.35e-07
ENSMUSG00000031853	Map3k21	83.1895	0.485384	0.0373972	12.9791	1.61e-38	1.89e-37
ENSMUSG00000044583	Tlr7	142.711	0.485125	0.064623	7.507	6.05e-14	2.01e-13
ENSMUSG00000038677	Scube3	117.961	0.485121	0.0431214	11.2501	2.31e-29	1.73e-28
ENSMUSG00000032679	Cd59a	468.563	0.485054	0.0523611	9.26364	1.98e-20	9.43e-20
ENSMUSG00000066196	Spag8	36.8136	0.485008	0.056683	8.5565	1.16e-17	4.77e-17
ENSMUSG00000057337	Chst3	185.71	0.485001	0.039413	12.3056	8.45e-35	8.34e-34
ENSMUSG00000026433	Rab29	146.042	0.484695	0.0398191	12.1724	4.36e-34	4.17e-33
ENSMUSG00000029420	Rimbp2	4849.78	0.484411	0.0355876	13.6118	3.41e-42	4.84e-41
ENSMUSG00000028919	Arhgef19	364.479	0.484082	0.0610415	7.93038	2.18e-15	7.91e-15
ENSMUSG00000037366	Pafah2	230.561	0.483593	0.0296037	16.3356	5.51e-60	1.82e-58
ENSMUSG00000038242	Aox4	115.394	0.483547	0.149133	3.24239	0.0011853	0.0018562
ENSMUSG00000074457	S100a16	1671.15	0.483447	0.0343998	14.0538	7.31e-45	1.17e-43
ENSMUSG00000035000	Dpp4	60.8546	0.483347	0.0707569	6.8311	8.43e-12	2.45e-11
ENSMUSG00000027560	Dok5	519.064	0.483253	0.0516819	9.35052	8.72e-21	4.24e-20
ENSMUSG00000004626	Stxbp2	396.039	0.481872	0.0346028	13.9258	4.42e-44	6.8e-43
ENSMUSG00000092035	Peg10	1467.43	0.481837	0.0676469	7.12282	1.06e-12	3.27e-12
ENSMUSG00000031654	Cbln1	222.408	0.481037	0.109635	4.38761	1.15e-05	2.15e-05
ENSMUSG00000039851	4932438H23Rik	47.8627	0.480814	0.0500568	9.60538	7.59e-22	3.88e-21
ENSMUSG00000027331	Knstrn	37.6109	0.480316	0.0535052	8.977	2.78e-19	1.25e-18
ENSMUSG00000020709	Adap2	93.5881	0.480234	0.0419238	11.4549	2.22e-30	1.75e-29
ENSMUSG00000019718	L3hypdh	54.1372	0.48003	0.0471008	10.1916	2.16e-24	1.27e-23
ENSMUSG00000038650	Rnh1	1203.33	0.479862	0.02516	19.0724	4.28e-81	3.74e-79
ENSMUSG00000061524	Zic2	582.459	0.479033	0.054011	8.86917	7.37e-19	3.23e-18
ENSMUSG00000026749	Nek6	1740.92	0.478511	0.0326465	14.6574	1.21e-48	2.33e-47
ENSMUSG00000047419	Cmya5	129.502	0.478392	0.0572912	8.35017	6.82e-17	2.68e-16
ENSMUSG00000018042	Cyb5r3	2208.59	0.478121	0.0273274	17.496	1.54e-68	7.53e-67
ENSMUSG00000022178	Ajuba	88.7001	0.477806	0.0540524	8.83967	9.6e-19	4.18e-18
ENSMUSG00000053897	Slc39a8	175.241	0.476929	0.0330529	14.4292	3.39e-47	6.21e-46
ENSMUSG00000056204	Pgpep1	629.14	0.476783	0.043159	11.0471	2.26e-28	1.61e-27
ENSMUSG00000042284	Itga1	227.391	0.476746	0.0398444	11.9652	5.41e-33	4.86e-32
ENSMUSG00000021884	Hacl1	206.319	0.476706	0.0354275	13.4558	2.85e-41	3.86e-40
ENSMUSG00000052415	Tchh	155.524	0.476665	0.0385468	12.3659	4e-35	4.03e-34
ENSMUSG00000027803	Wwtr1	1000.87	0.476489	0.0380646	12.5179	5.96e-36	6.28e-35
ENSMUSG00000038393	Txnip	699.584	0.476082	0.051143	9.30884	1.29e-20	6.22e-20
ENSMUSG00000032577	Mapkapk3	77.7857	0.476037	0.0481879	9.87878	5.15e-23	2.8e-22
ENSMUSG00000078815	Cacng6	64.0481	0.475146	0.0690557	6.88062	5.96e-12	1.75e-11
ENSMUSG00000013367	Iglon5	859.028	0.475068	0.0208	22.8398	1.85e-115	5.43e-113
ENSMUSG00000025076	Casp7	72.3862	0.47466	0.0391733	12.117	8.59e-34	8.08e-33
ENSMUSG00000024420	Zfp521	450.024	0.474659	0.0357136	13.2907	2.62e-40	3.39e-39
ENSMUSG00000055799	Tcf7l1	154.263	0.474398	0.0376198	12.6103	1.85e-36	2e-35
ENSMUSG00000022639	Dubr	482.582	0.473722	0.0502102	9.43478	3.92e-21	1.94e-20
ENSMUSG00000026880	Stom	503.52	0.473452	0.0359401	13.1734	1.25e-39	1.55e-38
ENSMUSG00000080845	Gm9115	72.1492	0.472976	0.0570947	8.28406	1.19e-16	4.62e-16
ENSMUSG00000069893	9930111J21Rik1	66.765	0.472828	0.0572353	8.26113	1.44e-16	5.58e-16
ENSMUSG00000032609	Klhdc8b	501.792	0.472376	0.033283	14.1927	1.02e-45	1.71e-44
ENSMUSG00000024769	Cdc42bpg	219.326	0.472207	0.0333584	14.1556	1.73e-45	2.87e-44
ENSMUSG00000038181	Chpf2	677.56	0.472184	0.0320931	14.7129	5.32e-49	1.04e-47
ENSMUSG00000031971	Ccsap	1675.07	0.471679	0.0243053	19.4064	6.82e-84	6.64e-82
ENSMUSG00000041695	Kcnj2	500.639	0.47155	0.0465366	10.1329	3.95e-24	2.28e-23
ENSMUSG00000090035	Galnt4	230.318	0.470897	0.0302245	15.58	9.96e-55	2.6e-53
ENSMUSG00000000792	Slc5a5	213.101	0.470514	0.0505009	9.31694	1.2e-20	5.77e-20
ENSMUSG00000054717	Hmgb2	115.091	0.469809	0.0457909	10.2599	1.07e-24	6.33e-24
ENSMUSG00000069892	9930111J21Rik2	152.57	0.469672	0.0499449	9.40379	5.26e-21	2.59e-20
ENSMUSG00000041143	Tmco4	98.3022	0.469027	0.0394101	11.9012	1.17e-32	1.03e-31
ENSMUSG00000005803	Sqor	222.311	0.468133	0.03503	13.3638	9.84e-41	1.31e-39
ENSMUSG00000032495	Lrrc2	55.8801	0.46796	0.0468827	9.98152	1.84e-23	1.02e-22
ENSMUSG00000040164	Kcns1	180.718	0.467163	0.0614754	7.59918	2.98e-14	1.01e-13
ENSMUSG00000025225	Nfkb2	114.207	0.466996	0.045908	10.1724	2.63e-24	1.53e-23
ENSMUSG00000091952	Gm17709	202.745	0.466981	0.0466851	10.0028	1.48e-23	8.3e-23
ENSMUSG00000026167	Wnt10a	135.232	0.465773	0.0623898	7.46553	8.3e-14	2.74e-13
ENSMUSG00000004043	Stat5a	95.4065	0.465523	0.0409262	11.3747	5.59e-30	4.33e-29
ENSMUSG00000091586	Cyp4f17	65.5337	0.465004	0.0502152	9.26023	2.04e-20	9.73e-20
ENSMUSG00000031962	Cdh15	61.0949	0.464755	0.0904515	5.13817	2.77e-07	5.92e-07
ENSMUSG00000047361	Gm973	268.538	0.464695	0.0448024	10.3721	3.32e-25	2.01e-24
ENSMUSG00000031389	Arhgap4	75.1299	0.464603	0.0605377	7.6746	1.66e-14	5.7e-14
ENSMUSG00000026222	Sp100	102.159	0.464148	0.0486648	9.53765	1.46e-21	7.37e-21
ENSMUSG00000040170	Fmo2	50.9599	0.4641	0.0702697	6.60456	3.99e-11	1.11e-10
ENSMUSG00000044551	9930012K11Rik	36.5308	0.463947	0.0428841	10.8186	2.81e-27	1.89e-26
ENSMUSG00000110332	Gm19935	165.094	0.463425	0.0706613	6.5584	5.44e-11	1.5e-10
ENSMUSG00000026779	Mastl	43.8145	0.463082	0.0396425	11.6815	1.59e-31	1.32e-30
ENSMUSG00000066894	Vsig10	63.7502	0.463014	0.0414163	11.1795	5.14e-29	3.77e-28
ENSMUSG00000030271	Ogg1	107.104	0.462958	0.0618381	7.48661	7.07e-14	2.34e-13
ENSMUSG00000036867	Smad6	79.9062	0.4622	0.0479868	9.63183	5.87e-22	3.01e-21
ENSMUSG00000027570	Col9a3	458.118	0.461345	0.0409978	11.2529	2.24e-29	1.68e-28
ENSMUSG00000002459	Rgs20	633.732	0.460778	0.0267158	17.2474	1.17e-66	5.29e-65
ENSMUSG00000098097	6530403H02Rik	83.8241	0.460496	0.0420825	10.9427	7.2e-28	4.98e-27
ENSMUSG00000020799	Tekt1	114.231	0.460454	0.0504216	9.13208	6.72e-20	3.12e-19
ENSMUSG00000020599	Rgs9	197.725	0.460426	0.0394503	11.671	1.79e-31	1.49e-30
ENSMUSG00000022894	Adamts5	70.5969	0.459306	0.0514852	8.92112	4.62e-19	2.05e-18
ENSMUSG00000030319	Cand2	201.159	0.459194	0.0339199	13.5376	9.38e-42	1.3e-40
ENSMUSG00000043531	Sorcs1	616.058	0.458812	0.0521645	8.79549	1.42e-18	6.14e-18
ENSMUSG00000038188	Scarf1	61.6017	0.458624	0.0381852	12.0105	3.13e-33	2.86e-32
ENSMUSG00000002835	Chaf1a	106.048	0.458203	0.0381094	12.0234	2.68e-33	2.45e-32
ENSMUSG00000003420	Fcgrt	571.701	0.458176	0.0380073	12.0549	1.83e-33	1.68e-32
ENSMUSG00000001473	Tubb6	194.476	0.458113	0.0600153	7.63327	2.29e-14	7.79e-14
ENSMUSG00000074280	Gm6166	668.782	0.457477	0.109793	4.16673	3.09e-05	5.6e-05
ENSMUSG00000045349	Sh2d5	1751.6	0.457204	0.0372106	12.2869	1.06e-34	1.05e-33
ENSMUSG00000039031	Arhgap18	259.31	0.45716	0.0310449	14.7258	4.4e-49	8.63e-48
ENSMUSG00000019866	Crybg1	54.8717	0.457112	0.0571421	7.99957	1.25e-15	4.58e-15
ENSMUSG00000022475	Hdac7	382.281	0.45695	0.035963	12.7061	5.47e-37	6.03e-36
ENSMUSG00000060126	Tpt1	17357.4	0.456525	0.0344036	13.2697	3.47e-40	4.43e-39
ENSMUSG00000032456	Nmnat3	50.0659	0.456407	0.055343	8.24688	1.63e-16	6.26e-16
ENSMUSG00000022358	Fbxo32	795.456	0.4564	0.0360892	12.6464	1.17e-36	1.27e-35
ENSMUSG00000020474	Polm	178.786	0.45631	0.0376575	12.1174	8.55e-34	8.05e-33
ENSMUSG00000023935	Spats1	48.756	0.455618	0.0445456	10.2281	1.48e-24	8.73e-24
ENSMUSG00000033542	Arhgef5	120.824	0.455547	0.0418175	10.8937	1.24e-27	8.42e-27
ENSMUSG00000009566	Fpgs	157.556	0.454834	0.0352952	12.8866	5.36e-38	6.15e-37
ENSMUSG00000089999	Gm6485	128.827	0.454284	0.0336347	13.5064	1.43e-41	1.97e-40
ENSMUSG00000073802	Cdkn2b	35.2557	0.45345	0.0482156	9.40462	5.22e-21	2.57e-20
ENSMUSG00000047904	Sstr2	495.806	0.453368	0.0531538	8.52936	1.47e-17	6e-17
ENSMUSG00000035914	Cd276	276.399	0.453302	0.0279807	16.2005	5e-59	1.58e-57
ENSMUSG00000028583	Pdpn	593.356	0.453194	0.0375821	12.0588	1.74e-33	1.61e-32
ENSMUSG00000025407	Gli1	60.4905	0.453142	0.0655735	6.91045	4.83e-12	1.42e-11
ENSMUSG00000034708	Grn	2053.9	0.453118	0.0417897	10.8428	2.16e-27	1.46e-26
ENSMUSG00000033420	Antxr1	700.038	0.452614	0.0417155	10.85	1.99e-27	1.35e-26
ENSMUSG00000025161	Slc16a3	75.8514	0.452538	0.0545365	8.2979	1.06e-16	4.13e-16
ENSMUSG00000042251	Pm20d1	187.985	0.452533	0.0505261	8.95642	3.35e-19	1.5e-18
ENSMUSG00000024308	Tapbp	823.784	0.45214	0.0293395	15.4106	1.39e-53	3.4e-52
ENSMUSG00000002059	Rab34	324.928	0.451907	0.0316439	14.281	2.87e-46	4.98e-45
ENSMUSG00000026094	Stk17b	208.654	0.45101	0.0379094	11.897	1.23e-32	1.08e-31
ENSMUSG00000045932	Ifit2	290.066	0.450859	0.0399457	11.2868	1.52e-29	1.15e-28
ENSMUSG00000058586	Serhl	85.2475	0.450837	0.042245	10.6719	1.38e-26	8.91e-26
ENSMUSG00000031216	Stard8	383.507	0.450465	0.0298696	15.0811	2.16e-51	4.72e-50
ENSMUSG00000032688	Malt1	119.49	0.450358	0.0442467	10.1783	2.48e-24	1.45e-23
ENSMUSG00000039713	Plekhg5	3445.31	0.449265	0.0236655	18.984	2.32e-80	1.91e-78
ENSMUSG00000051224	Tceanc	77.0827	0.449228	0.0334186	13.4425	3.41e-41	4.61e-40
ENSMUSG00000033355	Rtp4	55.6484	0.448745	0.0677577	6.62279	3.52e-11	9.83e-11
ENSMUSG00000022261	Sdc2	2037.97	0.448079	0.0277673	16.137	1.4e-58	4.37e-57
ENSMUSG00000024621	Csf1r	3607.32	0.448068	0.04218	10.6228	2.34e-26	1.5e-25
ENSMUSG00000029710	Ephb4	238.177	0.448056	0.0407284	11.0011	3.78e-28	2.65e-27
ENSMUSG00000028328	Tmod1	528.162	0.447993	0.0306275	14.6272	1.88e-48	3.59e-47
ENSMUSG00000027187	Cat	2094.68	0.447536	0.0266403	16.7992	2.47e-63	9.63e-62
ENSMUSG00000018899	Irf1	223.874	0.447528	0.03586	12.4799	9.61e-36	9.99e-35
ENSMUSG00000028807	Zbtb8a	90.0259	0.447242	0.0444323	10.0657	7.83e-24	4.46e-23
ENSMUSG00000057054	Inca1	85.5234	0.446603	0.0601827	7.42078	1.16e-13	3.81e-13
ENSMUSG00000026028	Trak2	10335	0.446116	0.0312996	14.2531	4.29e-46	7.38e-45
ENSMUSG00000000957	Mmp14	553.028	0.446087	0.033005	13.5157	1.26e-41	1.74e-40
ENSMUSG00000031628	Casp3	388.379	0.44563	0.023817	18.7106	4.06e-78	3.1e-76
ENSMUSG00000025504	Eps8l2	76.5064	0.44538	0.0454982	9.78896	1.26e-22	6.67e-22
ENSMUSG00000044921	Rassf9	55.7874	0.445256	0.0416357	10.6941	1.08e-26	7.05e-26
ENSMUSG00000020788	Atp2a3	249.195	0.444486	0.0484973	9.16518	4.95e-20	2.32e-19
ENSMUSG00000021194	Chga	4636.68	0.444326	0.0502402	8.84403	9.23e-19	4.03e-18
ENSMUSG00000070509	Rgma	1991.99	0.443811	0.0268816	16.5098	3.12e-61	1.1e-59
ENSMUSG00000046731	Kctd11	76.197	0.443735	0.0443176	10.0126	1.34e-23	7.53e-23
ENSMUSG00000045094	Arhgef37	42.2848	0.443592	0.0624397	7.10433	1.21e-12	3.72e-12
ENSMUSG00000097869	#N/A	55.1274	0.443505	0.0572584	7.74568	9.51e-15	3.31e-14
ENSMUSG00000031101	Sash3	78.6667	0.44319	0.0510339	8.68423	3.81e-18	1.61e-17
ENSMUSG00000027660	Skil	4210.41	0.44306	0.0477029	9.2879	1.57e-20	7.54e-20
ENSMUSG00000085555	2610035F20Rik	37.514	0.442581	0.059666	7.41764	1.19e-13	3.89e-13
ENSMUSG00000029298	Gbp9	125.663	0.442208	0.0604039	7.32085	2.46e-13	7.92e-13
ENSMUSG00000032446	Eomes	58.7748	0.442128	0.122729	3.60246	0.000315214	0.000521381
ENSMUSG00000050732	Vamp8	239.404	0.441951	0.044749	9.8762	5.28e-23	2.87e-22
ENSMUSG00000023942	Slc29a1	403.569	0.441805	0.0236613	18.6721	8.36e-78	6.3e-76
ENSMUSG00000034706	Dnaic2	82.1531	0.441236	0.0500684	8.81267	1.22e-18	5.29e-18
ENSMUSG00000027641	Rbl1	85.3625	0.440831	0.0389089	11.3298	9.34e-30	7.13e-29
ENSMUSG00000045532	C1ql1	416.863	0.440691	0.0383574	11.4891	1.5e-30	1.19e-29
ENSMUSG00000020961	Ston2	579.353	0.440583	0.0367385	11.9924	3.9e-33	3.54e-32
ENSMUSG00000090336	Cfap97d2	37.303	0.440227	0.0627119	7.01983	2.22e-12	6.69e-12
ENSMUSG00000043943	Naalad2	62.3756	0.440141	0.0494029	8.90923	5.14e-19	2.27e-18
ENSMUSG00000026649	Cfap126	84.2183	0.439742	0.0683655	6.43221	1.26e-10	3.39e-10
ENSMUSG00000063681	Crb1	61.4516	0.438912	0.0559681	7.84217	4.43e-15	1.58e-14
ENSMUSG00000026189	Pecr	113.88	0.438572	0.0297183	14.7576	2.75e-49	5.46e-48
ENSMUSG00000033295	Ptprf	3432.83	0.438399	0.0386042	11.3562	6.91e-30	5.32e-29
ENSMUSG00000010064	Slc38a3	2720.25	0.438379	0.038783	11.3034	1.26e-29	9.56e-29
ENSMUSG00000040997	Abhd4	2477.54	0.437799	0.0310459	14.1017	3.71e-45	6.05e-44
ENSMUSG00000031586	Rbpms	101.866	0.437698	0.0395387	11.0701	1.75e-28	1.25e-27
ENSMUSG00000030110	Ret	239.991	0.437023	0.0683653	6.39247	1.63e-10	4.36e-10
ENSMUSG00000024696	Lpxn	41.0242	0.43688	0.0675486	6.46764	9.95e-11	2.7e-10
ENSMUSG00000018983	E2f2	38.105	0.436722	0.0462815	9.43622	3.86e-21	1.91e-20
ENSMUSG00000097166	9330179D12Rik	34.9087	0.436024	0.0513433	8.49232	2.03e-17	8.2e-17
ENSMUSG00000098112	Bin2	208.122	0.435923	0.0479617	9.08898	1e-19	4.62e-19
ENSMUSG00000024960	Plcb3	671.705	0.435873	0.0281477	15.4852	4.37e-54	1.1e-52
ENSMUSG00000041696	Rasl12	121.405	0.435493	0.0306204	14.2223	6.66e-46	1.13e-44
ENSMUSG00000061740	Cyp2d22	1256.07	0.435119	0.0540809	8.04572	8.57e-16	3.18e-15
ENSMUSG00000030351	Tspan11	99.4527	0.434893	0.125776	3.45768	0.000544847	0.000882133
ENSMUSG00000040840	4930579G18Rik	46.1236	0.434785	0.07593	5.72612	1.03e-08	2.42e-08
ENSMUSG00000029761	Cald1	1753.84	0.434698	0.0274412	15.8411	1.62e-56	4.54e-55
ENSMUSG00000018809	Smyd4	507.692	0.434697	0.0228552	19.0196	1.17e-80	9.81e-79
ENSMUSG00000084319	Tpt1-ps3	4164.55	0.434559	0.0370602	11.7258	9.4e-32	7.92e-31
ENSMUSG00000032135	Mcam	613.104	0.434266	0.0346598	12.5294	5.16e-36	5.44e-35
ENSMUSG00000002083	Bbc3	148.702	0.434208	0.0456453	9.51266	1.86e-21	9.34e-21
ENSMUSG00000052151	Plpp2	99.958	0.434082	0.0447359	9.70323	2.92e-22	1.53e-21
ENSMUSG00000070604	Vsig10l	70.8598	0.433993	0.0330659	13.1251	2.36e-39	2.9e-38
ENSMUSG00000063286	Gm8995	59.7523	0.433387	0.0795658	5.4469	5.13e-08	1.15e-07
ENSMUSG00000022701	Ccdc191	140.104	0.433092	0.026326	16.4511	8.23e-61	2.84e-59
ENSMUSG00000029452	Tmem116	69.9801	0.433057	0.0415531	10.4218	1.97e-25	1.2e-24
ENSMUSG00000034957	Cebpa	577.786	0.432894	0.0448915	9.64312	5.26e-22	2.71e-21
ENSMUSG00000071604	Fam189a2	366.224	0.432744	0.0412163	10.4993	8.7e-26	5.41e-25
ENSMUSG00000086918	4930429F24Rik	45.2177	0.432037	0.0711411	6.07296	1.26e-09	3.14e-09
ENSMUSG00000041859	Mcm3	114.791	0.431618	0.0403001	10.7101	9.13e-27	5.95e-26
ENSMUSG00000052056	Zfp217	157.172	0.431204	0.0270626	15.9335	3.71e-57	1.08e-55
ENSMUSG00000004040	Stat3	1912.33	0.431072	0.0380329	11.3342	8.89e-30	6.79e-29
ENSMUSG00000029563	Foxp2	83.8464	0.430545	0.0695975	6.18622	6.16e-10	1.58e-09
ENSMUSG00000046794	Ppp1r3b	71.6069	0.430314	0.0557796	7.71454	1.21e-14	4.19e-14
ENSMUSG00000097083	D930019O06Rik	84.9892	0.430194	0.0458626	9.38005	6.59e-21	3.22e-20
ENSMUSG00000110656	Gm20735	62.0636	0.430189	0.0385506	11.1591	6.47e-29	4.73e-28
ENSMUSG00000028111	Ctsk	75.7254	0.430081	0.0477977	8.99793	2.3e-19	1.04e-18
ENSMUSG00000030956	Fam53b	1131.5	0.429616	0.0323441	13.2826	2.92e-40	3.77e-39
ENSMUSG00000064262	Gimap8	44.3376	0.429432	0.047656	9.01108	2.04e-19	9.25e-19
ENSMUSG00000086043	Gm12473	37.5988	0.429246	0.0482378	8.89853	5.66e-19	2.5e-18
ENSMUSG00000023905	Tnfrsf12a	118.846	0.428582	0.10503	4.08055	4.49e-05	8.03e-05
ENSMUSG00000022382	Wnt7b	1967.71	0.428553	0.0404383	10.5977	3.05e-26	1.95e-25
ENSMUSG00000024055	Cyp4f13	142.803	0.428373	0.0406244	10.5447	5.37e-26	3.38e-25
ENSMUSG00000017405	Nek8	67.251	0.428061	0.0394202	10.8589	1.81e-27	1.23e-26
ENSMUSG00000038168	P3h2	93.7409	0.42804	0.0452687	9.45553	3.21e-21	1.6e-20
ENSMUSG00000042613	Pbxip1	2547.76	0.427857	0.0381381	11.2186	3.3e-29	2.45e-28
ENSMUSG00000041797	Abca9	492.524	0.427831	0.0528987	8.08774	6.08e-16	2.27e-15
ENSMUSG00000039087	Rreb1	693.059	0.427797	0.0704479	6.07252	1.26e-09	3.15e-09
ENSMUSG00000025358	Cdk2	59.5694	0.427755	0.0423293	10.1054	5.23e-24	3.01e-23
ENSMUSG00000028019	Pdgfc	288.844	0.427738	0.0387871	11.0278	2.81e-28	1.98e-27
ENSMUSG00000022148	Fyb	193.731	0.427704	0.0412599	10.3661	3.54e-25	2.13e-24
ENSMUSG00000018845	Unc45b	41.5915	0.427151	0.0479486	8.90851	5.17e-19	2.29e-18
ENSMUSG00000015647	Lama5	250.699	0.426169	0.0359417	11.8572	1.97e-32	1.73e-31
ENSMUSG00000019851	Perp	134.834	0.425725	0.0602681	7.06385	1.62e-12	4.94e-12
ENSMUSG00000035805	Mlc1	7074.66	0.425627	0.034841	12.2162	2.55e-34	2.46e-33
ENSMUSG00000031972	Acta1	178.599	0.425484	0.0356032	11.9507	6.44e-33	5.75e-32
ENSMUSG00000021838	Samd4	794.359	0.425432	0.0455871	9.33229	1.04e-20	5.01e-20
ENSMUSG00000029810	Tmem176b	1127.14	0.425318	0.039489	10.7705	4.74e-27	3.14e-26
ENSMUSG00000026469	Xpr1	6432.71	0.424307	0.0293293	14.467	1.96e-47	3.61e-46
ENSMUSG00000010358	Ifi35	39.058	0.424218	0.0656259	6.46419	1.02e-10	2.76e-10
ENSMUSG00000030281	Il17rc	97.9225	0.423688	0.0401694	10.5475	5.22e-26	3.29e-25
ENSMUSG00000095865	Gm13237	109.792	0.423526	0.0452042	9.36918	7.31e-21	3.57e-20
ENSMUSG00000037813	D630003M21Rik	160.512	0.42333	0.0503607	8.40597	4.24e-17	1.69e-16
ENSMUSG00000096995	2810029C07Rik	83.6796	0.423197	0.0624377	6.77791	1.22e-11	3.5e-11
ENSMUSG00000032523	Hhatl	246.411	0.423088	0.0405233	10.4406	1.62e-25	9.9e-25
ENSMUSG00000074890	Lcmt2	204.87	0.42289	0.0277433	15.243	1.83e-52	4.23e-51
ENSMUSG00000031548	Sfrp1	444.541	0.422748	0.0496643	8.51211	1.71e-17	6.93e-17
ENSMUSG00000002897	Il17ra	326.259	0.422256	0.0361731	11.6732	1.75e-31	1.46e-30
ENSMUSG00000071648	Rom1	145.609	0.422112	0.0373233	11.3096	1.18e-29	8.92e-29
ENSMUSG00000026142	Rhbdd1	346.142	0.421987	0.0249749	16.8964	4.78e-64	1.9e-62
ENSMUSG00000032754	Slc8b1	228.636	0.421855	0.036361	11.6018	4.03e-31	3.3e-30
ENSMUSG00000080950	Gm7278	73.2742	0.421802	0.0542357	7.7772	7.41e-15	2.6e-14
ENSMUSG00000026970	Rbms1	481.294	0.42165	0.0288926	14.5937	3.08e-48	5.81e-47
ENSMUSG00000028223	Decr1	616.434	0.420896	0.031922	13.1851	1.07e-39	1.33e-38
ENSMUSG00000037280	Galnt6	480.589	0.420853	0.0442916	9.50185	2.06e-21	1.03e-20
ENSMUSG00000086448	9330162012Rik	69.2053	0.42085	0.0353253	11.9135	1.01e-32	8.91e-32
ENSMUSG00000033029	1700088E04Rik	46.9611	0.420587	0.0428085	9.82485	8.8e-23	4.72e-22
ENSMUSG00000037683	Armc3	56.0202	0.420407	0.0673071	6.2461	4.21e-10	1.09e-09
ENSMUSG00000063060	Sox7	67.9398	0.419452	0.0437802	9.58085	9.62e-22	4.9e-21
ENSMUSG00000043279	Trim56	456.603	0.418504	0.0327617	12.7742	2.29e-37	2.56e-36
ENSMUSG00000071103	1700029J07Rik	49.3504	0.418479	0.0535943	7.80829	5.8e-15	2.05e-14
ENSMUSG00000037465	Klf10	1199.76	0.418393	0.0664206	6.29915	2.99e-10	7.82e-10
ENSMUSG00000027239	Mdk	350.715	0.418223	0.0367163	11.3907	4.65e-30	3.61e-29
ENSMUSG00000035431	Sstr1	671.23	0.417986	0.0367905	11.3613	6.52e-30	5.03e-29
ENSMUSG00000051735	Rinl	68.6536	0.417986	0.043949	9.51071	1.89e-21	9.51e-21
ENSMUSG00000050121	Opalin	486.036	0.417895	0.0598551	6.98177	2.91e-12	8.71e-12
ENSMUSG00000059854	Hydin	64.027	0.417702	0.0673397	6.20291	5.54e-10	1.42e-09
ENSMUSG00000101856	1700096K18Rik	63.047	0.417539	0.0410976	10.1597	3e-24	1.75e-23
ENSMUSG00000008734	Gprc5b	7259.2	0.417418	0.0286585	14.5652	4.67e-48	8.77e-47
ENSMUSG00000010751	Tnfrsf22	55.3856	0.41691	0.0382647	10.8954	1.21e-27	8.27e-27
ENSMUSG00000024552	Slc14a2	38.37	0.41689	0.0800176	5.20998	1.89e-07	4.08e-07
ENSMUSG00000035686	Thrsp	1031.39	0.416578	0.0369894	11.2621	2.02e-29	1.51e-28
ENSMUSG00000052407	Ccdc171	65.3036	0.416346	0.0523586	7.95183	1.84e-15	6.69e-15
ENSMUSG00000037940	Inpp4b	430.832	0.415806	0.0287965	14.4395	2.92e-47	5.36e-46
ENSMUSG00000002147	Stat6	288.268	0.415629	0.0360603	11.526	9.76e-31	7.83e-30
ENSMUSG00000041219	Arhgap11a	114.524	0.415534	0.0323356	12.8507	8.53e-38	9.71e-37
ENSMUSG00000024049	Myom1	53.4845	0.415314	0.0445166	9.32942	1.06e-20	5.15e-20
ENSMUSG00000040280	Ndufa4l2	65.0474	0.415151	0.0370154	11.2156	3.42e-29	2.53e-28
ENSMUSG00000052301	Doc2a	242.281	0.414572	0.0499528	8.29928	1.05e-16	4.08e-16
ENSMUSG00000026321	Tnfrsf11a	78.077	0.414572	0.04517	9.17804	4.39e-20	2.06e-19
ENSMUSG00000022490	Ppp1r1a	2265.78	0.414419	0.0247481	16.7455	6.11e-63	2.33e-61
ENSMUSG00000001786	Fbxo7	1341.25	0.414247	0.0214575	19.3055	4.83e-83	4.53e-81
ENSMUSG00000037355	Uvssa	198.404	0.413908	0.0376539	10.9924	4.16e-28	2.91e-27
ENSMUSG00000022500	Litaf	632.259	0.413698	0.0425194	9.72963	2.25e-22	1.19e-21
ENSMUSG00000039208	Metrnl	228.198	0.413523	0.0377629	10.9505	6.61e-28	4.58e-27
ENSMUSG00000020743	Mif4gd	347.873	0.413454	0.0281103	14.7083	5.71e-49	1.11e-47
ENSMUSG00000042372	Dmrt3	54.453	0.413396	0.04462	9.26481	1.95e-20	9.34e-20
ENSMUSG00000026786	Apbb1ip	214.119	0.412568	0.0543123	7.59622	3.05e-14	1.03e-13
ENSMUSG00000028885	Smpdl3b	41.4931	0.412336	0.0737013	5.59469	2.21e-08	5.1e-08
ENSMUSG00000020173	Cobl	719.216	0.412149	0.0559892	7.36121	1.82e-13	5.9e-13
ENSMUSG00000006019	Dhx34	286.236	0.412136	0.0275619	14.9531	1.49e-50	3.12e-49
ENSMUSG00000027550	Lrrcc1	471.388	0.41213	0.0284702	14.4758	1.72e-47	3.18e-46
ENSMUSG00000029598	Plbd2	2043.23	0.411921	0.0250973	16.413	1.54e-60	5.25e-59
ENSMUSG00000040841	Six5	58.633	0.411799	0.0515771	7.98414	1.42e-15	5.18e-15
ENSMUSG00000044037	Als2cl	172.011	0.411726	0.0389508	10.5704	4.09e-26	2.59e-25
ENSMUSG00000032942	Ucp3	60.4613	0.411489	0.0494831	8.31576	9.12e-17	3.56e-16
ENSMUSG00000025612	Bach1	629.944	0.41102	0.026449	15.5401	1.86e-54	4.78e-53
ENSMUSG00000024900	Cpt1a	1033.64	0.410962	0.0272189	15.0984	1.66e-51	3.67e-50
ENSMUSG00000021365	Nedd9	609.747	0.410802	0.0408502	10.0563	8.62e-24	4.89e-23
ENSMUSG00000031355	Arhgap6	224.217	0.410179	0.0747209	5.48949	4.03e-08	9.14e-08
ENSMUSG00000001082	Mfsd10	247.871	0.410161	0.0362081	11.3279	9.55e-30	7.28e-29
ENSMUSG00000033016	Nfatc1	229.081	0.409992	0.0381632	10.7431	6.39e-27	4.19e-26
ENSMUSG00000028465	Tln1	1598.56	0.409975	0.0284488	14.411	4.41e-47	8.02e-46
ENSMUSG00000055912	Tmem150a	123.332	0.40945	0.0380871	10.7504	5.9e-27	3.88e-26
ENSMUSG00000089876	Tmem102	40.2662	0.409448	0.0601515	6.80695	9.97e-12	2.88e-11
ENSMUSG00000071636	Rimbp3	76.9321	0.409344	0.0415964	9.84086	7.51e-23	4.05e-22
ENSMUSG00000081984	Dnajb3	41.3748	0.409222	0.0428334	9.55381	1.25e-21	6.33e-21
ENSMUSG00000029545	Acads	202.066	0.408802	0.0328451	12.4463	1.46e-35	1.5e-34
ENSMUSG00000017754	Pltp	1916.48	0.408269	0.0350411	11.6512	2.26e-31	1.87e-30
ENSMUSG00000055003	Lrtm2	1572.1	0.407881	0.0417112	9.77869	1.39e-22	7.36e-22
ENSMUSG00000029328	Hnrnpdl	3942.81	0.407844	0.0311795	13.0805	4.25e-39	5.15e-38
ENSMUSG00000034330	Plcg2	199.242	0.407689	0.0403567	10.1021	5.4e-24	3.11e-23
ENSMUSG00000031647	Mfap3l	3432.52	0.407624	0.0227769	17.8964	1.26e-71	7.08e-70
ENSMUSG00000068115	Ninl	169.858	0.407539	0.0398729	10.221	1.6e-24	9.39e-24
ENSMUSG00000049411	Tmem241	197.201	0.40741	0.0361127	11.2816	1.62e-29	1.22e-28
ENSMUSG00000035403	Crb2	234.83	0.40736	0.0450194	9.04854	1.45e-19	6.63e-19
ENSMUSG00000097350	4732491K20Rik	69.0528	0.407319	0.0483666	8.42148	3.72e-17	1.49e-16
ENSMUSG00000040998	Npnt	1311.21	0.407304	0.0425556	9.57108	1.06e-21	5.38e-21
ENSMUSG00000072082	Ccnf	201.943	0.407258	0.0422505	9.63914	5.46e-22	2.81e-21
ENSMUSG00000049555	Tmie	111.429	0.407158	0.0529812	7.68495	1.53e-14	5.26e-14
ENSMUSG00000033149	Phldb2	229.586	0.40696	0.0433357	9.39088	5.95e-21	2.91e-20
ENSMUSG00000024079	Eif2ak2	327.579	0.4068	0.030518	13.3299	1.55e-40	2.05e-39
ENSMUSG00000032554	Trf	426.205	0.406686	0.0557445	7.29554	2.97e-13	9.51e-13
ENSMUSG00000061702	Tmem91	200.501	0.406334	0.0502928	8.07937	6.51e-16	2.43e-15
ENSMUSG00000029108	Pcdh7	3183.31	0.405815	0.0279672	14.5104	1.04e-47	1.94e-46
ENSMUSG00000033192	Lpcat2	350.832	0.405547	0.04092	9.91072	3.74e-23	2.05e-22
ENSMUSG00000050761	Gp1bb	207.093	0.405244	0.0468187	8.65561	4.9e-18	2.05e-17
ENSMUSG00000010461	Eya4	171.848	0.405208	0.0427577	9.47685	2.62e-21	1.31e-20
ENSMUSG00000042010	Acacb	169.669	0.404912	0.0395938	10.2266	1.51e-24	8.86e-24
ENSMUSG00000028469	Npr2	772.579	0.404821	0.0250732	16.1456	1.22e-58	3.81e-57
ENSMUSG00000042626	Shc1	310.957	0.404353	0.0321994	12.5578	3.6e-36	3.83e-35
ENSMUSG00000039234	Sec24d	1292.31	0.404211	0.0366887	11.0173	3.15e-28	2.22e-27
ENSMUSG00000039450	Dcxr	145.797	0.404154	0.0419354	9.63755	5.55e-22	2.86e-21
ENSMUSG00000027087	Itgav	2240.78	0.403928	0.037311	10.826	2.59e-27	1.74e-26
ENSMUSG00000049985	Ankrd55	107.122	0.403913	0.0396697	10.1819	2.39e-24	1.4e-23
ENSMUSG00000004270	Lpcat3	598.07	0.403793	0.0193615	20.8555	1.36e-96	2.04e-94
ENSMUSG00000054723	Vmac	291.255	0.403687	0.0288101	14.012	1.32e-44	2.08e-43
ENSMUSG00000013076	Amotl1	993.355	0.40352	0.0436456	9.24536	2.34e-20	1.11e-19
ENSMUSG00000033152	Podxl2	2704.18	0.403496	0.0331904	12.157	5.26e-34	5.01e-33
ENSMUSG00000025036	Sfxn2	66.3898	0.403207	0.0633114	6.36863	1.91e-10	5.06e-10
ENSMUSG00000022096	Hr	429.305	0.403152	0.0431799	9.33657	9.95e-21	4.83e-20
ENSMUSG00000040732	Erg	164.68	0.402946	0.0299571	13.4508	3.05e-41	4.13e-40
ENSMUSG00000071398	2410004P03Rik	133.319	0.402797	0.0681553	5.90998	3.42e-09	8.3e-09
ENSMUSG00000027360	Hdc	82.444	0.402722	0.0625203	6.44147	1.18e-10	3.19e-10
ENSMUSG00000024330	Col11a2	437.696	0.40228	0.0431437	9.32419	1.12e-20	5.4e-20
ENSMUSG00000069372	Ctxn3	134.912	0.402104	0.112872	3.56248	0.000367364	0.000603853
ENSMUSG00000026955	Sapcd2	52.6183	0.401506	0.0472886	8.49053	2.06e-17	8.32e-17
ENSMUSG00000039480	Nt5dc1	90.7892	0.401103	0.0385877	10.3946	2.62e-25	1.59e-24
ENSMUSG00000055322	Tns1	1572.59	0.401075	0.0374313	10.715	8.66e-27	5.65e-26
ENSMUSG00000040616	Tmem51	174.436	0.400803	0.0370525	10.8172	2.86e-27	1.91e-26
ENSMUSG00000064280	Ccdc146	50.2527	0.400741	0.0661989	6.05359	1.42e-09	3.54e-09
ENSMUSG00000030255	Sspn	268.57	0.400629	0.0599205	6.68601	2.29e-11	6.47e-11
ENSMUSG00000084284	Tpt1-ps6	377.795	0.400154	0.0390706	10.2418	1.29e-24	7.6e-24
ENSMUSG00000041974	Spidr	174.139	0.399907	0.025753	15.5285	2.22e-54	5.68e-53
ENSMUSG00000059326	Csf2ra	199.698	0.399458	0.0474512	8.41828	3.82e-17	1.53e-16
ENSMUSG00000015217	Hmgb3	474.411	0.399408	0.0397445	10.0494	9.24e-24	5.24e-23
ENSMUSG00000079436	Kcnj13	138.622	0.399399	0.078988	5.05644	4.27e-07	9e-07
ENSMUSG00000063626	Unc5d	1649.81	0.399377	0.0400562	9.97043	2.05e-23	1.14e-22
ENSMUSG00000024558	Mapk4	1759.98	0.399335	0.0386505	10.3319	5.05e-25	3.02e-24
ENSMUSG00000052914	Cyp2j6	791.654	0.399317	0.0237967	16.7803	3.4e-63	1.31e-61
ENSMUSG00000038507	Parp12	237.827	0.399258	0.0341133	11.7039	1.22e-31	1.02e-30
ENSMUSG00000023367	Tmem176a	478.831	0.399196	0.042855	9.31505	1.22e-20	5.87e-20
ENSMUSG00000037490	Slc2a12	305.349	0.398827	0.0391998	10.1742	2.59e-24	1.51e-23
ENSMUSG00000027111	Itga6	1112.92	0.398818	0.0350968	11.3634	6.36e-30	4.91e-29
ENSMUSG00000098087	Gm17750	94.2846	0.398477	0.0435487	9.15015	5.69e-20	2.66e-19
ENSMUSG00000032033	Barx2	38.4009	0.398394	0.0639655	6.22826	4.72e-10	1.22e-09
ENSMUSG00000030782	Tgfb1i1	117.467	0.398251	0.0499531	7.9725	1.55e-15	5.69e-15
ENSMUSG00000090394	4930523C07Rik	60.6271	0.397851	0.0478366	8.31687	9.03e-17	3.53e-16
ENSMUSG00000031521	Aga	169.547	0.397845	0.0373521	10.6512	1.72e-26	1.11e-25
ENSMUSG00000082691	Dynlt1-ps1	128.851	0.397195	0.0487257	8.15165	3.59e-16	1.36e-15
ENSMUSG00000029456	Acad10	80.8618	0.396621	0.0393661	10.0752	7.11e-24	4.07e-23
ENSMUSG00000071847	Apcdd1	1307.17	0.396474	0.0252478	15.7033	1.43e-55	3.89e-54
ENSMUSG00000014599	Csf1	886.501	0.396474	0.0469686	8.44125	3.14e-17	1.26e-16
ENSMUSG00000027293	Ehd4	376.321	0.396025	0.03511	11.2795	1.66e-29	1.25e-28
ENSMUSG00000063428	Ddo	303.127	0.395831	0.0360844	10.9696	5.35e-28	3.73e-27
ENSMUSG00000095677	Dynlt1f	282.291	0.395544	0.0435539	9.0817	1.07e-19	4.92e-19
ENSMUSG00000032402	Smad3	2509.86	0.395373	0.0337126	11.7278	9.19e-32	7.74e-31
ENSMUSG00000053153	Spag16	68.1405	0.395338	0.0614784	6.43051	1.27e-10	3.42e-10
ENSMUSG00000069874	Irgm2	83.2866	0.395315	0.0758948	5.20873	1.9e-07	4.11e-07
ENSMUSG00000031486	Adgra2	494.966	0.394419	0.0394675	9.99351	1.63e-23	9.09e-23
ENSMUSG00000069763	Tmem100	473.044	0.394133	0.0350259	11.2526	2.25e-29	1.68e-28
ENSMUSG00000031385	Plxnb3	501.854	0.393846	0.0333781	11.7995	3.92e-32	3.39e-31
ENSMUSG00000003134	Tbc1d8	406.649	0.39365	0.0301093	13.074	4.64e-39	5.59e-38
ENSMUSG00000062944	9130023H24Rik	104.832	0.393096	0.0305543	12.8655	7.04e-38	8.06e-37
ENSMUSG00000026923	Notch1	851.251	0.392907	0.03996	9.83251	8.16e-23	4.38e-22
ENSMUSG00000021583	Erap1	426.156	0.392875	0.0302977	12.9671	1.88e-38	2.21e-37
ENSMUSG00000034595	Ppp1r18	270.523	0.392499	0.0334429	11.7364	8.29e-32	7.01e-31
ENSMUSG00000029049	Morn1	99.4404	0.392129	0.0330145	11.8775	1.55e-32	1.36e-31
ENSMUSG00000097787	2700046G09Rik	42.9385	0.391424	0.0398464	9.82333	8.93e-23	4.79e-22
ENSMUSG00000034487	Poglut3	255.821	0.390657	0.0224347	17.413	6.57e-68	3.12e-66
ENSMUSG00000019997	Ccn2	351.635	0.390251	0.0831141	4.69536	2.66e-06	5.26e-06
ENSMUSG00000071647	Eml3	334.542	0.390005	0.0243301	16.0297	7.92e-58	2.38e-56
ENSMUSG00000030321	Efcab12	63.6141	0.389643	0.0554459	7.02745	2.1e-12	6.35e-12
ENSMUSG00000095687	Rnaset2a	1241.9	0.389549	0.0486576	8.00591	1.19e-15	4.36e-15
ENSMUSG00000047115	Fam221a	39.4362	0.38949	0.0503032	7.74285	9.72e-15	3.38e-14
ENSMUSG00000103839	Gm37607	48.8903	0.389386	0.0591183	6.58655	4.5e-11	1.25e-10
ENSMUSG00000060639	H4c9	92.6951	0.389337	0.0638336	6.09925	1.07e-09	2.68e-09
ENSMUSG00000024299	Adamts10	147.397	0.389127	0.0653174	5.95748	2.56e-09	6.27e-09
ENSMUSG00000096979	ENSMUSG00000096979	59.8562	0.389125	0.121907	3.19199	0.00141299	0.00219546
ENSMUSG00000032220	Myo1e	468.762	0.389085	0.0424517	9.16535	4.94e-20	2.32e-19
ENSMUSG00000031239	Itm2a	2207.18	0.388957	0.0343303	11.3298	9.34e-30	7.13e-29
ENSMUSG00000002980	Bcam	467.35	0.388823	0.032525	11.9546	6.14e-33	5.5e-32
ENSMUSG00000085007	Gm11549	109.798	0.388634	0.0673015	5.77452	7.72e-09	1.83e-08
ENSMUSG00000017760	Ctsa	3073.17	0.388541	0.0344498	11.2785	1.68e-29	1.26e-28
ENSMUSG00000054150	Syne3	66.525	0.388393	0.0436492	8.89806	5.68e-19	2.5e-18
ENSMUSG00000026650	Meig1	65.4246	0.388328	0.0487448	7.96656	1.63e-15	5.96e-15
ENSMUSG00000037003	Tns2	533.698	0.388229	0.0375351	10.3431	4.5e-25	2.7e-24
ENSMUSG00000053110	Yap1	980.425	0.388086	0.0287506	13.4983	1.6e-41	2.19e-40
ENSMUSG00000046834	Krt1	182.629	0.387887	0.04742	8.17982	2.84e-16	1.08e-15
ENSMUSG00000062627	Mysm1	781.127	0.387862	0.0267582	14.4951	1.3e-47	2.41e-46
ENSMUSG00000045005	Fzd5	50.9001	0.387758	0.0453105	8.55779	1.15e-17	4.72e-17
ENSMUSG00000051652	Lrrc3	239.421	0.387564	0.0297122	13.0439	6.88e-39	8.24e-38
ENSMUSG00000036461	Elf1	289.761	0.387401	0.0274342	14.1211	2.82e-45	4.63e-44
ENSMUSG00000079045	Prox1os	94.0894	0.387367	0.0457265	8.47138	2.42e-17	9.77e-17
ENSMUSG00000033726	Emx1	339.134	0.38735	0.0296524	13.063	5.36e-39	6.43e-38
ENSMUSG00000035032	Nek11	65.1967	0.387323	0.0415758	9.31607	1.21e-20	5.82e-20
ENSMUSG00000054986	Sec14l3	54.179	0.38721	0.0980676	3.9484	7.87e-05	0.000137445
ENSMUSG00000027935	Rab13	169.072	0.387061	0.0344317	11.2414	2.55e-29	1.9e-28
ENSMUSG00000072949	Acot1	696.431	0.386767	0.0352881	10.9603	5.93e-28	4.12e-27
ENSMUSG00000002870	Mcm2	165.509	0.386277	0.0323329	11.9469	6.74e-33	6.02e-32
ENSMUSG00000001520	Nrip2	429.346	0.386012	0.0346229	11.149	7.24e-29	5.28e-28
ENSMUSG00000094724	Rnaset2b	1154.85	0.385793	0.0472079	8.17221	3.03e-16	1.15e-15
ENSMUSG00000030029	Lrig1	1568.49	0.385618	0.0381173	10.1166	4.66e-24	2.69e-23
ENSMUSG00000060962	Dmkn	38.6133	0.385282	0.0754152	5.10882	3.24e-07	6.88e-07
ENSMUSG00000031938	4931406C07Rik	649.051	0.385087	0.0215453	17.8734	1.9e-71	1.06e-69
ENSMUSG00000069920	B3gnt9	96.1316	0.384674	0.0363015	10.5966	3.09e-26	1.97e-25
ENSMUSG00000026586	Prrx1	336.947	0.38457	0.0321628	11.957	5.97e-33	5.35e-32
ENSMUSG00000046410	Kcnk6	100.256	0.384542	0.045824	8.39172	4.79e-17	1.9e-16
ENSMUSG00000083892	Gm1848	43.4057	0.38412	0.0422898	9.08305	1.06e-19	4.87e-19
ENSMUSG00000051435	Fhad1	131.604	0.384065	0.0495868	7.7453	9.54e-15	3.32e-14
ENSMUSG00000020186	Csrp2	171.522	0.383989	0.031282	12.2751	1.23e-34	1.21e-33
ENSMUSG00000030737	Slco2b1	672.629	0.383528	0.0392978	9.75953	1.68e-22	8.87e-22
ENSMUSG00000020682	Mmp28	79.7864	0.383281	0.0424775	9.02317	1.83e-19	8.31e-19
ENSMUSG00000026463	Atp2b4	4441.07	0.383025	0.0531738	7.20326	5.88e-13	1.85e-12
ENSMUSG00000038702	Dsel	923.564	0.382654	0.02687	14.241	5.1e-46	8.71e-45
ENSMUSG00000090031	4732440D04Rik	38.2933	0.382586	0.0595734	6.4221	1.34e-10	3.61e-10
ENSMUSG00000104126	Gm37486	88.031	0.382584	0.0373532	10.2423	1.28e-24	7.56e-24
ENSMUSG00000037960	Card19	125.499	0.382409	0.0363167	10.5298	6.29e-26	3.95e-25
ENSMUSG00000029119	Man2b2	883.234	0.382359	0.0304639	12.5512	3.92e-36	4.16e-35
ENSMUSG00000030917	Tmem159	377.199	0.382312	0.0300939	12.7039	5.62e-37	6.19e-36
ENSMUSG00000048779	P2ry6	138.149	0.38223	0.0420865	9.08202	1.07e-19	4.91e-19
ENSMUSG00000027997	Casp6	100.447	0.382127	0.0330716	11.5545	7e-31	5.65e-30
ENSMUSG00000092074	Dynlt1a	248.903	0.381944	0.0545337	7.00383	2.49e-12	7.47e-12
ENSMUSG00000027168	Pax6	349.521	0.381803	0.0372522	10.2491	1.19e-24	7.05e-24
ENSMUSG00000037568	Vash2	87.841	0.38109	0.0398275	9.5685	1.08e-21	5.51e-21
ENSMUSG00000032643	Fhl3	39.6016	0.381077	0.0481208	7.91917	2.39e-15	8.64e-15
ENSMUSG00000097195	Snhg5	178.647	0.380936	0.037043	10.2836	8.35e-25	4.97e-24
ENSMUSG00000032412	Atp1b3	3543.65	0.380896	0.0245079	15.5417	1.81e-54	4.68e-53
ENSMUSG00000039529	Atp8b1	57.553	0.380861	0.0603161	6.31442	2.71e-10	7.11e-10
ENSMUSG00000073876	Gm13305	344.078	0.380672	0.054408	6.99662	2.62e-12	7.85e-12
ENSMUSG00000025083	Afap1l2	419.738	0.380578	0.03448	11.0377	2.52e-28	1.78e-27
ENSMUSG00000030862	Cpxm2	69.1291	0.380565	0.0493715	7.70818	1.28e-14	4.4e-14
ENSMUSG00000021108	Prkch	125.819	0.380512	0.0388889	9.78459	1.31e-22	6.95e-22
ENSMUSG00000024663	Rab3il1	347.067	0.380221	0.0313119	12.143	6.25e-34	5.92e-33
ENSMUSG00000031596	Slc7a2	1345.65	0.380023	0.0327716	11.5961	4.31e-31	3.52e-30
ENSMUSG00000030761	Myo7a	141.786	0.379178	0.0442225	8.57432	9.97e-18	4.1e-17
ENSMUSG00000050912	Tmem123	798.118	0.378793	0.0272978	13.8763	8.81e-44	1.34e-42
ENSMUSG00000052310	Slc39a1	1406.37	0.378437	0.0266912	14.1783	1.25e-45	2.09e-44
ENSMUSG00000005237	Dnah2	106.683	0.378344	0.053213	7.11	1.16e-12	3.57e-12
ENSMUSG00000022272	Myo10	1715.57	0.378068	0.0276739	13.6615	1.72e-42	2.47e-41
ENSMUSG00000033208	S100b	3598.48	0.377486	0.0395482	9.54497	1.36e-21	6.87e-21
ENSMUSG00000041660	Bbox1	80.7074	0.377379	0.081999	4.60224	4.18e-06	8.13e-06
ENSMUSG00000101337	Dnah7c	69.7029	0.377005	0.0335731	11.2294	2.93e-29	2.17e-28
ENSMUSG00000041377	Ninj2	45.2257	0.376808	0.0644155	5.84964	4.93e-09	1.18e-08
ENSMUSG00000021477	Ctsl	3121.2	0.37666	0.0337957	11.1452	7.56e-29	5.51e-28
ENSMUSG00000020806	Rhbdf2	43.2	0.376374	0.0483367	7.78652	6.89e-15	2.43e-14
ENSMUSG00000016559	H3f3b	5913.93	0.376095	0.0234825	16.016	9.88e-58	2.95e-56
ENSMUSG00000028228	Cpne3	781.572	0.376006	0.0273722	13.7368	6.11e-43	8.95e-42
ENSMUSG00000050822	Slc29a4	1215.49	0.375928	0.0393413	9.55554	1.23e-21	6.22e-21
ENSMUSG00000021408	Ripk1	125.111	0.375877	0.0337398	11.1405	7.97e-29	5.81e-28
ENSMUSG00000078735	Il11ra2	314.633	0.375807	0.0503263	7.46741	8.18e-14	2.7e-13
ENSMUSG00000031298	Adgrg2	49.5469	0.375709	0.0359871	10.4401	1.63e-25	9.95e-25
ENSMUSG00000006567	Atp7b	71.4023	0.3755	0.0398126	9.43171	4.03e-21	1.99e-20
ENSMUSG00000022816	Fstl1	1711.41	0.375269	0.030605	12.2617	1.45e-34	1.42e-33
ENSMUSG00000020154	Ptprb	1776.63	0.375108	0.0352795	10.6325	2.11e-26	1.35e-25
ENSMUSG00000036459	Wtip	135.569	0.374937	0.0370502	10.1197	4.52e-24	2.61e-23
ENSMUSG00000078235	Fam43b	689.336	0.374882	0.05894	6.3604	2.01e-10	5.33e-10
ENSMUSG00000096255	Dynlt1b	467.793	0.374863	0.0503931	7.43878	1.02e-13	3.34e-13
ENSMUSG00000042662	Dusp15	191.987	0.374781	0.0370312	10.1207	4.47e-24	2.58e-23
ENSMUSG00000051504	Siglech	392.361	0.374424	0.0510705	7.33152	2.28e-13	7.33e-13
ENSMUSG00000044712	Slc38a6	79.9759	0.374336	0.0534558	7.00272	2.51e-12	7.53e-12
ENSMUSG00000032436	Cmtm7	61.7355	0.374261	0.0508849	7.35505	1.91e-13	6.17e-13
ENSMUSG00000029171	Pgm2	233.664	0.373992	0.033964	11.0114	3.37e-28	2.37e-27
ENSMUSG00000031805	Jak3	158.078	0.373981	0.0414186	9.02928	1.73e-19	7.87e-19
ENSMUSG00000037013	Ss18	1227.74	0.373619	0.0235906	15.8376	1.71e-56	4.79e-55
ENSMUSG00000038213	Tapbpl	157.278	0.373609	0.0333551	11.201	4.03e-29	2.98e-28
ENSMUSG00000045318	Adra2c	931.32	0.373436	0.0428446	8.71606	2.88e-18	1.22e-17
ENSMUSG00000037031	Tspan15	821.896	0.373412	0.0310812	12.0141	3e-33	2.74e-32
ENSMUSG00000102918	Pcdhgc3	1235.26	0.373216	0.0239648	15.5735	1.1e-54	2.87e-53
ENSMUSG00000020766	Galk1	222.554	0.373031	0.0300818	12.4006	2.59e-35	2.64e-34
ENSMUSG00000037679	Inf2	3847.47	0.372835	0.0425651	8.75915	1.97e-18	8.42e-18
ENSMUSG00000021379	Id4	1928.6	0.372652	0.0426871	8.72985	2.55e-18	1.08e-17
ENSMUSG00000000278	Scpep1	382.018	0.372427	0.0309836	12.0201	2.79e-33	2.55e-32
ENSMUSG00000053279	Aldh1a1	649.276	0.372172	0.0521431	7.13751	9.5e-13	2.95e-12
ENSMUSG00000024544	Ldlrad4	656.251	0.37217	0.0294666	12.6302	1.44e-36	1.56e-35
ENSMUSG00000006395	Hyi	81.4164	0.372109	0.060415	6.15922	7.31e-10	1.86e-09
ENSMUSG00000042320	Prox2	37.0413	0.371627	0.0453348	8.1974	2.46e-16	9.37e-16
ENSMUSG00000029552	Tes	66.927	0.371616	0.0499835	7.43476	1.05e-13	3.44e-13
ENSMUSG00000046109	AB041806	38.627	0.37139	0.0495843	7.49007	6.88e-14	2.28e-13
ENSMUSG00000032514	Ttc21a	68.1992	0.371207	0.0652771	5.68663	1.3e-08	3.03e-08
ENSMUSG00000021127	Zfp36l1	560.298	0.371136	0.0364542	10.1809	2.41e-24	1.41e-23
ENSMUSG00000058571	Gpc6	499.064	0.370931	0.0287133	12.9184	3.54e-38	4.11e-37
ENSMUSG00000006784	Ttc25	51.5637	0.370915	0.0477006	7.77589	7.49e-15	2.63e-14
ENSMUSG00000021876	Rnase4	506.034	0.370623	0.0479434	7.73043	1.07e-14	3.71e-14
ENSMUSG00000031610	Scrg1	1165.05	0.370608	0.035116	10.5538	4.88e-26	3.08e-25
ENSMUSG00000023191	P3h3	259.869	0.369955	0.0514462	7.19112	6.43e-13	2.01e-12
ENSMUSG00000057193	Slc44a2	1175.65	0.369834	0.0209246	17.6746	6.58e-70	3.45e-68
ENSMUSG00000018169	Mfng	133.996	0.369728	0.0366034	10.1009	5.47e-24	3.15e-23
ENSMUSG00000032180	Tmed1	257.664	0.369468	0.0284397	12.9913	1.37e-38	1.62e-37
ENSMUSG00000050625	Ccdc121	44.7951	0.369069	0.0669151	5.51547	3.48e-08	7.92e-08
ENSMUSG00000054277	Arfgap3	598.975	0.368742	0.0182158	20.243	4.1e-91	5.14e-89
ENSMUSG00000020377	Ltc4s	53.6355	0.368611	0.0741891	4.96853	6.75e-07	1.4e-06
ENSMUSG00000039202	Abhd2	4508.99	0.368522	0.02648	13.917	5e-44	7.68e-43
ENSMUSG00000028923	Necap2	664.958	0.368102	0.03075	11.9708	5.05e-33	4.55e-32
ENSMUSG00000028063	Lmna	902.574	0.367959	0.0277311	13.2688	3.51e-40	4.48e-39
ENSMUSG00000027397	Slc20a1	2717.04	0.367938	0.0249974	14.7191	4.86e-49	9.51e-48
ENSMUSG00000036492	Rnf39	71.3984	0.366896	0.0575548	6.37473	1.83e-10	4.87e-10
ENSMUSG00000028064	Sema4a	1072.22	0.366743	0.0384704	9.53313	1.53e-21	7.69e-21
ENSMUSG00000037594	Clba1	424.939	0.366585	0.0356785	10.2747	9.17e-25	5.44e-24
ENSMUSG00000020014	Cfap54	511.277	0.36636	0.0596567	6.14113	8.19e-10	2.08e-09
ENSMUSG00000014496	Ankrd28	1984.46	0.366326	0.0213329	17.1719	4.31e-66	1.87e-64
ENSMUSG00000029521	Chek2	65.2432	0.36622	0.045484	8.05161	8.17e-16	3.04e-15
ENSMUSG00000106209	Gm42918	37.249	0.366084	0.0444975	8.22707	1.92e-16	7.36e-16
ENSMUSG00000004677	Myo9b	816.405	0.365899	0.0349818	10.4597	1.32e-25	8.14e-25
ENSMUSG00000005251	Ripk4	45.7141	0.365838	0.0509911	7.17454	7.26e-13	2.27e-12
ENSMUSG00000021572	Cep72	44.8841	0.365816	0.0498185	7.34298	2.09e-13	6.74e-13
ENSMUSG00000022122	Ednrb	2680.63	0.365581	0.0376945	9.69852	3.06e-22	1.6e-21
ENSMUSG00000032500	Dclk3	741.889	0.365399	0.0349438	10.4568	1.36e-25	8.39e-25
ENSMUSG00000038816	Ctnnal1	387.506	0.364826	0.0327143	11.1519	7.01e-29	5.12e-28
ENSMUSG00000025350	Rdh5	109.478	0.364509	0.0535638	6.80513	1.01e-11	2.92e-11
ENSMUSG00000032368	Zic1	767.877	0.363987	0.107599	3.38281	0.000717491	0.00114769
ENSMUSG00000018654	Ikzf1	158.119	0.363486	0.0474527	7.65996	1.86e-14	6.36e-14
ENSMUSG00000031639	Tlr3	649.276	0.363146	0.030711	11.8246	2.91e-32	2.53e-31
ENSMUSG00000037606	Osbpl5	642.739	0.362915	0.0273676	13.2607	3.91e-40	4.97e-39
ENSMUSG00000022197	Pdzd2	1678.39	0.362771	0.0640822	5.66103	1.5e-08	3.5e-08
ENSMUSG00000041423	Paqr6	318.199	0.362752	0.0475265	7.63262	2.3e-14	7.83e-14
ENSMUSG00000095623	Il11ra2	288.83	0.362688	0.0524254	6.91818	4.57e-12	1.35e-11
ENSMUSG00000069072	Slc7a14	8592.44	0.362121	0.0293413	12.3417	5.4e-35	5.4e-34
ENSMUSG00000037166	Ppp1r14a	310.058	0.361947	0.038259	9.46042	3.07e-21	1.53e-20
ENSMUSG00000049811	Fam161a	110.753	0.361904	0.0305126	11.8608	1.89e-32	1.66e-31
ENSMUSG00000032806	Slc10a3	74.0785	0.361777	0.0299146	12.0936	1.14e-33	1.07e-32
ENSMUSG00000028044	Cks1b	55.1561	0.361605	0.0354361	10.2044	1.89e-24	1.11e-23
ENSMUSG00000048200	Cracr2b	40.1772	0.361527	0.0500323	7.22588	4.98e-13	1.57e-12
ENSMUSG00000027107	Chrna1	50.3735	0.361116	0.0500351	7.21726	5.3e-13	1.67e-12
ENSMUSG00000028556	Dock7	1062.29	0.360972	0.0241798	14.9286	2.15e-50	4.49e-49
ENSMUSG00000028607	Cpt2	238.962	0.360957	0.0291859	12.3675	3.92e-35	3.95e-34
ENSMUSG00000024766	Lipo3	230.745	0.360874	0.0422987	8.53156	1.44e-17	5.89e-17
ENSMUSG00000042644	Itpr3	139.176	0.360609	0.0398459	9.05008	1.43e-19	6.54e-19
ENSMUSG00000018669	Cdk5rap3	733.446	0.360535	0.0260976	13.8149	2.07e-43	3.1e-42
ENSMUSG00000027323	Rad51	39.3047	0.360328	0.043825	8.22197	2e-16	7.67e-16
ENSMUSG00000036606	Plxnb2	2094.66	0.360233	0.0276824	13.0131	1.03e-38	1.22e-37
ENSMUSG00000032338	Hcn4	54.0988	0.360134	0.062285	5.78202	7.38e-09	1.75e-08
ENSMUSG00000027792	Bche	327.907	0.360131	0.0471209	7.64271	2.13e-14	7.25e-14
ENSMUSG00000071550	Cfap44	127.094	0.359986	0.0538183	6.68892	2.25e-11	6.35e-11
ENSMUSG00000105957	Gm43254	89.4858	0.359914	0.0321078	11.2096	3.66e-29	2.7e-28
ENSMUSG00000085401	Slc39a1-ps	114.248	0.359888	0.0325147	11.0685	1.78e-28	1.28e-27
ENSMUSG00000062646	Ganc	409.052	0.359872	0.0416716	8.63591	5.83e-18	2.42e-17
ENSMUSG00000020475	Pgam2	326.998	0.35976	0.0528079	6.81261	9.58e-12	2.78e-11
ENSMUSG00000028582	Cc2d1b	421.148	0.359732	0.0251112	14.3256	1.51e-46	2.66e-45
ENSMUSG00000045257	Morn2	77.3658	0.35973	0.0752928	4.77774	1.77e-06	3.55e-06
ENSMUSG00000095456	Il11ra2	233.451	0.35961	0.0533373	6.74219	1.56e-11	4.45e-11
ENSMUSG00000054474	Thnsl2	72.8071	0.359426	0.0843153	4.26288	2.02e-05	3.71e-05
ENSMUSG00000040174	Alkbh3	153.026	0.359339	0.0320995	11.1945	4.34e-29	3.2e-28
ENSMUSG00000048865	Arhgap30	143.483	0.359052	0.0432729	8.29738	1.06e-16	4.14e-16
ENSMUSG00000062588	Gm6104	66.2379	0.358831	0.0459174	7.81471	5.51e-15	1.95e-14
ENSMUSG00000006764	Tph2	46.12	0.358066	0.0489202	7.31939	2.49e-13	8e-13
ENSMUSG00000068876	Cgn	136.192	0.358047	0.0457	7.83473	4.7e-15	1.67e-14
ENSMUSG00000027882	Stxbp3	727.067	0.358015	0.0242922	14.7378	3.68e-49	7.25e-48
ENSMUSG00000034227	Foxj1	488.248	0.35794	0.053801	6.65304	2.87e-11	8.05e-11
ENSMUSG00000018451	6330403K07Rik	8156.59	0.357804	0.0427906	8.36174	6.18e-17	2.44e-16
ENSMUSG00000109244	Gm44751	37.5676	0.357637	0.0461182	7.7548	8.85e-15	3.09e-14
ENSMUSG00000099966	2810402E24Rik	117.58	0.357572	0.0295878	12.0851	1.27e-33	1.18e-32
ENSMUSG00000070532	Ccdc190	405.627	0.357164	0.0360361	9.91129	3.72e-23	2.04e-22
ENSMUSG00000042073	Abhd14b	111.661	0.357098	0.0455926	7.83237	4.79e-15	1.7e-14
ENSMUSG00000024754	Cemip2	618.897	0.356906	0.0295566	12.0753	1.43e-33	1.32e-32
ENSMUSG00000006356	Crip2	1951.87	0.35631	0.0262589	13.5691	6.11e-42	8.56e-41
ENSMUSG00000038173	Enpp6	428.685	0.356184	0.0450377	7.90858	2.6e-15	9.39e-15
ENSMUSG00000041075	Fzd7	552.393	0.356178	0.0425212	8.3765	5.45e-17	2.16e-16
ENSMUSG00000029249	Rest	230.201	0.355792	0.030268	11.7547	6.68e-32	5.68e-31
ENSMUSG00000021278	Amn	89.7513	0.355586	0.0568974	6.24959	4.12e-10	1.07e-09
ENSMUSG00000060594	Layn	169.931	0.355548	0.0321216	11.0688	1.78e-28	1.27e-27
ENSMUSG00000020718	Polg2	67.1747	0.355516	0.032385	10.9778	4.89e-28	3.41e-27
ENSMUSG00000016534	Lamp2	4068.46	0.355469	0.0265874	13.3698	9.08e-41	1.21e-39
ENSMUSG00000020774	Aspa	519.64	0.355244	0.0392615	9.04816	1.45e-19	6.65e-19
ENSMUSG00000020009	Ifngr1	561.275	0.355124	0.0268582	13.2222	6.53e-40	8.22e-39
ENSMUSG00000017009	Sdc4	2548.45	0.354971	0.0520118	6.82482	8.8e-12	2.55e-11
ENSMUSG00000034177	Rnf43	124.96	0.354484	0.0344107	10.3016	6.93e-25	4.13e-24
ENSMUSG00000039903	Eva1c	45.0133	0.354229	0.0452281	7.83205	4.8e-15	1.71e-14
ENSMUSG00000053263	Gm12592	56.3678	0.35411	0.0415649	8.51944	1.6e-17	6.52e-17
ENSMUSG00000076431	Sox4	385.075	0.354011	0.0269762	13.1231	2.43e-39	2.97e-38
ENSMUSG00000022235	Cmbl	298.964	0.353837	0.0393415	8.99397	2.38e-19	1.08e-18
ENSMUSG00000020097	Sgpl1	1217.58	0.353809	0.0286643	12.3432	5.3e-35	5.31e-34
ENSMUSG00000016528	Mapkapk2	1098.15	0.353692	0.0321588	10.9983	3.89e-28	2.73e-27
ENSMUSG00000097414	B130046B21Rik	115.347	0.353586	0.0457069	7.73595	1.03e-14	3.56e-14
ENSMUSG00000020649	Rrm2	44.3716	0.353454	0.0643091	5.49618	3.88e-08	8.81e-08
ENSMUSG00000006386	Tek	520.234	0.353403	0.0312696	11.3018	1.29e-29	9.73e-29
ENSMUSG00000029790	Cep41	244.977	0.352971	0.0291911	12.0918	1.17e-33	1.09e-32
ENSMUSG00000058099	Nfam1	109.586	0.352773	0.0543624	6.48928	8.62e-11	2.35e-10
ENSMUSG00000079110	Capn3	220.221	0.352471	0.0550134	6.407	1.48e-10	3.98e-10
ENSMUSG00000085030	2810455O05Rik	285.301	0.352071	0.0232961	15.1128	1.33e-51	2.96e-50
ENSMUSG00000097343	9030407P20Rik	88.0752	0.352006	0.0359208	9.79951	1.13e-22	6.02e-22
ENSMUSG00000048277	Syngr2	250.727	0.351993	0.0384938	9.14415	6.01e-20	2.8e-19
ENSMUSG00000022658	Tagln3	6363.06	0.351725	0.0257071	13.682	1.3e-42	1.87e-41
ENSMUSG00000005107	Slc2a9	70.7403	0.351529	0.0436166	8.05953	7.66e-16	2.85e-15
ENSMUSG00000056870	Gulp1	170.495	0.351435	0.0382202	9.19501	3.75e-20	1.77e-19
ENSMUSG00000032902	Slc16a1	2422.85	0.351407	0.0305855	11.4894	1.49e-30	1.19e-29
ENSMUSG00000025140	Pycr1	53.9592	0.351176	0.043757	8.0256	1.01e-15	3.73e-15
ENSMUSG00000025511	Tspan4	276.37	0.351109	0.0415153	8.45735	2.74e-17	1.1e-16
ENSMUSG00000020644	Id2	2755.58	0.351095	0.029376	11.9518	6.35e-33	5.68e-32
ENSMUSG00000050511	Oprd1	371.092	0.350916	0.0430403	8.1532	3.54e-16	1.34e-15
ENSMUSG00000003644	Rps6ka1	533.714	0.350178	0.0299968	11.6739	1.73e-31	1.44e-30
ENSMUSG00000075284	Wipf1	562.777	0.350135	0.0280358	12.4888	8.59e-36	8.95e-35
ENSMUSG00000036913	Trim67	156.007	0.350131	0.0395029	8.86343	7.76e-19	3.4e-18
ENSMUSG00000079523	Tmsb10	2381.96	0.34996	0.0308102	11.3586	6.72e-30	5.18e-29
ENSMUSG00000023911	Flywch2	183.261	0.349921	0.0341542	10.2453	1.24e-24	7.33e-24
ENSMUSG00000048376	F2r	398.828	0.349848	0.025372	13.7888	2.98e-43	4.42e-42
ENSMUSG00000100691	2010320M18Rik	125.849	0.349734	0.0327969	10.6636	1.51e-26	9.74e-26
ENSMUSG00000047875	Gpr157	57.8632	0.349694	0.0548673	6.37345	1.85e-10	4.91e-10
ENSMUSG00000070427	Il18bp	51.4193	0.349522	0.0625196	5.5906	2.26e-08	5.21e-08
ENSMUSG00000021900	Btd	365.165	0.349514	0.023869	14.643	1.49e-48	2.85e-47
ENSMUSG00000041889	Shisa4	2260.91	0.349391	0.0238996	14.6191	2.12e-48	4.02e-47
ENSMUSG00000036246	Gmip	172.876	0.349315	0.0387028	9.02558	1.79e-19	8.13e-19
ENSMUSG00000086158	Ccpg1os	160.179	0.349306	0.02872	12.1625	4.93e-34	4.7e-33
ENSMUSG00000031799	Tpm4	891.63	0.348244	0.0318929	10.9192	9.33e-28	6.4e-27
ENSMUSG00000038387	Rras	259.63	0.348136	0.0322608	10.7913	3.78e-27	2.52e-26
ENSMUSG00000000782	Tcf7	109.212	0.347656	0.0295044	11.7832	4.77e-32	4.09e-31
ENSMUSG00000037627	Rgs22	51.8234	0.34754	0.0775627	4.48077	7.44e-06	1.42e-05
ENSMUSG00000019842	Traf3ip2	107.478	0.347232	0.031795	10.921	9.15e-28	6.29e-27
ENSMUSG00000059791	Nrm	49.653	0.347188	0.0398816	8.70547	3.16e-18	1.33e-17
ENSMUSG00000002289	Angptl4	81.7581	0.346904	0.061303	5.65884	1.52e-08	3.54e-08
ENSMUSG00000070737	Tmem35b	52.9467	0.346846	0.039194	8.84946	8.79e-19	3.84e-18
ENSMUSG00000005718	Tfap4	83.6118	0.346694	0.0387762	8.94089	3.86e-19	1.72e-18
ENSMUSG00000028173	Wls	1425.05	0.34655	0.0276462	12.5351	4.79e-36	5.07e-35
ENSMUSG00000051242	Pcdhb9	465.187	0.346547	0.029334	11.8138	3.31e-32	2.87e-31
ENSMUSG00000062619	2310039H08Rik	70.6896	0.346546	0.0368891	9.39426	5.76e-21	2.82e-20
ENSMUSG00000037664	Cdkn1c	168.974	0.346466	0.0444584	7.79304	6.54e-15	2.31e-14
ENSMUSG00000030786	Itgam	208.284	0.346344	0.0652434	5.3085	1.11e-07	2.43e-07
ENSMUSG00000061414	Cracr2a	49.0821	0.346207	0.055019	6.2925	3.12e-10	8.16e-10
ENSMUSG00000028843	Sh3bgrl3	2577.23	0.345938	0.0231175	14.9643	1.26e-50	2.65e-49
ENSMUSG00000098369	Gm2274	498.122	0.345905	0.0392418	8.81471	1.2e-18	5.2e-18
ENSMUSG00000023022	Lima1	522.039	0.345771	0.0254529	13.5847	4.93e-42	6.93e-41
ENSMUSG00000032766	Gng11	419.911	0.345681	0.0342642	10.0887	6.2e-24	3.56e-23
ENSMUSG00000067370	B3galt4	109.149	0.345668	0.0299471	11.5426	8.05e-31	6.47e-30
ENSMUSG00000024098	Twsg1	1635.64	0.345478	0.0194876	17.7281	2.55e-70	1.35e-68
ENSMUSG00000031928	Mre11a	383.127	0.345341	0.0232704	14.8404	8.03e-50	1.64e-48
ENSMUSG00000023186	Vwa5a	758.043	0.345262	0.0344663	10.0174	1.28e-23	7.18e-23
ENSMUSG00000026315	Serpinb8	159.734	0.345179	0.0429024	8.04567	8.58e-16	3.18e-15
ENSMUSG00000026478	Lamc1	1245.65	0.345126	0.0299658	11.5173	1.08e-30	8.65e-30
ENSMUSG00000024013	Fgd2	134.458	0.344587	0.0510917	6.74447	1.54e-11	4.38e-11
ENSMUSG00000043621	Ubxn10	125.585	0.34448	0.0408552	8.43175	3.41e-17	1.36e-16
ENSMUSG00000096401	Gm21811	655.19	0.344372	0.091249	3.77398	0.000160665	0.000272403
ENSMUSG00000061838	Suclg2	741.692	0.344291	0.0287296	11.9838	4.32e-33	3.92e-32
ENSMUSG00000061462	Obscn	48.5953	0.344126	0.0588393	5.84857	4.96e-09	1.19e-08
ENSMUSG00000024219	Anks1	1112.59	0.344072	0.0271997	12.6498	1.12e-36	1.22e-35
ENSMUSG00000024526	Cidea	231.33	0.343982	0.0440902	7.80179	6.1e-15	2.16e-14
ENSMUSG00000000594	Gm2a	2461.34	0.343977	0.0257351	13.366	9.55e-41	1.27e-39
ENSMUSG00000021257	Angel1	312.679	0.343939	0.027512	12.5014	7.34e-36	7.68e-35
ENSMUSG00000051977	Prdm9	85.5512	0.343306	0.0575192	5.96855	2.39e-09	5.88e-09
ENSMUSG00000039621	Prex1	4903.91	0.343169	0.042199	8.13216	4.22e-16	1.59e-15
ENSMUSG00000003657	Calb2	1749.93	0.343096	0.0483485	7.09632	1.28e-12	3.93e-12
ENSMUSG00000072941	Sod3	400.012	0.342895	0.037242	9.20721	3.35e-20	1.58e-19
ENSMUSG00000034616	Ssh3	366.313	0.342792	0.0408533	8.3908	4.83e-17	1.92e-16
ENSMUSG00000046546	Fam43a	351.472	0.342697	0.0388977	8.8102	1.25e-18	5.4e-18
ENSMUSG00000042997	Nhlrc3	379.521	0.342689	0.0223408	15.3392	4.19e-53	1e-51
ENSMUSG00000044708	Kcnj10	13315	0.342494	0.0329959	10.3799	3.06e-25	1.85e-24
ENSMUSG00000057554	Lgals8	795.312	0.34231	0.0184922	18.511	1.68e-76	1.21e-74
ENSMUSG00000027985	Lef1	138.856	0.342226	0.0408219	8.38339	5.14e-17	2.04e-16
ENSMUSG00000047502	Mroh7	86.2002	0.341555	0.0955379	3.57507	0.000350132	0.000576954
ENSMUSG00000022505	Emp2	1200.46	0.341434	0.0303128	11.2637	1.98e-29	1.49e-28
ENSMUSG00000021294	Kif26a	272.175	0.341023	0.0271187	12.5752	2.89e-36	3.09e-35
ENSMUSG00000037016	Frem2	117.539	0.341004	0.0409586	8.32557	8.39e-17	3.29e-16
ENSMUSG00000022453	Naga	524.832	0.34094	0.0303727	11.2252	3.07e-29	2.28e-28
ENSMUSG00000109284	B230311B06Rik	39.8236	0.340467	0.0513424	6.6313	3.33e-11	9.29e-11
ENSMUSG00000024052	Lpin2	4229.01	0.34036	0.0275998	12.332	6.09e-35	6.08e-34
ENSMUSG00000027966	Col11a1	216.036	0.340175	0.0856932	3.96969	7.2e-05	0.000126214
ENSMUSG00000027984	Hadh	799.884	0.339661	0.0262172	12.9557	2.18e-38	2.55e-37
ENSMUSG00000035413	Tmem98	384.507	0.339085	0.0370393	9.15473	5.45e-20	2.55e-19
ENSMUSG00000056596	Trnp1	5271.49	0.338996	0.0436001	7.77511	7.54e-15	2.65e-14
ENSMUSG00000021367	Edn1	93.1485	0.33886	0.0594566	5.69928	1.2e-08	2.82e-08
ENSMUSG00000039110	Mycbpap	53.4579	0.338494	0.0536936	6.30419	2.9e-10	7.58e-10
ENSMUSG00000031400	G6pdx	1008.67	0.338487	0.0196757	17.2033	2.51e-66	1.11e-64
ENSMUSG00000038530	Rgs4	8787.28	0.338351	0.0482819	7.00783	2.42e-12	7.27e-12
ENSMUSG00000024816	Frmd8	729.084	0.338266	0.0326207	10.3697	3.41e-25	2.06e-24
ENSMUSG00000026679	Enkur	76.5829	0.337785	0.0556433	6.07053	1.27e-09	3.19e-09
ENSMUSG00000073155	1810058I24Rik	581.986	0.337723	0.0228978	14.7492	3.12e-49	6.17e-48
ENSMUSG00000024772	Ehd1	3228.3	0.337646	0.0259799	12.9964	1.28e-38	1.51e-37
ENSMUSG00000019461	Plscr3	275.45	0.337618	0.0265954	12.6946	6.33e-37	6.96e-36
ENSMUSG00000025239	Limd1	463.912	0.337563	0.0218137	15.4748	5.13e-54	1.28e-52
ENSMUSG00000098428	Gm2260	985.648	0.337117	0.0350087	9.62951	6e-22	3.08e-21
ENSMUSG00000029513	Prkab1	355.886	0.337035	0.0277619	12.1402	6.46e-34	6.11e-33
ENSMUSG00000029687	Ezh2	122.604	0.336533	0.0312423	10.7717	4.68e-27	3.1e-26
ENSMUSG00000028139	Riiad1	41.7337	0.336108	0.0473841	7.09327	1.31e-12	4.02e-12
ENSMUSG00000030409	Dmpk	229.604	0.335959	0.0537749	6.24751	4.17e-10	1.08e-09
ENSMUSG00000040254	Sema3d	356.842	0.335272	0.0397662	8.43108	3.42e-17	1.37e-16
ENSMUSG00000071573	Rnls	65.653	0.33512	0.0362064	9.25582	2.13e-20	1.01e-19
ENSMUSG00000037815	Ctnna1	2383.29	0.335032	0.0234495	14.2874	2.62e-46	4.55e-45
ENSMUSG00000030259	Rassf8	702.445	0.334946	0.0281732	11.8888	1.35e-32	1.19e-31
ENSMUSG00000038982	Bloc1s5	548.536	0.334564	0.0236579	14.1418	2.1e-45	3.48e-44
ENSMUSG00000074635	3110070M22Rik	49.9609	0.334502	0.0419361	7.97647	1.51e-15	5.51e-15
ENSMUSG00000016087	Fli1	132.02	0.334371	0.039564	8.4514	2.88e-17	1.16e-16
ENSMUSG00000007613	Tgfbr1	1447.71	0.334232	0.0295639	11.3054	1.23e-29	9.35e-29
ENSMUSG00000029007	Agtrap	407.928	0.333903	0.0309239	10.7976	3.53e-27	2.36e-26
ENSMUSG00000061887	Ssbp3	4637.74	0.333859	0.0315202	10.5919	3.25e-26	2.07e-25
ENSMUSG00000038112	AW551984	325.215	0.33379	0.0734092	4.54698	5.44e-06	1.05e-05
ENSMUSG00000043510	Hscb	143.742	0.33362	0.0305954	10.9043	1.1e-27	7.51e-27
ENSMUSG00000020393	Kremen1	708.952	0.333593	0.0318169	10.4848	1.01e-25	6.29e-25
ENSMUSG00000045179	Sox3	49.9714	0.333567	0.0468229	7.12401	1.05e-12	3.24e-12
ENSMUSG00000044362	Ccdc89	38.6431	0.333457	0.0507387	6.57204	4.96e-11	1.37e-10
ENSMUSG00000031775	Pllp	241.643	0.333438	0.0367447	9.07444	1.14e-19	5.25e-19
ENSMUSG00000040711	Sh3pxd2b	570.887	0.333384	0.0431154	7.73238	1.06e-14	3.66e-14
ENSMUSG00000020044	Timp3	2429.35	0.333219	0.0380386	8.76003	1.95e-18	8.36e-18
ENSMUSG00000027635	Dsn1	108.471	0.3332	0.031762	10.4905	9.55e-26	5.92e-25
ENSMUSG00000055044	Pdlim1	251.465	0.333127	0.0501737	6.63948	3.15e-11	8.81e-11
ENSMUSG00000016356	Col20a1	62.1513	0.332748	0.0536761	6.19918	5.68e-10	1.46e-09
ENSMUSG00000046415	B430212C06Rik	88.5199	0.33269	0.0620852	5.3586	8.39e-08	1.86e-07
ENSMUSG00000057110	Cntrl	229.345	0.332559	0.0368462	9.02561	1.79e-19	8.13e-19
ENSMUSG00000069835	Sat2	210.028	0.332258	0.0400456	8.29699	1.07e-16	4.16e-16
ENSMUSG00000027895	Kcnc4	2377.36	0.331992	0.031784	10.4453	1.54e-25	9.44e-25
ENSMUSG00000064247	Plcxd1	137.012	0.331787	0.0406052	8.17106	3.06e-16	1.16e-15
ENSMUSG00000041309	Nkx6-2	298.432	0.331699	0.040591	8.17173	3.04e-16	1.15e-15
ENSMUSG00000006498	Ptbp1	791.932	0.331346	0.0298773	11.0902	1.4e-28	1.01e-27
ENSMUSG00000074825	Itpripl1	91.7484	0.331295	0.0406628	8.14737	3.72e-16	1.4e-15
ENSMUSG00000032698	Lmo2	490.661	0.330834	0.0297047	11.1374	8.25e-29	5.99e-28
ENSMUSG00000053783	1700016K19Rik	47.6984	0.330709	0.0523574	6.31638	2.68e-10	7.02e-10
ENSMUSG00000042312	S100a13	422.338	0.330637	0.0340918	9.69842	3.06e-22	1.6e-21
ENSMUSG00000034311	Kif4	40.2448	0.330633	0.0482743	6.84905	7.43e-12	2.17e-11
ENSMUSG00000095217	H2bc15	56.2158	0.330414	0.0467366	7.06969	1.55e-12	4.74e-12
ENSMUSG00000020641	Rsad2	45.8535	0.330381	0.0662015	4.99054	6.02e-07	1.25e-06
ENSMUSG00000001436	Slc19a1	437.908	0.330266	0.0235876	14.0017	1.52e-44	2.4e-43
ENSMUSG00000069300	H2bc11	83.6296	0.330214	0.0509653	6.47919	9.22e-11	2.51e-10
ENSMUSG00000025478	Dpysl4	1110.51	0.330186	0.0219793	15.0226	5.22e-51	1.12e-49
ENSMUSG00000029638	Glcci1	41.8952	0.330141	0.0585034	5.64311	1.67e-08	3.87e-08
ENSMUSG00000003038	Hmgn2	1626.69	0.330131	0.0310315	10.6386	1.97e-26	1.27e-25
ENSMUSG00000031075	Ano1	106.808	0.330004	0.0472875	6.97868	2.98e-12	8.89e-12
ENSMUSG00000029596	Sdsl	66.5458	0.328891	0.0462215	7.11555	1.11e-12	3.44e-12
ENSMUSG00000034522	Zfp395	278.526	0.328417	0.0318796	10.3018	6.92e-25	4.13e-24
ENSMUSG00000095403	Gm21092	410.031	0.328284	0.0895385	3.6664	0.000245985	0.000410959
ENSMUSG00000072774	Zfp951	39.9034	0.328214	0.0691628	4.74553	2.08e-06	4.15e-06
ENSMUSG00000037681	Esyt3	70.3339	0.328209	0.061943	5.29857	1.17e-07	2.56e-07
ENSMUSG00000007833	Aldh16a1	149.301	0.328192	0.028947	11.3377	8.54e-30	6.53e-29
ENSMUSG00000022220	Adcy4	80.7404	0.328022	0.0508212	6.45442	1.09e-10	2.94e-10
ENSMUSG00000078201	Tmem203	150.09	0.328013	0.0280422	11.6971	1.32e-31	1.1e-30
ENSMUSG00000001552	Jup	1295.73	0.327715	0.0284503	11.5189	1.06e-30	8.49e-30
ENSMUSG00000025902	Sox17	112.96	0.327692	0.0405527	8.08065	6.44e-16	2.41e-15
ENSMUSG00000041445	Mmrn2	182.502	0.327656	0.0440962	7.43048	1.08e-13	3.55e-13
ENSMUSG00000069662	Marcks	6433.5	0.327078	0.0262472	12.4615	1.21e-35	1.25e-34
ENSMUSG00000030088	Aldh1l1	1603.14	0.326559	0.0355994	9.17318	4.59e-20	2.16e-19
ENSMUSG00000014852	Adamts13	41.2575	0.326351	0.0589531	5.53578	3.1e-08	7.08e-08
ENSMUSG00000031023	Akip1	75.202	0.326338	0.0335929	9.7145	2.62e-22	1.37e-21
ENSMUSG00000053646	Plxnb1	4140.55	0.32611	0.023346	13.9686	2.42e-44	3.78e-43
ENSMUSG00000035067	Xkr6	99.3431	0.325966	0.0396247	8.22632	1.93e-16	7.4e-16
ENSMUSG00000024206	Rfx2	129.016	0.32595	0.0372719	8.74519	2.23e-18	9.5e-18
ENSMUSG00000023972	Ptk7	228.07	0.325925	0.0267932	12.1645	4.81e-34	4.59e-33
ENSMUSG00000040978	Gm11992	100.354	0.325914	0.0456082	7.14596	8.94e-13	2.78e-12
ENSMUSG00000101236	Gm6750	277.053	0.325853	0.0295103	11.042	2.4e-28	1.7e-27
ENSMUSG00000066245	Gm10156	75.7937	0.325793	0.0613988	5.30619	1.12e-07	2.46e-07
ENSMUSG00000066829	Zfp810	467.442	0.32546	0.0292477	11.1277	9.2e-29	6.67e-28
ENSMUSG00000073647	Gm10557	552.13	0.325193	0.0761626	4.26971	1.96e-05	3.6e-05
ENSMUSG00000032193	Ldlr	773.039	0.325171	0.0554692	5.86218	4.57e-09	1.1e-08
ENSMUSG00000020728	Cep112	51.4814	0.325163	0.0398271	8.16437	3.23e-16	1.22e-15
ENSMUSG00000061589	Dot1l	1079.92	0.325108	0.0454406	7.15456	8.39e-13	2.62e-12
ENSMUSG00000026176	Ctdsp1	907.651	0.325082	0.0261005	12.455	1.31e-35	1.35e-34
ENSMUSG00000024985	Tcf7l2	192.103	0.325058	0.0749898	4.3347	1.46e-05	2.72e-05
ENSMUSG00000022971	Ifnar2	457.915	0.324988	0.0233417	13.9231	4.59e-44	7.06e-43
ENSMUSG00000036362	P2ry13	554.641	0.324978	0.0395853	8.20954	2.22e-16	8.49e-16
ENSMUSG00000024112	Cacna1h	3644.55	0.324948	0.0410756	7.91097	2.55e-15	9.21e-15
ENSMUSG00000022544	Eef2kmt	114.032	0.324821	0.0392478	8.27615	1.27e-16	4.94e-16
ENSMUSG00000072421	Gm10357	229.053	0.324747	0.0303601	10.6965	1.06e-26	6.87e-26
ENSMUSG00000075312	Gm13597	53.2833	0.324654	0.0431549	7.52301	5.35e-14	1.79e-13
ENSMUSG00000085711	Gm15163	92.5834	0.32441	0.0572369	5.66785	1.45e-08	3.36e-08
ENSMUSG00000030220	Arhgdib	233.407	0.324389	0.0462544	7.01316	2.33e-12	7.01e-12
ENSMUSG00000039496	Cdnf	44.9166	0.324283	0.044625	7.26684	3.68e-13	1.17e-12
ENSMUSG00000069307	Hist1h2bq	156.036	0.323473	0.0438813	7.37155	1.69e-13	5.47e-13
ENSMUSG00000091955	Gm9844	430.247	0.323465	0.0330579	9.78479	1.31e-22	6.94e-22
ENSMUSG00000045915	Ccdc42	38.655	0.323437	0.0715898	4.51791	6.25e-06	1.2e-05
ENSMUSG00000038524	Fchsd1	143.199	0.323423	0.0262493	12.3212	6.97e-35	6.92e-34
ENSMUSG00000092203	1110038B12Rik	161.441	0.323324	0.0343239	9.4198	4.52e-21	2.23e-20
ENSMUSG00000044566	Cage1	84.9019	0.322744	0.0600646	5.37328	7.73e-08	1.72e-07
ENSMUSG00000044707	Ccnjl	319.658	0.322671	0.055031	5.86344	4.53e-09	1.09e-08
ENSMUSG00000037992	Rara	475.498	0.322591	0.0639269	5.04624	4.51e-07	9.47e-07
ENSMUSG00000029832	Nfe2l3	122.693	0.322372	0.034813	9.26011	2.04e-20	9.74e-20
ENSMUSG00000002108	Nr1h3	112.233	0.32219	0.0407148	7.91335	2.51e-15	9.04e-15
ENSMUSG00000032812	Arap1	492.61	0.322101	0.029852	10.7899	3.84e-27	2.56e-26
ENSMUSG00000045312	Lhfpl2	1551.3	0.322012	0.0286704	11.2315	2.85e-29	2.12e-28
ENSMUSG00000046470	Sox18	237.483	0.321936	0.0375263	8.57895	9.57e-18	3.94e-17
ENSMUSG00000019792	Trmt11	177.84	0.321835	0.0299319	10.7522	5.78e-27	3.8e-26
ENSMUSG00000079418	Atg4a	135.729	0.321657	0.0290928	11.0563	2.04e-28	1.45e-27
ENSMUSG00000034687	Fras1	470.681	0.321615	0.0453939	7.08498	1.39e-12	4.26e-12
ENSMUSG00000019080	Mfsd3	170.248	0.321599	0.0447024	7.19421	6.28e-13	1.97e-12
ENSMUSG00000028613	Lrp8	2810.58	0.321506	0.0344769	9.32525	1.11e-20	5.35e-20
ENSMUSG00000037306	Man1c1	1215.67	0.321432	0.0266589	12.0572	1.78e-33	1.64e-32
ENSMUSG00000024866	Acy3	49.8876	0.321426	0.0503742	6.38076	1.76e-10	4.69e-10
ENSMUSG00000031371	Haus7	223.227	0.321423	0.033432	9.61424	6.96e-22	3.57e-21
ENSMUSG00000089832	Shkbp1	137.49	0.321367	0.0457134	7.03004	2.06e-12	6.24e-12
ENSMUSG00000047881	Rell1	401.904	0.321254	0.0294143	10.9217	9.08e-28	6.24e-27
ENSMUSG00000050410	Tcf19	61.3842	0.321124	0.0409495	7.84195	4.44e-15	1.58e-14
ENSMUSG00000030750	Nsmce1	403.461	0.320994	0.029832	10.7601	5.31e-27	3.5e-26
ENSMUSG00000092486	#N/A	276.81	0.320973	0.0321089	9.9964	1.58e-23	8.84e-23
ENSMUSG00000053819	Camk2d	2156.28	0.320879	0.0498417	6.43797	1.21e-10	3.26e-10
ENSMUSG00000019487	Trip10	205.233	0.320426	0.0555404	5.76925	7.96e-09	1.89e-08
ENSMUSG00000030513	Pcsk6	911.292	0.32036	0.0322004	9.94895	2.55e-23	1.41e-22
ENSMUSG00000092448	Gm20387	43.4501	0.320249	0.0465725	6.87634	6.14e-12	1.8e-11
ENSMUSG00000037736	Limch1	3755.81	0.320174	0.018904	16.9368	2.41e-64	9.69e-63
ENSMUSG00000039958	Etfbkmt	95.5118	0.320159	0.0359261	8.91159	5.03e-19	2.23e-18
ENSMUSG00000027078	Ube2l6	114.306	0.32006	0.0450125	7.11047	1.16e-12	3.56e-12
ENSMUSG00000033276	Stk36	128.484	0.319566	0.034444	9.27786	1.73e-20	8.28e-20
ENSMUSG00000037089	Slc35b2	739.05	0.319508	0.0251403	12.709	5.27e-37	5.82e-36
ENSMUSG00000083879	Gm14038	67.662	0.319438	0.0369476	8.64571	5.35e-18	2.23e-17
ENSMUSG00000102644	Thap6	60.8919	0.31928	0.0600042	5.32097	1.03e-07	2.27e-07
ENSMUSG00000035355	Kcnh4	52.4987	0.319184	0.0713207	4.47533	7.63e-06	1.45e-05
ENSMUSG00000016946	Kctd5	845.595	0.319063	0.0237767	13.4192	4.67e-41	6.27e-40
ENSMUSG00000020717	Pecam1	719.214	0.319026	0.0267767	11.9143	9.97e-33	8.83e-32
ENSMUSG00000045730	Adrb2	55.5004	0.31874	0.0415922	7.66346	1.81e-14	6.19e-14
ENSMUSG00000032667	Pon2	1436.45	0.318419	0.0274828	11.5861	4.85e-31	3.94e-30
ENSMUSG00000075010	AW112010	37.4017	0.318343	0.0773956	4.11319	3.9e-05	7.01e-05
ENSMUSG00000021190	Lgmn	3750.07	0.318341	0.0295391	10.7769	4.42e-27	2.93e-26
ENSMUSG00000027860	Vangl1	149.994	0.318287	0.0316586	10.0538	8.84e-24	5.02e-23
ENSMUSG00000046668	Cxxc5	2353.55	0.318255	0.0255296	12.4661	1.14e-35	1.18e-34
ENSMUSG00000026058	Khdrbs2	334.767	0.318167	0.0294742	10.7948	3.64e-27	2.43e-26
ENSMUSG00000060735	Rxfp3	326.241	0.318152	0.0386228	8.2374	1.76e-16	6.77e-16
ENSMUSG00000034573	Ptpn13	530.002	0.317962	0.0299986	10.5992	3e-26	1.92e-25
ENSMUSG00000043020	Wdr63	99.8324	0.317952	0.0686999	4.62813	3.69e-06	7.21e-06
ENSMUSG00000053117	E330013P04Rik	48.0545	0.3178	0.0632369	5.02554	5.02e-07	1.05e-06
ENSMUSG00000034792	Gna15	63.4952	0.317218	0.0557673	5.68824	1.28e-08	3e-08
ENSMUSG00000002325	Irf9	251.894	0.316946	0.0486136	6.5197	7.04e-11	1.93e-10
ENSMUSG00000036661	Dennd3	158.026	0.316781	0.029951	10.5767	3.82e-26	2.43e-25
ENSMUSG00000018672	Copz2	192.095	0.316772	0.0346448	9.1434	6.05e-20	2.82e-19
ENSMUSG00000094338	H2bc13	70.3655	0.316685	0.0455427	6.95358	3.56e-12	1.06e-11
ENSMUSG00000051669	AU021092	108.522	0.316648	0.0431094	7.34521	2.05e-13	6.63e-13
ENSMUSG00000025232	Hexa	1877.48	0.316382	0.0426014	7.42657	1.11e-13	3.65e-13
ENSMUSG00000042918	Mamstr	42.4724	0.316358	0.0439862	7.19221	6.37e-13	2e-12
ENSMUSG00000046463	5930403N24Rik	58.6361	0.316183	0.0389067	8.12669	4.41e-16	1.66e-15
ENSMUSG00000033031	Cip2a	112.605	0.316162	0.0276344	11.4409	2.61e-30	2.05e-29
ENSMUSG00000048540	Nhlh2	89.8218	0.315944	0.0417352	7.57021	3.73e-14	1.26e-13
ENSMUSG00000100594	2810414N06Rik	70.2675	0.315666	0.0372799	8.46745	2.51e-17	1.01e-16
ENSMUSG00000035239	Neu3	104.89	0.315657	0.0300413	10.5074	7.98e-26	4.97e-25
ENSMUSG00000063564	Col23a1	308.1	0.315316	0.0521657	6.04451	1.5e-09	3.74e-09
ENSMUSG00000085830	Grin1os	48.3845	0.31513	0.0973892	3.23577	0.00121313	0.00189804
ENSMUSG00000044250	Pced1b	131.798	0.315101	0.0366306	8.60213	7.82e-18	3.24e-17
ENSMUSG00000046380	Jrk	346.654	0.31507	0.0244921	12.8642	7.16e-38	8.19e-37
ENSMUSG00000050730	Arhgap42	375.773	0.315052	0.0245327	12.8421	9.52e-38	1.08e-36
ENSMUSG00000042788	Fam166b	42.0936	0.314805	0.0599405	5.25196	1.5e-07	3.28e-07
ENSMUSG00000051243	Islr2	4233.63	0.314676	0.023478	13.4031	5.8e-41	7.76e-40
ENSMUSG00000067786	Nnat	16342.3	0.31435	0.0362367	8.67491	4.14e-18	1.74e-17
ENSMUSG00000042293	Gm5617	98.0759	0.314297	0.0374643	8.38924	4.89e-17	1.94e-16
ENSMUSG00000020681	Ace	945.735	0.314275	0.0367452	8.55282	1.2e-17	4.92e-17
ENSMUSG00000027994	Mcub	90.1867	0.313983	0.0577433	5.43757	5.4e-08	1.22e-07
ENSMUSG00000070960	Gm19680	73.6066	0.31385	0.034383	9.12807	6.97e-20	3.24e-19
ENSMUSG00000048916	Gm5540	50.9225	0.313817	0.123946	2.53188	0.0113453	0.0160503
ENSMUSG00000044080	S100a1	1254.06	0.313779	0.0359948	8.71736	2.85e-18	1.2e-17
ENSMUSG00000022833	Ccdc14	76.6617	0.313771	0.0324994	9.65465	4.7e-22	2.43e-21
ENSMUSG00000006931	P3h4	640.364	0.313538	0.0373727	8.38948	4.88e-17	1.94e-16
ENSMUSG00000039661	Dusp26	877.937	0.313231	0.0362701	8.63606	5.82e-18	2.42e-17
ENSMUSG00000032397	Tipin	300.793	0.313151	0.0331875	9.43582	3.88e-21	1.92e-20
ENSMUSG00000099875	Rbm3-ps	99.8589	0.312646	0.0598501	5.22382	1.75e-07	3.8e-07
ENSMUSG00000031885	Cbfb	1105	0.311989	0.0313713	9.94504	2.65e-23	1.47e-22
ENSMUSG00000021340	Gpld1	1753.61	0.311948	0.0365332	8.53876	1.36e-17	5.54e-17
ENSMUSG00000038569	Rad9b	58.6371	0.311885	0.0413849	7.53619	4.84e-14	1.62e-13
ENSMUSG00000004562	Arhgef40	617.388	0.311855	0.0298713	10.4399	1.63e-25	9.96e-25
ENSMUSG00000033985	Tesk2	133.194	0.311793	0.0284783	10.9484	6.76e-28	4.68e-27
ENSMUSG00000060843	Ctnna3	51.0864	0.311432	0.0546822	5.6953	1.23e-08	2.88e-08
ENSMUSG00000038644	Pold1	137.497	0.311291	0.0298777	10.4188	2.03e-25	1.24e-24
ENSMUSG00000071793	2610005L07Rik	1115.15	0.311249	0.08	3.89062	0.0001	0.000172903
ENSMUSG00000017868	Sgk2	45.2779	0.311245	0.0558823	5.56965	2.55e-08	5.87e-08
ENSMUSG00000043164	Tmem212	67.5818	0.311142	0.0760327	4.09222	4.27e-05	7.65e-05
ENSMUSG00000049154	Fam183b	124.364	0.311104	0.047822	6.50546	7.75e-11	2.12e-10
ENSMUSG00000091744	#N/A	66.4023	0.310855	0.0680503	4.56802	4.92e-06	9.53e-06
ENSMUSG00000072720	Myo18b	76.6381	0.310605	0.0463406	6.70265	2.05e-11	5.79e-11
ENSMUSG00000029151	Slc30a3	1966.16	0.310002	0.0333592	9.29287	1.5e-20	7.21e-20
ENSMUSG00000049562	Ap5b1	121.241	0.309959	0.0304503	10.1792	2.46e-24	1.43e-23
ENSMUSG00000053835	H2-T24	71.4048	0.3096	0.0868303	3.56558	0.000363058	0.000597161
ENSMUSG00000059588	Calcrl	444.664	0.309522	0.0324007	9.55296	1.26e-21	6.37e-21
ENSMUSG00000000093	Tbx2	50.0513	0.309454	0.046195	6.69887	2.1e-11	5.94e-11
ENSMUSG00000020847	Rph3al	107.344	0.309381	0.0414651	7.46123	8.57e-14	2.83e-13
ENSMUSG00000061859	Patj	222.397	0.309357	0.061957	4.99309	5.94e-07	1.24e-06
ENSMUSG00000002227	Mov10	160.185	0.309152	0.0329353	9.38662	6.2e-21	3.03e-20
ENSMUSG00000021809	Nudt13	296.986	0.309133	0.0263128	11.7484	7.2e-32	6.11e-31
ENSMUSG00000027456	Sdcbp2	91.4501	0.308646	0.0341765	9.03094	1.7e-19	7.76e-19
ENSMUSG00000011154	Cfap161	47.0098	0.308554	0.0678643	4.54662	5.45e-06	1.05e-05
ENSMUSG00000051236	Msrb3	233.653	0.308468	0.0295328	10.4449	1.55e-25	9.47e-25
ENSMUSG00000029781	Fkbp9	1697.49	0.308425	0.0240284	12.8359	1.03e-37	1.17e-36
ENSMUSG00000003559	As3mt	401.436	0.308331	0.0355952	8.66215	4.63e-18	1.94e-17
ENSMUSG00000087153	Gm6483	117.852	0.308316	0.0703054	4.38538	1.16e-05	2.18e-05
ENSMUSG00000005447	Pafah1b3	219.668	0.307895	0.0319107	9.64862	4.98e-22	2.57e-21
ENSMUSG00000001946	Esam	425.847	0.307725	0.0245298	12.545	4.23e-36	4.49e-35
ENSMUSG00000021550	2210016F16Rik	332.479	0.307723	0.022612	13.6089	3.55e-42	5.02e-41
ENSMUSG00000048497	Mmgt2	358.912	0.307294	0.028995	10.5982	3.04e-26	1.94e-25
ENSMUSG00000068523	Gng5	710.545	0.307202	0.0331668	9.26234	2e-20	9.54e-20
ENSMUSG00000071796	6820431F20Rik	3144.45	0.306859	0.07281	4.21451	2.5e-05	4.57e-05
ENSMUSG00000078580	E430018J23Rik	185.89	0.306599	0.0221134	13.8648	1.03e-43	1.57e-42
ENSMUSG00000058385	H2bc8	122.958	0.306549	0.0431852	7.09848	1.26e-12	3.88e-12
ENSMUSG00000070306	Ccdc153	90.5768	0.306179	0.0744155	4.11445	3.88e-05	6.98e-05
ENSMUSG00000041117	Ccdc8	125.874	0.30586	0.036711	8.33157	7.98e-17	3.13e-16
ENSMUSG00000061119	Prcp	361.484	0.305843	0.0316267	9.67042	4.03e-22	2.09e-21
ENSMUSG00000020828	Pld2	708.867	0.305783	0.024557	12.452	1.36e-35	1.4e-34
ENSMUSG00000031808	Slc27a1	1993.12	0.305757	0.0321796	9.50158	2.07e-21	1.03e-20
ENSMUSG00000026173	Plcd4	509.512	0.305627	0.0399802	7.64444	2.1e-14	7.16e-14
ENSMUSG00000090946	Ccdc71l	1736.12	0.305583	0.0347739	8.78772	1.53e-18	6.58e-18
ENSMUSG00000073889	Il11ra1	425.096	0.305393	0.0551671	5.53578	3.1e-08	7.08e-08
ENSMUSG00000026170	Cyp27a1	83.2884	0.305294	0.0658227	4.63813	3.52e-06	6.89e-06
ENSMUSG00000071350	Setdb2	147.676	0.305058	0.0251942	12.1083	9.55e-34	8.97e-33
ENSMUSG00000032434	Cmtm6	1194.99	0.304871	0.0249828	12.2032	2.99e-34	2.88e-33
ENSMUSG00000096999	Gm26793	66.4405	0.304863	0.0371017	8.21697	2.09e-16	7.99e-16
ENSMUSG00000038047	Haus6	253.152	0.304809	0.0241891	12.6011	2.08e-36	2.24e-35
ENSMUSG00000018102	H2bc4	813.022	0.304688	0.0379967	8.0188	1.07e-15	3.94e-15
ENSMUSG00000025193	Cutc	148.226	0.304667	0.0249964	12.1885	3.58e-34	3.44e-33
ENSMUSG00000029186	Pi4k2b	69.1124	0.304614	0.0341801	8.91202	5.01e-19	2.22e-18
ENSMUSG00000074622	Mafb	487.865	0.3044	0.0446556	6.81662	9.32e-12	2.7e-11
ENSMUSG00000022614	Lmf2	358.805	0.304375	0.0237517	12.8149	1.35e-37	1.53e-36
ENSMUSG00000049439	Cyp20a1	379.418	0.304125	0.0310423	9.79709	1.16e-22	6.16e-22
ENSMUSG00000031762	Mt2	733.727	0.304068	0.0786652	3.86534	0.000110936	0.00019099
ENSMUSG00000050677	Ccdc96	86.165	0.303794	0.0390586	7.77791	7.37e-15	2.59e-14
ENSMUSG00000079067	Hmgn2-ps1	331.339	0.303727	0.0302815	10.0301	1.12e-23	6.34e-23
ENSMUSG00000087305	A430035B10Rik	74.3652	0.303657	0.0331897	9.14911	5.74e-20	2.68e-19
ENSMUSG00000062960	Kdr	756.834	0.303309	0.0390702	7.76319	8.28e-15	2.9e-14
ENSMUSG00000067279	Ppp1r3c	2638.03	0.303308	0.0387545	7.8264	5.02e-15	1.78e-14
ENSMUSG00000033970	Rfc3	141.625	0.303307	0.0292217	10.3795	3.07e-25	1.86e-24
ENSMUSG00000030966	Trim21	105.813	0.303149	0.0368627	8.22373	1.97e-16	7.56e-16
ENSMUSG00000020611	Gna13	3016.63	0.302814	0.0210549	14.3821	6.7e-47	1.2e-45
ENSMUSG00000028708	Mknk1	656.9	0.302744	0.0206144	14.686	7.92e-49	1.53e-47
ENSMUSG00000002365	Snx9	418.822	0.30263	0.0220994	13.694	1.1e-42	1.59e-41
ENSMUSG00000053898	Ech1	1232.94	0.302535	0.0269982	11.2058	3.82e-29	2.82e-28
ENSMUSG00000019841	Rev3l	1967.66	0.302384	0.033106	9.1338	6.61e-20	3.08e-19
ENSMUSG00000024033	Rsph1	175.729	0.302318	0.0465318	6.49702	8.19e-11	2.24e-10
ENSMUSG00000026360	Rgs2	1646.5	0.302212	0.0413868	7.30212	2.83e-13	9.07e-13
ENSMUSG00000027171	Prrg4	40.9729	0.302194	0.0621278	4.86407	1.15e-06	2.34e-06
ENSMUSG00000017677	Wsb1	853.879	0.30196	0.0508004	5.94405	2.78e-09	6.79e-09
ENSMUSG00000047205	Dusp18	1407.74	0.301942	0.0201844	14.9592	1.36e-50	2.86e-49
ENSMUSG00000011148	Adssl1	411.5	0.301594	0.0402377	7.4953	6.61e-14	2.2e-13
ENSMUSG00000003752	Itpkc	164.62	0.301376	0.0371866	8.1044	5.3e-16	1.99e-15
ENSMUSG00000025141	Myadml2	45.6662	0.300981	0.0464461	6.48021	9.16e-11	2.49e-10
ENSMUSG00000078157	Fem1al	46.4712	0.300448	0.0431559	6.96194	3.36e-12	9.98e-12
ENSMUSG00000002885	Adgre5	266.05	0.300387	0.0280232	10.7192	8.27e-27	5.4e-26
ENSMUSG00000064168	#N/A	37.57	0.30035	0.0559682	5.36643	8.03e-08	1.78e-07
ENSMUSG00000030403	Vasp	396.314	0.300169	0.0254809	11.7802	4.94e-32	4.23e-31
ENSMUSG00000110195	Pde2a	122.137	0.299976	0.0476631	6.29368	3.1e-10	8.1e-10
ENSMUSG00000038872	Zfhx3	155.715	0.299833	0.0513698	5.83676	5.32e-09	1.28e-08
ENSMUSG00000064284	Cdpf1	175.22	0.299695	0.0258515	11.5929	4.48e-31	3.65e-30
ENSMUSG00000024292	Cyp4f14	172.92	0.299584	0.0620654	4.8269	1.39e-06	2.8e-06
ENSMUSG00000020536	Llgl1	1941.2	0.298725	0.0201421	14.8308	9.26e-50	1.88e-48
ENSMUSG00000040229	Gpr34	599.994	0.29858	0.0504451	5.91891	3.24e-09	7.88e-09
ENSMUSG00000074575	Kcng1	1707.83	0.298259	0.0418688	7.12366	1.05e-12	3.25e-12
ENSMUSG00000021255	Esrrb	60.8735	0.298149	0.051229	5.81991	5.89e-09	1.41e-08
ENSMUSG00000027188	Pamr1	373.079	0.298051	0.0432329	6.89407	5.42e-12	1.59e-11
ENSMUSG00000041936	Agrn	3998.72	0.297977	0.021765	13.6906	1.16e-42	1.67e-41
ENSMUSG00000070713	Gm10282	1008.96	0.297578	0.0275731	10.7923	3.74e-27	2.49e-26
ENSMUSG00000035268	Pkig	1431.9	0.29749	0.025085	11.8593	1.93e-32	1.69e-31
ENSMUSG00000022305	Lrp12	2828.63	0.297199	0.0244611	12.1499	5.74e-34	5.45e-33
ENSMUSG00000075389	2810410L24Rik	59.0298	0.297063	0.0403716	7.35822	1.86e-13	6.03e-13
[truncated: 13,301 more rows]

## Sheet: DEG_Bins
Gene_ID	Gene_Names	baseMean	log2FoldChange	lfcSE	stat	pvalue	padj
ENSMUSG00000029304	Spp1	485.762	3.02808	0.186838	16.207	4.5e-59	1.43e-57
ENSMUSG00000026043	Col3a1	688.376	2.82075	0.117026	24.1036	2.29e-128	9.74e-126
ENSMUSG00000024907	Gal	77.9733	2.78114	0.135024	20.5974	2.89e-94	4.06e-92
ENSMUSG00000073418	C4b	2920.47	2.57267	0.0933704	27.5534	4.03e-167	4.75e-164
ENSMUSG00000023918	Adgrf4	228.863	2.55385	0.0998761	25.5702	3.28e-144	2.09e-141
ENSMUSG00000024529	Lox	97.6961	2.52318	0.121788	20.7178	2.39e-95	3.42e-93
ENSMUSG00000027832	Ptx3	84.7128	2.51174	0.150572	16.6813	1.79e-62	6.64e-61
ENSMUSG00000024164	C3	403.479	2.49773	0.173238	14.418	3.99e-47	7.28e-46
ENSMUSG00000069516	Lyz2	756.125	2.46793	0.136857	18.0329	1.08e-72	6.28e-71
ENSMUSG00000029816	Gpnmb	312.158	2.44711	0.122851	19.9194	2.76e-88	3.2e-86
ENSMUSG00000050063	Klk6	107.832	2.43049	0.144472	16.8233	1.65e-63	6.48e-62
ENSMUSG00000046167	Gldn	181.669	2.33992	0.103884	22.5244	2.4e-112	6.21e-110
ENSMUSG00000015451	C4a	360.167	2.321	0.0967124	23.999	2.85e-127	1.12e-124
ENSMUSG00000020592	Sdc1	106.5	2.28385	0.142711	16.0033	1.21e-57	3.61e-56
ENSMUSG00000001506	Col1a1	716.959	2.26829	0.0962878	23.5574	1.06e-122	3.75e-120
ENSMUSG00000005124	Ccn4	90.4787	2.25903	0.101667	22.2199	2.21e-109	5.28e-107
ENSMUSG00000068699	Flnc	247.803	2.23981	0.0972337	23.0353	2.06e-117	6.45e-115
ENSMUSG00000041559	Fmod	921.127	2.1865	0.134517	16.2544	2.08e-59	6.74e-58
ENSMUSG00000005087	Cd44	553.634	2.12874	0.113785	18.7086	4.22e-78	3.21e-76
ENSMUSG00000035279	Ssc5d	73.964	2.12568	0.0781329	27.2059	5.53e-163	6.04e-160
ENSMUSG00000031273	Col4a6	122.495	2.12186	0.0784121	27.0604	2.88e-161	2.76e-158
ENSMUSG00000110148	5830408C22Rik	59.9891	2.09614	0.0793875	26.4039	1.23e-153	9.94e-151
ENSMUSG00000020932	Gfap	36295.8	2.05502	0.0843862	24.3525	5.45e-131	2.38e-128
ENSMUSG00000026728	Vim	3874.87	2.03491	0.0876612	23.2134	3.34e-119	1.11e-116
ENSMUSG00000030111	A2m	685.208	2.01933	0.0895926	22.539	1.72e-112	4.54e-110
ENSMUSG00000018927	Ccl6	90.762	2.01403	0.151448	13.2985	2.36e-40	3.09e-39
ENSMUSG00000015134	Aldh1a3	90.3167	2.01092	0.122574	16.4058	1.74e-60	5.9e-59
ENSMUSG00000026247	Ecel1	382.224	1.99249	0.10467	19.0359	8.61e-81	7.32e-79
ENSMUSG00000048373	Fgfbp1	61.7302	1.98974	0.140516	14.1602	1.62e-45	2.69e-44
ENSMUSG00000056737	Capg	140.744	1.98078	0.0799221	24.7839	1.34e-135	6.6e-133
ENSMUSG00000040552	C3ar1	97.7079	1.96394	0.106121	18.5066	1.83e-76	1.31e-74
ENSMUSG00000073421	H2-Ab1	101.234	1.96038	0.151749	12.9186	3.53e-38	4.1e-37
ENSMUSG00000037686	Aspg	93.4789	1.93831	0.0892941	21.707	1.76e-104	3.55e-102
ENSMUSG00000030109	Slc6a12	60.6936	1.93461	0.150995	12.8124	1.4e-37	1.58e-36
ENSMUSG00000029661	Col1a2	1094.27	1.92793	0.0942476	20.456	5.31e-93	7.07e-91
ENSMUSG00000020473	Aebp1	863.995	1.92142	0.0958803	20.0398	2.48e-89	2.99e-87
ENSMUSG00000036198	Arhgap36	166.655	1.91916	0.0863871	22.2159	2.41e-109	5.67e-107
ENSMUSG00000109588	Lnp1	48.3829	1.91019	0.0758636	25.1793	6.76e-140	3.83e-137
ENSMUSG00000001025	S100a6	432.677	1.9031	0.0747571	25.4572	5.88e-143	3.46e-140
ENSMUSG00000031375	Bgn	1449.57	1.89612	0.0719914	26.3381	7.02e-153	5.37e-150
ENSMUSG00000024610	Cd74	268.368	1.87138	0.169038	11.0708	1.74e-28	1.25e-27
ENSMUSG00000025355	Mmp19	68.5524	1.87064	0.0777541	24.0584	6.81e-128	2.74e-125
ENSMUSG00000036594	H2-Aa	103.563	1.84272	0.175345	10.5091	7.84e-26	4.89e-25
ENSMUSG00000004885	Crabp2	76.5236	1.83551	0.146742	12.5084	6.71e-36	7.06e-35
ENSMUSG00000079014	Serpina3i	86.1957	1.82906	0.113422	16.1262	1.67e-58	5.2e-57
ENSMUSG00000034205	Loxl2	87.3594	1.8288	0.0874553	20.9113	4.23e-97	6.6e-95
ENSMUSG00000031070	Mrgprf	63.7783	1.81743	0.0986825	18.417	9.6e-76	6.65e-74
ENSMUSG00000025572	Tmc6	216.13	1.80018	0.0533855	33.7204	2.91e-249	2.22e-245
ENSMUSG00000045573	Penk	1689.14	1.8001	0.0753481	23.8904	3.85e-126	1.47e-123
ENSMUSG00000067586	S1pr3	684.779	1.79701	0.110256	16.2986	1.01e-59	3.3e-58
ENSMUSG00000072812	Ahnak2	85.1837	1.79616	0.104845	17.1316	8.62e-66	3.65e-64
ENSMUSG00000042436	Mfap4	238.854	1.77417	0.0680107	26.0866	5.18e-150	3.45e-147
ENSMUSG00000031465	Angpt2	110.624	1.76752	0.0840993	21.0171	4.58e-98	7.37e-96
ENSMUSG00000029335	Bmp3	528.85	1.75346	0.081327	21.5606	4.21e-103	8.26e-101
ENSMUSG00000041449	Serpina3h	208.789	1.74198	0.107567	16.1944	5.52e-59	1.74e-57
ENSMUSG00000000682	Cd52	59.6395	1.73158	0.110307	15.6979	1.56e-55	4.23e-54
ENSMUSG00000035551	Igfbpl1	222.338	1.72874	0.0739045	23.3916	5.21e-121	1.77e-118
ENSMUSG00000041481	Serpina3g	178.903	1.71406	0.0893955	19.1739	6.12e-82	5.54e-80
ENSMUSG00000030124	Lag3	297.022	1.70029	0.105491	16.1179	1.91e-58	5.92e-57
ENSMUSG00000038147	Cd84	116.721	1.69087	0.107056	15.7942	3.41e-56	9.47e-55
ENSMUSG00000013766	Ly6g6e	118.902	1.69012	0.111943	15.098	1.67e-51	3.68e-50
ENSMUSG00000035778	Ggta1	219.756	1.67944	0.0745787	22.519	2.7e-112	6.89e-110
ENSMUSG00000001119	Col6a1	477.092	1.67181	0.0668036	25.0258	3.21e-138	1.75e-135
ENSMUSG00000023224	Serping1	455.683	1.67075	0.0764669	21.8494	7.88e-106	1.63e-103
ENSMUSG00000053399	Adamts18	68.3978	1.66688	0.0536616	31.0629	7.65e-212	2.34e-208
ENSMUSG00000021478	Drd1	380.352	1.66415	0.0538845	30.8836	1.98e-209	5.06e-206
ENSMUSG00000046805	Mpeg1	1336.5	1.65243	0.111418	14.8309	9.24e-50	1.88e-48
ENSMUSG00000026656	Fcgr2b	145.221	1.65102	0.0895422	18.4385	6.45e-76	4.51e-74
ENSMUSG00000031825	Crispld2	183.768	1.6426	0.0880769	18.6496	1.27e-77	9.53e-76
ENSMUSG00000024650	Slc22a6	224.998	1.63684	0.131932	12.4067	2.4e-35	2.45e-34
ENSMUSG00000046352	Gjb2	447.526	1.63113	0.0894364	18.2379	2.58e-74	1.64e-72
ENSMUSG00000090122	Kcne1l	294.33	1.62844	0.0786052	20.7167	2.45e-95	3.47e-93
ENSMUSG00000013584	Aldh1a2	403.327	1.61588	0.121559	13.293	2.54e-40	3.3e-39
ENSMUSG00000030108	Slc6a13	380.697	1.60737	0.109737	14.6475	1.4e-48	2.68e-47
ENSMUSG00000085803	Gm12056	50.7484	1.60259	0.0912755	17.5578	5.19e-69	2.63e-67
ENSMUSG00000064294	Aox3	106.257	1.5765	0.0880244	17.9097	9.9e-72	5.61e-70
ENSMUSG00000036907	C1ql2	1910.26	1.56876	0.0541234	28.9849	1.02e-184	1.73e-181
ENSMUSG00000097415	AU020206	98.1724	1.5601	0.0863599	18.065	6.01e-73	3.56e-71
ENSMUSG00000029718	Pcolce	367.994	1.55293	0.0738632	21.0245	3.92e-98	6.38e-96
ENSMUSG00000026177	Slc11a1	86.3209	1.54427	0.093809	16.4618	6.9e-61	2.39e-59
ENSMUSG00000061878	Sphk1	88.9272	1.54414	0.11046	13.9792	2.09e-44	3.27e-43
ENSMUSG00000022146	Osmr	345.405	1.54259	0.0767982	20.0863	9.73e-90	1.18e-87
ENSMUSG00000006014	Prg4	98.6579	1.54084	0.154863	9.94971	2.53e-23	1.4e-22
ENSMUSG00000039457	Ppl	117.638	1.54065	0.0702707	21.9245	1.52e-106	3.27e-104
ENSMUSG00000070469	Adamtsl3	125.715	1.53451	0.0769699	19.9365	1.96e-88	2.31e-86
ENSMUSG00000032092	Mpzl2	54.1729	1.53193	0.130425	11.7457	7.43e-32	6.3e-31
ENSMUSG00000053113	Socs3	84.6783	1.50862	0.135741	11.114	1.07e-28	7.76e-28
ENSMUSG00000075334	Rprm	1625.67	1.50681	0.0394996	38.1475	0	0
ENSMUSG00000030717	Nupr1	109.512	1.50548	0.0901537	16.6991	1.33e-62	4.99e-61
ENSMUSG00000040212	Emp3	73.2664	1.50201	0.080555	18.6458	1.37e-77	1.02e-75
ENSMUSG00000037406	Htra4	97.7375	1.47917	0.0712248	20.7676	8.49e-96	1.25e-93
ENSMUSG00000079330	Lemd1	63.0409	1.47848	0.0744943	19.8469	1.17e-87	1.27e-85
ENSMUSG00000005268	Prlr	749.755	1.47496	0.0806655	18.2849	1.09e-74	7.11e-73
ENSMUSG00000018774	Cd68	311.8	1.4716	0.0889114	16.5513	1.57e-61	5.59e-60
ENSMUSG00000006219	Fblim1	51.6567	1.46727	0.0768192	19.1004	2.51e-81	2.22e-79
ENSMUSG00000063727	Tnfrsf11b	54.6653	1.45747	0.0750251	19.4264	4.62e-84	4.53e-82
ENSMUSG00000026042	Col5a2	154.724	1.45685	0.0732372	19.8922	4.76e-88	5.27e-86
ENSMUSG00000089991	Gm16332	110.09	1.45402	0.0912091	15.9416	3.26e-57	9.54e-56
ENSMUSG00000027995	Tlr2	92.9482	1.44993	0.103308	14.0351	9.51e-45	1.52e-43
ENSMUSG00000078302	Foxd1	64.0141	1.44549	0.092664	15.5993	7.36e-55	1.93e-53
ENSMUSG00000027907	S100a11	112.532	1.4377	0.0722083	19.9104	3.31e-88	3.78e-86
ENSMUSG00000018566	Slc2a4	62.4761	1.43079	0.0900878	15.8822	8.41e-57	2.41e-55
ENSMUSG00000031274	Col4a5	266.831	1.42548	0.0576057	24.7454	3.47e-135	1.66e-132
ENSMUSG00000028370	Pappa	118.8	1.42271	0.101872	13.9657	2.52e-44	3.94e-43
ENSMUSG00000021624	Cd180	90.8887	1.42229	0.0940157	15.1282	1.06e-51	2.36e-50
ENSMUSG00000039899	Fgl2	195.759	1.41212	0.0813135	17.3663	1.48e-67	6.9e-66
ENSMUSG00000015090	Ptgds	16911	1.4074	0.123863	11.3625	6.43e-30	4.96e-29
ENSMUSG00000023992	Trem2	496.967	1.4048	0.105819	13.2756	3.21e-40	4.12e-39
ENSMUSG00000021903	Galnt15	135.095	1.40263	0.0795299	17.6365	1.29e-69	6.66e-68
ENSMUSG00000028108	Ecm1	200.531	1.40235	0.0567754	24.7	1.07e-134	4.96e-132
ENSMUSG00000040690	Col16a1	386.863	1.3944	0.0771818	18.0665	5.85e-73	3.48e-71
ENSMUSG00000037254	Itih2	189.501	1.3928	0.105325	13.2239	6.39e-40	8.05e-39
ENSMUSG00000075217	Fads2b	43.0251	1.39226	0.098604	14.1197	2.87e-45	4.72e-44
ENSMUSG00000029163	Emilin1	124.028	1.38086	0.0693182	19.9207	2.69e-88	3.15e-86
ENSMUSG00000032332	Col12a1	322.478	1.37681	0.0656013	20.9875	8.54e-98	1.36e-95
ENSMUSG00000050335	Lgals3	69.5711	1.37344	0.084625	16.2297	3.11e-59	1e-57
ENSMUSG00000036854	Hspb6	199.584	1.37282	0.0866279	15.8473	1.47e-56	4.13e-55
ENSMUSG00000004098	Col5a3	49.5728	1.35786	0.0899653	15.0931	1.8e-51	3.96e-50
ENSMUSG00000018819	Lsp1	90.533	1.35455	0.0628148	21.5641	3.9e-103	7.75e-101
ENSMUSG00000018920	Cxcl16	70.5532	1.34266	0.080446	16.6902	1.55e-62	5.75e-61
ENSMUSG00000105152	Gm42864	77.7757	1.34229	0.0654039	20.5231	1.34e-93	1.85e-91
ENSMUSG00000020695	Mrc2	231.256	1.33708	0.0827251	16.1629	9.21e-59	2.88e-57
ENSMUSG00000028364	Tnc	479.062	1.32993	0.087978	15.1166	1.26e-51	2.81e-50
ENSMUSG00000001435	Col18a1	327.557	1.32886	0.0611272	21.7393	8.73e-105	1.78e-102
ENSMUSG00000030579	Tyrobp	490.667	1.3222	0.0967019	13.673	1.47e-42	2.12e-41
ENSMUSG00000027315	Spint1	86.8304	1.31632	0.0588101	22.3826	5.82e-111	1.46e-108
ENSMUSG00000020241	Col6a2	249.975	1.3125	0.073714	17.8053	6.43e-71	3.49e-69
ENSMUSG00000031557	Plekha2	1433.27	1.30476	0.0450105	28.988	9.33e-185	1.73e-181
ENSMUSG00000023031	Cela1	79.9168	1.30025	0.0717307	18.1269	1.96e-73	1.18e-71
ENSMUSG00000029005	Draxin	102.4	1.29954	0.0522968	24.8493	2.63e-136	1.39e-133
ENSMUSG00000026479	Lamc2	154.881	1.29525	0.0908925	14.2503	4.46e-46	7.66e-45
ENSMUSG00000021186	Fbln5	274.156	1.29424	0.0746223	17.3439	2.19e-67	1.01e-65
ENSMUSG00000021702	Thbs4	429.191	1.29346	0.0981703	13.1757	1.21e-39	1.51e-38
ENSMUSG00000004105	Angptl2	180.596	1.29111	0.0934463	13.8166	2.02e-43	3.03e-42
ENSMUSG00000096883	Shisa8	85.0712	1.2907	0.0859597	15.0152	5.84e-51	1.24e-49
ENSMUSG00000024517	Grp	674.31	1.28549	0.0752082	17.0924	1.69e-65	7.14e-64
ENSMUSG00000026834	Acvr1c	1831.72	1.28379	0.0399725	32.1168	2.57e-226	1.31e-222
ENSMUSG00000029134	Plb1	71.9275	1.28361	0.0816636	15.7183	1.13e-55	3.11e-54
ENSMUSG00000036814	Slc6a20a	553.112	1.27667	0.0977604	13.0592	5.63e-39	6.75e-38
ENSMUSG00000032085	Tagln	390.186	1.27659	0.0762723	16.7372	7.02e-63	2.66e-61
ENSMUSG00000051048	P4ha3	246.357	1.27575	0.0605475	21.0702	1.49e-98	2.46e-96
ENSMUSG00000039116	Adgrg6	103.153	1.2732	0.0640369	19.8824	5.79e-88	6.37e-86
ENSMUSG00000032231	Anxa2	526.821	1.27055	0.0609017	20.8622	1.18e-96	1.79e-94
ENSMUSG00000039004	Bmp6	472.978	1.26719	0.0747042	16.9628	1.55e-64	6.35e-63
ENSMUSG00000047407	Tgif1	69.8137	1.26484	0.0745883	16.9577	1.69e-64	6.91e-63
ENSMUSG00000058806	Col13a1	48.2996	1.25787	0.0814482	15.4438	8.31e-54	2.06e-52
ENSMUSG00000029675	Eln	330.607	1.25649	0.089218	14.0833	4.81e-45	7.75e-44
ENSMUSG00000044177	Wfikkn2	82.9259	1.25637	0.106526	11.794	4.19e-32	3.61e-31
ENSMUSG00000057751	Megf6	138.146	1.25415	0.0892213	14.0566	7.01e-45	1.12e-43
ENSMUSG00000029843	Slc13a4	602.434	1.24963	0.106534	11.7299	8.96e-32	7.55e-31
ENSMUSG00000025243	Slc6a20b	63.54	1.2449	0.102111	12.1916	3.45e-34	3.31e-33
ENSMUSG00000062980	Cped1	182.568	1.23915	0.0735907	16.8384	1.28e-63	5.04e-62
ENSMUSG00000020256	Aldh1l2	223.597	1.23856	0.0650134	19.0509	6.46e-81	5.52e-79
ENSMUSG00000057722	Lepr	178.795	1.23831	0.0802324	15.4341	9.66e-54	2.38e-52
ENSMUSG00000026668	Ucma	68.468	1.2294	0.0792558	15.5118	2.89e-54	7.32e-53
ENSMUSG00000040310	Alx4	72.6225	1.22657	0.0929824	13.1915	9.82e-40	1.23e-38
ENSMUSG00000047420	Fam180a	59.0863	1.22508	0.120942	10.1295	4.09e-24	2.36e-23
ENSMUSG00000032179	Bmp5	43.4281	1.21743	0.0902185	13.4942	1.69e-41	2.31e-40
ENSMUSG00000046618	Olfml2a	146.357	1.21652	0.102958	11.8157	3.24e-32	2.81e-31
ENSMUSG00000103622	Gm38391	55.0032	1.21159	0.0581606	20.8318	2.23e-96	3.31e-94
ENSMUSG00000048721	Fndc9	101.989	1.21122	0.128112	9.45431	3.25e-21	1.61e-20
ENSMUSG00000033633	Clec18a	82.9843	1.20736	0.0658575	18.333	4.52e-75	3.02e-73
ENSMUSG00000040613	Apobec1	73.441	1.20506	0.0771024	15.6293	4.6e-55	1.22e-53
ENSMUSG00000024737	Slc15a3	82.6868	1.20345	0.0861735	13.9655	2.53e-44	3.95e-43
ENSMUSG00000000753	Serpinf1	850.464	1.19826	0.0586494	20.431	8.87e-93	1.17e-90
ENSMUSG00000044811	Cd300c2	98.9862	1.1971	0.0806502	14.8431	7.71e-50	1.58e-48
ENSMUSG00000028036	Ptgfr	52.9734	1.18894	0.100904	11.7829	4.78e-32	4.1e-31
ENSMUSG00000073530	Pappa2	78.31	1.18773	0.0894525	13.2778	3.12e-40	4.01e-39
ENSMUSG00000029994	Anxa4	200.965	1.18495	0.0598862	19.7866	3.88e-87	4.12e-85
ENSMUSG00000026365	Cfh	1466.5	1.18382	0.0641558	18.4522	5.01e-76	3.51e-74
ENSMUSG00000023885	Thbs2	335.564	1.18237	0.0602578	19.6219	1e-85	1.03e-83
ENSMUSG00000000555	Itga5	98.2092	1.18152	0.0820011	14.4086	4.57e-47	8.28e-46
ENSMUSG00000026712	Mrc1	177.343	1.18097	0.0838506	14.0842	4.75e-45	7.66e-44
ENSMUSG00000104713	Gbp6	62.8003	1.17712	0.108908	10.8084	3.14e-27	2.1e-26
ENSMUSG00000040569	Slc26a7	47.3743	1.17668	0.141907	8.29191	1.11e-16	4.33e-16
ENSMUSG00000050666	Vstm4	239.853	1.17427	0.0566188	20.7399	1.51e-95	2.18e-93
ENSMUSG00000029851	Tcaf2	46.2387	1.1699	0.0639734	18.2873	1.04e-74	6.83e-73
ENSMUSG00000060572	Mfap2	86.514	1.16721	0.0523643	22.2902	4.6e-110	1.12e-107
ENSMUSG00000056738	A730036I17Rik	39.7254	1.1669	0.0624214	18.6939	5.55e-78	4.21e-76
ENSMUSG00000023249	Parp3	139.476	1.16669	0.0666521	17.5041	1.33e-68	6.56e-67
ENSMUSG00000026395	Ptprc	161.46	1.16397	0.0740519	15.7183	1.13e-55	3.11e-54
ENSMUSG00000079022	Col22a1	76.2189	1.16091	0.0891775	13.018	9.67e-39	1.15e-37
ENSMUSG00000068220	Lgals1	466.092	1.15744	0.0562239	20.5862	3.65e-94	5.07e-92
ENSMUSG00000022665	Ccdc80	429.818	1.1571	0.0719276	16.087	3.15e-58	9.66e-57
ENSMUSG00000026676	Ccdc3	347.837	1.15234	0.0579098	19.8989	4.16e-88	4.65e-86
ENSMUSG00000028883	Sema3a	234.135	1.15174	0.0566405	20.3341	6.42e-92	8.39e-90
ENSMUSG00000039891	Txlnb	87.891	1.15076	0.0725688	15.8574	1.25e-56	3.55e-55
ENSMUSG00000035258	Abi3bp	63.9249	1.15069	0.0653886	17.5977	2.57e-69	1.31e-67
ENSMUSG00000020467	Efemp1	439.748	1.15044	0.0639138	18	1.95e-72	1.13e-70
ENSMUSG00000046207	Pik3r6	100.728	1.14833	0.0741892	15.4784	4.85e-54	1.22e-52
ENSMUSG00000060550	H2-Q7	48.2784	1.14625	0.113337	10.1136	4.81e-24	2.77e-23
ENSMUSG00000020388	Pdlim4	417.896	1.14533	0.0625915	18.2985	8.5e-75	5.61e-73
ENSMUSG00000036103	Colec12	445.41	1.14451	0.0734447	15.5832	9.46e-55	2.47e-53
ENSMUSG00000023046	Igfbp6	540.46	1.14333	0.0488199	23.4193	2.72e-121	9.46e-119
ENSMUSG00000025491	Ifitm1	69.6895	1.14274	0.0918594	12.4401	1.58e-35	1.62e-34
ENSMUSG00000020363	Gfpt2	251.339	1.1402	0.0622354	18.3207	5.65e-75	3.76e-73
ENSMUSG00000001930	Vwf	729.771	1.14005	0.0867918	13.1355	2.06e-39	2.54e-38
ENSMUSG00000016918	Sulf1	786.393	1.14003	0.0651988	17.4855	1.85e-68	9.03e-67
ENSMUSG00000049241	Hcar1	61.9326	1.13877	0.102926	11.064	1.88e-28	1.34e-27
ENSMUSG00000026208	Des	65.8095	1.1345	0.0929032	12.2116	2.69e-34	2.6e-33
ENSMUSG00000029070	Mxra8	287.662	1.1337	0.0530438	21.3728	2.39e-101	4.21e-99
ENSMUSG00000024659	Anxa1	80.3708	1.13127	0.0742999	15.2257	2.39e-52	5.48e-51
ENSMUSG00000023411	Nfatc4	59.6786	1.12532	0.05692	19.7701	5.38e-87	5.6e-85
ENSMUSG00000004655	Aqp1	165.108	1.12016	0.112878	9.92363	3.29e-23	1.81e-22
ENSMUSG00000061132	Blnk	341.163	1.11529	0.0666134	16.7427	6.4e-63	2.44e-61
ENSMUSG00000028626	Col9a2	204.239	1.11376	0.0804707	13.8405	1.45e-43	2.19e-42
ENSMUSG00000061232	H2-K1	561.187	1.11033	0.0941649	11.7914	4.32e-32	3.72e-31
ENSMUSG00000036896	C1qc	1012.42	1.10884	0.0812745	13.6431	2.22e-42	3.17e-41
ENSMUSG00000079507	H2-Q1	81.2083	1.10795	0.0923268	12.0003	3.54e-33	3.23e-32
ENSMUSG00000026837	Col5a1	123.771	1.10744	0.0915838	12.092	1.16e-33	1.09e-32
ENSMUSG00000046718	Bst2	107.872	1.10617	0.0852537	12.975	1.7e-38	1.99e-37
ENSMUSG00000028270	Gbp2	243.977	1.10605	0.0687352	16.0915	2.93e-58	9.01e-57
ENSMUSG00000036887	C1qa	1859.25	1.10371	0.0867642	12.7208	4.53e-37	5.01e-36
ENSMUSG00000024087	Cyp1b1	353.574	1.10347	0.0646448	17.0697	2.49e-65	1.05e-63
ENSMUSG00000026051	Ecrg4	290.437	1.09937	0.084633	12.9899	1.4e-38	1.64e-37
ENSMUSG00000021822	Plau	114.847	1.09859	0.0715879	15.346	3.77e-53	9.05e-52
ENSMUSG00000071713	Csf2rb	71.0772	1.0976	0.0955546	11.4866	1.54e-30	1.22e-29
ENSMUSG00000064201	Krt2	286.705	1.09715	0.0745526	14.7165	5.05e-49	9.86e-48
ENSMUSG00000022610	Mapk12	114.598	1.09712	0.0659247	16.642	3.46e-62	1.27e-60
ENSMUSG00000020334	Slc22a4	274.527	1.0967	0.0498849	21.9846	4.04e-107	8.96e-105
ENSMUSG00000030218	Mgp	417.899	1.09483	0.0888346	12.3244	6.7e-35	6.66e-34
ENSMUSG00000032419	Tbx18	86.121	1.09244	0.0767693	14.2302	5.95e-46	1.01e-44
ENSMUSG00000036905	C1qb	1111.17	1.09027	0.0822972	13.248	4.63e-40	5.87e-39
ENSMUSG00000024338	Psmb8	74.0387	1.08864	0.078366	13.8917	7.11e-44	1.09e-42
ENSMUSG00000029819	Npy	1474.06	1.0853	0.078913	13.7531	4.88e-43	7.19e-42
ENSMUSG00000045672	Col27a1	126.151	1.08363	0.0775046	13.9815	2.02e-44	3.18e-43
ENSMUSG00000022766	Serpind1	193.268	1.08135	0.0921544	11.7341	8.52e-32	7.2e-31
ENSMUSG00000004730	Adgre1	246.818	1.08112	0.0667918	16.1865	6.28e-59	1.97e-57
ENSMUSG00000028859	Csf3r	237.116	1.08011	0.0790594	13.662	1.71e-42	2.45e-41
ENSMUSG00000051043	Gprc5c	167.443	1.07881	0.0489525	22.0378	1.25e-107	2.81e-105
ENSMUSG00000035929	H2-Q4	91.0067	1.07839	0.0948476	11.3697	5.92e-30	4.58e-29
ENSMUSG00000078945	Naip2	53.7568	1.07692	0.0756073	14.2436	4.92e-46	8.4e-45
ENSMUSG00000057948	Unc13d	47.3406	1.07529	0.0692055	15.5377	1.93e-54	4.96e-53
ENSMUSG00000073409	H2-Q6	46.5325	1.06182	0.104785	10.1333	3.93e-24	2.28e-23
ENSMUSG00000021763	BC067074	110.809	1.05791	0.0549779	19.2424	1.64e-82	1.52e-80
ENSMUSG00000022026	Olfm4	112.025	1.05752	0.0700258	15.1018	1.58e-51	3.49e-50
ENSMUSG00000030208	Emp1	187.758	1.05688	0.083585	12.6443	1.2e-36	1.3e-35
ENSMUSG00000091553	Serpina3e-ps	82.8259	1.05252	0.0710059	14.823	1.04e-49	2.1e-48
ENSMUSG00000005397	Nid1	561.283	1.05239	0.0555778	18.9354	5.83e-80	4.77e-78
ENSMUSG00000074896	Ifit3	260.986	1.05201	0.092796	11.3368	8.63e-30	6.6e-29
ENSMUSG00000029219	Slc10a4	46.8321	1.04826	0.100908	10.3882	2.81e-25	1.7e-24
ENSMUSG00000048483	Zdhhc22	191.03	1.04327	0.069031	15.1131	1.33e-51	2.95e-50
ENSMUSG00000090050	Gm16339	46.165	1.03655	0.0793378	13.0651	5.21e-39	6.27e-38
ENSMUSG00000032372	Plscr2	134.549	1.03655	0.0815985	12.7031	5.68e-37	6.25e-36
ENSMUSG00000024300	Myo1f	131.455	1.03541	0.0748163	13.8394	1.48e-43	2.22e-42
ENSMUSG00000040258	Nxph4	93.5709	1.03482	0.0742623	13.9347	3.9e-44	6.03e-43
ENSMUSG00000017057	Il13ra1	392.677	1.03081	0.0479244	21.5091	1.28e-102	2.45e-100
ENSMUSG00000079012	Serpina3m	86.2378	1.03053	0.102463	10.0576	8.51e-24	4.83e-23
ENSMUSG00000028497	Hacd4	202.487	1.03015	0.0530958	19.4018	7.46e-84	7.18e-82
ENSMUSG00000045930	Clec14a	202.501	1.02916	0.0562612	18.2925	9.5e-75	6.24e-73
ENSMUSG00000105489	Gm38562	75.2072	1.02735	0.0585716	17.5401	7.08e-69	3.55e-67
ENSMUSG00000027115	Kif18a	58.7737	1.02713	0.0639586	16.0593	4.92e-58	1.49e-56
ENSMUSG00000086006	Gm13293	51.8134	1.02712	0.0633054	16.2248	3.37e-59	1.08e-57
ENSMUSG00000025492	Ifitm3	359.765	1.02425	0.0623438	16.4291	1.18e-60	4.05e-59
ENSMUSG00000036334	Igsf10	156.734	1.02385	0.0568669	18.0044	1.8e-72	1.05e-70
ENSMUSG00000036446	Lum	351.731	1.02303	0.058567	17.4677	2.52e-68	1.23e-66
ENSMUSG00000059336	Slc14a1	1152.8	1.01906	0.048699	20.9256	3.13e-97	4.94e-95
ENSMUSG00000048096	Lmod1	56.4357	1.01576	0.0726822	13.9754	2.2e-44	3.45e-43
ENSMUSG00000051617	Krt9	162.718	1.01519	0.0750913	13.5193	1.2e-41	1.66e-40
ENSMUSG00000051439	Cd14	127.432	1.01502	0.0967848	10.4873	9.88e-26	6.12e-25
ENSMUSG00000035783	Acta2	609.902	1.01006	0.0781834	12.9191	3.51e-38	4.08e-37
ENSMUSG00000067212	H2-T23	112.176	1.00931	0.10045	10.0479	9.38e-24	5.31e-23
ENSMUSG00000090958	Lrrc32	105.582	1.00924	0.0629571	16.0306	7.81e-58	2.35e-56
ENSMUSG00000064080	Fbln2	227.239	1.00673	0.0675803	14.8968	3.46e-50	7.18e-49
ENSMUSG00000007655	Cav1	1068.33	1.00042	0.0542732	18.4331	7.13e-76	4.96e-74
ENSMUSG00000037206	Islr	763.665	0.999037	0.0589608	16.9441	2.13e-64	8.59e-63
ENSMUSG00000041736	Tspo	122.956	0.99882	0.0611424	16.336	5.48e-60	1.81e-58
ENSMUSG00000056481	Cd248	161.911	0.998566	0.0581402	17.1751	4.08e-66	1.78e-64
ENSMUSG00000027015	Cybrd1	355.647	0.997532	0.0554326	17.9954	2.12e-72	1.22e-70
ENSMUSG00000041324	Inhba	255.838	0.99603	0.11279	8.83085	1.04e-18	4.51e-18
ENSMUSG00000055172	C1ra	80.3275	0.994316	0.0638375	15.5757	1.06e-54	2.77e-53
ENSMUSG00000018459	Slc13a3	787.67	0.992725	0.062029	16.0042	1.19e-57	3.56e-56
ENSMUSG00000031613	Hpgd	151.397	0.992169	0.0708491	14.004	1.47e-44	2.33e-43
ENSMUSG00000031207	Msn	1480.39	0.992145	0.0536347	18.4982	2.14e-76	1.52e-74
ENSMUSG00000035095	Fam167a	177.363	0.988592	0.0895055	11.0451	2.32e-28	1.64e-27
ENSMUSG00000021319	Sfrp4	59.1918	0.988018	0.0556208	17.7635	1.36e-70	7.26e-69
ENSMUSG00000038642	Ctss	2745.36	0.986652	0.0748563	13.1806	1.13e-39	1.41e-38
ENSMUSG00000046402	Rbp1	380.09	0.98396	0.0573776	17.1488	6.41e-66	2.78e-64
ENSMUSG00000033880	Lgals3bp	510.855	0.982259	0.0721885	13.6069	3.64e-42	5.15e-41
ENSMUSG00000021091	Serpina3n	7657	0.982219	0.0663061	14.8134	1.2e-49	2.42e-48
ENSMUSG00000008845	Cd163	55.9926	0.980542	0.0821411	11.9373	7.56e-33	6.73e-32
ENSMUSG00000026437	Cdk18	1331.88	0.980379	0.0526103	18.6348	1.68e-77	1.24e-75
ENSMUSG00000020773	Trim47	128.058	0.979845	0.075826	12.9223	3.37e-38	3.92e-37
ENSMUSG00000038583	Pln	77.833	0.978514	0.0733971	13.3318	1.51e-40	2e-39
ENSMUSG00000027661	Slc2a10	69.9481	0.976184	0.0433072	22.5409	1.65e-112	4.42e-110
ENSMUSG00000039109	F13a1	106.278	0.974533	0.0930125	10.4774	1.1e-25	6.78e-25
ENSMUSG00000039616	Mocos	56.4985	0.971282	0.0487869	19.9087	3.42e-88	3.88e-86
ENSMUSG00000030341	Tnfrsf1a	421.475	0.970523	0.0558563	17.3754	1.27e-67	5.91e-66
ENSMUSG00000039405	Prss23	578.401	0.970181	0.0697682	13.9058	5.84e-44	8.95e-43
ENSMUSG00000041515	Irf8	188.049	0.970008	0.0738853	13.1286	2.26e-39	2.77e-38
ENSMUSG00000043008	Klhl6	74.0618	0.968297	0.0716809	13.5084	1.39e-41	1.92e-40
ENSMUSG00000003617	Cp	829.162	0.966867	0.0648319	14.9134	2.7e-50	5.62e-49
ENSMUSG00000094800	Gm9780	58.9599	0.965002	0.0636336	15.165	6.03e-52	1.36e-50
ENSMUSG00000062488	Ifit3b	181.828	0.963579	0.0811628	11.8722	1.65e-32	1.45e-31
ENSMUSG00000006519	Cyba	204.512	0.962389	0.070799	13.5933	4.39e-42	6.19e-41
ENSMUSG00000034164	Emid1	143.434	0.957074	0.0583411	16.4048	1.77e-60	5.98e-59
ENSMUSG00000048332	Lhfp	808.205	0.956571	0.051965	18.408	1.13e-75	7.81e-74
ENSMUSG00000045382	Cxcr4	245.472	0.956276	0.0436363	21.9147	1.88e-106	4e-104
ENSMUSG00000036570	Fxyd1	1213.71	0.954516	0.0678604	14.0659	6.16e-45	9.86e-44
ENSMUSG00000072674	Plac9b	44.3774	0.951783	0.0721341	13.1946	9.42e-40	1.18e-38
ENSMUSG00000040564	Apoc1	61.3249	0.950756	0.113899	8.34738	6.98e-17	2.74e-16
ENSMUSG00000104117	Gm20743	50.9765	0.949398	0.0590213	16.0857	3.21e-58	9.83e-57
ENSMUSG00000038732	Mboat1	78.4884	0.947857	0.0610424	15.5278	2.25e-54	5.73e-53
ENSMUSG00000001918	Slc1a5	53.1684	0.94691	0.0690646	13.7105	8.78e-43	1.28e-41
ENSMUSG00000004044	Cavin1	1040.24	0.946488	0.0494336	19.1466	1.03e-81	9.24e-80
ENSMUSG00000004266	Ptpn6	126.509	0.943301	0.0702162	13.4342	3.81e-41	5.13e-40
ENSMUSG00000051111	Sv2c	1348.56	0.942697	0.0755638	12.4755	1.02e-35	1.05e-34
ENSMUSG00000046768	Rhoj	151.766	0.942635	0.0480922	19.6006	1.53e-85	1.55e-83
ENSMUSG00000026380	Tfcp2l1	190.998	0.9394	0.0616238	15.2441	1.8e-52	4.17e-51
ENSMUSG00000021423	Ly86	357.836	0.93605	0.0832137	11.2487	2.35e-29	1.75e-28
ENSMUSG00000000901	Mmp11	46.5221	0.934808	0.0591582	15.8018	3.02e-56	8.4e-55
ENSMUSG00000030748	Il4ra	178.367	0.934	0.0682546	13.6841	1.26e-42	1.82e-41
ENSMUSG00000016256	Ctsz	1271.31	0.933351	0.0713458	13.0821	4.17e-39	5.05e-38
ENSMUSG00000031351	Zfp185	143.43	0.93289	0.0464021	20.1045	6.74e-90	8.32e-88
ENSMUSG00000031146	Plp2	111.906	0.931705	0.0523673	17.7917	8.19e-71	4.41e-69
ENSMUSG00000074001	Klhl40	166.907	0.931507	0.0725355	12.8421	9.53e-38	1.08e-36
ENSMUSG00000047878	A4galt	63.1933	0.93043	0.0673647	13.8118	2.16e-43	3.23e-42
ENSMUSG00000059555	Tor4a	128.376	0.929544	0.0444741	20.9008	5.26e-97	8.13e-95
ENSMUSG00000035493	Tgfbi	173.394	0.928298	0.0628173	14.7778	2.04e-49	4.08e-48
ENSMUSG00000022952	Runx1	48.3779	0.927905	0.083292	11.1404	7.98e-29	5.81e-28
ENSMUSG00000031595	Pdgfrl	69.5691	0.927798	0.0549035	16.8987	4.6e-64	1.83e-62
ENSMUSG00000032323	Cyp11a1	49.1495	0.920483	0.114137	8.06472	7.34e-16	2.73e-15
ENSMUSG00000030214	Plbd1	39.4987	0.920331	0.0739528	12.4448	1.49e-35	1.53e-34
ENSMUSG00000006369	Fbln1	471.462	0.918685	0.0642216	14.3049	2.04e-46	3.56e-45
ENSMUSG00000022548	Apod	4987.49	0.915483	0.0592787	15.4437	8.32e-54	2.06e-52
ENSMUSG00000021390	Ogn	438.31	0.914495	0.113286	8.07245	6.89e-16	2.57e-15
ENSMUSG00000044456	Rin3	137.605	0.914265	0.0607411	15.0518	3.36e-51	7.26e-50
ENSMUSG00000045912	C2cd4c	755.148	0.911881	0.0379001	24.0601	6.54e-128	2.71e-125
ENSMUSG00000028369	Svep1	48.8967	0.908514	0.0905779	10.0302	1.12e-23	6.34e-23
ENSMUSG00000030074	Gxylt2	145.706	0.908288	0.0608583	14.9246	2.28e-50	4.76e-49
ENSMUSG00000033685	Ucp2	1255.14	0.904655	0.056727	15.9475	2.96e-57	8.69e-56
ENSMUSG00000036718	Micall2	81.7564	0.904419	0.0587051	15.4061	1.49e-53	3.64e-52
ENSMUSG00000038400	Pmepa1	1525.32	0.902275	0.0832042	10.8441	2.13e-27	1.44e-26
ENSMUSG00000026840	Lamc3	323.011	0.90134	0.0531785	16.9493	1.95e-64	7.88e-63
ENSMUSG00000056529	Ptafr	57.3739	0.899217	0.0705857	12.7394	3.57e-37	3.97e-36
ENSMUSG00000029561	Oasl2	116.719	0.898099	0.078021	11.511	1.16e-30	9.29e-30
ENSMUSG00000029659	Medag	150.339	0.89796	0.0676771	13.2683	3.54e-40	4.5e-39
ENSMUSG00000008999	Bmp7	397.826	0.897265	0.0833677	10.7627	5.16e-27	3.4e-26
ENSMUSG00000020399	Havcr2	119.435	0.895586	0.0662074	13.527	1.08e-41	1.5e-40
ENSMUSG00000028600	Podn	63.77	0.894409	0.060316	14.8287	9.56e-50	1.94e-48
ENSMUSG00000000290	Itgb2	223.948	0.893644	0.0715967	12.4816	9.4e-36	9.78e-35
ENSMUSG00000027875	Hmgcs2	392.73	0.892799	0.0623346	14.3227	1.58e-46	2.77e-45
ENSMUSG00000020216	Jsrp1	68.5419	0.892011	0.100001	8.92001	4.66e-19	2.07e-18
ENSMUSG00000032440	Tgfbr2	896.858	0.891606	0.0455122	19.5905	1.86e-85	1.86e-83
ENSMUSG00000058715	Fcer1g	214.35	0.890957	0.0777318	11.4619	2.05e-30	1.62e-29
ENSMUSG00000035873	Pawr	120.011	0.890467	0.0504303	17.6574	8.93e-70	4.63e-68
ENSMUSG00000029925	Tbxas1	74.203	0.890266	0.0820983	10.8439	2.13e-27	1.44e-26
ENSMUSG00000032796	Lama1	127.459	0.889513	0.073591	12.0873	1.23e-33	1.15e-32
ENSMUSG00000015852	Fcrls	684.272	0.889333	0.102732	8.65682	4.85e-18	2.03e-17
ENSMUSG00000007041	Clic1	418.475	0.889234	0.0487573	18.238	2.58e-74	1.64e-72
ENSMUSG00000036908	Unc93b1	425.703	0.889148	0.05237	16.9782	1.19e-64	4.92e-63
ENSMUSG00000026922	Agpat2	39.464	0.888563	0.0580008	15.3199	5.63e-53	1.34e-51
ENSMUSG00000057762	Gm6169	55.3867	0.888325	0.0543385	16.348	4.5e-60	1.5e-58
ENSMUSG00000097604	Gm17322	142.034	0.888083	0.0823385	10.7858	4.02e-27	2.67e-26
ENSMUSG00000019832	Rab32	97.3734	0.887887	0.0498143	17.8239	4.61e-71	2.54e-69
ENSMUSG00000039062	Anpep	135.389	0.886168	0.0664808	13.3297	1.56e-40	2.05e-39
ENSMUSG00000024778	Fas	52.6148	0.884389	0.0795639	11.1155	1.06e-28	7.64e-28
ENSMUSG00000042485	Mustn1	54.9496	0.884293	0.0674731	13.1059	3.05e-39	3.72e-38
ENSMUSG00000046182	Gsg1l	1092.64	0.884083	0.0610306	14.4859	1.49e-47	2.75e-46
ENSMUSG00000023015	Racgap1	290.628	0.883576	0.0587086	15.0502	3.44e-51	7.43e-50
ENSMUSG00000044468	Tent5c	201.236	0.882215	0.087818	10.0459	9.57e-24	5.42e-23
ENSMUSG00000027712	Anxa5	1456.84	0.881107	0.0437799	20.1259	4.38e-90	5.45e-88
ENSMUSG00000025789	St8sia2	194.581	0.878526	0.0510978	17.193	2.99e-66	1.32e-64
ENSMUSG00000022912	Pros1	648.352	0.874369	0.047109	18.5606	6.7e-77	4.86e-75
ENSMUSG00000019846	Lama4	202.263	0.869806	0.0524397	16.5868	8.69e-62	3.14e-60
ENSMUSG00000073411	H2-D1	1774.17	0.867453	0.100893	8.59772	8.13e-18	3.36e-17
ENSMUSG00000020914	Top2a	89.4724	0.865354	0.0674303	12.8333	1.07e-37	1.21e-36
ENSMUSG00000044006	Cilp2	59.3829	0.865221	0.0450855	19.1907	4.43e-82	4.06e-80
ENSMUSG00000032359	Ctsh	444.519	0.862882	0.054854	15.7305	9.34e-56	2.57e-54
ENSMUSG00000031373	Car5b	237.954	0.862515	0.0402683	21.4192	8.85e-102	1.63e-99
ENSMUSG00000030921	Trim30a	88.8802	0.861271	0.0715933	12.0301	2.47e-33	2.27e-32
ENSMUSG00000022575	Gsdmd	50.6384	0.860433	0.0597135	14.4094	4.52e-47	8.2e-46
ENSMUSG00000011171	Vipr2	49.4771	0.8592	0.0746837	11.5045	1.25e-30	9.98e-30
ENSMUSG00000026389	Steap3	335.005	0.857885	0.0477116	17.9806	2.76e-72	1.58e-70
ENSMUSG00000040093	Bmf	122.036	0.856828	0.046564	18.4011	1.29e-75	8.8e-74
ENSMUSG00000040219	Ttc12	105.278	0.854876	0.0477616	17.8988	1.2e-71	6.8e-70
ENSMUSG00000090523	Gypc	82.3453	0.852918	0.0644166	13.2407	5.11e-40	6.46e-39
ENSMUSG00000018648	Dusp14	902.086	0.849747	0.057325	14.8233	1.04e-49	2.09e-48
ENSMUSG00000045259	Klhdc9	55.1094	0.848885	0.0670685	12.657	1.02e-36	1.12e-35
ENSMUSG00000058396	Gpr182	91.5268	0.846308	0.0817831	10.3482	4.26e-25	2.56e-24
ENSMUSG00000041479	Syt15	37.7206	0.845849	0.0573774	14.7418	3.47e-49	6.85e-48
ENSMUSG00000046561	Arsj	180.145	0.84516	0.039912	21.1756	1.6e-99	2.7e-97
ENSMUSG00000043719	Col6a6	42.4559	0.845102	0.115273	7.33131	2.28e-13	7.34e-13
ENSMUSG00000015133	Lrrk1	170.55	0.844858	0.0532929	15.8531	1.34e-56	3.78e-55
ENSMUSG00000017897	Eya2	125.214	0.842907	0.0597678	14.103	3.64e-45	5.94e-44
ENSMUSG00000091556	Gm14569	64.1026	0.841404	0.0632119	13.3108	2e-40	2.63e-39
ENSMUSG00000050315	Synpo2	388.462	0.840833	0.0535516	15.7014	1.48e-55	4.01e-54
ENSMUSG00000037469	Acp7	50.8006	0.839405	0.0532794	15.7548	6.37e-56	1.76e-54
ENSMUSG00000057969	Sema3b	164.713	0.83909	0.064154	13.0793	4.32e-39	5.23e-38
ENSMUSG00000033488	Cryzl2	325.58	0.837287	0.0469537	17.8322	3.97e-71	2.2e-69
ENSMUSG00000038943	Prc1	45.9746	0.836897	0.0832735	10.05	9.19e-24	5.21e-23
ENSMUSG00000031004	Mki67	97.0593	0.836035	0.0592656	14.1066	3.46e-45	5.66e-44
ENSMUSG00000007872	Id3	1095.65	0.836022	0.0394669	21.1829	1.37e-99	2.34e-97
ENSMUSG00000031980	Agt	784.748	0.835924	0.061645	13.5603	6.89e-42	9.63e-41
ENSMUSG00000020120	Plek	600.152	0.835833	0.0682624	12.2444	1.8e-34	1.75e-33
ENSMUSG00000032122	Slc37a2	117.888	0.8352	0.0747729	11.1698	5.73e-29	4.2e-28
ENSMUSG00000036995	Asap3	138.313	0.834804	0.0537578	15.529	2.21e-54	5.66e-53
ENSMUSG00000085925	Rtl1	56.8489	0.833663	0.0857478	9.72227	2.42e-22	1.27e-21
ENSMUSG00000007891	Ctsd	8727.57	0.83339	0.0745305	11.1819	5e-29	3.68e-28
ENSMUSG00000052688	Rab7b	101.091	0.833157	0.0674403	12.354	4.64e-35	4.66e-34
ENSMUSG00000014329	Bicc1	274.571	0.832998	0.0570003	14.6139	2.29e-48	4.34e-47
ENSMUSG00000032322	Pstpip1	38.3495	0.832858	0.0679422	12.2583	1.52e-34	1.48e-33
ENSMUSG00000004952	Rasa4	85.267	0.832782	0.0547879	15.2001	3.53e-52	8.04e-51
ENSMUSG00000045322	Tlr9	50.2923	0.832605	0.0648738	12.8342	1.05e-37	1.2e-36
ENSMUSG00000048126	Col6a3	115.405	0.832429	0.0715115	11.6405	2.57e-31	2.12e-30
ENSMUSG00000032243	Itga11	113.29	0.829037	0.0903691	9.17389	4.56e-20	2.14e-19
ENSMUSG00000028268	Gbp3	141.186	0.828492	0.0631694	13.1154	2.69e-39	3.29e-38
ENSMUSG00000074342	I830077J02Rik	38.3097	0.828286	0.0706489	11.724	9.6e-32	8.08e-31
ENSMUSG00000031103	Elf4	47.3426	0.828118	0.0681658	12.1486	5.84e-34	5.54e-33
ENSMUSG00000022025	Cnmd	112.119	0.827815	0.0891938	9.28109	1.68e-20	8.04e-20
ENSMUSG00000022754	Tmem45a	40.0419	0.827314	0.0580324	14.2561	4.11e-46	7.08e-45
ENSMUSG00000000628	Hk2	181.7	0.826156	0.0503968	16.393	2.15e-60	7.23e-59
ENSMUSG00000096727	Psmb9	49.1018	0.82554	0.0767078	10.7621	5.2e-27	3.43e-26
ENSMUSG00000034652	Cd300a	53.0245	0.823619	0.0682266	12.0718	1.49e-33	1.38e-32
ENSMUSG00000036181	H1f2	628.573	0.823055	0.0562107	14.6423	1.51e-48	2.88e-47
ENSMUSG00000026796	Fam129b	1045.93	0.82166	0.0499522	16.4489	8.54e-61	2.94e-59
ENSMUSG00000073002	Vamp5	66.7806	0.820026	0.0519288	15.7914	3.57e-56	9.89e-55
ENSMUSG00000031377	Bmx	41.4392	0.819213	0.0673626	12.1612	5e-34	4.77e-33
ENSMUSG00000054626	Xlr	46.3533	0.819047	0.0697116	11.7491	7.14e-32	6.06e-31
ENSMUSG00000022686	B3gnt5	53.2335	0.818995	0.0704229	11.6297	2.91e-31	2.4e-30
ENSMUSG00000031387	Renbp	103.89	0.817635	0.0563289	14.5154	9.68e-48	1.81e-46
ENSMUSG00000027800	Tm4sf1	524.001	0.817307	0.0657341	12.4335	1.72e-35	1.76e-34
ENSMUSG00000090066	1110002E22Rik	76.3021	0.815943	0.0579144	14.0888	4.45e-45	7.22e-44
ENSMUSG00000027611	Procr	40.2818	0.81415	0.0690904	11.7838	4.73e-32	4.06e-31
ENSMUSG00000024713	Pcsk5	646.529	0.814023	0.0397184	20.4948	2.39e-93	3.21e-91
ENSMUSG00000063632	Sox11	949.226	0.813799	0.0487354	16.6983	1.35e-62	5.03e-61
ENSMUSG00000028413	B4galt1	317.157	0.813311	0.035629	22.8272	2.46e-115	7.11e-113
ENSMUSG00000032596	Uba7	63.7721	0.811179	0.059117	13.7216	7.54e-43	1.1e-41
ENSMUSG00000030256	Bhlhe41	1622.75	0.80986	0.040861	19.8199	2.01e-87	2.16e-85
ENSMUSG00000020080	Hkdc1	126.469	0.809367	0.0635738	12.7311	3.97e-37	4.39e-36
ENSMUSG00000048583	Igf2	4641.93	0.80919	0.0820173	9.86609	5.84e-23	3.16e-22
ENSMUSG00000024679	Ms4a6d	51.0987	0.808669	0.0834848	9.68642	3.44e-22	1.79e-21
ENSMUSG00000005142	Man2b1	1216.56	0.806288	0.0578792	13.9305	4.13e-44	6.38e-43
ENSMUSG00000037405	Icam1	149.899	0.805244	0.0711991	11.3097	1.17e-29	8.92e-29
ENSMUSG00000020846	Rflnb	606.983	0.804704	0.0484739	16.6008	6.88e-62	2.5e-60
ENSMUSG00000060591	Ifitm2	120.506	0.802763	0.0545683	14.7112	5.47e-49	1.06e-47
ENSMUSG00000051212	Gpr183	56.3051	0.802192	0.0790121	10.1528	3.22e-24	1.87e-23
ENSMUSG00000050777	Tmem37	51.3067	0.801235	0.0592495	13.5231	1.14e-41	1.58e-40
ENSMUSG00000030342	Cd9	2297.27	0.799686	0.0508855	15.7154	1.19e-55	3.25e-54
ENSMUSG00000025498	Irf7	52.6325	0.795805	0.0910329	8.74194	2.29e-18	9.77e-18
ENSMUSG00000021806	Nid2	172.368	0.795514	0.0461829	17.2253	1.72e-66	7.67e-65
ENSMUSG00000037139	Myom3	53.2169	0.79439	0.0513195	15.4793	4.79e-54	1.2e-52
ENSMUSG00000028073	Pear1	157.853	0.793888	0.0541987	14.6477	1.39e-48	2.67e-47
ENSMUSG00000027848	Olfml3	622.862	0.792676	0.0556924	14.2331	5.71e-46	9.7e-45
ENSMUSG00000027230	Creb3l1	195.302	0.792296	0.0585202	13.5389	9.22e-42	1.28e-40
ENSMUSG00000017344	Vtn	2542.87	0.791988	0.0481713	16.4411	9.72e-61	3.33e-59
ENSMUSG00000024411	Aqp4	10411.2	0.790132	0.0487233	16.2167	3.84e-59	1.22e-57
ENSMUSG00000017969	Ptgis	63.6166	0.787874	0.0680386	11.5798	5.22e-31	4.23e-30
ENSMUSG00000086822	5330413P13Rik	60.9273	0.787602	0.0459548	17.1386	7.64e-66	3.27e-64
ENSMUSG00000023192	Grm2	2017.77	0.787465	0.0542666	14.511	1.03e-47	1.92e-46
ENSMUSG00000049580	Tsku	77.3894	0.786507	0.0450927	17.442	3.96e-68	1.9e-66
ENSMUSG00000009687	Fxyd5	203.149	0.78587	0.0592016	13.2745	3.26e-40	4.18e-39
ENSMUSG00000036292	Gramd1c	59.2086	0.785647	0.0394552	19.9124	3.18e-88	3.65e-86
ENSMUSG00000015085	Entpd2	348.382	0.784656	0.0411493	19.0685	4.61e-81	3.99e-79
ENSMUSG00000024899	Papss2	1006.36	0.784558	0.0589664	13.3052	2.16e-40	2.83e-39
ENSMUSG00000015243	Abca1	2131.65	0.783688	0.0506293	15.4789	4.81e-54	1.21e-52
ENSMUSG00000021835	Bmp4	78.0974	0.780747	0.0627382	12.4445	1.5e-35	1.54e-34
ENSMUSG00000009378	Slc16a12	140.318	0.780688	0.0608217	12.8357	1.03e-37	1.17e-36
ENSMUSG00000050295	Foxc1	220.712	0.779629	0.0550002	14.175	1.31e-45	2.18e-44
ENSMUSG00000032744	Heyl	163.788	0.779493	0.0415141	18.7766	1.17e-78	9.26e-77
ENSMUSG00000030157	Clec2d	81.1905	0.779044	0.0614989	12.6676	8.94e-37	9.77e-36
ENSMUSG00000047363	Cstad	47.5879	0.778949	0.0510391	15.2618	1.37e-52	3.2e-51
ENSMUSG00000019767	Ccdc170	40.0129	0.778897	0.0774093	10.0621	8.13e-24	4.62e-23
ENSMUSG00000028763	Hspg2	370.207	0.778472	0.0578989	13.4454	3.28e-41	4.44e-40
ENSMUSG00000022150	Dab2	483.049	0.778201	0.0447629	17.385	1.07e-67	5.05e-66
ENSMUSG00000020865	Abcc3	88.5643	0.777751	0.0685442	11.3467	7.7e-30	5.91e-29
ENSMUSG00000092274	Neat1	862.448	0.777704	0.0762684	10.1969	2.05e-24	1.2e-23
ENSMUSG00000028150	Rorc	43.7193	0.777422	0.0684885	11.3511	7.32e-30	5.63e-29
ENSMUSG00000028125	Abca4	140.245	0.776789	0.0516065	15.0521	3.34e-51	7.23e-50
ENSMUSG00000030708	Dnajb13	52.6111	0.776669	0.0779135	9.96835	2.1e-23	1.16e-22
ENSMUSG00000009216	Fam163b	6874.23	0.77608	0.055549	13.9711	2.34e-44	3.66e-43
ENSMUSG00000050558	Prokr2	233.095	0.774575	0.0645637	11.9971	3.68e-33	3.35e-32
ENSMUSG00000034485	Uaca	341.496	0.774187	0.0511535	15.1346	9.58e-52	2.15e-50
ENSMUSG00000041548	Hspb8	532.742	0.771836	0.0695419	11.0989	1.27e-28	9.16e-28
ENSMUSG00000040562	Gstm2	72.2102	0.771788	0.0697499	11.0651	1.85e-28	1.32e-27
ENSMUSG00000027932	Slc27a3	193.09	0.771164	0.0637858	12.0899	1.19e-33	1.11e-32
ENSMUSG00000012017	Scarf2	85.6735	0.770211	0.0580241	13.274	3.28e-40	4.2e-39
ENSMUSG00000091890	A830073O21Rik	39.3349	0.769741	0.0698493	11.02	3.06e-28	2.16e-27
ENSMUSG00000004609	Cd33	261.399	0.76958	0.0509175	15.1142	1.3e-51	2.9e-50
ENSMUSG00000040666	Sh3bgr	53.7842	0.768504	0.072603	10.585	3.5e-26	2.23e-25
ENSMUSG00000025784	Clec3b	118.045	0.768332	0.0982163	7.82285	5.16e-15	1.83e-14
ENSMUSG00000006611	Hfe	163.096	0.767177	0.0605861	12.6626	9.53e-37	1.04e-35
ENSMUSG00000036390	Gadd45a	142.277	0.764682	0.0394179	19.3993	7.82e-84	7.48e-82
ENSMUSG00000022901	Cd86	83.8906	0.764272	0.0733074	10.4256	1.9e-25	1.16e-24
ENSMUSG00000001555	Fkbp10	189.577	0.763818	0.0420693	18.1562	1.15e-73	7.08e-72
ENSMUSG00000034422	Parp14	119.792	0.7636	0.0639506	11.9405	7.28e-33	6.49e-32
ENSMUSG00000034459	Ifit1	84.2283	0.763185	0.0924674	8.25356	1.54e-16	5.94e-16
ENSMUSG00000052221	Ppp1r36	59.1392	0.763075	0.0614214	12.4236	1.95e-35	1.99e-34
ENSMUSG00000044338	Aplnr	66.5797	0.762479	0.0715859	10.6512	1.72e-26	1.11e-25
ENSMUSG00000059898	Dsc3	115.74	0.761153	0.117864	6.45792	1.06e-10	2.87e-10
ENSMUSG00000089889	0610040B10Rik	42.8393	0.760793	0.0584062	13.0259	8.72e-39	1.04e-37
ENSMUSG00000030598	Fbxo17	44.1537	0.760318	0.0476224	15.9656	2.22e-57	6.53e-56
ENSMUSG00000021281	Tnfaip2	57.1352	0.7599	0.0773931	9.8187	9.35e-23	5.01e-22
ENSMUSG00000039831	Arhgap29	932.545	0.759417	0.0377923	20.0945	8.25e-90	1.01e-87
ENSMUSG00000059602	Syn3	358.442	0.757147	0.0465146	16.2776	1.42e-59	4.64e-58
ENSMUSG00000052142	Rasal3	85.1443	0.757112	0.0644256	11.7517	6.92e-32	5.88e-31
ENSMUSG00000022574	Naprt	222.48	0.756795	0.042338	17.8751	1.84e-71	1.03e-69
ENSMUSG00000025592	Dach2	59.3965	0.756515	0.0457058	16.5519	1.55e-61	5.55e-60
ENSMUSG00000059498	Fcgr3	360.433	0.754939	0.0679816	11.105	1.19e-28	8.57e-28
ENSMUSG00000018830	Myh11	445.951	0.752358	0.064938	11.5858	4.86e-31	3.95e-30
ENSMUSG00000071714	Csf2rb2	57.6087	0.751441	0.0965412	7.78363	7.05e-15	2.48e-14
ENSMUSG00000019088	Dnase1l1	44.8567	0.749573	0.0543682	13.787	3.05e-43	4.52e-42
ENSMUSG00000026628	Atf3	54.4905	0.749129	0.111947	6.69183	2.2e-11	6.23e-11
ENSMUSG00000034041	Lyl1	51.6074	0.748976	0.0539898	13.8725	9.29e-44	1.41e-42
ENSMUSG00000001870	Ltbp1	323.909	0.748801	0.0365324	20.4969	2.29e-93	3.11e-91
ENSMUSG00000086905	Gm13716	108.714	0.748298	0.0447013	16.74	6.7e-63	2.55e-61
ENSMUSG00000053931	Cnn3	3859.24	0.745623	0.0523873	14.2329	5.73e-46	9.73e-45
ENSMUSG00000078853	Igtp	87.8046	0.745473	0.092617	8.04899	8.35e-16	3.1e-15
ENSMUSG00000022876	Samsn1	68.6252	0.745468	0.0740577	10.066	7.81e-24	4.45e-23
ENSMUSG00000039911	Spsb1	609.758	0.744911	0.0482722	15.4315	1.01e-53	2.47e-52
ENSMUSG00000028927	Padi2	2952.42	0.744808	0.0540979	13.7678	3.98e-43	5.89e-42
ENSMUSG00000066361	Serpina3c	46.5707	0.743848	0.0903217	8.23554	1.79e-16	6.87e-16
ENSMUSG00000019027	Dnah1	412.8	0.743737	0.0385793	19.2781	8.2e-83	7.65e-81
ENSMUSG00000021136	Smoc1	666.011	0.743606	0.042163	17.6364	1.29e-69	6.66e-68
ENSMUSG00000032000	Birc3	59.1168	0.743536	0.0489865	15.1784	4.92e-52	1.11e-50
ENSMUSG00000026185	Igfbp5	8574.01	0.743323	0.0527144	14.1009	3.75e-45	6.11e-44
ENSMUSG00000062312	Erbb2	106.428	0.742783	0.0389495	19.0704	4.45e-81	3.87e-79
ENSMUSG00000031659	Adcy7	152.557	0.741081	0.0505857	14.65	1.35e-48	2.59e-47
ENSMUSG00000070366	Plpp4	227.191	0.741019	0.0598014	12.3913	2.91e-35	2.96e-34
ENSMUSG00000048424	Ranbp3l	251.822	0.7409	0.0824358	8.9876	2.53e-19	1.14e-18
ENSMUSG00000048387	Osr1	89.2017	0.740689	0.0784666	9.43954	3.74e-21	1.85e-20
ENSMUSG00000017446	C1qtnf1	108.031	0.740032	0.0536416	13.7959	2.7e-43	4.01e-42
ENSMUSG00000075296	Aldh3b2	162.625	0.739686	0.229432	3.22399	0.00126417	0.00197386
ENSMUSG00000109517	Gm44763	56.5158	0.739597	0.0459824	16.0844	3.28e-58	1e-56
ENSMUSG00000019539	Rcn3	254.237	0.739363	0.0433504	17.0555	3.18e-65	1.33e-63
ENSMUSG00000050212	Eva1b	49.0362	0.738401	0.0519504	14.2136	7.55e-46	1.28e-44
ENSMUSG00000042340	Ctf1	56.1311	0.737561	0.046941	15.7125	1.24e-55	3.39e-54
ENSMUSG00000024909	Efemp2	316.311	0.737303	0.0404156	18.243	2.35e-74	1.51e-72
ENSMUSG00000052942	Glis3	448.23	0.737063	0.0546459	13.488	1.84e-41	2.51e-40
ENSMUSG00000070644	Etnk2	62.7368	0.736967	0.0511653	14.4037	4.91e-47	8.86e-46
ENSMUSG00000042961	Egflam	149.608	0.736836	0.0387114	19.0341	8.9e-81	7.53e-79
ENSMUSG00000038352	Arl5c	49.132	0.736603	0.0566998	12.9913	1.37e-38	1.62e-37
ENSMUSG00000074971	Fibin	124.047	0.736281	0.0708806	10.3876	2.82e-25	1.71e-24
ENSMUSG00000020782	Llgl2	41.6604	0.733474	0.049056	14.9517	1.52e-50	3.18e-49
ENSMUSG00000103280	Gm37277	69.928	0.733135	0.0548523	13.3656	9.6e-41	1.28e-39
ENSMUSG00000031283	Chrdl1	177.859	0.732463	0.0583235	12.5586	3.56e-36	3.79e-35
ENSMUSG00000027864	Ptgfrn	785.49	0.73148	0.0482911	15.1473	7.89e-52	1.78e-50
ENSMUSG00000029217	Tec	62.31	0.730418	0.0639835	11.4157	3.49e-30	2.73e-29
ENSMUSG00000006360	Crip1	125.18	0.729856	0.0482722	15.1196	1.2e-51	2.69e-50
ENSMUSG00000047793	Sned1	254.297	0.729076	0.0672207	10.846	2.08e-27	1.41e-26
ENSMUSG00000052911	Lamb2	1032.63	0.728579	0.0380496	19.1481	1e-81	9.03e-80
ENSMUSG00000005413	Hmox1	217.21	0.728043	0.0491819	14.8031	1.4e-49	2.82e-48
ENSMUSG00000029826	Zc3hav1	230.697	0.726701	0.0400811	18.1308	1.82e-73	1.11e-71
ENSMUSG00000024014	Pim1	82.418	0.726154	0.0688265	10.5505	5.05e-26	3.19e-25
ENSMUSG00000027082	Tfpi	165.306	0.725777	0.0671376	10.8103	3.08e-27	2.06e-26
ENSMUSG00000041390	Mdfic	237.526	0.724544	0.0426475	16.9892	9.88e-65	4.1e-63
ENSMUSG00000029185	Fam114a1	236.508	0.72244	0.0382162	18.904	1.06e-79	8.51e-78
ENSMUSG00000029759	Pon3	137.229	0.72146	0.0511857	14.0949	4.08e-45	6.63e-44
ENSMUSG00000026312	Cdh7	316.204	0.721445	0.0443947	16.2507	2.21e-59	7.14e-58
ENSMUSG00000075224	Lrrc55	448.348	0.720694	0.0336826	21.3966	1.44e-101	2.62e-99
ENSMUSG00000046761	Fam83h	60.1161	0.718911	0.0472814	15.2049	3.28e-52	7.48e-51
ENSMUSG00000022323	Rida	1473.77	0.718283	0.0428405	16.7664	4.3e-63	1.65e-61
ENSMUSG00000008540	Mgst1	367.835	0.717707	0.0517249	13.8755	8.92e-44	1.35e-42
ENSMUSG00000028339	Col15a1	107.829	0.715013	0.0791866	9.02947	1.73e-19	7.86e-19
ENSMUSG00000033788	Dysf	145.061	0.714149	0.0465264	15.3493	3.58e-53	8.62e-52
ENSMUSG00000036256	Igfbp7	714.713	0.714021	0.0551943	12.9365	2.8e-38	3.27e-37
ENSMUSG00000035673	Sbno2	379.405	0.713916	0.0660277	10.8124	3.01e-27	2.01e-26
ENSMUSG00000025351	Cd63	1961.38	0.713694	0.0524749	13.6007	3.97e-42	5.6e-41
ENSMUSG00000031740	Mmp2	161.582	0.713628	0.0503216	14.1813	1.2e-45	2e-44
ENSMUSG00000052921	Arhgef15	306.458	0.713332	0.0395509	18.0358	1.02e-72	5.98e-71
ENSMUSG00000052188	Gm14964	40.1223	0.713277	0.0542475	13.1486	1.73e-39	2.14e-38
ENSMUSG00000041779	Tram2	66.9895	0.712494	0.0486607	14.6421	1.51e-48	2.88e-47
ENSMUSG00000096753	Fam181a	35.3639	0.712197	0.0610882	11.6585	2.08e-31	1.72e-30
ENSMUSG00000032374	Plod2	233.624	0.711426	0.0392453	18.1277	1.93e-73	1.17e-71
ENSMUSG00000039103	Nexn	63.0331	0.711186	0.0546603	13.011	1.06e-38	1.26e-37
ENSMUSG00000026896	Ifih1	106.159	0.71098	0.0482136	14.7465	3.24e-49	6.41e-48
ENSMUSG00000037347	Chst7	102.467	0.710694	0.0436819	16.2698	1.62e-59	5.27e-58
ENSMUSG00000037995	Igsf9	84.6494	0.710195	0.0457588	15.5204	2.53e-54	6.43e-53
ENSMUSG00000030048	Gkn3	65.9864	0.709386	0.0791508	8.96246	3.18e-19	1.42e-18
ENSMUSG00000019326	Aoc3	38.3414	0.709216	0.0693317	10.2293	1.47e-24	8.63e-24
ENSMUSG00000026227	2810459M11Rik	831.932	0.709188	0.0381254	18.6015	3.13e-77	2.3e-75
ENSMUSG00000030798	Cd37	106.783	0.707663	0.0702093	10.0793	6.82e-24	3.91e-23
ENSMUSG00000063268	Parp10	76.2745	0.707086	0.0461264	15.3293	4.87e-53	1.16e-51
ENSMUSG00000019359	Gdpd2	163.683	0.706617	0.0555418	12.7223	4.45e-37	4.92e-36
ENSMUSG00000039304	Tnfsf10	123.442	0.706357	0.0574678	12.2914	1.01e-34	9.91e-34
ENSMUSG00000021280	Exoc3l4	42.2416	0.705693	0.0877056	8.04615	8.54e-16	3.17e-15
ENSMUSG00000020866	Cacna1g	2151.57	0.705638	0.0566576	12.4544	1.32e-35	1.36e-34
ENSMUSG00000060802	B2m	2251.67	0.704747	0.064262	10.9668	5.52e-28	3.85e-27
ENSMUSG00000030745	Il21r	41.1037	0.704743	0.0713932	9.87129	5.54e-23	3.01e-22
ENSMUSG00000002249	Tead3	71.1754	0.703357	0.0513619	13.6941	1.1e-42	1.59e-41
ENSMUSG00000085939	Cd63-ps	319.255	0.702441	0.0523265	13.4242	4.36e-41	5.87e-40
ENSMUSG00000037731	Themis2	41.9897	0.702342	0.0664515	10.5692	4.14e-26	2.62e-25
ENSMUSG00000039005	Tlr4	83.7535	0.70138	0.054342	12.9068	4.12e-38	4.76e-37
ENSMUSG00000095115	Itpripl2	327.28	0.701189	0.0374104	18.7432	2.2e-78	1.71e-76
ENSMUSG00000000811	Txnrd3	155.921	0.699833	0.0369764	18.9265	6.9e-80	5.59e-78
ENSMUSG00000048677	Tpcn2	49.7819	0.69868	0.0545776	12.8016	1.61e-37	1.81e-36
ENSMUSG00000058290	Espl1	42.9204	0.698448	0.0484115	14.4273	3.48e-47	6.38e-46
ENSMUSG00000032194	Kank2	474.381	0.697657	0.0377999	18.4566	4.62e-76	3.26e-74
ENSMUSG00000033207	Mamdc2	435.439	0.697314	0.0478826	14.563	4.83e-48	9.06e-47
ENSMUSG00000025510	Cd151	825.764	0.697147	0.0379693	18.3608	2.7e-75	1.83e-73
ENSMUSG00000031328	Flna	1451.99	0.697007	0.0487678	14.2924	2.44e-46	4.25e-45
ENSMUSG00000026471	Mr1	281.771	0.695914	0.0375377	18.539	1e-76	7.22e-75
ENSMUSG00000024538	Ppic	80.5823	0.692533	0.0482127	14.3641	8.69e-47	1.54e-45
ENSMUSG00000027737	Slc7a11	2847.18	0.692377	0.0535283	12.9348	2.86e-38	3.34e-37
ENSMUSG00000027878	Notch2	1225.29	0.692233	0.0377257	18.3491	3.36e-75	2.26e-73
ENSMUSG00000028464	Tpm2	205.326	0.691862	0.0554925	12.4677	1.12e-35	1.16e-34
ENSMUSG00000031838	Ifi30	112.327	0.691594	0.0577501	11.9756	4.77e-33	4.31e-32
ENSMUSG00000026224	4933407L21Rik	60.572	0.691327	0.0613956	11.2602	2.06e-29	1.54e-28
ENSMUSG00000029338	Antxr2	95.9612	0.691059	0.0504785	13.6902	1.16e-42	1.68e-41
ENSMUSG00000036395	Glb1l2	46.9478	0.691012	0.0594899	11.6156	3.43e-31	2.82e-30
ENSMUSG00000030703	Gdpd3	163.917	0.690764	0.17028	4.05663	4.98e-05	8.85e-05
ENSMUSG00000063796	Slc22a8	534.007	0.689685	0.0571807	12.0615	1.69e-33	1.56e-32
ENSMUSG00000039158	Akna	203.505	0.688437	0.0393114	17.5124	1.15e-68	5.71e-67
ENSMUSG00000029381	Shroom3	129.101	0.688091	0.0482469	14.2619	3.78e-46	6.52e-45
ENSMUSG00000025188	Hps1	160.393	0.687837	0.0486418	14.1409	2.13e-45	3.52e-44
ENSMUSG00000022906	Parp9	124.119	0.687602	0.0465265	14.7787	2.01e-49	4.03e-48
ENSMUSG00000002111	Spi1	122.041	0.686932	0.0605947	11.3365	8.65e-30	6.62e-29
ENSMUSG00000064246	Chil1	471.694	0.686766	0.0629404	10.9114	1.02e-27	6.96e-27
ENSMUSG00000032492	Pth1r	190.656	0.686511	0.0411686	16.6756	1.97e-62	7.29e-61
ENSMUSG00000063605	Ccdc102a	60.5521	0.68645	0.0387097	17.7333	2.32e-70	1.23e-68
ENSMUSG00000026480	Ncf2	132.26	0.686427	0.0613548	11.1878	4.68e-29	3.44e-28
ENSMUSG00000010066	Cacna2d2	1303.95	0.685938	0.0519527	13.2031	8.42e-40	1.06e-38
ENSMUSG00000042834	Nrep	2667.9	0.685901	0.0366041	18.7384	2.41e-78	1.86e-76
ENSMUSG00000055523	Gucy2g	138.024	0.685783	0.0442405	15.5013	3.4e-54	8.59e-53
ENSMUSG00000033722	BC034090	200.728	0.683903	0.041498	16.4804	5.08e-61	1.78e-59
ENSMUSG00000042190	Cmklr1	124.757	0.683627	0.057429	11.9039	1.13e-32	9.99e-32
ENSMUSG00000004665	Cnn2	229.13	0.681803	0.0431214	15.8112	2.6e-56	7.25e-55
ENSMUSG00000027408	Cpxm1	232.616	0.681701	0.0401772	16.9674	1.43e-64	5.91e-63
ENSMUSG00000047810	Ccdc88b	163.959	0.680425	0.044333	15.348	3.65e-53	8.78e-52
ENSMUSG00000032431	Crtap	217.444	0.678822	0.0385313	17.6174	1.81e-69	9.3e-68
ENSMUSG00000045934	Mtmr11	136.288	0.678102	0.0485048	13.9801	2.06e-44	3.24e-43
ENSMUSG00000053158	Fes	104.118	0.678047	0.0534221	12.6923	6.53e-37	7.16e-36
ENSMUSG00000031264	Btk	46.5538	0.677994	0.066658	10.1712	2.67e-24	1.55e-23
ENSMUSG00000001751	Naglu	306.875	0.676161	0.0447287	15.1169	1.25e-51	2.8e-50
ENSMUSG00000034023	Fancd2	131.492	0.675532	0.0558536	12.0947	1.13e-33	1.05e-32
ENSMUSG00000040714	Klc3	62.4029	0.675133	0.0514851	13.1132	2.77e-39	3.39e-38
ENSMUSG00000050035	Fhl4	38.1474	0.674337	0.0459687	14.6695	1.01e-48	1.95e-47
ENSMUSG00000010307	Tmem86a	440.381	0.674254	0.0381571	17.6705	7.08e-70	3.7e-68
ENSMUSG00000039942	Ptger4	42.1067	0.673449	0.0571715	11.7795	4.98e-32	4.26e-31
ENSMUSG00000031502	Col4a1	1395.32	0.672779	0.0435136	15.4614	6.32e-54	1.58e-52
ENSMUSG00000015947	Fcgr1	173.6	0.672375	0.0669062	10.0495	9.23e-24	5.23e-23
ENSMUSG00000032204	Aqp9	45.104	0.671958	0.0544389	12.3433	5.29e-35	5.3e-34
ENSMUSG00000079056	Kcnip3	2801.53	0.67138	0.0368081	18.24	2.48e-74	1.59e-72
ENSMUSG00000029096	Htra3	186.062	0.670811	0.0404627	16.5785	9.97e-62	3.59e-60
ENSMUSG00000034209	Rasl10a	1348.03	0.669505	0.0315951	21.1902	1.18e-99	2.02e-97
ENSMUSG00000086213	A330040F15Rik	103.396	0.669069	0.0598878	11.172	5.59e-29	4.1e-28
ENSMUSG00000016763	Scube1	1405.45	0.668944	0.0864389	7.73892	1e-14	3.48e-14
ENSMUSG00000029919	Hpgds	185.097	0.668763	0.0494245	13.531	1.03e-41	1.42e-40
ENSMUSG00000024998	Plce1	772.475	0.668442	0.0512499	13.0428	6.98e-39	8.35e-38
ENSMUSG00000026605	Cenpf	72.8517	0.667218	0.0517581	12.8911	5.05e-38	5.82e-37
ENSMUSG00000051498	Tlr6	65.0676	0.666871	0.0820607	8.12656	4.42e-16	1.66e-15
ENSMUSG00000030793	Pycard	54.2404	0.666188	0.0731895	9.10222	8.85e-20	4.1e-19
ENSMUSG00000024940	Ltbp3	813.518	0.666181	0.039016	17.0746	2.3e-65	9.68e-64
ENSMUSG00000035697	Arhgap45	159.999	0.665939	0.0548708	12.1365	6.77e-34	6.39e-33
ENSMUSG00000036972	Zic4	130.56	0.665243	0.0922853	7.20854	5.66e-13	1.78e-12
ENSMUSG00000034810	Scn7a	134.791	0.664122	0.0536265	12.3842	3.18e-35	3.22e-34
ENSMUSG00000032172	Olfm2	1448.95	0.663306	0.0524338	12.6504	1.11e-36	1.21e-35
ENSMUSG00000056214	Pard6g	225.756	0.662836	0.0368165	18.0038	1.82e-72	1.05e-70
ENSMUSG00000040322	Slc25a24	105.613	0.662768	0.0388698	17.051	3.44e-65	1.44e-63
ENSMUSG00000033220	Rac2	94.9193	0.662757	0.0616875	10.7438	6.34e-27	4.16e-26
ENSMUSG00000051506	Wdfy4	85.6401	0.662481	0.0595061	11.133	8.67e-29	6.3e-28
ENSMUSG00000059883	Irak4	75.8978	0.661353	0.043286	15.2787	1.06e-52	2.49e-51
ENSMUSG00000029915	Clec5a	65.0807	0.661167	0.065995	10.0184	1.26e-23	7.1e-23
ENSMUSG00000032369	Plscr1	76.6621	0.659689	0.0511964	12.8855	5.43e-38	6.23e-37
ENSMUSG00000040312	Cchcr1	61.1736	0.659197	0.0531255	12.4083	2.36e-35	2.4e-34
ENSMUSG00000055541	Lair1	266.16	0.65901	0.0609188	10.8178	2.83e-27	1.9e-26
ENSMUSG00000033446	Lpar6	99.9006	0.65897	0.0517484	12.7341	3.82e-37	4.24e-36
ENSMUSG00000036560	Lgi4	541.65	0.658809	0.0395267	16.6674	2.26e-62	8.34e-61
ENSMUSG00000041261	Car8	259.171	0.658757	0.0974953	6.7568	1.41e-11	4.04e-11
ENSMUSG00000009585	Apobec3	87.0812	0.658595	0.0495727	13.2854	2.81e-40	3.63e-39
ENSMUSG00000024965	Fermt3	137.805	0.657967	0.0506969	12.9784	1.62e-38	1.91e-37
ENSMUSG00000005611	Mrvi1	133.032	0.657291	0.0624863	10.519	7.06e-26	4.42e-25
ENSMUSG00000049538	Adamts16	49.8722	0.656391	0.0567312	11.5702	5.83e-31	4.72e-30
ENSMUSG00000016206	H2-M3	37.6254	0.655189	0.0696434	9.40776	5.07e-21	2.49e-20
ENSMUSG00000025017	Pik3ap1	80.639	0.654371	0.0553883	11.8143	3.29e-32	2.85e-31
ENSMUSG00000096956	Snhg18	65.2589	0.6539	0.0433872	15.0713	2.5e-51	5.45e-50
ENSMUSG00000105504	Gbp5	113.242	0.65385	0.0623722	10.483	1.03e-25	6.4e-25
ENSMUSG00000037370	Enpp1	213.891	0.653742	0.0505655	12.9286	3.1e-38	3.61e-37
ENSMUSG00000003283	Hck	67.3824	0.652805	0.0597389	10.9276	8.5e-28	5.86e-27
ENSMUSG00000106951	5930430L01Rik	268.674	0.652592	0.0340011	19.1933	4.21e-82	3.88e-80
ENSMUSG00000068335	Dok1	61.679	0.652213	0.0604369	10.7916	3.77e-27	2.51e-26
ENSMUSG00000050270	Tmem220	41.5025	0.651956	0.0482067	13.5242	1.13e-41	1.55e-40
ENSMUSG00000002603	Tgfb1	218.05	0.651505	0.0497891	13.0853	4e-39	4.86e-38
ENSMUSG00000031285	Dcx	711.483	0.651409	0.0372931	17.4673	2.54e-68	1.23e-66
ENSMUSG00000041460	Cacna2d4	75.4765	0.650592	0.0630209	10.3234	5.52e-25	3.3e-24
ENSMUSG00000034401	Spata6	156.002	0.650519	0.0341246	19.0631	5.12e-81	4.4e-79
ENSMUSG00000036856	Wnt4	469.092	0.649923	0.0500017	12.998	1.26e-38	1.48e-37
ENSMUSG00000067818	Myl9	425.596	0.649827	0.0483517	13.4396	3.54e-41	4.78e-40
ENSMUSG00000063652	Slc22a21	67.2334	0.649081	0.0407006	15.9477	2.96e-57	8.68e-56
ENSMUSG00000026674	Ddr2	437.2	0.648119	0.0469306	13.8101	2.21e-43	3.3e-42
ENSMUSG00000003812	Dnase2a	156.847	0.647564	0.0516345	12.5413	4.44e-36	4.7e-35
ENSMUSG00000074916	Chst14	62.1758	0.647253	0.0389838	16.6031	6.61e-62	2.41e-60
ENSMUSG00000022439	Parvg	582.559	0.646942	0.0517256	12.5072	6.82e-36	7.16e-35
ENSMUSG00000053164	Gpr21	50.6529	0.646672	0.0494787	13.0697	4.91e-39	5.9e-38
ENSMUSG00000041959	S100a10	365.646	0.645981	0.0555218	11.6347	2.74e-31	2.26e-30
ENSMUSG00000069833	Ahnak	1463.95	0.645472	0.0596347	10.8238	2.66e-27	1.79e-26
ENSMUSG00000020601	Trib2	2043.1	0.644584	0.0744105	8.66254	4.61e-18	1.93e-17
ENSMUSG00000000058	Cav2	1468.61	0.644267	0.0453571	14.2043	8.61e-46	1.45e-44
ENSMUSG00000035948	Acss3	46.5896	0.643934	0.0647662	9.94243	2.72e-23	1.5e-22
ENSMUSG00000028167	Bdh2	52.9748	0.642612	0.0670877	9.57868	9.83e-22	5e-21
ENSMUSG00000042804	Gpr153	364.05	0.64139	0.0518578	12.3682	3.88e-35	3.92e-34
ENSMUSG00000028494	Plin2	236.096	0.640896	0.0459409	13.9504	3.13e-44	4.86e-43
ENSMUSG00000057440	Mpp7	177.471	0.640174	0.0483229	13.2478	4.64e-40	5.88e-39
ENSMUSG00000015850	Adamtsl4	253.385	0.64016	0.0448721	14.2663	3.55e-46	6.13e-45
ENSMUSG00000049625	Tifab	86.2458	0.639918	0.0612523	10.4472	1.51e-25	9.26e-25
ENSMUSG00000029622	Arpc1b	644.06	0.639573	0.0541796	11.8047	3.69e-32	3.19e-31
ENSMUSG00000022309	Angpt1	473.16	0.639543	0.0407622	15.6896	1.78e-55	4.77e-54
ENSMUSG00000017756	Slc12a7	206.917	0.63947	0.0423902	15.0853	2.02e-51	4.44e-50
ENSMUSG00000021998	Lcp1	397.652	0.63793	0.048691	13.1016	3.22e-39	3.93e-38
ENSMUSG00000058056	Palld	362.185	0.637334	0.0417386	15.2696	1.22e-52	2.85e-51
ENSMUSG00000039168	Dap	259.649	0.636612	0.0359466	17.7099	3.52e-70	1.85e-68
ENSMUSG00000002732	Fkbp7	99.5708	0.635993	0.0402167	15.8142	2.48e-56	6.94e-55
ENSMUSG00000040605	Bace2	202.168	0.63583	0.0652594	9.74312	1.97e-22	1.04e-21
ENSMUSG00000024885	Aldh3b1	142.566	0.635755	0.0451243	14.089	4.44e-45	7.2e-44
ENSMUSG00000014778	Fhod1	109.065	0.635507	0.0466008	13.6372	2.4e-42	3.43e-41
ENSMUSG00000070729	Gm12966	326.294	0.634877	0.0530177	11.9748	4.82e-33	4.35e-32
ENSMUSG00000073650	Catip	55.4399	0.634864	0.0493728	12.8586	7.7e-38	8.78e-37
ENSMUSG00000081683	Fzd10	54.7055	0.633443	0.120464	5.25838	1.45e-07	3.17e-07
ENSMUSG00000052160	Pld4	309.966	0.633201	0.0562787	11.2512	2.29e-29	1.71e-28
ENSMUSG00000032334	Loxl1	257.179	0.632117	0.0554553	11.3987	4.25e-30	3.31e-29
ENSMUSG00000027489	Necab3	766.826	0.631336	0.0423883	14.8941	3.6e-50	7.45e-49
ENSMUSG00000000958	Slc7a7	70.3311	0.631187	0.0589289	10.711	9.04e-27	5.89e-26
ENSMUSG00000024990	Rbp4	287.598	0.630743	0.0524761	12.0196	2.8e-33	2.56e-32
ENSMUSG00000002332	Dhrs1	1903.48	0.630365	0.043707	14.4225	3.74e-47	6.83e-46
ENSMUSG00000032252	Glce	1122.42	0.630196	0.0301524	20.9004	5.31e-97	8.13e-95
ENSMUSG00000027435	Cd93	346.281	0.63009	0.0515061	12.2333	2.06e-34	2e-33
ENSMUSG00000033855	Ston1	193.723	0.629992	0.0463714	13.5858	4.86e-42	6.84e-41
ENSMUSG00000041771	Slc24a4	1061.99	0.628317	0.0501949	12.5175	5.99e-36	6.3e-35
ENSMUSG00000028581	Laptm5	2460.15	0.625748	0.0693158	9.0275	1.76e-19	8e-19
ENSMUSG00000053626	Tll1	183.07	0.624953	0.0721344	8.66373	4.57e-18	1.91e-17
ENSMUSG00000020282	Rhbdf1	300.134	0.623109	0.0622887	10.0036	1.47e-23	8.24e-23
ENSMUSG00000000567	Sox9	1608.19	0.62297	0.0378136	16.4748	5.57e-61	1.94e-59
ENSMUSG00000037474	Dtl	79.7218	0.62296	0.0584204	10.6634	1.51e-26	9.76e-26
ENSMUSG00000019232	Etnppl	81.5458	0.621349	0.113012	5.49806	3.84e-08	8.72e-08
ENSMUSG00000007039	Ddah2	328.509	0.621329	0.0362362	17.1466	6.66e-66	2.87e-64
ENSMUSG00000044393	Dsg2	181.288	0.619937	0.0467939	13.2483	4.62e-40	5.85e-39
ENSMUSG00000031538	Plat	1686.5	0.619443	0.0319423	19.3926	8.92e-84	8.48e-82
ENSMUSG00000016024	Lbp	618.054	0.617544	0.0763411	8.08927	6e-16	2.25e-15
ENSMUSG00000045275	Lca5l	58.1763	0.617049	0.0438492	14.0721	5.64e-45	9.06e-44
ENSMUSG00000045083	Lingo2	746.566	0.615417	0.0325105	18.9298	6.48e-80	5.27e-78
ENSMUSG00000009281	Rarres2	161.854	0.615415	0.0503379	12.2257	2.27e-34	2.2e-33
ENSMUSG00000023232	Serinc2	248.454	0.614564	0.0794833	7.73198	1.06e-14	3.67e-14
ENSMUSG00000107881	Gm44250	194.929	0.61442	0.0475882	12.9112	3.89e-38	4.51e-37
ENSMUSG00000000275	Trim25	277.785	0.614402	0.0315807	19.4549	2.65e-84	2.61e-82
ENSMUSG00000009614	Sardh	479.939	0.613706	0.0396978	15.4594	6.52e-54	1.62e-52
ENSMUSG00000037321	Tap1	111.355	0.612822	0.051217	11.9652	5.41e-33	4.86e-32
ENSMUSG00000039323	Igfbp2	1711.97	0.611726	0.0647642	9.44544	3.54e-21	1.76e-20
ENSMUSG00000014791	Elmo3	74.762	0.611347	0.0426579	14.3314	1.39e-46	2.45e-45
ENSMUSG00000030681	Mvp	273.849	0.610988	0.0448472	13.6238	2.89e-42	4.12e-41
ENSMUSG00000020538	Srebf1	2225.47	0.610959	0.03822	15.9853	1.62e-57	4.78e-56
ENSMUSG00000000693	Loxl3	149.907	0.610876	0.042404	14.4061	4.74e-47	8.57e-46
ENSMUSG00000046169	Adamts6	68.7321	0.609835	0.0622089	9.80302	1.09e-22	5.83e-22
ENSMUSG00000069170	Adgrv1	120.022	0.609459	0.0434941	14.0125	1.31e-44	2.07e-43
ENSMUSG00000006522	Itih3	1127.39	0.608844	0.0496296	12.2678	1.35e-34	1.32e-33
ENSMUSG00000037820	Tgm2	502.576	0.607983	0.0592822	10.2558	1.12e-24	6.6e-24
ENSMUSG00000034116	Vav1	146.472	0.607568	0.0543103	11.187	4.72e-29	3.48e-28
ENSMUSG00000092009	Myh15	91.9021	0.607351	0.046228	13.1382	1.99e-39	2.45e-38
ENSMUSG00000041552	Ptchd1	140.368	0.607106	0.0466473	13.0148	1.01e-38	1.2e-37
ENSMUSG00000019122	Ccl9	58.1328	0.606366	0.111966	5.4156	6.11e-08	1.37e-07
ENSMUSG00000024620	Pdgfrb	961.19	0.6059	0.0281461	21.527	8.7e-103	1.69e-100
ENSMUSG00000019823	Mical1	209.2	0.605759	0.0318892	18.9957	1.85e-80	1.54e-78
ENSMUSG00000020143	Dock2	226.695	0.605252	0.0541066	11.1863	4.76e-29	3.5e-28
ENSMUSG00000027555	Car13	52.9919	0.605074	0.0840491	7.19905	6.06e-13	1.9e-12
ENSMUSG00000020573	Pik3cg	139.229	0.604337	0.0489493	12.3462	5.11e-35	5.12e-34
ENSMUSG00000033882	Rbm46	60.0039	0.602677	0.0651368	9.25247	2.19e-20	1.04e-19
ENSMUSG00000073791	Efcab7	84.0266	0.602636	0.0361167	16.6858	1.66e-62	6.17e-61
ENSMUSG00000042684	Npl	143.118	0.602573	0.0704836	8.54912	1.24e-17	5.08e-17
ENSMUSG00000021090	Lrrc9	71.2846	0.602283	0.0570605	10.5552	4.81e-26	3.04e-25
ENSMUSG00000021200	Asb2	60.9743	0.601794	0.0445836	13.4981	1.6e-41	2.19e-40
ENSMUSG00000022297	Fzd6	365.734	0.601638	0.0302204	19.9083	3.45e-88	3.88e-86
ENSMUSG00000026979	Psd4	38.6671	0.601174	0.0570294	10.5415	5.56e-26	3.5e-25
ENSMUSG00000041144	Dnah7b	82.1409	0.600536	0.0400065	15.011	6.22e-51	1.32e-49
ENSMUSG00000023913	Pla2g7	6678.78	0.600532	0.0457174	13.1357	2.05e-39	2.53e-38
ENSMUSG00000024236	Svil	320.257	0.600027	0.0382285	15.6958	1.62e-55	4.36e-54
ENSMUSG00000006342	Susd2	103.102	0.599407	0.0487399	12.2981	9.28e-35	9.14e-34
ENSMUSG00000025938	Slco5a1	87.7309	0.599063	0.0437101	13.7054	9.43e-43	1.37e-41
ENSMUSG00000062031	Pgghg	197.905	0.598956	0.0338205	17.7098	3.52e-70	1.85e-68
ENSMUSG00000050737	Ptges	152.841	0.598579	0.0405268	14.77	2.29e-49	4.56e-48
ENSMUSG00000004415	Col26a1	53.41	0.598552	0.0623199	9.60451	7.65e-22	3.91e-21
ENSMUSG00000024818	Slc25a45	84.7636	0.597799	0.0418972	14.2682	3.45e-46	5.97e-45
ENSMUSG00000038146	Notch3	439.511	0.597663	0.0368379	16.2241	3.41e-59	1.09e-57
ENSMUSG00000022836	Mylk	836.967	0.597423	0.0304566	19.6156	1.14e-85	1.16e-83
ENSMUSG00000021665	Hexb	3429.53	0.596976	0.0537728	11.1018	1.23e-28	8.88e-28
ENSMUSG00000042286	Stab1	415.334	0.5969	0.0459228	12.9979	1.26e-38	1.49e-37
ENSMUSG00000040272	Accs	73.4747	0.596522	0.0469451	12.7068	5.42e-37	5.98e-36
ENSMUSG00000016496	Cd274	98.3589	0.596388	0.0514026	11.6023	4.01e-31	3.28e-30
ENSMUSG00000028758	Kif17	527.749	0.596104	0.0381914	15.6083	6.39e-55	1.69e-53
ENSMUSG00000031165	Was	48.5961	0.594803	0.0625436	9.51021	1.9e-21	9.55e-21
ENSMUSG00000074218	Cox7a1	41.8124	0.594275	0.0541912	10.9663	5.55e-28	3.87e-27
ENSMUSG00000061535	C1qtnf7	64.3565	0.594198	0.0646422	9.19212	3.85e-20	1.81e-19
ENSMUSG00000030930	Chst15	1971.15	0.594173	0.0292317	20.3263	7.52e-92	9.76e-90
ENSMUSG00000003534	Ddr1	3027.56	0.594002	0.0353922	16.7834	3.23e-63	1.25e-61
ENSMUSG00000018593	Sparc	14536.9	0.593355	0.0429844	13.804	2.41e-43	3.59e-42
ENSMUSG00000028476	Reck	280.663	0.592426	0.0471402	12.5673	3.19e-36	3.4e-35
ENSMUSG00000063558	Aox1	367.172	0.589429	0.0630831	9.34369	9.3e-21	4.52e-20
ENSMUSG00000026879	Gsn	2692.11	0.58935	0.0396837	14.8512	6.83e-50	1.4e-48
ENSMUSG00000007080	Pole	43.3339	0.588825	0.0476336	12.3615	4.22e-35	4.25e-34
ENSMUSG00000044786	Zfp36	128.231	0.588771	0.0647357	9.09499	9.46e-20	4.37e-19
ENSMUSG00000050234	Gja4	84.9094	0.588047	0.0398294	14.7641	2.5e-49	4.97e-48
ENSMUSG00000031490	Eif4ebp1	67.0721	0.587861	0.0744448	7.89661	2.87e-15	1.03e-14
ENSMUSG00000010175	Prox1	4063.6	0.586844	0.04377	13.4074	5.47e-41	7.34e-40
ENSMUSG00000046879	Irgm1	298.752	0.585985	0.0519706	11.2753	1.74e-29	1.31e-28
ENSMUSG00000028480	Glipr2	190.972	0.585841	0.0556864	10.5204	6.96e-26	4.36e-25
ENSMUSG00000033386	Frrs1	89.5529	0.585461	0.0396784	14.7552	2.85e-49	5.65e-48
ENSMUSG00000020077	Srgn	209.942	0.585424	0.0490052	11.9462	6.8e-33	6.07e-32
ENSMUSG00000024397	Aif1	218.983	0.585179	0.0592512	9.87624	5.28e-23	2.87e-22
ENSMUSG00000008398	Elk3	358.415	0.585174	0.0321366	18.209	4.38e-74	2.74e-72
ENSMUSG00000010660	Plcd1	258.414	0.583945	0.0369954	15.7843	3.99e-56	1.1e-54
ENSMUSG00000067158	Col4a4	50.6707	0.583601	0.0591437	9.86752	5.76e-23	3.12e-22
ENSMUSG00000032377	Plscr4	122.148	0.582112	0.0797722	7.29718	2.94e-13	9.39e-13
ENSMUSG00000007817	Zmiz1	4795.28	0.581699	0.0404483	14.3813	6.78e-47	1.22e-45
ENSMUSG00000036466	Megf11	1314.3	0.581683	0.0460339	12.636	1.34e-36	1.45e-35
ENSMUSG00000041378	Cldn5	1229.74	0.581268	0.0319533	18.1911	6.07e-74	3.77e-72
ENSMUSG00000021219	Rgs6	502.793	0.580041	0.0286223	20.2653	2.6e-91	3.32e-89
ENSMUSG00000039787	Cercam	111.915	0.577902	0.0387744	14.9042	3.09e-50	6.43e-49
ENSMUSG00000039007	Cpq	613.66	0.577765	0.0405522	14.2475	4.65e-46	7.97e-45
ENSMUSG00000032198	Dock6	361.048	0.577643	0.0343838	16.7999	2.45e-63	9.55e-62
ENSMUSG00000040061	Plcb2	72.2469	0.577335	0.0513376	11.2458	2.43e-29	1.81e-28
ENSMUSG00000100017	2410022M11Rik	145.235	0.576573	0.0383234	15.045	3.73e-51	8.03e-50
ENSMUSG00000066278	Vps37b	581.771	0.576241	0.0375152	15.3602	3.03e-53	7.32e-52
ENSMUSG00000030225	Dera	91.5772	0.575758	0.0370984	15.5197	2.55e-54	6.48e-53
ENSMUSG00000028214	Gem	130.062	0.573517	0.0767192	7.47553	7.69e-14	2.54e-13
ENSMUSG00000048939	Atp13a5	381.557	0.573116	0.0330736	17.3285	2.87e-67	1.32e-65
ENSMUSG00000023206	Il15ra	87.0152	0.573036	0.0379895	15.0841	2.06e-51	4.52e-50
ENSMUSG00000025780	Itih5	1671.99	0.573008	0.0436599	13.1244	2.39e-39	2.93e-38
ENSMUSG00000054555	Adam12	223.887	0.572922	0.0471055	12.1625	4.92e-34	4.7e-33
ENSMUSG00000024986	Hhex	78.6604	0.572244	0.0529628	10.8046	3.27e-27	2.19e-26
ENSMUSG00000040747	Cd53	368.292	0.572116	0.0553388	10.3384	4.72e-25	2.83e-24
ENSMUSG00000048482	Bdnf	2313.48	0.571857	0.0493411	11.5899	4.64e-31	3.77e-30
ENSMUSG00000056144	Trim34a	47.5557	0.571794	0.089899	6.3604	2.01e-10	5.33e-10
ENSMUSG00000040181	Fmo1	235.176	0.571148	0.0441467	12.9375	2.76e-38	3.23e-37
ENSMUSG00000037762	Slc16a9	117.134	0.570265	0.0372152	15.3234	5.33e-53	1.27e-51
ENSMUSG00000019929	Dcn	3281.67	0.570204	0.0529265	10.7735	4.59e-27	3.04e-26
ENSMUSG00000033222	Ttf2	102.61	0.570058	0.0490211	11.6288	2.94e-31	2.42e-30
ENSMUSG00000031077	Fadd	84.6014	0.569853	0.034104	16.7093	1.12e-62	4.22e-61
ENSMUSG00000026029	Casp8	112.463	0.56981	0.0413137	13.7923	2.84e-43	4.21e-42
ENSMUSG00000020061	Mybpc1	68.8277	0.56889	0.0764444	7.44188	9.93e-14	3.26e-13
ENSMUSG00000027962	Vcam1	1576.49	0.568374	0.03657	15.5421	1.8e-54	4.66e-53
ENSMUSG00000024036	Slc37a1	108.872	0.567037	0.0387041	14.6506	1.34e-48	2.57e-47
ENSMUSG00000040812	Agbl2	41.9029	0.565961	0.0586108	9.65626	4.62e-22	2.39e-21
ENSMUSG00000025534	Gusb	495.888	0.565407	0.0500703	11.2923	1.43e-29	1.08e-28
ENSMUSG00000057604	Lmcd1	222.416	0.565167	0.0392652	14.3936	5.68e-47	1.02e-45
ENSMUSG00000031827	Cotl1	3370.94	0.565063	0.0500731	11.2847	1.56e-29	1.18e-28
ENSMUSG00000033053	1700028P14Rik	41.1323	0.565041	0.0708307	7.97734	1.5e-15	5.47e-15
ENSMUSG00000033209	Ttc28	642.263	0.563863	0.0359377	15.69	1.77e-55	4.75e-54
ENSMUSG00000022037	Clu	36517.1	0.563826	0.0329094	17.1327	8.46e-66	3.6e-64
ENSMUSG00000027750	Postn	139.639	0.563213	0.0813585	6.92261	4.43e-12	1.31e-11
ENSMUSG00000006281	Tep1	154.346	0.563166	0.0352694	15.9675	2.15e-57	6.34e-56
ENSMUSG00000089665	Fcor	90.3106	0.562678	0.0404323	13.9165	5.03e-44	7.71e-43
ENSMUSG00000036904	Fzd8	206.78	0.562663	0.0369447	15.2299	2.24e-52	5.16e-51
ENSMUSG00000038855	Itpkb	1890.33	0.561222	0.0463904	12.0978	1.08e-33	1.02e-32
ENSMUSG00000042129	Rassf4	307.507	0.560848	0.0449421	12.4793	9.68e-36	1.01e-34
ENSMUSG00000043895	S1pr2	99.3935	0.560763	0.044416	12.6253	1.53e-36	1.65e-35
ENSMUSG00000027954	Efna1	265.797	0.560477	0.0534762	10.4809	1.06e-25	6.55e-25
ENSMUSG00000097877	Gm26703	76.597	0.55982	0.0579534	9.65983	4.47e-22	2.31e-21
ENSMUSG00000035455	Fignl1	37.2551	0.559417	0.0466818	11.9836	4.33e-33	3.92e-32
ENSMUSG00000035692	Isg15	40.4454	0.559338	0.0772619	7.23951	4.5e-13	1.42e-12
ENSMUSG00000009628	Tex15	63.2052	0.559072	0.0560987	9.96587	2.15e-23	1.19e-22
ENSMUSG00000023963	Cyp39a1	54.8823	0.557939	0.0490609	11.3724	5.74e-30	4.44e-29
ENSMUSG00000034664	Itga2b	52.4316	0.557608	0.0560528	9.94791	2.58e-23	1.43e-22
ENSMUSG00000019899	Lama2	641.426	0.556932	0.0344157	16.1825	6.7e-59	2.1e-57
ENSMUSG00000072487	Mroh5	51.5285	0.556875	0.0466404	11.9398	7.34e-33	6.54e-32
ENSMUSG00000037552	Plekhg2	165.298	0.556864	0.0470226	11.8425	2.35e-32	2.05e-31
ENSMUSG00000001228	Uhrf1	47.2267	0.556515	0.0545039	10.2105	1.78e-24	1.04e-23
ENSMUSG00000027715	Ccna2	45.7531	0.556458	0.0514519	10.8151	2.92e-27	1.96e-26
ENSMUSG00000068196	Col8a1	173.072	0.556352	0.0525392	10.5893	3.34e-26	2.13e-25
ENSMUSG00000098905	Zfp953	40.0898	0.555986	0.047459	11.7151	1.07e-31	8.96e-31
ENSMUSG00000028088	Fmo5	169.451	0.555897	0.0386139	14.3963	5.46e-47	9.85e-46
ENSMUSG00000061143	Maml3	371.638	0.555851	0.0354202	15.693	1.69e-55	4.55e-54
ENSMUSG00000031875	Cmtm3	234.321	0.555506	0.0400011	13.8872	7.57e-44	1.15e-42
ENSMUSG00000026946	Nmi	77.2834	0.555264	0.0413302	13.4348	3.78e-41	5.09e-40
ENSMUSG00000042489	Clspn	39.8478	0.554695	0.0603239	9.19527	3.74e-20	1.76e-19
ENSMUSG00000028551	Cdkn2c	77.2286	0.55464	0.0421956	13.1445	1.83e-39	2.26e-38
ENSMUSG00000052085	Dock8	257.957	0.55437	0.0398421	13.9142	5.2e-44	7.97e-43
ENSMUSG00000025283	Sat1	1052.13	0.553851	0.0361681	15.3133	6.24e-53	1.48e-51
ENSMUSG00000048612	Myof	284.138	0.553373	0.0490139	11.2901	1.47e-29	1.11e-28
ENSMUSG00000022371	Col14a1	53.3609	0.552868	0.0708092	7.80785	5.82e-15	2.06e-14
ENSMUSG00000031503	Col4a2	1225.51	0.552593	0.0411052	13.4434	3.37e-41	4.55e-40
ENSMUSG00000029484	Anxa3	278.228	0.552538	0.0578686	9.54815	1.32e-21	6.67e-21
ENSMUSG00000079710	Gm3448	51.0545	0.552511	0.0748926	7.37738	1.61e-13	5.24e-13
ENSMUSG00000041731	Pgm5	202.437	0.552029	0.060968	9.05441	1.37e-19	6.29e-19
ENSMUSG00000042737	Dpm3	289.209	0.550774	0.0506779	10.8681	1.64e-27	1.11e-26
ENSMUSG00000024534	Sncaip	199.13	0.549811	0.0340988	16.1241	1.73e-58	5.36e-57
ENSMUSG00000027524	Edn3	234.004	0.549602	0.0559091	9.83028	8.34e-23	4.47e-22
ENSMUSG00000070327	Rnf213	258.121	0.549329	0.0529827	10.3681	3.46e-25	2.09e-24
ENSMUSG00000024691	Fam111a	72.2438	0.548414	0.0625583	8.76644	1.84e-18	7.91e-18
ENSMUSG00000025400	Tac2	138.3	0.548235	0.0611268	8.96881	3e-19	1.34e-18
ENSMUSG00000095440	Fignl2	47.1754	0.547818	0.0483077	11.3402	8.3e-30	6.36e-29
ENSMUSG00000041809	Efhc1	51.1785	0.546307	0.0546962	9.98803	1.72e-23	9.58e-23
ENSMUSG00000085795	Zfp703	778.753	0.546107	0.0504389	10.8271	2.56e-27	1.72e-26
ENSMUSG00000032006	Pdgfd	285.31	0.546014	0.0462552	11.8044	3.71e-32	3.2e-31
ENSMUSG00000097493	9930014A18Rik	106.481	0.545806	0.046941	11.6275	2.99e-31	2.46e-30
ENSMUSG00000040938	Slc16a11	143.984	0.545426	0.0617993	8.82577	1.09e-18	4.72e-18
ENSMUSG00000037060	Cavin3	410.754	0.545025	0.0316077	17.2434	1.25e-66	5.63e-65
ENSMUSG00000057143	Trim12c	159.908	0.544902	0.0479856	11.3555	6.96e-30	5.36e-29
ENSMUSG00000001123	Lgals9	228.678	0.544526	0.0430493	12.6489	1.13e-36	1.23e-35
ENSMUSG00000005686	Ampd3	803.894	0.544452	0.0450822	12.0769	1.4e-33	1.3e-32
ENSMUSG00000034898	Filip1	387.991	0.544416	0.0452648	12.0274	2.55e-33	2.34e-32
ENSMUSG00000013707	Tnfaip8l2	65.7115	0.544089	0.0605758	8.98195	2.66e-19	1.2e-18
ENSMUSG00000027386	Fbln7	88.4791	0.543841	0.0602908	9.02029	1.88e-19	8.52e-19
ENSMUSG00000030339	Ltbr	255.498	0.543518	0.0407732	13.3303	1.54e-40	2.04e-39
ENSMUSG00000001517	Foxm1	59.9478	0.542984	0.0421334	12.8873	5.31e-38	6.11e-37
ENSMUSG00000021709	Erbin	4015.08	0.542592	0.0333542	16.2676	1.68e-59	5.45e-58
ENSMUSG00000102336	Gm37233	113.423	0.542484	0.0545069	9.95257	2.46e-23	1.36e-22
ENSMUSG00000000167	Pih1d2	56.9699	0.541956	0.0475012	11.4093	3.76e-30	2.94e-29
ENSMUSG00000028989	Angptl7	37.8777	0.541858	0.0625397	8.66422	4.55e-18	1.9e-17
ENSMUSG00000026303	Mlph	66.0387	0.541382	0.0558725	9.6896	3.34e-22	1.74e-21
ENSMUSG00000017146	Brca1	59.8073	0.540445	0.0456111	11.849	2.18e-32	1.9e-31
ENSMUSG00000066258	Trim12a	43.585	0.540079	0.209397	2.57921	0.00990277	0.0141152
ENSMUSG00000034463	Scara3	1056.53	0.537128	0.0416582	12.8937	4.88e-38	5.64e-37
ENSMUSG00000016493	Cd46	41.9593	0.537065	0.0719985	7.4594	8.69e-14	2.87e-13
ENSMUSG00000026514	Cnih3	2691.08	0.536733	0.0396071	13.5514	7.77e-42	1.08e-40
ENSMUSG00000037295	Ldlrap1	120.884	0.536689	0.0417191	12.8644	7.14e-38	8.17e-37
ENSMUSG00000030536	Iqgap1	857.722	0.53658	0.0337716	15.8885	7.61e-57	2.18e-55
ENSMUSG00000051136	Ghsr	59.8718	0.53658	0.119806	4.47874	7.51e-06	1.43e-05
ENSMUSG00000074743	Thbd	630.385	0.536227	0.0699209	7.66905	1.73e-14	5.94e-14
ENSMUSG00000045193	Cirbp	1112.89	0.535935	0.0434659	12.33	6.24e-35	6.22e-34
ENSMUSG00000059991	Nptx2	1403.62	0.534637	0.0903063	5.92025	3.21e-09	7.82e-09
ENSMUSG00000047250	Ptgs1	431.222	0.533675	0.0434685	12.2773	1.2e-34	1.18e-33
ENSMUSG00000026288	Inpp5d	423.8	0.53305	0.0449849	11.8495	2.16e-32	1.89e-31
ENSMUSG00000056708	Ier5	2040.91	0.533008	0.0418208	12.745	3.32e-37	3.7e-36
ENSMUSG00000060519	Tor3a	407.897	0.5329	0.0486764	10.9478	6.81e-28	4.71e-27
ENSMUSG00000022831	Hcls1	160.544	0.532897	0.0529393	10.0662	7.79e-24	4.44e-23
ENSMUSG00000027684	Mecom	81.9283	0.532856	0.0376208	14.1639	1.53e-45	2.56e-44
ENSMUSG00000019917	Septin10	258.227	0.53285	0.0302733	17.6013	2.41e-69	1.23e-67
ENSMUSG00000038843	Gcnt1	127.359	0.532453	0.0585229	9.09819	9.18e-20	4.25e-19
ENSMUSG00000056174	Col8a2	202.887	0.532029	0.0485216	10.9648	5.64e-28	3.93e-27
ENSMUSG00000024978	Gpam	2006.38	0.531752	0.0287844	18.4736	3.37e-76	2.39e-74
ENSMUSG00000056215	Lrguk	38.6551	0.531535	0.0603296	8.81052	1.25e-18	5.39e-18
ENSMUSG00000027474	Ccm2l	73.7396	0.531116	0.0485854	10.9316	8.14e-28	5.61e-27
ENSMUSG00000078921	Tgtp2	63.1025	0.531037	0.117188	4.53147	5.86e-06	1.13e-05
ENSMUSG00000075511	1700001L05Rik	83.8901	0.530791	0.056985	9.31457	1.22e-20	5.9e-20
ENSMUSG00000016028	Celsr1	387.457	0.530316	0.0403888	13.1303	2.21e-39	2.71e-38
ENSMUSG00000024440	Pcdh12	41.93	0.530197	0.0716085	7.40411	1.32e-13	4.3e-13
ENSMUSG00000050908	Tvp23a	860.151	0.529931	0.039727	13.3393	1.37e-40	1.81e-39
ENSMUSG00000054196	Cthrc1	79.5687	0.529885	0.106525	4.97427	6.55e-07	1.36e-06
ENSMUSG00000036422	Pcdh8	3348.7	0.528873	0.0475614	11.1198	1e-28	7.28e-28
ENSMUSG00000021760	Gpx8	242.921	0.528806	0.0473124	11.1769	5.29e-29	3.88e-28
ENSMUSG00000026483	Fam129a	171.646	0.528438	0.0400217	13.2038	8.34e-40	1.05e-38
ENSMUSG00000030125	Lrrc23	102.112	0.528035	0.0586025	9.01046	2.05e-19	9.29e-19
ENSMUSG00000034786	Gpsm3	42.2482	0.528029	0.0579658	9.10931	8.29e-20	3.84e-19
ENSMUSG00000010825	Grid2ip	43.5877	0.527865	0.0937958	5.62782	1.83e-08	4.22e-08
ENSMUSG00000042035	Igsf3	633.634	0.527843	0.0407088	12.9663	1.9e-38	2.23e-37
ENSMUSG00000034906	Ncaph	37.8545	0.527382	0.0590874	8.92546	4.44e-19	1.97e-18
ENSMUSG00000026836	Acvr1	1677.48	0.52729	0.0320007	16.4775	5.33e-61	1.86e-59
ENSMUSG00000055137	Sugct	120.871	0.526765	0.0418713	12.5806	2.7e-36	2.89e-35
ENSMUSG00000074480	Mex3a	152.768	0.526679	0.0373046	14.1183	2.93e-45	4.81e-44
ENSMUSG00000039683	Sdk1	244.229	0.526627	0.0395971	13.2996	2.33e-40	3.05e-39
ENSMUSG00000106651	Gm42608	60.5716	0.526514	0.0724766	7.2646	3.74e-13	1.19e-12
ENSMUSG00000040723	Rcsd1	156.896	0.525853	0.0444012	11.8432	2.33e-32	2.03e-31
ENSMUSG00000001750	Tcirg1	271.323	0.525376	0.0415963	12.6304	1.44e-36	1.55e-35
ENSMUSG00000050195	Scd4	120.128	0.525344	0.108092	4.86017	1.17e-06	2.39e-06
ENSMUSG00000035314	Gdpd5	687.185	0.525318	0.0340381	15.4332	9.79e-54	2.41e-52
ENSMUSG00000044258	Ctla2a	189.958	0.524917	0.0657648	7.98174	1.44e-15	5.28e-15
ENSMUSG00000044345	Marveld1	228.411	0.524191	0.0443695	11.8142	3.3e-32	2.85e-31
ENSMUSG00000026547	Tagln2	463.737	0.523706	0.0531091	9.86095	6.15e-23	3.32e-22
ENSMUSG00000022090	Pdlim2	253.328	0.523647	0.0488186	10.7264	7.65e-27	5.01e-26
ENSMUSG00000030047	Arhgap25	128.457	0.523516	0.0495497	10.5655	4.31e-26	2.73e-25
ENSMUSG00000018381	Abi3	41.5001	0.523335	0.0626199	8.35733	6.42e-17	2.53e-16
ENSMUSG00000040856	Dlk1	443.523	0.523182	0.0882438	5.92882	3.05e-09	7.43e-09
ENSMUSG00000006344	Ggt5	74.2913	0.523147	0.0466224	11.2209	3.22e-29	2.39e-28
ENSMUSG00000022756	Slc7a4	2587.11	0.52185	0.0268955	19.4029	7.29e-84	7.06e-82
ENSMUSG00000097820	E530011L22Rik	173.86	0.521231	0.0318781	16.3507	4.3e-60	1.43e-58
ENSMUSG00000025888	Casp1	68.0828	0.521218	0.0683665	7.62387	2.46e-14	8.36e-14
ENSMUSG00000056501	Cebpb	312.382	0.521055	0.0663491	7.85324	4.05e-15	1.45e-14
ENSMUSG00000038292	Ccdc155	50.1352	0.520895	0.0533001	9.77288	1.47e-22	7.79e-22
ENSMUSG00000030787	Lyve1	45.4417	0.520691	0.103641	5.02397	5.06e-07	1.06e-06
ENSMUSG00000041669	Prima1	60.2897	0.520627	0.0466932	11.1499	7.17e-29	5.23e-28
ENSMUSG00000033318	Gstt2	41.0792	0.52022	0.0566197	9.18797	4e-20	1.88e-19
ENSMUSG00000003849	Nqo1	187.213	0.519721	0.0398601	13.0386	7.38e-39	8.82e-38
ENSMUSG00000035021	Baz1a	61.5192	0.519426	0.0626073	8.29658	1.07e-16	4.17e-16
ENSMUSG00000047735	Samd9l	123.731	0.519231	0.0515368	10.0749	7.13e-24	4.08e-23
ENSMUSG00000108601	Gm44645	43.2405	0.51919	0.0904415	5.74061	9.43e-09	2.22e-08
ENSMUSG00000045679	Pqlc3	126.606	0.519003	0.0398548	13.0223	9.13e-39	1.09e-37
ENSMUSG00000045838	Ccdc9b	269.363	0.518966	0.0306044	16.9573	1.7e-64	6.94e-63
ENSMUSG00000025321	Itgb8	3343.63	0.518744	0.0301532	17.2036	2.49e-66	1.11e-64
ENSMUSG00000026193	Fn1	1999.66	0.518702	0.0495834	10.4612	1.3e-25	8.02e-25
ENSMUSG00000079057	Cyp4v3	328.528	0.517636	0.0312759	16.5506	1.58e-61	5.64e-60
ENSMUSG00000026701	Prdx6	7783.69	0.517192	0.0403684	12.8118	1.41e-37	1.59e-36
ENSMUSG00000023348	Trip6	120.595	0.516648	0.0458767	11.2617	2.03e-29	1.52e-28
ENSMUSG00000024421	Lama3	86.4053	0.516339	0.0495994	10.4102	2.23e-25	1.35e-24
ENSMUSG00000073856	Iqck	106.618	0.516234	0.0358069	14.4172	4.03e-47	7.36e-46
ENSMUSG00000022369	Mtbp	55.753	0.516207	0.0418349	12.3391	5.58e-35	5.57e-34
ENSMUSG00000021134	Srsf5	3168.53	0.515647	0.0456086	11.3059	1.23e-29	9.3e-29
ENSMUSG00000097023	Mir9-3hg	459.829	0.515483	0.0346476	14.8779	4.59e-50	9.46e-49
ENSMUSG00000007888	Crlf1	415.124	0.514748	0.0420169	12.251	1.66e-34	1.62e-33
ENSMUSG00000022817	Itgb5	2217.46	0.513972	0.0447325	11.4899	1.48e-30	1.18e-29
ENSMUSG00000026385	Dbi	3810.01	0.513469	0.0428539	11.9819	4.42e-33	4.01e-32
ENSMUSG00000022098	Bmp1	658.234	0.513377	0.0410584	12.5036	7.13e-36	7.48e-35
ENSMUSG00000058152	Chsy3	202.82	0.512523	0.038696	13.2449	4.83e-40	6.11e-39
ENSMUSG00000002297	Dbf4	41.1803	0.51224	0.0453043	11.3067	1.22e-29	9.23e-29
ENSMUSG00000078922	Tgtp1	62.4745	0.51208	0.118999	4.30324	1.68e-05	3.11e-05
ENSMUSG00000020953	Coch	219.023	0.512033	0.064157	7.98094	1.45e-15	5.32e-15
ENSMUSG00000030560	Ctsc	603.878	0.51184	0.0359463	14.239	5.25e-46	8.95e-45
ENSMUSG00000025701	Alox5	40.2995	0.511757	0.0635188	8.05678	7.83e-16	2.91e-15
ENSMUSG00000020432	Tcn2	786.108	0.511458	0.0426733	11.9854	4.24e-33	3.85e-32
ENSMUSG00000074364	Ehd2	383.159	0.511367	0.0401239	12.7447	3.34e-37	3.71e-36
ENSMUSG00000026928	Card9	41.3133	0.511145	0.0553053	9.24224	2.41e-20	1.15e-19
ENSMUSG00000021242	Npc2	2338.35	0.510712	0.0430702	11.8577	1.96e-32	1.72e-31
ENSMUSG00000039934	Gsap	273.751	0.51067	0.0335148	15.2371	2e-52	4.62e-51
ENSMUSG00000085584	Rtl9	43.9168	0.510662	0.054317	9.4015	5.38e-21	2.64e-20
ENSMUSG00000042857	Gm9776	123.405	0.510463	0.0337178	15.1393	8.92e-52	2e-50
ENSMUSG00000001665	Gstt3	59.0327	0.510334	0.0546602	9.33649	9.96e-21	4.83e-20
ENSMUSG00000068686	Cd59b	43.7914	0.510109	0.0614207	8.30517	9.97e-17	3.89e-16
ENSMUSG00000045761	Togaram2	59.2976	0.509961	0.0573927	8.88548	6.36e-19	2.8e-18
ENSMUSG00000010142	Tnfrsf13b	54.908	0.509818	0.0510278	9.99099	1.67e-23	9.32e-23
ENSMUSG00000002233	Rhoc	392.341	0.509735	0.037442	13.614	3.31e-42	4.7e-41
ENSMUSG00000106535	Gm43031	38.4171	0.509033	0.0547528	9.29692	1.45e-20	6.94e-20
ENSMUSG00000040483	Xaf1	120.376	0.508936	0.0888765	5.72633	1.03e-08	2.41e-08
ENSMUSG00000015950	Ncf1	234.209	0.508468	0.0556002	9.14508	5.96e-20	2.78e-19
ENSMUSG00000011179	Odc1	1973.63	0.508323	0.0454581	11.1822	4.98e-29	3.66e-28
ENSMUSG00000022969	Il10rb	207.098	0.508278	0.0338012	15.0373	4.18e-51	8.99e-50
ENSMUSG00000056220	Pla2g4a	154.239	0.508177	0.0431295	11.7826	4.8e-32	4.12e-31
ENSMUSG00000027447	Cst3	38287.5	0.508118	0.0445565	11.4039	4e-30	3.12e-29
ENSMUSG00000050022	Amz1	388.847	0.507884	0.0423912	11.9809	4.48e-33	4.05e-32
ENSMUSG00000023008	Fmnl3	456.363	0.506948	0.0315608	16.0626	4.67e-58	1.42e-56
ENSMUSG00000031871	Cdh5	546.315	0.506601	0.0353929	14.3136	1.8e-46	3.15e-45
ENSMUSG00000005373	Mlxipl	54.4725	0.506323	0.0593954	8.52461	1.53e-17	6.25e-17
ENSMUSG00000026683	Nuf2	86.5073	0.506322	0.0524205	9.65885	4.51e-22	2.34e-21
ENSMUSG00000073599	Ecscr	48.6352	0.505885	0.0577269	8.76341	1.89e-18	8.11e-18
ENSMUSG00000025366	Esyt1	283.03	0.505538	0.0396961	12.7352	3.77e-37	4.18e-36
ENSMUSG00000014444	Piezo1	181.215	0.505399	0.0409158	12.3522	4.74e-35	4.76e-34
ENSMUSG00000052336	Cx3cr1	2258.82	0.505367	0.0443648	11.3912	4.63e-30	3.6e-29
ENSMUSG00000040296	Ddx58	206.017	0.505146	0.0380076	13.2907	2.62e-40	3.39e-39
ENSMUSG00000047090	Tmem198b	223.34	0.505017	0.0318112	15.8755	9.37e-57	2.67e-55
ENSMUSG00000038195	Rilp	38.3531	0.504929	0.0558873	9.03478	1.64e-19	7.49e-19
ENSMUSG00000034121	Mks1	92.7696	0.504691	0.0392373	12.8625	7.32e-38	8.35e-37
ENSMUSG00000002985	Apoe	51161.9	0.504486	0.047753	10.5645	4.35e-26	2.75e-25
ENSMUSG00000028599	Tnfrsf1b	152.532	0.50416	0.0461637	10.9211	9.14e-28	6.28e-27
ENSMUSG00000103735	Gm38317	93.2215	0.503574	0.0526174	9.57049	1.06e-21	5.41e-21
ENSMUSG00000020439	Smtn	158.793	0.503411	0.037867	13.2942	2.5e-40	3.25e-39
ENSMUSG00000038451	Spsb2	71.4327	0.503148	0.0435172	11.5621	6.42e-31	5.18e-30
ENSMUSG00000052821	Cysltr1	38.7353	0.503143	0.0550811	9.1346	6.56e-20	3.06e-19
ENSMUSG00000050382	Kif7	68.7856	0.502964	0.0366351	13.729	6.81e-43	9.94e-42
ENSMUSG00000051811	Cox6b2	60.3633	0.502439	0.0536855	9.35894	8.05e-21	3.92e-20
ENSMUSG00000106239	Gm9260	57.4661	0.502126	0.0568084	8.83893	9.66e-19	4.21e-18
ENSMUSG00000060224	Pyroxd2	107.762	0.502061	0.065203	7.69996	1.36e-14	4.69e-14
ENSMUSG00000044229	Nxpe4	171.074	0.501979	0.0323495	15.5174	2.65e-54	6.71e-53
ENSMUSG00000037860	Aim2	50.6734	0.500138	0.0519278	9.63142	5.89e-22	3.03e-21
ENSMUSG00000054520	Sh3bp2	141.508	0.499953	0.0408215	12.2473	1.74e-34	1.69e-33
ENSMUSG00000026200	Glb1l	173.33	0.499352	0.0324873	15.3707	2.57e-53	6.25e-52
ENSMUSG00000002602	Axl	2082.28	0.499302	0.0335379	14.8877	3.96e-50	8.18e-49
ENSMUSG00000020052	Ascl1	255.231	0.498643	0.0387743	12.8602	7.54e-38	8.61e-37
ENSMUSG00000027400	Pdyn	487.11	0.49852	0.0745083	6.6908	2.22e-11	6.27e-11
ENSMUSG00000106099	Gm42664	56.2565	0.498517	0.104865	4.75391	2e-06	3.99e-06
ENSMUSG00000033191	Tie1	279.486	0.498007	0.0362916	13.7224	7.46e-43	1.09e-41
ENSMUSG00000001493	Meox1	70.1186	0.497937	0.0495266	10.0539	8.83e-24	5.01e-23
ENSMUSG00000028378	Ptgr1	105.86	0.497235	0.0463683	10.7236	7.89e-27	5.16e-26
ENSMUSG00000042116	Vwa1	778.285	0.496809	0.0394906	12.5804	2.71e-36	2.89e-35
ENSMUSG00000041734	Kirrel	187.098	0.496632	0.0414207	11.99	4.01e-33	3.65e-32
ENSMUSG00000025171	Ubtd1	339.892	0.496536	0.040135	12.3716	3.72e-35	3.76e-34
ENSMUSG00000096054	Syne1	14723	0.496301	0.0288703	17.1907	3.12e-66	1.37e-64
ENSMUSG00000017417	Plxdc1	556.697	0.496273	0.0457875	10.8386	2.26e-27	1.52e-26
ENSMUSG00000079363	Gbp4	52.6907	0.496035	0.0912658	5.43506	5.48e-08	1.23e-07
ENSMUSG00000032232	Cgnl1	736.739	0.49581	0.0402888	12.3064	8.37e-35	8.27e-34
ENSMUSG00000010021	Kif19a	110.747	0.495808	0.0416947	11.8914	1.31e-32	1.16e-31
ENSMUSG00000031616	Ednra	287.071	0.495702	0.031602	15.6858	1.89e-55	5.06e-54
ENSMUSG00000022488	Nckap1l	486.384	0.495306	0.044775	11.0621	1.92e-28	1.36e-27
ENSMUSG00000030796	Tead2	88.6713	0.49529	0.0391655	12.6461	1.18e-36	1.28e-35
ENSMUSG00000020101	Vsir	935.944	0.494984	0.0469256	10.5483	5.17e-26	3.26e-25
ENSMUSG00000107092	Gm7993	464.571	0.494737	0.0472662	10.467	1.22e-25	7.55e-25
ENSMUSG00000034579	Pla2g3	56.3369	0.494546	0.0727659	6.7964	1.07e-11	3.1e-11
ENSMUSG00000040253	Gbp7	199.978	0.494444	0.0438368	11.2792	1.66e-29	1.25e-28
ENSMUSG00000021585	Cast	225.414	0.494371	0.0440561	11.2214	3.2e-29	2.37e-28
ENSMUSG00000022762	Ncam2	2459.32	0.494269	0.0343969	14.3696	8.03e-47	1.43e-45
ENSMUSG00000076617	Ighm	305.111	0.494067	0.0714732	6.91262	4.76e-12	1.4e-11
ENSMUSG00000018217	Pmp22	633.656	0.493692	0.0427298	11.5538	7.06e-31	5.69e-30
ENSMUSG00000087528	9830144P21Rik	45.8637	0.493181	0.0858939	5.74175	9.37e-09	2.21e-08
ENSMUSG00000032680	6820408C15Rik	76.6489	0.492979	0.051874	9.50341	2.03e-21	1.02e-20
ENSMUSG00000032089	Il10ra	162.947	0.492296	0.0466696	10.5485	5.16e-26	3.25e-25
ENSMUSG00000020901	Pik3r5	90.3413	0.491914	0.0467613	10.5197	7.01e-26	4.39e-25
ENSMUSG00000020374	Rasgef1c	69.0385	0.491006	0.0779945	6.29539	3.07e-10	8.01e-10
ENSMUSG00000029798	Herc6	134.676	0.490926	0.0411105	11.9416	7.18e-33	6.4e-32
ENSMUSG00000031974	Abcb10	1279.52	0.490734	0.0347908	14.1053	3.52e-45	5.76e-44
ENSMUSG00000054509	Parp4	227.374	0.490715	0.0299527	16.383	2.53e-60	8.51e-59
ENSMUSG00000042707	Dnali1	90.1288	0.490312	0.0655526	7.47967	7.45e-14	2.47e-13
ENSMUSG00000032373	Car12	1549.65	0.490163	0.0726792	6.74421	1.54e-11	4.39e-11
ENSMUSG00000029771	Irf5	110.148	0.489709	0.0520992	9.39954	5.48e-21	2.69e-20
ENSMUSG00000022758	P2rx6	208.827	0.489639	0.0256592	19.0824	3.53e-81	3.11e-79
ENSMUSG00000073633	Fbxo36	73.3676	0.488786	0.0413674	11.8157	3.24e-32	2.81e-31
ENSMUSG00000038811	Gngt2	48.7277	0.488775	0.0707742	6.90611	4.98e-12	1.47e-11
ENSMUSG00000033777	Tlr13	129.135	0.488727	0.0577524	8.46246	2.62e-17	1.05e-16
ENSMUSG00000031170	Slc38a5	218.365	0.488588	0.0652372	7.48941	6.92e-14	2.3e-13
ENSMUSG00000043099	Hic1	96.5846	0.488205	0.0514854	9.48239	2.49e-21	1.24e-20
ENSMUSG00000020844	Nxn	500.329	0.48804	0.0481929	10.1268	4.2e-24	2.43e-23
ENSMUSG00000094017	Gm13160	44.426	0.487928	0.0560187	8.7101	3.04e-18	1.28e-17
ENSMUSG00000026637	Traf5	46.0094	0.487618	0.04297	11.3479	7.6e-30	5.84e-29
ENSMUSG00000025937	Lactb2	434.551	0.487159	0.0240594	20.2482	3.69e-91	4.66e-89
ENSMUSG00000024810	Il33	1149.01	0.486355	0.0455419	10.6793	1.27e-26	8.24e-26
ENSMUSG00000026697	Myoc	634.908	0.486183	0.091481	5.31458	1.07e-07	2.35e-07
ENSMUSG00000031853	Map3k21	83.1895	0.485384	0.0373972	12.9791	1.61e-38	1.89e-37
ENSMUSG00000044583	Tlr7	142.711	0.485125	0.064623	7.507	6.05e-14	2.01e-13
ENSMUSG00000038677	Scube3	117.961	0.485121	0.0431214	11.2501	2.31e-29	1.73e-28
ENSMUSG00000032679	Cd59a	468.563	0.485054	0.0523611	9.26364	1.98e-20	9.43e-20
ENSMUSG00000066196	Spag8	36.8136	0.485008	0.056683	8.5565	1.16e-17	4.77e-17
ENSMUSG00000057337	Chst3	185.71	0.485001	0.039413	12.3056	8.45e-35	8.34e-34
ENSMUSG00000026433	Rab29	146.042	0.484695	0.0398191	12.1724	4.36e-34	4.17e-33
ENSMUSG00000029420	Rimbp2	4849.78	0.484411	0.0355876	13.6118	3.41e-42	4.84e-41
ENSMUSG00000028919	Arhgef19	364.479	0.484082	0.0610415	7.93038	2.18e-15	7.91e-15
ENSMUSG00000037366	Pafah2	230.561	0.483593	0.0296037	16.3356	5.51e-60	1.82e-58
ENSMUSG00000038242	Aox4	115.394	0.483547	0.149133	3.24239	0.0011853	0.0018562
ENSMUSG00000074457	S100a16	1671.15	0.483447	0.0343998	14.0538	7.31e-45	1.17e-43
ENSMUSG00000035000	Dpp4	60.8546	0.483347	0.0707569	6.8311	8.43e-12	2.45e-11
ENSMUSG00000027560	Dok5	519.064	0.483253	0.0516819	9.35052	8.72e-21	4.24e-20
ENSMUSG00000004626	Stxbp2	396.039	0.481872	0.0346028	13.9258	4.42e-44	6.8e-43
ENSMUSG00000092035	Peg10	1467.43	0.481837	0.0676469	7.12282	1.06e-12	3.27e-12
ENSMUSG00000031654	Cbln1	222.408	0.481037	0.109635	4.38761	1.15e-05	2.15e-05
ENSMUSG00000039851	4932438H23Rik	47.8627	0.480814	0.0500568	9.60538	7.59e-22	3.88e-21
ENSMUSG00000027331	Knstrn	37.6109	0.480316	0.0535052	8.977	2.78e-19	1.25e-18
ENSMUSG00000020709	Adap2	93.5881	0.480234	0.0419238	11.4549	2.22e-30	1.75e-29
ENSMUSG00000019718	L3hypdh	54.1372	0.48003	0.0471008	10.1916	2.16e-24	1.27e-23
ENSMUSG00000038650	Rnh1	1203.33	0.479862	0.02516	19.0724	4.28e-81	3.74e-79
ENSMUSG00000061524	Zic2	582.459	0.479033	0.054011	8.86917	7.37e-19	3.23e-18
ENSMUSG00000026749	Nek6	1740.92	0.478511	0.0326465	14.6574	1.21e-48	2.33e-47
ENSMUSG00000047419	Cmya5	129.502	0.478392	0.0572912	8.35017	6.82e-17	2.68e-16
ENSMUSG00000018042	Cyb5r3	2208.59	0.478121	0.0273274	17.496	1.54e-68	7.53e-67
ENSMUSG00000022178	Ajuba	88.7001	0.477806	0.0540524	8.83967	9.6e-19	4.18e-18
ENSMUSG00000053897	Slc39a8	175.241	0.476929	0.0330529	14.4292	3.39e-47	6.21e-46
ENSMUSG00000056204	Pgpep1	629.14	0.476783	0.043159	11.0471	2.26e-28	1.61e-27
ENSMUSG00000042284	Itga1	227.391	0.476746	0.0398444	11.9652	5.41e-33	4.86e-32
ENSMUSG00000021884	Hacl1	206.319	0.476706	0.0354275	13.4558	2.85e-41	3.86e-40
ENSMUSG00000052415	Tchh	155.524	0.476665	0.0385468	12.3659	4e-35	4.03e-34
ENSMUSG00000027803	Wwtr1	1000.87	0.476489	0.0380646	12.5179	5.96e-36	6.28e-35
ENSMUSG00000038393	Txnip	699.584	0.476082	0.051143	9.30884	1.29e-20	6.22e-20
ENSMUSG00000032577	Mapkapk3	77.7857	0.476037	0.0481879	9.87878	5.15e-23	2.8e-22
ENSMUSG00000078815	Cacng6	64.0481	0.475146	0.0690557	6.88062	5.96e-12	1.75e-11
ENSMUSG00000013367	Iglon5	859.028	0.475068	0.0208	22.8398	1.85e-115	5.43e-113
ENSMUSG00000025076	Casp7	72.3862	0.47466	0.0391733	12.117	8.59e-34	8.08e-33
ENSMUSG00000024420	Zfp521	450.024	0.474659	0.0357136	13.2907	2.62e-40	3.39e-39
ENSMUSG00000055799	Tcf7l1	154.263	0.474398	0.0376198	12.6103	1.85e-36	2e-35
ENSMUSG00000022639	Dubr	482.582	0.473722	0.0502102	9.43478	3.92e-21	1.94e-20
ENSMUSG00000026880	Stom	503.52	0.473452	0.0359401	13.1734	1.25e-39	1.55e-38
ENSMUSG00000080845	Gm9115	72.1492	0.472976	0.0570947	8.28406	1.19e-16	4.62e-16
ENSMUSG00000069893	9930111J21Rik1	66.765	0.472828	0.0572353	8.26113	1.44e-16	5.58e-16
ENSMUSG00000032609	Klhdc8b	501.792	0.472376	0.033283	14.1927	1.02e-45	1.71e-44
ENSMUSG00000024769	Cdc42bpg	219.326	0.472207	0.0333584	14.1556	1.73e-45	2.87e-44
ENSMUSG00000038181	Chpf2	677.56	0.472184	0.0320931	14.7129	5.32e-49	1.04e-47
ENSMUSG00000031971	Ccsap	1675.07	0.471679	0.0243053	19.4064	6.82e-84	6.64e-82
ENSMUSG00000041695	Kcnj2	500.639	0.47155	0.0465366	10.1329	3.95e-24	2.28e-23
ENSMUSG00000090035	Galnt4	230.318	0.470897	0.0302245	15.58	9.96e-55	2.6e-53
ENSMUSG00000000792	Slc5a5	213.101	0.470514	0.0505009	9.31694	1.2e-20	5.77e-20
ENSMUSG00000054717	Hmgb2	115.091	0.469809	0.0457909	10.2599	1.07e-24	6.33e-24
ENSMUSG00000069892	9930111J21Rik2	152.57	0.469672	0.0499449	9.40379	5.26e-21	2.59e-20
ENSMUSG00000041143	Tmco4	98.3022	0.469027	0.0394101	11.9012	1.17e-32	1.03e-31
ENSMUSG00000005803	Sqor	222.311	0.468133	0.03503	13.3638	9.84e-41	1.31e-39
ENSMUSG00000032495	Lrrc2	55.8801	0.46796	0.0468827	9.98152	1.84e-23	1.02e-22
ENSMUSG00000040164	Kcns1	180.718	0.467163	0.0614754	7.59918	2.98e-14	1.01e-13
ENSMUSG00000025225	Nfkb2	114.207	0.466996	0.045908	10.1724	2.63e-24	1.53e-23
ENSMUSG00000091952	Gm17709	202.745	0.466981	0.0466851	10.0028	1.48e-23	8.3e-23
ENSMUSG00000026167	Wnt10a	135.232	0.465773	0.0623898	7.46553	8.3e-14	2.74e-13
ENSMUSG00000004043	Stat5a	95.4065	0.465523	0.0409262	11.3747	5.59e-30	4.33e-29
ENSMUSG00000091586	Cyp4f17	65.5337	0.465004	0.0502152	9.26023	2.04e-20	9.73e-20
ENSMUSG00000031962	Cdh15	61.0949	0.464755	0.0904515	5.13817	2.77e-07	5.92e-07
ENSMUSG00000047361	Gm973	268.538	0.464695	0.0448024	10.3721	3.32e-25	2.01e-24
ENSMUSG00000031389	Arhgap4	75.1299	0.464603	0.0605377	7.6746	1.66e-14	5.7e-14
ENSMUSG00000026222	Sp100	102.159	0.464148	0.0486648	9.53765	1.46e-21	7.37e-21
ENSMUSG00000040170	Fmo2	50.9599	0.4641	0.0702697	6.60456	3.99e-11	1.11e-10
ENSMUSG00000044551	9930012K11Rik	36.5308	0.463947	0.0428841	10.8186	2.81e-27	1.89e-26
ENSMUSG00000110332	Gm19935	165.094	0.463425	0.0706613	6.5584	5.44e-11	1.5e-10
ENSMUSG00000026779	Mastl	43.8145	0.463082	0.0396425	11.6815	1.59e-31	1.32e-30
ENSMUSG00000066894	Vsig10	63.7502	0.463014	0.0414163	11.1795	5.14e-29	3.77e-28
ENSMUSG00000030271	Ogg1	107.104	0.462958	0.0618381	7.48661	7.07e-14	2.34e-13
ENSMUSG00000036867	Smad6	79.9062	0.4622	0.0479868	9.63183	5.87e-22	3.01e-21
ENSMUSG00000027570	Col9a3	458.118	0.461345	0.0409978	11.2529	2.24e-29	1.68e-28
ENSMUSG00000002459	Rgs20	633.732	0.460778	0.0267158	17.2474	1.17e-66	5.29e-65
ENSMUSG00000098097	6530403H02Rik	83.8241	0.460496	0.0420825	10.9427	7.2e-28	4.98e-27
ENSMUSG00000020799	Tekt1	114.231	0.460454	0.0504216	9.13208	6.72e-20	3.12e-19
ENSMUSG00000020599	Rgs9	197.725	0.460426	0.0394503	11.671	1.79e-31	1.49e-30
ENSMUSG00000022894	Adamts5	70.5969	0.459306	0.0514852	8.92112	4.62e-19	2.05e-18
ENSMUSG00000030319	Cand2	201.159	0.459194	0.0339199	13.5376	9.38e-42	1.3e-40
ENSMUSG00000043531	Sorcs1	616.058	0.458812	0.0521645	8.79549	1.42e-18	6.14e-18
ENSMUSG00000038188	Scarf1	61.6017	0.458624	0.0381852	12.0105	3.13e-33	2.86e-32
ENSMUSG00000002835	Chaf1a	106.048	0.458203	0.0381094	12.0234	2.68e-33	2.45e-32
ENSMUSG00000003420	Fcgrt	571.701	0.458176	0.0380073	12.0549	1.83e-33	1.68e-32
ENSMUSG00000001473	Tubb6	194.476	0.458113	0.0600153	7.63327	2.29e-14	7.79e-14
ENSMUSG00000074280	Gm6166	668.782	0.457477	0.109793	4.16673	3.09e-05	5.6e-05
ENSMUSG00000045349	Sh2d5	1751.6	0.457204	0.0372106	12.2869	1.06e-34	1.05e-33
ENSMUSG00000039031	Arhgap18	259.31	0.45716	0.0310449	14.7258	4.4e-49	8.63e-48
ENSMUSG00000019866	Crybg1	54.8717	0.457112	0.0571421	7.99957	1.25e-15	4.58e-15
ENSMUSG00000022475	Hdac7	382.281	0.45695	0.035963	12.7061	5.47e-37	6.03e-36
ENSMUSG00000060126	Tpt1	17357.4	0.456525	0.0344036	13.2697	3.47e-40	4.43e-39
ENSMUSG00000032456	Nmnat3	50.0659	0.456407	0.055343	8.24688	1.63e-16	6.26e-16
ENSMUSG00000022358	Fbxo32	795.456	0.4564	0.0360892	12.6464	1.17e-36	1.27e-35
ENSMUSG00000020474	Polm	178.786	0.45631	0.0376575	12.1174	8.55e-34	8.05e-33
ENSMUSG00000023935	Spats1	48.756	0.455618	0.0445456	10.2281	1.48e-24	8.73e-24
ENSMUSG00000033542	Arhgef5	120.824	0.455547	0.0418175	10.8937	1.24e-27	8.42e-27
ENSMUSG00000009566	Fpgs	157.556	0.454834	0.0352952	12.8866	5.36e-38	6.15e-37
ENSMUSG00000089999	Gm6485	128.827	0.454284	0.0336347	13.5064	1.43e-41	1.97e-40
ENSMUSG00000073802	Cdkn2b	35.2557	0.45345	0.0482156	9.40462	5.22e-21	2.57e-20
ENSMUSG00000047904	Sstr2	495.806	0.453368	0.0531538	8.52936	1.47e-17	6e-17
ENSMUSG00000035914	Cd276	276.399	0.453302	0.0279807	16.2005	5e-59	1.58e-57
ENSMUSG00000028583	Pdpn	593.356	0.453194	0.0375821	12.0588	1.74e-33	1.61e-32
ENSMUSG00000025407	Gli1	60.4905	0.453142	0.0655735	6.91045	4.83e-12	1.42e-11
ENSMUSG00000034708	Grn	2053.9	0.453118	0.0417897	10.8428	2.16e-27	1.46e-26
ENSMUSG00000033420	Antxr1	700.038	0.452614	0.0417155	10.85	1.99e-27	1.35e-26
ENSMUSG00000025161	Slc16a3	75.8514	0.452538	0.0545365	8.2979	1.06e-16	4.13e-16
ENSMUSG00000042251	Pm20d1	187.985	0.452533	0.0505261	8.95642	3.35e-19	1.5e-18
ENSMUSG00000024308	Tapbp	823.784	0.45214	0.0293395	15.4106	1.39e-53	3.4e-52
ENSMUSG00000002059	Rab34	324.928	0.451907	0.0316439	14.281	2.87e-46	4.98e-45
ENSMUSG00000026094	Stk17b	208.654	0.45101	0.0379094	11.897	1.23e-32	1.08e-31
ENSMUSG00000045932	Ifit2	290.066	0.450859	0.0399457	11.2868	1.52e-29	1.15e-28
ENSMUSG00000058586	Serhl	85.2475	0.450837	0.042245	10.6719	1.38e-26	8.91e-26
ENSMUSG00000031216	Stard8	383.507	0.450465	0.0298696	15.0811	2.16e-51	4.72e-50
ENSMUSG00000032688	Malt1	119.49	0.450358	0.0442467	10.1783	2.48e-24	1.45e-23
ENSMUSG00000039713	Plekhg5	3445.31	0.449265	0.0236655	18.984	2.32e-80	1.91e-78
ENSMUSG00000051224	Tceanc	77.0827	0.449228	0.0334186	13.4425	3.41e-41	4.61e-40
ENSMUSG00000033355	Rtp4	55.6484	0.448745	0.0677577	6.62279	3.52e-11	9.83e-11
ENSMUSG00000022261	Sdc2	2037.97	0.448079	0.0277673	16.137	1.4e-58	4.37e-57
ENSMUSG00000024621	Csf1r	3607.32	0.448068	0.04218	10.6228	2.34e-26	1.5e-25
ENSMUSG00000029710	Ephb4	238.177	0.448056	0.0407284	11.0011	3.78e-28	2.65e-27
ENSMUSG00000028328	Tmod1	528.162	0.447993	0.0306275	14.6272	1.88e-48	3.59e-47
ENSMUSG00000027187	Cat	2094.68	0.447536	0.0266403	16.7992	2.47e-63	9.63e-62
ENSMUSG00000018899	Irf1	223.874	0.447528	0.03586	12.4799	9.61e-36	9.99e-35
ENSMUSG00000028807	Zbtb8a	90.0259	0.447242	0.0444323	10.0657	7.83e-24	4.46e-23
ENSMUSG00000057054	Inca1	85.5234	0.446603	0.0601827	7.42078	1.16e-13	3.81e-13
ENSMUSG00000026028	Trak2	10335	0.446116	0.0312996	14.2531	4.29e-46	7.38e-45
ENSMUSG00000000957	Mmp14	553.028	0.446087	0.033005	13.5157	1.26e-41	1.74e-40
ENSMUSG00000031628	Casp3	388.379	0.44563	0.023817	18.7106	4.06e-78	3.1e-76
ENSMUSG00000025504	Eps8l2	76.5064	0.44538	0.0454982	9.78896	1.26e-22	6.67e-22
ENSMUSG00000044921	Rassf9	55.7874	0.445256	0.0416357	10.6941	1.08e-26	7.05e-26
ENSMUSG00000020788	Atp2a3	249.195	0.444486	0.0484973	9.16518	4.95e-20	2.32e-19
ENSMUSG00000021194	Chga	4636.68	0.444326	0.0502402	8.84403	9.23e-19	4.03e-18
ENSMUSG00000070509	Rgma	1991.99	0.443811	0.0268816	16.5098	3.12e-61	1.1e-59
ENSMUSG00000046731	Kctd11	76.197	0.443735	0.0443176	10.0126	1.34e-23	7.53e-23
ENSMUSG00000045094	Arhgef37	42.2848	0.443592	0.0624397	7.10433	1.21e-12	3.72e-12
ENSMUSG00000031101	Sash3	78.6667	0.44319	0.0510339	8.68423	3.81e-18	1.61e-17
ENSMUSG00000027660	Skil	4210.41	0.44306	0.0477029	9.2879	1.57e-20	7.54e-20
ENSMUSG00000085555	2610035F20Rik	37.514	0.442581	0.059666	7.41764	1.19e-13	3.89e-13
ENSMUSG00000029298	Gbp9	125.663	0.442208	0.0604039	7.32085	2.46e-13	7.92e-13
ENSMUSG00000032446	Eomes	58.7748	0.442128	0.122729	3.60246	0.000315214	0.000521381
ENSMUSG00000050732	Vamp8	239.404	0.441951	0.044749	9.8762	5.28e-23	2.87e-22
ENSMUSG00000023942	Slc29a1	403.569	0.441805	0.0236613	18.6721	8.36e-78	6.3e-76
ENSMUSG00000034706	Dnaic2	82.1531	0.441236	0.0500684	8.81267	1.22e-18	5.29e-18
ENSMUSG00000027641	Rbl1	85.3625	0.440831	0.0389089	11.3298	9.34e-30	7.13e-29
ENSMUSG00000045532	C1ql1	416.863	0.440691	0.0383574	11.4891	1.5e-30	1.19e-29
ENSMUSG00000020961	Ston2	579.353	0.440583	0.0367385	11.9924	3.9e-33	3.54e-32
ENSMUSG00000090336	Cfap97d2	37.303	0.440227	0.0627119	7.01983	2.22e-12	6.69e-12
ENSMUSG00000043943	Naalad2	62.3756	0.440141	0.0494029	8.90923	5.14e-19	2.27e-18
ENSMUSG00000026649	Cfap126	84.2183	0.439742	0.0683655	6.43221	1.26e-10	3.39e-10
ENSMUSG00000063681	Crb1	61.4516	0.438912	0.0559681	7.84217	4.43e-15	1.58e-14
ENSMUSG00000026189	Pecr	113.88	0.438572	0.0297183	14.7576	2.75e-49	5.46e-48
ENSMUSG00000033295	Ptprf	3432.83	0.438399	0.0386042	11.3562	6.91e-30	5.32e-29
ENSMUSG00000010064	Slc38a3	2720.25	0.438379	0.038783	11.3034	1.26e-29	9.56e-29
ENSMUSG00000040997	Abhd4	2477.54	0.437799	0.0310459	14.1017	3.71e-45	6.05e-44
ENSMUSG00000031586	Rbpms	101.866	0.437698	0.0395387	11.0701	1.75e-28	1.25e-27
ENSMUSG00000030110	Ret	239.991	0.437023	0.0683653	6.39247	1.63e-10	4.36e-10
ENSMUSG00000024696	Lpxn	41.0242	0.43688	0.0675486	6.46764	9.95e-11	2.7e-10
ENSMUSG00000018983	E2f2	38.105	0.436722	0.0462815	9.43622	3.86e-21	1.91e-20
ENSMUSG00000097166	9330179D12Rik	34.9087	0.436024	0.0513433	8.49232	2.03e-17	8.2e-17
ENSMUSG00000098112	Bin2	208.122	0.435923	0.0479617	9.08898	1e-19	4.62e-19
ENSMUSG00000024960	Plcb3	671.705	0.435873	0.0281477	15.4852	4.37e-54	1.1e-52
ENSMUSG00000041696	Rasl12	121.405	0.435493	0.0306204	14.2223	6.66e-46	1.13e-44
ENSMUSG00000061740	Cyp2d22	1256.07	0.435119	0.0540809	8.04572	8.57e-16	3.18e-15
ENSMUSG00000030351	Tspan11	99.4527	0.434893	0.125776	3.45768	0.000544847	0.000882133
ENSMUSG00000040840	4930579G18Rik	46.1236	0.434785	0.07593	5.72612	1.03e-08	2.42e-08
ENSMUSG00000029761	Cald1	1753.84	0.434698	0.0274412	15.8411	1.62e-56	4.54e-55
ENSMUSG00000018809	Smyd4	507.692	0.434697	0.0228552	19.0196	1.17e-80	9.81e-79
ENSMUSG00000084319	Tpt1-ps3	4164.55	0.434559	0.0370602	11.7258	9.4e-32	7.92e-31
ENSMUSG00000032135	Mcam	613.104	0.434266	0.0346598	12.5294	5.16e-36	5.44e-35
ENSMUSG00000002083	Bbc3	148.702	0.434208	0.0456453	9.51266	1.86e-21	9.34e-21
ENSMUSG00000052151	Plpp2	99.958	0.434082	0.0447359	9.70323	2.92e-22	1.53e-21
ENSMUSG00000070604	Vsig10l	70.8598	0.433993	0.0330659	13.1251	2.36e-39	2.9e-38
ENSMUSG00000063286	Gm8995	59.7523	0.433387	0.0795658	5.4469	5.13e-08	1.15e-07
ENSMUSG00000022701	Ccdc191	140.104	0.433092	0.026326	16.4511	8.23e-61	2.84e-59
ENSMUSG00000029452	Tmem116	69.9801	0.433057	0.0415531	10.4218	1.97e-25	1.2e-24
ENSMUSG00000034957	Cebpa	577.786	0.432894	0.0448915	9.64312	5.26e-22	2.71e-21
ENSMUSG00000071604	Fam189a2	366.224	0.432744	0.0412163	10.4993	8.7e-26	5.41e-25
ENSMUSG00000086918	4930429F24Rik	45.2177	0.432037	0.0711411	6.07296	1.26e-09	3.14e-09
ENSMUSG00000041859	Mcm3	114.791	0.431618	0.0403001	10.7101	9.13e-27	5.95e-26
ENSMUSG00000052056	Zfp217	157.172	0.431204	0.0270626	15.9335	3.71e-57	1.08e-55
ENSMUSG00000004040	Stat3	1912.33	0.431072	0.0380329	11.3342	8.89e-30	6.79e-29
ENSMUSG00000029563	Foxp2	83.8464	0.430545	0.0695975	6.18622	6.16e-10	1.58e-09
ENSMUSG00000046794	Ppp1r3b	71.6069	0.430314	0.0557796	7.71454	1.21e-14	4.19e-14
ENSMUSG00000097083	D930019O06Rik	84.9892	0.430194	0.0458626	9.38005	6.59e-21	3.22e-20
ENSMUSG00000110656	Gm20735	62.0636	0.430189	0.0385506	11.1591	6.47e-29	4.73e-28
ENSMUSG00000028111	Ctsk	75.7254	0.430081	0.0477977	8.99793	2.3e-19	1.04e-18
ENSMUSG00000030956	Fam53b	1131.5	0.429616	0.0323441	13.2826	2.92e-40	3.77e-39
ENSMUSG00000064262	Gimap8	44.3376	0.429432	0.047656	9.01108	2.04e-19	9.25e-19
ENSMUSG00000086043	Gm12473	37.5988	0.429246	0.0482378	8.89853	5.66e-19	2.5e-18
ENSMUSG00000023905	Tnfrsf12a	118.846	0.428582	0.10503	4.08055	4.49e-05	8.03e-05
ENSMUSG00000022382	Wnt7b	1967.71	0.428553	0.0404383	10.5977	3.05e-26	1.95e-25
ENSMUSG00000024055	Cyp4f13	142.803	0.428373	0.0406244	10.5447	5.37e-26	3.38e-25
ENSMUSG00000017405	Nek8	67.251	0.428061	0.0394202	10.8589	1.81e-27	1.23e-26
ENSMUSG00000038168	P3h2	93.7409	0.42804	0.0452687	9.45553	3.21e-21	1.6e-20
ENSMUSG00000042613	Pbxip1	2547.76	0.427857	0.0381381	11.2186	3.3e-29	2.45e-28
ENSMUSG00000041797	Abca9	492.524	0.427831	0.0528987	8.08774	6.08e-16	2.27e-15
ENSMUSG00000039087	Rreb1	693.059	0.427797	0.0704479	6.07252	1.26e-09	3.15e-09
ENSMUSG00000025358	Cdk2	59.5694	0.427755	0.0423293	10.1054	5.23e-24	3.01e-23
ENSMUSG00000028019	Pdgfc	288.844	0.427738	0.0387871	11.0278	2.81e-28	1.98e-27
ENSMUSG00000022148	Fyb	193.731	0.427704	0.0412599	10.3661	3.54e-25	2.13e-24
ENSMUSG00000018845	Unc45b	41.5915	0.427151	0.0479486	8.90851	5.17e-19	2.29e-18
ENSMUSG00000015647	Lama5	250.699	0.426169	0.0359417	11.8572	1.97e-32	1.73e-31
ENSMUSG00000019851	Perp	134.834	0.425725	0.0602681	7.06385	1.62e-12	4.94e-12
ENSMUSG00000035805	Mlc1	7074.66	0.425627	0.034841	12.2162	2.55e-34	2.46e-33
ENSMUSG00000031972	Acta1	178.599	0.425484	0.0356032	11.9507	6.44e-33	5.75e-32
ENSMUSG00000021838	Samd4	794.359	0.425432	0.0455871	9.33229	1.04e-20	5.01e-20
ENSMUSG00000029810	Tmem176b	1127.14	0.425318	0.039489	10.7705	4.74e-27	3.14e-26
ENSMUSG00000026469	Xpr1	6432.71	0.424307	0.0293293	14.467	1.96e-47	3.61e-46
ENSMUSG00000010358	Ifi35	39.058	0.424218	0.0656259	6.46419	1.02e-10	2.76e-10
ENSMUSG00000030281	Il17rc	97.9225	0.423688	0.0401694	10.5475	5.22e-26	3.29e-25
ENSMUSG00000095865	Gm13237	109.792	0.423526	0.0452042	9.36918	7.31e-21	3.57e-20
ENSMUSG00000037813	D630003M21Rik	160.512	0.42333	0.0503607	8.40597	4.24e-17	1.69e-16
ENSMUSG00000096995	2810029C07Rik	83.6796	0.423197	0.0624377	6.77791	1.22e-11	3.5e-11
ENSMUSG00000032523	Hhatl	246.411	0.423088	0.0405233	10.4406	1.62e-25	9.9e-25
ENSMUSG00000074890	Lcmt2	204.87	0.42289	0.0277433	15.243	1.83e-52	4.23e-51
ENSMUSG00000031548	Sfrp1	444.541	0.422748	0.0496643	8.51211	1.71e-17	6.93e-17
ENSMUSG00000002897	Il17ra	326.259	0.422256	0.0361731	11.6732	1.75e-31	1.46e-30
ENSMUSG00000071648	Rom1	145.609	0.422112	0.0373233	11.3096	1.18e-29	8.92e-29
ENSMUSG00000026142	Rhbdd1	346.142	0.421987	0.0249749	16.8964	4.78e-64	1.9e-62
ENSMUSG00000032754	Slc8b1	228.636	0.421855	0.036361	11.6018	4.03e-31	3.3e-30
ENSMUSG00000080950	Gm7278	73.2742	0.421802	0.0542357	7.7772	7.41e-15	2.6e-14
ENSMUSG00000026970	Rbms1	481.294	0.42165	0.0288926	14.5937	3.08e-48	5.81e-47
ENSMUSG00000028223	Decr1	616.434	0.420896	0.031922	13.1851	1.07e-39	1.33e-38
ENSMUSG00000037280	Galnt6	480.589	0.420853	0.0442916	9.50185	2.06e-21	1.03e-20
ENSMUSG00000086448	9330162012Rik	69.2053	0.42085	0.0353253	11.9135	1.01e-32	8.91e-32
ENSMUSG00000033029	1700088E04Rik	46.9611	0.420587	0.0428085	9.82485	8.8e-23	4.72e-22
ENSMUSG00000037683	Armc3	56.0202	0.420407	0.0673071	6.2461	4.21e-10	1.09e-09
ENSMUSG00000063060	Sox7	67.9398	0.419452	0.0437802	9.58085	9.62e-22	4.9e-21
ENSMUSG00000043279	Trim56	456.603	0.418504	0.0327617	12.7742	2.29e-37	2.56e-36
ENSMUSG00000071103	1700029J07Rik	49.3504	0.418479	0.0535943	7.80829	5.8e-15	2.05e-14
ENSMUSG00000037465	Klf10	1199.76	0.418393	0.0664206	6.29915	2.99e-10	7.82e-10
ENSMUSG00000027239	Mdk	350.715	0.418223	0.0367163	11.3907	4.65e-30	3.61e-29
ENSMUSG00000035431	Sstr1	671.23	0.417986	0.0367905	11.3613	6.52e-30	5.03e-29
ENSMUSG00000051735	Rinl	68.6536	0.417986	0.043949	9.51071	1.89e-21	9.51e-21
ENSMUSG00000050121	Opalin	486.036	0.417895	0.0598551	6.98177	2.91e-12	8.71e-12
ENSMUSG00000059854	Hydin	64.027	0.417702	0.0673397	6.20291	5.54e-10	1.42e-09
ENSMUSG00000101856	1700096K18Rik	63.047	0.417539	0.0410976	10.1597	3e-24	1.75e-23
ENSMUSG00000008734	Gprc5b	7259.2	0.417418	0.0286585	14.5652	4.67e-48	8.77e-47
ENSMUSG00000010751	Tnfrsf22	55.3856	0.41691	0.0382647	10.8954	1.21e-27	8.27e-27
ENSMUSG00000024552	Slc14a2	38.37	0.41689	0.0800176	5.20998	1.89e-07	4.08e-07
ENSMUSG00000035686	Thrsp	1031.39	0.416578	0.0369894	11.2621	2.02e-29	1.51e-28
ENSMUSG00000052407	Ccdc171	65.3036	0.416346	0.0523586	7.95183	1.84e-15	6.69e-15
ENSMUSG00000037940	Inpp4b	430.832	0.415806	0.0287965	14.4395	2.92e-47	5.36e-46
ENSMUSG00000002147	Stat6	288.268	0.415629	0.0360603	11.526	9.76e-31	7.83e-30
ENSMUSG00000041219	Arhgap11a	114.524	0.415534	0.0323356	12.8507	8.53e-38	9.71e-37
ENSMUSG00000024049	Myom1	53.4845	0.415314	0.0445166	9.32942	1.06e-20	5.15e-20
ENSMUSG00000040280	Ndufa4l2	65.0474	0.415151	0.0370154	11.2156	3.42e-29	2.53e-28
ENSMUSG00000052301	Doc2a	242.281	0.414572	0.0499528	8.29928	1.05e-16	4.08e-16
ENSMUSG00000026321	Tnfrsf11a	78.077	0.414572	0.04517	9.17804	4.39e-20	2.06e-19
ENSMUSG00000022490	Ppp1r1a	2265.78	0.414419	0.0247481	16.7455	6.11e-63	2.33e-61
ENSMUSG00000001786	Fbxo7	1341.25	0.414247	0.0214575	19.3055	4.83e-83	4.53e-81
ENSMUSG00000037355	Uvssa	198.404	0.413908	0.0376539	10.9924	4.16e-28	2.91e-27
ENSMUSG00000022500	Litaf	632.259	0.413698	0.0425194	9.72963	2.25e-22	1.19e-21
ENSMUSG00000039208	Metrnl	228.198	0.413523	0.0377629	10.9505	6.61e-28	4.58e-27
ENSMUSG00000020743	Mif4gd	347.873	0.413454	0.0281103	14.7083	5.71e-49	1.11e-47
ENSMUSG00000042372	Dmrt3	54.453	0.413396	0.04462	9.26481	1.95e-20	9.34e-20
ENSMUSG00000026786	Apbb1ip	214.119	0.412568	0.0543123	7.59622	3.05e-14	1.03e-13
ENSMUSG00000028885	Smpdl3b	41.4931	0.412336	0.0737013	5.59469	2.21e-08	5.1e-08
ENSMUSG00000020173	Cobl	719.216	0.412149	0.0559892	7.36121	1.82e-13	5.9e-13
ENSMUSG00000006019	Dhx34	286.236	0.412136	0.0275619	14.9531	1.49e-50	3.12e-49
ENSMUSG00000027550	Lrrcc1	471.388	0.41213	0.0284702	14.4758	1.72e-47	3.18e-46
ENSMUSG00000029598	Plbd2	2043.23	0.411921	0.0250973	16.413	1.54e-60	5.25e-59
ENSMUSG00000040841	Six5	58.633	0.411799	0.0515771	7.98414	1.42e-15	5.18e-15
ENSMUSG00000044037	Als2cl	172.011	0.411726	0.0389508	10.5704	4.09e-26	2.59e-25
ENSMUSG00000032942	Ucp3	60.4613	0.411489	0.0494831	8.31576	9.12e-17	3.56e-16
ENSMUSG00000025612	Bach1	629.944	0.41102	0.026449	15.5401	1.86e-54	4.78e-53
ENSMUSG00000024900	Cpt1a	1033.64	0.410962	0.0272189	15.0984	1.66e-51	3.67e-50
ENSMUSG00000021365	Nedd9	609.747	0.410802	0.0408502	10.0563	8.62e-24	4.89e-23
ENSMUSG00000031355	Arhgap6	224.217	0.410179	0.0747209	5.48949	4.03e-08	9.14e-08
ENSMUSG00000001082	Mfsd10	247.871	0.410161	0.0362081	11.3279	9.55e-30	7.28e-29
ENSMUSG00000033016	Nfatc1	229.081	0.409992	0.0381632	10.7431	6.39e-27	4.19e-26
ENSMUSG00000028465	Tln1	1598.56	0.409975	0.0284488	14.411	4.41e-47	8.02e-46
ENSMUSG00000055912	Tmem150a	123.332	0.40945	0.0380871	10.7504	5.9e-27	3.88e-26
ENSMUSG00000089876	Tmem102	40.2662	0.409448	0.0601515	6.80695	9.97e-12	2.88e-11
ENSMUSG00000071636	Rimbp3	76.9321	0.409344	0.0415964	9.84086	7.51e-23	4.05e-22
ENSMUSG00000081984	Dnajb3	41.3748	0.409222	0.0428334	9.55381	1.25e-21	6.33e-21
ENSMUSG00000029545	Acads	202.066	0.408802	0.0328451	12.4463	1.46e-35	1.5e-34
ENSMUSG00000017754	Pltp	1916.48	0.408269	0.0350411	11.6512	2.26e-31	1.87e-30
ENSMUSG00000055003	Lrtm2	1572.1	0.407881	0.0417112	9.77869	1.39e-22	7.36e-22
ENSMUSG00000029328	Hnrnpdl	3942.81	0.407844	0.0311795	13.0805	4.25e-39	5.15e-38
ENSMUSG00000034330	Plcg2	199.242	0.407689	0.0403567	10.1021	5.4e-24	3.11e-23
ENSMUSG00000031647	Mfap3l	3432.52	0.407624	0.0227769	17.8964	1.26e-71	7.08e-70
ENSMUSG00000068115	Ninl	169.858	0.407539	0.0398729	10.221	1.6e-24	9.39e-24
ENSMUSG00000049411	Tmem241	197.201	0.40741	0.0361127	11.2816	1.62e-29	1.22e-28
ENSMUSG00000035403	Crb2	234.83	0.40736	0.0450194	9.04854	1.45e-19	6.63e-19
ENSMUSG00000097350	4732491K20Rik	69.0528	0.407319	0.0483666	8.42148	3.72e-17	1.49e-16
ENSMUSG00000040998	Npnt	1311.21	0.407304	0.0425556	9.57108	1.06e-21	5.38e-21
ENSMUSG00000072082	Ccnf	201.943	0.407258	0.0422505	9.63914	5.46e-22	2.81e-21
ENSMUSG00000049555	Tmie	111.429	0.407158	0.0529812	7.68495	1.53e-14	5.26e-14
ENSMUSG00000033149	Phldb2	229.586	0.40696	0.0433357	9.39088	5.95e-21	2.91e-20
ENSMUSG00000024079	Eif2ak2	327.579	0.4068	0.030518	13.3299	1.55e-40	2.05e-39
ENSMUSG00000032554	Trf	426.205	0.406686	0.0557445	7.29554	2.97e-13	9.51e-13
ENSMUSG00000061702	Tmem91	200.501	0.406334	0.0502928	8.07937	6.51e-16	2.43e-15
ENSMUSG00000029108	Pcdh7	3183.31	0.405815	0.0279672	14.5104	1.04e-47	1.94e-46
ENSMUSG00000033192	Lpcat2	350.832	0.405547	0.04092	9.91072	3.74e-23	2.05e-22
ENSMUSG00000050761	Gp1bb	207.093	0.405244	0.0468187	8.65561	4.9e-18	2.05e-17
ENSMUSG00000010461	Eya4	171.848	0.405208	0.0427577	9.47685	2.62e-21	1.31e-20
ENSMUSG00000042010	Acacb	169.669	0.404912	0.0395938	10.2266	1.51e-24	8.86e-24
ENSMUSG00000028469	Npr2	772.579	0.404821	0.0250732	16.1456	1.22e-58	3.81e-57
ENSMUSG00000042626	Shc1	310.957	0.404353	0.0321994	12.5578	3.6e-36	3.83e-35
ENSMUSG00000039234	Sec24d	1292.31	0.404211	0.0366887	11.0173	3.15e-28	2.22e-27
ENSMUSG00000039450	Dcxr	145.797	0.404154	0.0419354	9.63755	5.55e-22	2.86e-21
ENSMUSG00000027087	Itgav	2240.78	0.403928	0.037311	10.826	2.59e-27	1.74e-26
ENSMUSG00000049985	Ankrd55	107.122	0.403913	0.0396697	10.1819	2.39e-24	1.4e-23
ENSMUSG00000004270	Lpcat3	598.07	0.403793	0.0193615	20.8555	1.36e-96	2.04e-94
ENSMUSG00000054723	Vmac	291.255	0.403687	0.0288101	14.012	1.32e-44	2.08e-43
ENSMUSG00000013076	Amotl1	993.355	0.40352	0.0436456	9.24536	2.34e-20	1.11e-19
ENSMUSG00000033152	Podxl2	2704.18	0.403496	0.0331904	12.157	5.26e-34	5.01e-33
ENSMUSG00000025036	Sfxn2	66.3898	0.403207	0.0633114	6.36863	1.91e-10	5.06e-10
ENSMUSG00000022096	Hr	429.305	0.403152	0.0431799	9.33657	9.95e-21	4.83e-20
ENSMUSG00000040732	Erg	164.68	0.402946	0.0299571	13.4508	3.05e-41	4.13e-40
ENSMUSG00000071398	2410004P03Rik	133.319	0.402797	0.0681553	5.90998	3.42e-09	8.3e-09
ENSMUSG00000027360	Hdc	82.444	0.402722	0.0625203	6.44147	1.18e-10	3.19e-10
ENSMUSG00000024330	Col11a2	437.696	0.40228	0.0431437	9.32419	1.12e-20	5.4e-20
ENSMUSG00000069372	Ctxn3	134.912	0.402104	0.112872	3.56248	0.000367364	0.000603853
ENSMUSG00000026955	Sapcd2	52.6183	0.401506	0.0472886	8.49053	2.06e-17	8.32e-17
ENSMUSG00000039480	Nt5dc1	90.7892	0.401103	0.0385877	10.3946	2.62e-25	1.59e-24
ENSMUSG00000055322	Tns1	1572.59	0.401075	0.0374313	10.715	8.66e-27	5.65e-26
ENSMUSG00000040616	Tmem51	174.436	0.400803	0.0370525	10.8172	2.86e-27	1.91e-26
ENSMUSG00000064280	Ccdc146	50.2527	0.400741	0.0661989	6.05359	1.42e-09	3.54e-09
ENSMUSG00000030255	Sspn	268.57	0.400629	0.0599205	6.68601	2.29e-11	6.47e-11
ENSMUSG00000084284	Tpt1-ps6	377.795	0.400154	0.0390706	10.2418	1.29e-24	7.6e-24
ENSMUSG00000041974	Spidr	174.139	0.399907	0.025753	15.5285	2.22e-54	5.68e-53
ENSMUSG00000059326	Csf2ra	199.698	0.399458	0.0474512	8.41828	3.82e-17	1.53e-16
ENSMUSG00000015217	Hmgb3	474.411	0.399408	0.0397445	10.0494	9.24e-24	5.24e-23
ENSMUSG00000079436	Kcnj13	138.622	0.399399	0.078988	5.05644	4.27e-07	9e-07
ENSMUSG00000063626	Unc5d	1649.81	0.399377	0.0400562	9.97043	2.05e-23	1.14e-22
ENSMUSG00000024558	Mapk4	1759.98	0.399335	0.0386505	10.3319	5.05e-25	3.02e-24
ENSMUSG00000052914	Cyp2j6	791.654	0.399317	0.0237967	16.7803	3.4e-63	1.31e-61
ENSMUSG00000038507	Parp12	237.827	0.399258	0.0341133	11.7039	1.22e-31	1.02e-30
ENSMUSG00000023367	Tmem176a	478.831	0.399196	0.042855	9.31505	1.22e-20	5.87e-20
ENSMUSG00000037490	Slc2a12	305.349	0.398827	0.0391998	10.1742	2.59e-24	1.51e-23
ENSMUSG00000027111	Itga6	1112.92	0.398818	0.0350968	11.3634	6.36e-30	4.91e-29
ENSMUSG00000098087	Gm17750	94.2846	0.398477	0.0435487	9.15015	5.69e-20	2.66e-19
ENSMUSG00000032033	Barx2	38.4009	0.398394	0.0639655	6.22826	4.72e-10	1.22e-09
ENSMUSG00000030782	Tgfb1i1	117.467	0.398251	0.0499531	7.9725	1.55e-15	5.69e-15
ENSMUSG00000090394	4930523C07Rik	60.6271	0.397851	0.0478366	8.31687	9.03e-17	3.53e-16
ENSMUSG00000031521	Aga	169.547	0.397845	0.0373521	10.6512	1.72e-26	1.11e-25
ENSMUSG00000082691	Dynlt1-ps1	128.851	0.397195	0.0487257	8.15165	3.59e-16	1.36e-15
ENSMUSG00000029456	Acad10	80.8618	0.396621	0.0393661	10.0752	7.11e-24	4.07e-23
ENSMUSG00000071847	Apcdd1	1307.17	0.396474	0.0252478	15.7033	1.43e-55	3.89e-54
ENSMUSG00000014599	Csf1	886.501	0.396474	0.0469686	8.44125	3.14e-17	1.26e-16
ENSMUSG00000027293	Ehd4	376.321	0.396025	0.03511	11.2795	1.66e-29	1.25e-28
ENSMUSG00000063428	Ddo	303.127	0.395831	0.0360844	10.9696	5.35e-28	3.73e-27
ENSMUSG00000095677	Dynlt1f	282.291	0.395544	0.0435539	9.0817	1.07e-19	4.92e-19
ENSMUSG00000032402	Smad3	2509.86	0.395373	0.0337126	11.7278	9.19e-32	7.74e-31
ENSMUSG00000053153	Spag16	68.1405	0.395338	0.0614784	6.43051	1.27e-10	3.42e-10
ENSMUSG00000069874	Irgm2	83.2866	0.395315	0.0758948	5.20873	1.9e-07	4.11e-07
ENSMUSG00000031486	Adgra2	494.966	0.394419	0.0394675	9.99351	1.63e-23	9.09e-23
ENSMUSG00000069763	Tmem100	473.044	0.394133	0.0350259	11.2526	2.25e-29	1.68e-28
ENSMUSG00000031385	Plxnb3	501.854	0.393846	0.0333781	11.7995	3.92e-32	3.39e-31
ENSMUSG00000003134	Tbc1d8	406.649	0.39365	0.0301093	13.074	4.64e-39	5.59e-38
ENSMUSG00000062944	9130023H24Rik	104.832	0.393096	0.0305543	12.8655	7.04e-38	8.06e-37
ENSMUSG00000026923	Notch1	851.251	0.392907	0.03996	9.83251	8.16e-23	4.38e-22
ENSMUSG00000021583	Erap1	426.156	0.392875	0.0302977	12.9671	1.88e-38	2.21e-37
ENSMUSG00000034595	Ppp1r18	270.523	0.392499	0.0334429	11.7364	8.29e-32	7.01e-31
ENSMUSG00000029049	Morn1	99.4404	0.392129	0.0330145	11.8775	1.55e-32	1.36e-31
ENSMUSG00000097787	2700046G09Rik	42.9385	0.391424	0.0398464	9.82333	8.93e-23	4.79e-22
ENSMUSG00000034487	Poglut3	255.821	0.390657	0.0224347	17.413	6.57e-68	3.12e-66
ENSMUSG00000019997	Ccn2	351.635	0.390251	0.0831141	4.69536	2.66e-06	5.26e-06
ENSMUSG00000071647	Eml3	334.542	0.390005	0.0243301	16.0297	7.92e-58	2.38e-56
ENSMUSG00000030321	Efcab12	63.6141	0.389643	0.0554459	7.02745	2.1e-12	6.35e-12
ENSMUSG00000095687	Rnaset2a	1241.9	0.389549	0.0486576	8.00591	1.19e-15	4.36e-15
ENSMUSG00000047115	Fam221a	39.4362	0.38949	0.0503032	7.74285	9.72e-15	3.38e-14
ENSMUSG00000103839	Gm37607	48.8903	0.389386	0.0591183	6.58655	4.5e-11	1.25e-10
ENSMUSG00000060639	H4c9	92.6951	0.389337	0.0638336	6.09925	1.07e-09	2.68e-09
ENSMUSG00000024299	Adamts10	147.397	0.389127	0.0653174	5.95748	2.56e-09	6.27e-09
ENSMUSG00000096979	ENSMUSG00000096979	59.8562	0.389125	0.121907	3.19199	0.00141299	0.00219546
ENSMUSG00000032220	Myo1e	468.762	0.389085	0.0424517	9.16535	4.94e-20	2.32e-19
ENSMUSG00000031239	Itm2a	2207.18	0.388957	0.0343303	11.3298	9.34e-30	7.13e-29
ENSMUSG00000002980	Bcam	467.35	0.388823	0.032525	11.9546	6.14e-33	5.5e-32
ENSMUSG00000085007	Gm11549	109.798	0.388634	0.0673015	5.77452	7.72e-09	1.83e-08
ENSMUSG00000017760	Ctsa	3073.17	0.388541	0.0344498	11.2785	1.68e-29	1.26e-28
ENSMUSG00000054150	Syne3	66.525	0.388393	0.0436492	8.89806	5.68e-19	2.5e-18
ENSMUSG00000026650	Meig1	65.4246	0.388328	0.0487448	7.96656	1.63e-15	5.96e-15
ENSMUSG00000037003	Tns2	533.698	0.388229	0.0375351	10.3431	4.5e-25	2.7e-24
ENSMUSG00000053110	Yap1	980.425	0.388086	0.0287506	13.4983	1.6e-41	2.19e-40
ENSMUSG00000046834	Krt1	182.629	0.387887	0.04742	8.17982	2.84e-16	1.08e-15
ENSMUSG00000062627	Mysm1	781.127	0.387862	0.0267582	14.4951	1.3e-47	2.41e-46
ENSMUSG00000045005	Fzd5	50.9001	0.387758	0.0453105	8.55779	1.15e-17	4.72e-17
ENSMUSG00000051652	Lrrc3	239.421	0.387564	0.0297122	13.0439	6.88e-39	8.24e-38
ENSMUSG00000036461	Elf1	289.761	0.387401	0.0274342	14.1211	2.82e-45	4.63e-44
ENSMUSG00000079045	Prox1os	94.0894	0.387367	0.0457265	8.47138	2.42e-17	9.77e-17
ENSMUSG00000033726	Emx1	339.134	0.38735	0.0296524	13.063	5.36e-39	6.43e-38
ENSMUSG00000035032	Nek11	65.1967	0.387323	0.0415758	9.31607	1.21e-20	5.82e-20
ENSMUSG00000054986	Sec14l3	54.179	0.38721	0.0980676	3.9484	7.87e-05	0.000137445
ENSMUSG00000027935	Rab13	169.072	0.387061	0.0344317	11.2414	2.55e-29	1.9e-28
ENSMUSG00000072949	Acot1	696.431	0.386767	0.0352881	10.9603	5.93e-28	4.12e-27
ENSMUSG00000002870	Mcm2	165.509	0.386277	0.0323329	11.9469	6.74e-33	6.02e-32
ENSMUSG00000001520	Nrip2	429.346	0.386012	0.0346229	11.149	7.24e-29	5.28e-28
ENSMUSG00000094724	Rnaset2b	1154.85	0.385793	0.0472079	8.17221	3.03e-16	1.15e-15
ENSMUSG00000030029	Lrig1	1568.49	0.385618	0.0381173	10.1166	4.66e-24	2.69e-23
ENSMUSG00000060962	Dmkn	38.6133	0.385282	0.0754152	5.10882	3.24e-07	6.88e-07
ENSMUSG00000031938	4931406C07Rik	649.051	0.385087	0.0215453	17.8734	1.9e-71	1.06e-69
ENSMUSG00000069920	B3gnt9	96.1316	0.384674	0.0363015	10.5966	3.09e-26	1.97e-25
ENSMUSG00000026586	Prrx1	336.947	0.38457	0.0321628	11.957	5.97e-33	5.35e-32
ENSMUSG00000046410	Kcnk6	100.256	0.384542	0.045824	8.39172	4.79e-17	1.9e-16
ENSMUSG00000083892	Gm1848	43.4057	0.38412	0.0422898	9.08305	1.06e-19	4.87e-19
ENSMUSG00000051435	Fhad1	131.604	0.384065	0.0495868	7.7453	9.54e-15	3.32e-14
ENSMUSG00000020186	Csrp2	171.522	0.383989	0.031282	12.2751	1.23e-34	1.21e-33
ENSMUSG00000030737	Slco2b1	672.629	0.383528	0.0392978	9.75953	1.68e-22	8.87e-22
ENSMUSG00000020682	Mmp28	79.7864	0.383281	0.0424775	9.02317	1.83e-19	8.31e-19
ENSMUSG00000026463	Atp2b4	4441.07	0.383025	0.0531738	7.20326	5.88e-13	1.85e-12
ENSMUSG00000038702	Dsel	923.564	0.382654	0.02687	14.241	5.1e-46	8.71e-45
ENSMUSG00000090031	4732440D04Rik	38.2933	0.382586	0.0595734	6.4221	1.34e-10	3.61e-10
ENSMUSG00000104126	Gm37486	88.031	0.382584	0.0373532	10.2423	1.28e-24	7.56e-24
ENSMUSG00000037960	Card19	125.499	0.382409	0.0363167	10.5298	6.29e-26	3.95e-25
ENSMUSG00000029119	Man2b2	883.234	0.382359	0.0304639	12.5512	3.92e-36	4.16e-35
ENSMUSG00000030917	Tmem159	377.199	0.382312	0.0300939	12.7039	5.62e-37	6.19e-36
ENSMUSG00000048779	P2ry6	138.149	0.38223	0.0420865	9.08202	1.07e-19	4.91e-19
ENSMUSG00000027997	Casp6	100.447	0.382127	0.0330716	11.5545	7e-31	5.65e-30
ENSMUSG00000092074	Dynlt1a	248.903	0.381944	0.0545337	7.00383	2.49e-12	7.47e-12
ENSMUSG00000027168	Pax6	349.521	0.381803	0.0372522	10.2491	1.19e-24	7.05e-24
ENSMUSG00000037568	Vash2	87.841	0.38109	0.0398275	9.5685	1.08e-21	5.51e-21
ENSMUSG00000032643	Fhl3	39.6016	0.381077	0.0481208	7.91917	2.39e-15	8.64e-15
ENSMUSG00000097195	Snhg5	178.647	0.380936	0.037043	10.2836	8.35e-25	4.97e-24
ENSMUSG00000032412	Atp1b3	3543.65	0.380896	0.0245079	15.5417	1.81e-54	4.68e-53
ENSMUSG00000039529	Atp8b1	57.553	0.380861	0.0603161	6.31442	2.71e-10	7.11e-10
ENSMUSG00000073876	Gm13305	344.078	0.380672	0.054408	6.99662	2.62e-12	7.85e-12
ENSMUSG00000025083	Afap1l2	419.738	0.380578	0.03448	11.0377	2.52e-28	1.78e-27
ENSMUSG00000030862	Cpxm2	69.1291	0.380565	0.0493715	7.70818	1.28e-14	4.4e-14
ENSMUSG00000021108	Prkch	125.819	0.380512	0.0388889	9.78459	1.31e-22	6.95e-22
ENSMUSG00000024663	Rab3il1	347.067	0.380221	0.0313119	12.143	6.25e-34	5.92e-33
ENSMUSG00000031596	Slc7a2	1345.65	0.380023	0.0327716	11.5961	4.31e-31	3.52e-30
ENSMUSG00000030761	Myo7a	141.786	0.379178	0.0442225	8.57432	9.97e-18	4.1e-17
ENSMUSG00000050912	Tmem123	798.118	0.378793	0.0272978	13.8763	8.81e-44	1.34e-42
ENSMUSG00000052310	Slc39a1	1406.37	0.378437	0.0266912	14.1783	1.25e-45	2.09e-44
ENSMUSG00000005237	Dnah2	106.683	0.378344	0.053213	7.11	1.16e-12	3.57e-12
ENSMUSG00000022272	Myo10	1715.57	0.378068	0.0276739	13.6615	1.72e-42	2.47e-41
ENSMUSG00000033208	S100b	3598.48	0.377486	0.0395482	9.54497	1.36e-21	6.87e-21
ENSMUSG00000041660	Bbox1	80.7074	0.377379	0.081999	4.60224	4.18e-06	8.13e-06
ENSMUSG00000101337	Dnah7c	69.7029	0.377005	0.0335731	11.2294	2.93e-29	2.17e-28
ENSMUSG00000041377	Ninj2	45.2257	0.376808	0.0644155	5.84964	4.93e-09	1.18e-08
ENSMUSG00000021477	Ctsl	3121.2	0.37666	0.0337957	11.1452	7.56e-29	5.51e-28
ENSMUSG00000020806	Rhbdf2	43.2	0.376374	0.0483367	7.78652	6.89e-15	2.43e-14
ENSMUSG00000016559	H3f3b	5913.93	0.376095	0.0234825	16.016	9.88e-58	2.95e-56
ENSMUSG00000028228	Cpne3	781.572	0.376006	0.0273722	13.7368	6.11e-43	8.95e-42
ENSMUSG00000050822	Slc29a4	1215.49	0.375928	0.0393413	9.55554	1.23e-21	6.22e-21
ENSMUSG00000021408	Ripk1	125.111	0.375877	0.0337398	11.1405	7.97e-29	5.81e-28
ENSMUSG00000078735	Il11ra2	314.633	0.375807	0.0503263	7.46741	8.18e-14	2.7e-13
ENSMUSG00000031298	Adgrg2	49.5469	0.375709	0.0359871	10.4401	1.63e-25	9.95e-25
ENSMUSG00000006567	Atp7b	71.4023	0.3755	0.0398126	9.43171	4.03e-21	1.99e-20
ENSMUSG00000022816	Fstl1	1711.41	0.375269	0.030605	12.2617	1.45e-34	1.42e-33
ENSMUSG00000020154	Ptprb	1776.63	0.375108	0.0352795	10.6325	2.11e-26	1.35e-25
ENSMUSG00000036459	Wtip	135.569	0.374937	0.0370502	10.1197	4.52e-24	2.61e-23
ENSMUSG00000078235	Fam43b	689.336	0.374882	0.05894	6.3604	2.01e-10	5.33e-10
ENSMUSG00000096255	Dynlt1b	467.793	0.374863	0.0503931	7.43878	1.02e-13	3.34e-13
ENSMUSG00000042662	Dusp15	191.987	0.374781	0.0370312	10.1207	4.47e-24	2.58e-23
ENSMUSG00000051504	Siglech	392.361	0.374424	0.0510705	7.33152	2.28e-13	7.33e-13
ENSMUSG00000044712	Slc38a6	79.9759	0.374336	0.0534558	7.00272	2.51e-12	7.53e-12
ENSMUSG00000032436	Cmtm7	61.7355	0.374261	0.0508849	7.35505	1.91e-13	6.17e-13
ENSMUSG00000029171	Pgm2	233.664	0.373992	0.033964	11.0114	3.37e-28	2.37e-27
ENSMUSG00000031805	Jak3	158.078	0.373981	0.0414186	9.02928	1.73e-19	7.87e-19
ENSMUSG00000037013	Ss18	1227.74	0.373619	0.0235906	15.8376	1.71e-56	4.79e-55
ENSMUSG00000038213	Tapbpl	157.278	0.373609	0.0333551	11.201	4.03e-29	2.98e-28
ENSMUSG00000045318	Adra2c	931.32	0.373436	0.0428446	8.71606	2.88e-18	1.22e-17
ENSMUSG00000037031	Tspan15	821.896	0.373412	0.0310812	12.0141	3e-33	2.74e-32
ENSMUSG00000102918	Pcdhgc3	1235.26	0.373216	0.0239648	15.5735	1.1e-54	2.87e-53
ENSMUSG00000020766	Galk1	222.554	0.373031	0.0300818	12.4006	2.59e-35	2.64e-34
ENSMUSG00000037679	Inf2	3847.47	0.372835	0.0425651	8.75915	1.97e-18	8.42e-18
ENSMUSG00000021379	Id4	1928.6	0.372652	0.0426871	8.72985	2.55e-18	1.08e-17
ENSMUSG00000000278	Scpep1	382.018	0.372427	0.0309836	12.0201	2.79e-33	2.55e-32
ENSMUSG00000053279	Aldh1a1	649.276	0.372172	0.0521431	7.13751	9.5e-13	2.95e-12
ENSMUSG00000024544	Ldlrad4	656.251	0.37217	0.0294666	12.6302	1.44e-36	1.56e-35
ENSMUSG00000006395	Hyi	81.4164	0.372109	0.060415	6.15922	7.31e-10	1.86e-09
ENSMUSG00000042320	Prox2	37.0413	0.371627	0.0453348	8.1974	2.46e-16	9.37e-16
ENSMUSG00000029552	Tes	66.927	0.371616	0.0499835	7.43476	1.05e-13	3.44e-13
ENSMUSG00000046109	AB041806	38.627	0.37139	0.0495843	7.49007	6.88e-14	2.28e-13
ENSMUSG00000032514	Ttc21a	68.1992	0.371207	0.0652771	5.68663	1.3e-08	3.03e-08
ENSMUSG00000021127	Zfp36l1	560.298	0.371136	0.0364542	10.1809	2.41e-24	1.41e-23
ENSMUSG00000058571	Gpc6	499.064	0.370931	0.0287133	12.9184	3.54e-38	4.11e-37
ENSMUSG00000006784	Ttc25	51.5637	0.370915	0.0477006	7.77589	7.49e-15	2.63e-14
ENSMUSG00000021876	Rnase4	506.034	0.370623	0.0479434	7.73043	1.07e-14	3.71e-14
ENSMUSG00000031610	Scrg1	1165.05	0.370608	0.035116	10.5538	4.88e-26	3.08e-25
ENSMUSG00000023191	P3h3	259.869	0.369955	0.0514462	7.19112	6.43e-13	2.01e-12
ENSMUSG00000057193	Slc44a2	1175.65	0.369834	0.0209246	17.6746	6.58e-70	3.45e-68
ENSMUSG00000018169	Mfng	133.996	0.369728	0.0366034	10.1009	5.47e-24	3.15e-23
ENSMUSG00000032180	Tmed1	257.664	0.369468	0.0284397	12.9913	1.37e-38	1.62e-37
ENSMUSG00000050625	Ccdc121	44.7951	0.369069	0.0669151	5.51547	3.48e-08	7.92e-08
ENSMUSG00000054277	Arfgap3	598.975	0.368742	0.0182158	20.243	4.1e-91	5.14e-89
ENSMUSG00000020377	Ltc4s	53.6355	0.368611	0.0741891	4.96853	6.75e-07	1.4e-06
ENSMUSG00000039202	Abhd2	4508.99	0.368522	0.02648	13.917	5e-44	7.68e-43
ENSMUSG00000028923	Necap2	664.958	0.368102	0.03075	11.9708	5.05e-33	4.55e-32
ENSMUSG00000028063	Lmna	902.574	0.367959	0.0277311	13.2688	3.51e-40	4.48e-39
ENSMUSG00000027397	Slc20a1	2717.04	0.367938	0.0249974	14.7191	4.86e-49	9.51e-48
ENSMUSG00000036492	Rnf39	71.3984	0.366896	0.0575548	6.37473	1.83e-10	4.87e-10
ENSMUSG00000028064	Sema4a	1072.22	0.366743	0.0384704	9.53313	1.53e-21	7.69e-21
ENSMUSG00000037594	Clba1	424.939	0.366585	0.0356785	10.2747	9.17e-25	5.44e-24
ENSMUSG00000020014	Cfap54	511.277	0.36636	0.0596567	6.14113	8.19e-10	2.08e-09
ENSMUSG00000014496	Ankrd28	1984.46	0.366326	0.0213329	17.1719	4.31e-66	1.87e-64
ENSMUSG00000029521	Chek2	65.2432	0.36622	0.045484	8.05161	8.17e-16	3.04e-15
ENSMUSG00000106209	Gm42918	37.249	0.366084	0.0444975	8.22707	1.92e-16	7.36e-16
ENSMUSG00000004677	Myo9b	816.405	0.365899	0.0349818	10.4597	1.32e-25	8.14e-25
ENSMUSG00000005251	Ripk4	45.7141	0.365838	0.0509911	7.17454	7.26e-13	2.27e-12
ENSMUSG00000021572	Cep72	44.8841	0.365816	0.0498185	7.34298	2.09e-13	6.74e-13
ENSMUSG00000022122	Ednrb	2680.63	0.365581	0.0376945	9.69852	3.06e-22	1.6e-21
ENSMUSG00000032500	Dclk3	741.889	0.365399	0.0349438	10.4568	1.36e-25	8.39e-25
ENSMUSG00000038816	Ctnnal1	387.506	0.364826	0.0327143	11.1519	7.01e-29	5.12e-28
ENSMUSG00000025350	Rdh5	109.478	0.364509	0.0535638	6.80513	1.01e-11	2.92e-11
ENSMUSG00000032368	Zic1	767.877	0.363987	0.107599	3.38281	0.000717491	0.00114769
ENSMUSG00000018654	Ikzf1	158.119	0.363486	0.0474527	7.65996	1.86e-14	6.36e-14
ENSMUSG00000031639	Tlr3	649.276	0.363146	0.030711	11.8246	2.91e-32	2.53e-31
ENSMUSG00000037606	Osbpl5	642.739	0.362915	0.0273676	13.2607	3.91e-40	4.97e-39
ENSMUSG00000022197	Pdzd2	1678.39	0.362771	0.0640822	5.66103	1.5e-08	3.5e-08
ENSMUSG00000041423	Paqr6	318.199	0.362752	0.0475265	7.63262	2.3e-14	7.83e-14
ENSMUSG00000095623	Il11ra2	288.83	0.362688	0.0524254	6.91818	4.57e-12	1.35e-11
ENSMUSG00000069072	Slc7a14	8592.44	0.362121	0.0293413	12.3417	5.4e-35	5.4e-34
ENSMUSG00000037166	Ppp1r14a	310.058	0.361947	0.038259	9.46042	3.07e-21	1.53e-20
ENSMUSG00000049811	Fam161a	110.753	0.361904	0.0305126	11.8608	1.89e-32	1.66e-31
ENSMUSG00000032806	Slc10a3	74.0785	0.361777	0.0299146	12.0936	1.14e-33	1.07e-32
ENSMUSG00000028044	Cks1b	55.1561	0.361605	0.0354361	10.2044	1.89e-24	1.11e-23
ENSMUSG00000048200	Cracr2b	40.1772	0.361527	0.0500323	7.22588	4.98e-13	1.57e-12
ENSMUSG00000027107	Chrna1	50.3735	0.361116	0.0500351	7.21726	5.3e-13	1.67e-12
ENSMUSG00000028556	Dock7	1062.29	0.360972	0.0241798	14.9286	2.15e-50	4.49e-49
ENSMUSG00000028607	Cpt2	238.962	0.360957	0.0291859	12.3675	3.92e-35	3.95e-34
ENSMUSG00000024766	Lipo3	230.745	0.360874	0.0422987	8.53156	1.44e-17	5.89e-17
ENSMUSG00000042644	Itpr3	139.176	0.360609	0.0398459	9.05008	1.43e-19	6.54e-19
ENSMUSG00000018669	Cdk5rap3	733.446	0.360535	0.0260976	13.8149	2.07e-43	3.1e-42
ENSMUSG00000027323	Rad51	39.3047	0.360328	0.043825	8.22197	2e-16	7.67e-16
ENSMUSG00000036606	Plxnb2	2094.66	0.360233	0.0276824	13.0131	1.03e-38	1.22e-37
ENSMUSG00000032338	Hcn4	54.0988	0.360134	0.062285	5.78202	7.38e-09	1.75e-08
ENSMUSG00000027792	Bche	327.907	0.360131	0.0471209	7.64271	2.13e-14	7.25e-14
ENSMUSG00000071550	Cfap44	127.094	0.359986	0.0538183	6.68892	2.25e-11	6.35e-11
ENSMUSG00000105957	Gm43254	89.4858	0.359914	0.0321078	11.2096	3.66e-29	2.7e-28
ENSMUSG00000085401	Slc39a1-ps	114.248	0.359888	0.0325147	11.0685	1.78e-28	1.28e-27
ENSMUSG00000062646	Ganc	409.052	0.359872	0.0416716	8.63591	5.83e-18	2.42e-17
ENSMUSG00000020475	Pgam2	326.998	0.35976	0.0528079	6.81261	9.58e-12	2.78e-11
ENSMUSG00000028582	Cc2d1b	421.148	0.359732	0.0251112	14.3256	1.51e-46	2.66e-45
ENSMUSG00000045257	Morn2	77.3658	0.35973	0.0752928	4.77774	1.77e-06	3.55e-06
ENSMUSG00000095456	Il11ra2	233.451	0.35961	0.0533373	6.74219	1.56e-11	4.45e-11
ENSMUSG00000054474	Thnsl2	72.8071	0.359426	0.0843153	4.26288	2.02e-05	3.71e-05
ENSMUSG00000040174	Alkbh3	153.026	0.359339	0.0320995	11.1945	4.34e-29	3.2e-28
ENSMUSG00000048865	Arhgap30	143.483	0.359052	0.0432729	8.29738	1.06e-16	4.14e-16
ENSMUSG00000062588	Gm6104	66.2379	0.358831	0.0459174	7.81471	5.51e-15	1.95e-14
ENSMUSG00000006764	Tph2	46.12	0.358066	0.0489202	7.31939	2.49e-13	8e-13
ENSMUSG00000068876	Cgn	136.192	0.358047	0.0457	7.83473	4.7e-15	1.67e-14
ENSMUSG00000027882	Stxbp3	727.067	0.358015	0.0242922	14.7378	3.68e-49	7.25e-48
ENSMUSG00000034227	Foxj1	488.248	0.35794	0.053801	6.65304	2.87e-11	8.05e-11
ENSMUSG00000018451	6330403K07Rik	8156.59	0.357804	0.0427906	8.36174	6.18e-17	2.44e-16
ENSMUSG00000109244	Gm44751	37.5676	0.357637	0.0461182	7.7548	8.85e-15	3.09e-14
ENSMUSG00000099966	2810402E24Rik	117.58	0.357572	0.0295878	12.0851	1.27e-33	1.18e-32
ENSMUSG00000070532	Ccdc190	405.627	0.357164	0.0360361	9.91129	3.72e-23	2.04e-22
ENSMUSG00000042073	Abhd14b	111.661	0.357098	0.0455926	7.83237	4.79e-15	1.7e-14
ENSMUSG00000024754	Cemip2	618.897	0.356906	0.0295566	12.0753	1.43e-33	1.32e-32
ENSMUSG00000006356	Crip2	1951.87	0.35631	0.0262589	13.5691	6.11e-42	8.56e-41
ENSMUSG00000038173	Enpp6	428.685	0.356184	0.0450377	7.90858	2.6e-15	9.39e-15
ENSMUSG00000041075	Fzd7	552.393	0.356178	0.0425212	8.3765	5.45e-17	2.16e-16
ENSMUSG00000029249	Rest	230.201	0.355792	0.030268	11.7547	6.68e-32	5.68e-31
ENSMUSG00000021278	Amn	89.7513	0.355586	0.0568974	6.24959	4.12e-10	1.07e-09
ENSMUSG00000060594	Layn	169.931	0.355548	0.0321216	11.0688	1.78e-28	1.27e-27
ENSMUSG00000020718	Polg2	67.1747	0.355516	0.032385	10.9778	4.89e-28	3.41e-27
ENSMUSG00000016534	Lamp2	4068.46	0.355469	0.0265874	13.3698	9.08e-41	1.21e-39
ENSMUSG00000020774	Aspa	519.64	0.355244	0.0392615	9.04816	1.45e-19	6.65e-19
ENSMUSG00000020009	Ifngr1	561.275	0.355124	0.0268582	13.2222	6.53e-40	8.22e-39
ENSMUSG00000017009	Sdc4	2548.45	0.354971	0.0520118	6.82482	8.8e-12	2.55e-11
ENSMUSG00000034177	Rnf43	124.96	0.354484	0.0344107	10.3016	6.93e-25	4.13e-24
ENSMUSG00000039903	Eva1c	45.0133	0.354229	0.0452281	7.83205	4.8e-15	1.71e-14
ENSMUSG00000053263	Gm12592	56.3678	0.35411	0.0415649	8.51944	1.6e-17	6.52e-17
ENSMUSG00000076431	Sox4	385.075	0.354011	0.0269762	13.1231	2.43e-39	2.97e-38
ENSMUSG00000022235	Cmbl	298.964	0.353837	0.0393415	8.99397	2.38e-19	1.08e-18
ENSMUSG00000020097	Sgpl1	1217.58	0.353809	0.0286643	12.3432	5.3e-35	5.31e-34
ENSMUSG00000016528	Mapkapk2	1098.15	0.353692	0.0321588	10.9983	3.89e-28	2.73e-27
ENSMUSG00000097414	B130046B21Rik	115.347	0.353586	0.0457069	7.73595	1.03e-14	3.56e-14
ENSMUSG00000020649	Rrm2	44.3716	0.353454	0.0643091	5.49618	3.88e-08	8.81e-08
ENSMUSG00000006386	Tek	520.234	0.353403	0.0312696	11.3018	1.29e-29	9.73e-29
ENSMUSG00000029790	Cep41	244.977	0.352971	0.0291911	12.0918	1.17e-33	1.09e-32
ENSMUSG00000058099	Nfam1	109.586	0.352773	0.0543624	6.48928	8.62e-11	2.35e-10
ENSMUSG00000079110	Capn3	220.221	0.352471	0.0550134	6.407	1.48e-10	3.98e-10
ENSMUSG00000085030	2810455O05Rik	285.301	0.352071	0.0232961	15.1128	1.33e-51	2.96e-50
ENSMUSG00000097343	9030407P20Rik	88.0752	0.352006	0.0359208	9.79951	1.13e-22	6.02e-22
ENSMUSG00000048277	Syngr2	250.727	0.351993	0.0384938	9.14415	6.01e-20	2.8e-19
ENSMUSG00000022658	Tagln3	6363.06	0.351725	0.0257071	13.682	1.3e-42	1.87e-41
ENSMUSG00000005107	Slc2a9	70.7403	0.351529	0.0436166	8.05953	7.66e-16	2.85e-15
ENSMUSG00000056870	Gulp1	170.495	0.351435	0.0382202	9.19501	3.75e-20	1.77e-19
ENSMUSG00000032902	Slc16a1	2422.85	0.351407	0.0305855	11.4894	1.49e-30	1.19e-29
ENSMUSG00000025140	Pycr1	53.9592	0.351176	0.043757	8.0256	1.01e-15	3.73e-15
ENSMUSG00000025511	Tspan4	276.37	0.351109	0.0415153	8.45735	2.74e-17	1.1e-16
ENSMUSG00000020644	Id2	2755.58	0.351095	0.029376	11.9518	6.35e-33	5.68e-32
ENSMUSG00000050511	Oprd1	371.092	0.350916	0.0430403	8.1532	3.54e-16	1.34e-15
ENSMUSG00000003644	Rps6ka1	533.714	0.350178	0.0299968	11.6739	1.73e-31	1.44e-30
ENSMUSG00000075284	Wipf1	562.777	0.350135	0.0280358	12.4888	8.59e-36	8.95e-35
ENSMUSG00000036913	Trim67	156.007	0.350131	0.0395029	8.86343	7.76e-19	3.4e-18
ENSMUSG00000079523	Tmsb10	2381.96	0.34996	0.0308102	11.3586	6.72e-30	5.18e-29
ENSMUSG00000023911	Flywch2	183.261	0.349921	0.0341542	10.2453	1.24e-24	7.33e-24
ENSMUSG00000048376	F2r	398.828	0.349848	0.025372	13.7888	2.98e-43	4.42e-42
ENSMUSG00000100691	2010320M18Rik	125.849	0.349734	0.0327969	10.6636	1.51e-26	9.74e-26
ENSMUSG00000047875	Gpr157	57.8632	0.349694	0.0548673	6.37345	1.85e-10	4.91e-10
ENSMUSG00000070427	Il18bp	51.4193	0.349522	0.0625196	5.5906	2.26e-08	5.21e-08
ENSMUSG00000021900	Btd	365.165	0.349514	0.023869	14.643	1.49e-48	2.85e-47
ENSMUSG00000041889	Shisa4	2260.91	0.349391	0.0238996	14.6191	2.12e-48	4.02e-47
ENSMUSG00000036246	Gmip	172.876	0.349315	0.0387028	9.02558	1.79e-19	8.13e-19
ENSMUSG00000086158	Ccpg1os	160.179	0.349306	0.02872	12.1625	4.93e-34	4.7e-33
ENSMUSG00000031799	Tpm4	891.63	0.348244	0.0318929	10.9192	9.33e-28	6.4e-27
ENSMUSG00000038387	Rras	259.63	0.348136	0.0322608	10.7913	3.78e-27	2.52e-26
ENSMUSG00000000782	Tcf7	109.212	0.347656	0.0295044	11.7832	4.77e-32	4.09e-31
ENSMUSG00000037627	Rgs22	51.8234	0.34754	0.0775627	4.48077	7.44e-06	1.42e-05
ENSMUSG00000019842	Traf3ip2	107.478	0.347232	0.031795	10.921	9.15e-28	6.29e-27
ENSMUSG00000059791	Nrm	49.653	0.347188	0.0398816	8.70547	3.16e-18	1.33e-17
ENSMUSG00000002289	Angptl4	81.7581	0.346904	0.061303	5.65884	1.52e-08	3.54e-08
ENSMUSG00000070737	Tmem35b	52.9467	0.346846	0.039194	8.84946	8.79e-19	3.84e-18
ENSMUSG00000005718	Tfap4	83.6118	0.346694	0.0387762	8.94089	3.86e-19	1.72e-18
ENSMUSG00000028173	Wls	1425.05	0.34655	0.0276462	12.5351	4.79e-36	5.07e-35
ENSMUSG00000051242	Pcdhb9	465.187	0.346547	0.029334	11.8138	3.31e-32	2.87e-31
ENSMUSG00000062619	2310039H08Rik	70.6896	0.346546	0.0368891	9.39426	5.76e-21	2.82e-20
ENSMUSG00000037664	Cdkn1c	168.974	0.346466	0.0444584	7.79304	6.54e-15	2.31e-14
ENSMUSG00000030786	Itgam	208.284	0.346344	0.0652434	5.3085	1.11e-07	2.43e-07
ENSMUSG00000061414	Cracr2a	49.0821	0.346207	0.055019	6.2925	3.12e-10	8.16e-10
ENSMUSG00000028843	Sh3bgrl3	2577.23	0.345938	0.0231175	14.9643	1.26e-50	2.65e-49
ENSMUSG00000098369	Gm2274	498.122	0.345905	0.0392418	8.81471	1.2e-18	5.2e-18
ENSMUSG00000023022	Lima1	522.039	0.345771	0.0254529	13.5847	4.93e-42	6.93e-41
ENSMUSG00000032766	Gng11	419.911	0.345681	0.0342642	10.0887	6.2e-24	3.56e-23
ENSMUSG00000067370	B3galt4	109.149	0.345668	0.0299471	11.5426	8.05e-31	6.47e-30
ENSMUSG00000024098	Twsg1	1635.64	0.345478	0.0194876	17.7281	2.55e-70	1.35e-68
ENSMUSG00000031928	Mre11a	383.127	0.345341	0.0232704	14.8404	8.03e-50	1.64e-48
ENSMUSG00000023186	Vwa5a	758.043	0.345262	0.0344663	10.0174	1.28e-23	7.18e-23
ENSMUSG00000026315	Serpinb8	159.734	0.345179	0.0429024	8.04567	8.58e-16	3.18e-15
ENSMUSG00000026478	Lamc1	1245.65	0.345126	0.0299658	11.5173	1.08e-30	8.65e-30
ENSMUSG00000024013	Fgd2	134.458	0.344587	0.0510917	6.74447	1.54e-11	4.38e-11
ENSMUSG00000043621	Ubxn10	125.585	0.34448	0.0408552	8.43175	3.41e-17	1.36e-16
ENSMUSG00000096401	Gm21811	655.19	0.344372	0.091249	3.77398	0.000160665	0.000272403
ENSMUSG00000061838	Suclg2	741.692	0.344291	0.0287296	11.9838	4.32e-33	3.92e-32
ENSMUSG00000061462	Obscn	48.5953	0.344126	0.0588393	5.84857	4.96e-09	1.19e-08
ENSMUSG00000024219	Anks1	1112.59	0.344072	0.0271997	12.6498	1.12e-36	1.22e-35
ENSMUSG00000024526	Cidea	231.33	0.343982	0.0440902	7.80179	6.1e-15	2.16e-14
ENSMUSG00000000594	Gm2a	2461.34	0.343977	0.0257351	13.366	9.55e-41	1.27e-39
ENSMUSG00000021257	Angel1	312.679	0.343939	0.027512	12.5014	7.34e-36	7.68e-35
ENSMUSG00000051977	Prdm9	85.5512	0.343306	0.0575192	5.96855	2.39e-09	5.88e-09
ENSMUSG00000039621	Prex1	4903.91	0.343169	0.042199	8.13216	4.22e-16	1.59e-15
ENSMUSG00000003657	Calb2	1749.93	0.343096	0.0483485	7.09632	1.28e-12	3.93e-12
ENSMUSG00000072941	Sod3	400.012	0.342895	0.037242	9.20721	3.35e-20	1.58e-19
ENSMUSG00000034616	Ssh3	366.313	0.342792	0.0408533	8.3908	4.83e-17	1.92e-16
ENSMUSG00000046546	Fam43a	351.472	0.342697	0.0388977	8.8102	1.25e-18	5.4e-18
ENSMUSG00000042997	Nhlrc3	379.521	0.342689	0.0223408	15.3392	4.19e-53	1e-51
ENSMUSG00000044708	Kcnj10	13315	0.342494	0.0329959	10.3799	3.06e-25	1.85e-24
ENSMUSG00000057554	Lgals8	795.312	0.34231	0.0184922	18.511	1.68e-76	1.21e-74
ENSMUSG00000027985	Lef1	138.856	0.342226	0.0408219	8.38339	5.14e-17	2.04e-16
ENSMUSG00000047502	Mroh7	86.2002	0.341555	0.0955379	3.57507	0.000350132	0.000576954
ENSMUSG00000022505	Emp2	1200.46	0.341434	0.0303128	11.2637	1.98e-29	1.49e-28
ENSMUSG00000021294	Kif26a	272.175	0.341023	0.0271187	12.5752	2.89e-36	3.09e-35
ENSMUSG00000037016	Frem2	117.539	0.341004	0.0409586	8.32557	8.39e-17	3.29e-16
ENSMUSG00000022453	Naga	524.832	0.34094	0.0303727	11.2252	3.07e-29	2.28e-28
ENSMUSG00000109284	B230311B06Rik	39.8236	0.340467	0.0513424	6.6313	3.33e-11	9.29e-11
ENSMUSG00000024052	Lpin2	4229.01	0.34036	0.0275998	12.332	6.09e-35	6.08e-34
ENSMUSG00000027966	Col11a1	216.036	0.340175	0.0856932	3.96969	7.2e-05	0.000126214
ENSMUSG00000027984	Hadh	799.884	0.339661	0.0262172	12.9557	2.18e-38	2.55e-37
ENSMUSG00000035413	Tmem98	384.507	0.339085	0.0370393	9.15473	5.45e-20	2.55e-19
ENSMUSG00000056596	Trnp1	5271.49	0.338996	0.0436001	7.77511	7.54e-15	2.65e-14
ENSMUSG00000021367	Edn1	93.1485	0.33886	0.0594566	5.69928	1.2e-08	2.82e-08
ENSMUSG00000039110	Mycbpap	53.4579	0.338494	0.0536936	6.30419	2.9e-10	7.58e-10
ENSMUSG00000031400	G6pdx	1008.67	0.338487	0.0196757	17.2033	2.51e-66	1.11e-64
ENSMUSG00000038530	Rgs4	8787.28	0.338351	0.0482819	7.00783	2.42e-12	7.27e-12
ENSMUSG00000024816	Frmd8	729.084	0.338266	0.0326207	10.3697	3.41e-25	2.06e-24
ENSMUSG00000026679	Enkur	76.5829	0.337785	0.0556433	6.07053	1.27e-09	3.19e-09
ENSMUSG00000073155	1810058I24Rik	581.986	0.337723	0.0228978	14.7492	3.12e-49	6.17e-48
ENSMUSG00000024772	Ehd1	3228.3	0.337646	0.0259799	12.9964	1.28e-38	1.51e-37
ENSMUSG00000019461	Plscr3	275.45	0.337618	0.0265954	12.6946	6.33e-37	6.96e-36
ENSMUSG00000025239	Limd1	463.912	0.337563	0.0218137	15.4748	5.13e-54	1.28e-52
ENSMUSG00000098428	Gm2260	985.648	0.337117	0.0350087	9.62951	6e-22	3.08e-21
ENSMUSG00000029513	Prkab1	355.886	0.337035	0.0277619	12.1402	6.46e-34	6.11e-33
ENSMUSG00000029687	Ezh2	122.604	0.336533	0.0312423	10.7717	4.68e-27	3.1e-26
ENSMUSG00000028139	Riiad1	41.7337	0.336108	0.0473841	7.09327	1.31e-12	4.02e-12
ENSMUSG00000030409	Dmpk	229.604	0.335959	0.0537749	6.24751	4.17e-10	1.08e-09
ENSMUSG00000040254	Sema3d	356.842	0.335272	0.0397662	8.43108	3.42e-17	1.37e-16
ENSMUSG00000071573	Rnls	65.653	0.33512	0.0362064	9.25582	2.13e-20	1.01e-19
ENSMUSG00000037815	Ctnna1	2383.29	0.335032	0.0234495	14.2874	2.62e-46	4.55e-45
ENSMUSG00000030259	Rassf8	702.445	0.334946	0.0281732	11.8888	1.35e-32	1.19e-31
ENSMUSG00000038982	Bloc1s5	548.536	0.334564	0.0236579	14.1418	2.1e-45	3.48e-44
ENSMUSG00000074635	3110070M22Rik	49.9609	0.334502	0.0419361	7.97647	1.51e-15	5.51e-15
ENSMUSG00000016087	Fli1	132.02	0.334371	0.039564	8.4514	2.88e-17	1.16e-16
ENSMUSG00000007613	Tgfbr1	1447.71	0.334232	0.0295639	11.3054	1.23e-29	9.35e-29
ENSMUSG00000029007	Agtrap	407.928	0.333903	0.0309239	10.7976	3.53e-27	2.36e-26
ENSMUSG00000061887	Ssbp3	4637.74	0.333859	0.0315202	10.5919	3.25e-26	2.07e-25
ENSMUSG00000038112	AW551984	325.215	0.33379	0.0734092	4.54698	5.44e-06	1.05e-05
ENSMUSG00000043510	Hscb	143.742	0.33362	0.0305954	10.9043	1.1e-27	7.51e-27
ENSMUSG00000020393	Kremen1	708.952	0.333593	0.0318169	10.4848	1.01e-25	6.29e-25
ENSMUSG00000045179	Sox3	49.9714	0.333567	0.0468229	7.12401	1.05e-12	3.24e-12
ENSMUSG00000044362	Ccdc89	38.6431	0.333457	0.0507387	6.57204	4.96e-11	1.37e-10
ENSMUSG00000031775	Pllp	241.643	0.333438	0.0367447	9.07444	1.14e-19	5.25e-19
ENSMUSG00000040711	Sh3pxd2b	570.887	0.333384	0.0431154	7.73238	1.06e-14	3.66e-14
ENSMUSG00000020044	Timp3	2429.35	0.333219	0.0380386	8.76003	1.95e-18	8.36e-18
ENSMUSG00000027635	Dsn1	108.471	0.3332	0.031762	10.4905	9.55e-26	5.92e-25
ENSMUSG00000055044	Pdlim1	251.465	0.333127	0.0501737	6.63948	3.15e-11	8.81e-11
ENSMUSG00000016356	Col20a1	62.1513	0.332748	0.0536761	6.19918	5.68e-10	1.46e-09
ENSMUSG00000046415	B430212C06Rik	88.5199	0.33269	0.0620852	5.3586	8.39e-08	1.86e-07
ENSMUSG00000057110	Cntrl	229.345	0.332559	0.0368462	9.02561	1.79e-19	8.13e-19
ENSMUSG00000069835	Sat2	210.028	0.332258	0.0400456	8.29699	1.07e-16	4.16e-16
ENSMUSG00000027895	Kcnc4	2377.36	0.331992	0.031784	10.4453	1.54e-25	9.44e-25
ENSMUSG00000064247	Plcxd1	137.012	0.331787	0.0406052	8.17106	3.06e-16	1.16e-15
ENSMUSG00000041309	Nkx6-2	298.432	0.331699	0.040591	8.17173	3.04e-16	1.15e-15
ENSMUSG00000006498	Ptbp1	791.932	0.331346	0.0298773	11.0902	1.4e-28	1.01e-27
ENSMUSG00000074825	Itpripl1	91.7484	0.331295	0.0406628	8.14737	3.72e-16	1.4e-15
ENSMUSG00000032698	Lmo2	490.661	0.330834	0.0297047	11.1374	8.25e-29	5.99e-28
ENSMUSG00000053783	1700016K19Rik	47.6984	0.330709	0.0523574	6.31638	2.68e-10	7.02e-10
ENSMUSG00000042312	S100a13	422.338	0.330637	0.0340918	9.69842	3.06e-22	1.6e-21
ENSMUSG00000034311	Kif4	40.2448	0.330633	0.0482743	6.84905	7.43e-12	2.17e-11
ENSMUSG00000095217	H2bc15	56.2158	0.330414	0.0467366	7.06969	1.55e-12	4.74e-12
ENSMUSG00000020641	Rsad2	45.8535	0.330381	0.0662015	4.99054	6.02e-07	1.25e-06
ENSMUSG00000001436	Slc19a1	437.908	0.330266	0.0235876	14.0017	1.52e-44	2.4e-43
ENSMUSG00000069300	H2bc11	83.6296	0.330214	0.0509653	6.47919	9.22e-11	2.51e-10
ENSMUSG00000025478	Dpysl4	1110.51	0.330186	0.0219793	15.0226	5.22e-51	1.12e-49
ENSMUSG00000029638	Glcci1	41.8952	0.330141	0.0585034	5.64311	1.67e-08	3.87e-08
ENSMUSG00000003038	Hmgn2	1626.69	0.330131	0.0310315	10.6386	1.97e-26	1.27e-25
ENSMUSG00000031075	Ano1	106.808	0.330004	0.0472875	6.97868	2.98e-12	8.89e-12
ENSMUSG00000029596	Sdsl	66.5458	0.328891	0.0462215	7.11555	1.11e-12	3.44e-12
ENSMUSG00000034522	Zfp395	278.526	0.328417	0.0318796	10.3018	6.92e-25	4.13e-24
ENSMUSG00000095403	Gm21092	410.031	0.328284	0.0895385	3.6664	0.000245985	0.000410959
ENSMUSG00000072774	Zfp951	39.9034	0.328214	0.0691628	4.74553	2.08e-06	4.15e-06
ENSMUSG00000037681	Esyt3	70.3339	0.328209	0.061943	5.29857	1.17e-07	2.56e-07
ENSMUSG00000007833	Aldh16a1	149.301	0.328192	0.028947	11.3377	8.54e-30	6.53e-29
ENSMUSG00000022220	Adcy4	80.7404	0.328022	0.0508212	6.45442	1.09e-10	2.94e-10
ENSMUSG00000078201	Tmem203	150.09	0.328013	0.0280422	11.6971	1.32e-31	1.1e-30
ENSMUSG00000001552	Jup	1295.73	0.327715	0.0284503	11.5189	1.06e-30	8.49e-30
ENSMUSG00000025902	Sox17	112.96	0.327692	0.0405527	8.08065	6.44e-16	2.41e-15
ENSMUSG00000041445	Mmrn2	182.502	0.327656	0.0440962	7.43048	1.08e-13	3.55e-13
ENSMUSG00000069662	Marcks	6433.5	0.327078	0.0262472	12.4615	1.21e-35	1.25e-34
ENSMUSG00000030088	Aldh1l1	1603.14	0.326559	0.0355994	9.17318	4.59e-20	2.16e-19
ENSMUSG00000014852	Adamts13	41.2575	0.326351	0.0589531	5.53578	3.1e-08	7.08e-08
ENSMUSG00000031023	Akip1	75.202	0.326338	0.0335929	9.7145	2.62e-22	1.37e-21
ENSMUSG00000053646	Plxnb1	4140.55	0.32611	0.023346	13.9686	2.42e-44	3.78e-43
ENSMUSG00000035067	Xkr6	99.3431	0.325966	0.0396247	8.22632	1.93e-16	7.4e-16
ENSMUSG00000024206	Rfx2	129.016	0.32595	0.0372719	8.74519	2.23e-18	9.5e-18
ENSMUSG00000023972	Ptk7	228.07	0.325925	0.0267932	12.1645	4.81e-34	4.59e-33
ENSMUSG00000040978	Gm11992	100.354	0.325914	0.0456082	7.14596	8.94e-13	2.78e-12
ENSMUSG00000101236	Gm6750	277.053	0.325853	0.0295103	11.042	2.4e-28	1.7e-27
ENSMUSG00000066245	Gm10156	75.7937	0.325793	0.0613988	5.30619	1.12e-07	2.46e-07
ENSMUSG00000066829	Zfp810	467.442	0.32546	0.0292477	11.1277	9.2e-29	6.67e-28
ENSMUSG00000073647	Gm10557	552.13	0.325193	0.0761626	4.26971	1.96e-05	3.6e-05
ENSMUSG00000032193	Ldlr	773.039	0.325171	0.0554692	5.86218	4.57e-09	1.1e-08
ENSMUSG00000020728	Cep112	51.4814	0.325163	0.0398271	8.16437	3.23e-16	1.22e-15
ENSMUSG00000061589	Dot1l	1079.92	0.325108	0.0454406	7.15456	8.39e-13	2.62e-12
ENSMUSG00000026176	Ctdsp1	907.651	0.325082	0.0261005	12.455	1.31e-35	1.35e-34
ENSMUSG00000024985	Tcf7l2	192.103	0.325058	0.0749898	4.3347	1.46e-05	2.72e-05
ENSMUSG00000022971	Ifnar2	457.915	0.324988	0.0233417	13.9231	4.59e-44	7.06e-43
ENSMUSG00000036362	P2ry13	554.641	0.324978	0.0395853	8.20954	2.22e-16	8.49e-16
ENSMUSG00000024112	Cacna1h	3644.55	0.324948	0.0410756	7.91097	2.55e-15	9.21e-15
ENSMUSG00000022544	Eef2kmt	114.032	0.324821	0.0392478	8.27615	1.27e-16	4.94e-16
ENSMUSG00000072421	Gm10357	229.053	0.324747	0.0303601	10.6965	1.06e-26	6.87e-26
ENSMUSG00000075312	Gm13597	53.2833	0.324654	0.0431549	7.52301	5.35e-14	1.79e-13
ENSMUSG00000085711	Gm15163	92.5834	0.32441	0.0572369	5.66785	1.45e-08	3.36e-08
ENSMUSG00000030220	Arhgdib	233.407	0.324389	0.0462544	7.01316	2.33e-12	7.01e-12
ENSMUSG00000039496	Cdnf	44.9166	0.324283	0.044625	7.26684	3.68e-13	1.17e-12
ENSMUSG00000069307	Hist1h2bq	156.036	0.323473	0.0438813	7.37155	1.69e-13	5.47e-13
ENSMUSG00000091955	Gm9844	430.247	0.323465	0.0330579	9.78479	1.31e-22	6.94e-22
ENSMUSG00000045915	Ccdc42	38.655	0.323437	0.0715898	4.51791	6.25e-06	1.2e-05
ENSMUSG00000038524	Fchsd1	143.199	0.323423	0.0262493	12.3212	6.97e-35	6.92e-34
ENSMUSG00000092203	1110038B12Rik	161.441	0.323324	0.0343239	9.4198	4.52e-21	2.23e-20
ENSMUSG00000044566	Cage1	84.9019	0.322744	0.0600646	5.37328	7.73e-08	1.72e-07
ENSMUSG00000044707	Ccnjl	319.658	0.322671	0.055031	5.86344	4.53e-09	1.09e-08
ENSMUSG00000037992	Rara	475.498	0.322591	0.0639269	5.04624	4.51e-07	9.47e-07
ENSMUSG00000029832	Nfe2l3	122.693	0.322372	0.034813	9.26011	2.04e-20	9.74e-20
ENSMUSG00000002108	Nr1h3	112.233	0.32219	0.0407148	7.91335	2.51e-15	9.04e-15
ENSMUSG00000032812	Arap1	492.61	0.322101	0.029852	10.7899	3.84e-27	2.56e-26
ENSMUSG00000045312	Lhfpl2	1551.3	0.322012	0.0286704	11.2315	2.85e-29	2.12e-28
ENSMUSG00000046470	Sox18	237.483	0.321936	0.0375263	8.57895	9.57e-18	3.94e-17
ENSMUSG00000019792	Trmt11	177.84	0.321835	0.0299319	10.7522	5.78e-27	3.8e-26
ENSMUSG00000079418	Atg4a	135.729	0.321657	0.0290928	11.0563	2.04e-28	1.45e-27
ENSMUSG00000034687	Fras1	470.681	0.321615	0.0453939	7.08498	1.39e-12	4.26e-12
ENSMUSG00000019080	Mfsd3	170.248	0.321599	0.0447024	7.19421	6.28e-13	1.97e-12
ENSMUSG00000028613	Lrp8	2810.58	0.321506	0.0344769	9.32525	1.11e-20	5.35e-20
ENSMUSG00000037306	Man1c1	1215.67	0.321432	0.0266589	12.0572	1.78e-33	1.64e-32
ENSMUSG00000024866	Acy3	49.8876	0.321426	0.0503742	6.38076	1.76e-10	4.69e-10
ENSMUSG00000031371	Haus7	223.227	0.321423	0.033432	9.61424	6.96e-22	3.57e-21
ENSMUSG00000089832	Shkbp1	137.49	0.321367	0.0457134	7.03004	2.06e-12	6.24e-12
ENSMUSG00000047881	Rell1	401.904	0.321254	0.0294143	10.9217	9.08e-28	6.24e-27
ENSMUSG00000050410	Tcf19	61.3842	0.321124	0.0409495	7.84195	4.44e-15	1.58e-14
ENSMUSG00000030750	Nsmce1	403.461	0.320994	0.029832	10.7601	5.31e-27	3.5e-26
ENSMUSG00000053819	Camk2d	2156.28	0.320879	0.0498417	6.43797	1.21e-10	3.26e-10
ENSMUSG00000019487	Trip10	205.233	0.320426	0.0555404	5.76925	7.96e-09	1.89e-08
ENSMUSG00000030513	Pcsk6	911.292	0.32036	0.0322004	9.94895	2.55e-23	1.41e-22
ENSMUSG00000092448	Gm20387	43.4501	0.320249	0.0465725	6.87634	6.14e-12	1.8e-11
ENSMUSG00000037736	Limch1	3755.81	0.320174	0.018904	16.9368	2.41e-64	9.69e-63
ENSMUSG00000039958	Etfbkmt	95.5118	0.320159	0.0359261	8.91159	5.03e-19	2.23e-18
ENSMUSG00000027078	Ube2l6	114.306	0.32006	0.0450125	7.11047	1.16e-12	3.56e-12
ENSMUSG00000033276	Stk36	128.484	0.319566	0.034444	9.27786	1.73e-20	8.28e-20
ENSMUSG00000037089	Slc35b2	739.05	0.319508	0.0251403	12.709	5.27e-37	5.82e-36
ENSMUSG00000083879	Gm14038	67.662	0.319438	0.0369476	8.64571	5.35e-18	2.23e-17
ENSMUSG00000102644	Thap6	60.8919	0.31928	0.0600042	5.32097	1.03e-07	2.27e-07
ENSMUSG00000035355	Kcnh4	52.4987	0.319184	0.0713207	4.47533	7.63e-06	1.45e-05
ENSMUSG00000016946	Kctd5	845.595	0.319063	0.0237767	13.4192	4.67e-41	6.27e-40
ENSMUSG00000020717	Pecam1	719.214	0.319026	0.0267767	11.9143	9.97e-33	8.83e-32
ENSMUSG00000045730	Adrb2	55.5004	0.31874	0.0415922	7.66346	1.81e-14	6.19e-14
ENSMUSG00000032667	Pon2	1436.45	0.318419	0.0274828	11.5861	4.85e-31	3.94e-30
ENSMUSG00000075010	AW112010	37.4017	0.318343	0.0773956	4.11319	3.9e-05	7.01e-05
ENSMUSG00000021190	Lgmn	3750.07	0.318341	0.0295391	10.7769	4.42e-27	2.93e-26
ENSMUSG00000027860	Vangl1	149.994	0.318287	0.0316586	10.0538	8.84e-24	5.02e-23
ENSMUSG00000046668	Cxxc5	2353.55	0.318255	0.0255296	12.4661	1.14e-35	1.18e-34
ENSMUSG00000026058	Khdrbs2	334.767	0.318167	0.0294742	10.7948	3.64e-27	2.43e-26
ENSMUSG00000060735	Rxfp3	326.241	0.318152	0.0386228	8.2374	1.76e-16	6.77e-16
ENSMUSG00000034573	Ptpn13	530.002	0.317962	0.0299986	10.5992	3e-26	1.92e-25
ENSMUSG00000043020	Wdr63	99.8324	0.317952	0.0686999	4.62813	3.69e-06	7.21e-06
ENSMUSG00000053117	E330013P04Rik	48.0545	0.3178	0.0632369	5.02554	5.02e-07	1.05e-06
ENSMUSG00000034792	Gna15	63.4952	0.317218	0.0557673	5.68824	1.28e-08	3e-08
ENSMUSG00000002325	Irf9	251.894	0.316946	0.0486136	6.5197	7.04e-11	1.93e-10
ENSMUSG00000036661	Dennd3	158.026	0.316781	0.029951	10.5767	3.82e-26	2.43e-25
ENSMUSG00000018672	Copz2	192.095	0.316772	0.0346448	9.1434	6.05e-20	2.82e-19
ENSMUSG00000094338	H2bc13	70.3655	0.316685	0.0455427	6.95358	3.56e-12	1.06e-11
ENSMUSG00000051669	AU021092	108.522	0.316648	0.0431094	7.34521	2.05e-13	6.63e-13
ENSMUSG00000025232	Hexa	1877.48	0.316382	0.0426014	7.42657	1.11e-13	3.65e-13
ENSMUSG00000042918	Mamstr	42.4724	0.316358	0.0439862	7.19221	6.37e-13	2e-12
ENSMUSG00000046463	5930403N24Rik	58.6361	0.316183	0.0389067	8.12669	4.41e-16	1.66e-15
ENSMUSG00000033031	Cip2a	112.605	0.316162	0.0276344	11.4409	2.61e-30	2.05e-29
ENSMUSG00000048540	Nhlh2	89.8218	0.315944	0.0417352	7.57021	3.73e-14	1.26e-13
ENSMUSG00000100594	2810414N06Rik	70.2675	0.315666	0.0372799	8.46745	2.51e-17	1.01e-16
ENSMUSG00000035239	Neu3	104.89	0.315657	0.0300413	10.5074	7.98e-26	4.97e-25
ENSMUSG00000063564	Col23a1	308.1	0.315316	0.0521657	6.04451	1.5e-09	3.74e-09
ENSMUSG00000085830	Grin1os	48.3845	0.31513	0.0973892	3.23577	0.00121313	0.00189804
ENSMUSG00000044250	Pced1b	131.798	0.315101	0.0366306	8.60213	7.82e-18	3.24e-17
ENSMUSG00000046380	Jrk	346.654	0.31507	0.0244921	12.8642	7.16e-38	8.19e-37
ENSMUSG00000050730	Arhgap42	375.773	0.315052	0.0245327	12.8421	9.52e-38	1.08e-36
ENSMUSG00000042788	Fam166b	42.0936	0.314805	0.0599405	5.25196	1.5e-07	3.28e-07
ENSMUSG00000051243	Islr2	4233.63	0.314676	0.023478	13.4031	5.8e-41	7.76e-40
ENSMUSG00000067786	Nnat	16342.3	0.31435	0.0362367	8.67491	4.14e-18	1.74e-17
ENSMUSG00000042293	Gm5617	98.0759	0.314297	0.0374643	8.38924	4.89e-17	1.94e-16
ENSMUSG00000020681	Ace	945.735	0.314275	0.0367452	8.55282	1.2e-17	4.92e-17
ENSMUSG00000027994	Mcub	90.1867	0.313983	0.0577433	5.43757	5.4e-08	1.22e-07
ENSMUSG00000070960	Gm19680	73.6066	0.31385	0.034383	9.12807	6.97e-20	3.24e-19
ENSMUSG00000048916	Gm5540	50.9225	0.313817	0.123946	2.53188	0.0113453	0.0160503
ENSMUSG00000044080	S100a1	1254.06	0.313779	0.0359948	8.71736	2.85e-18	1.2e-17
ENSMUSG00000022833	Ccdc14	76.6617	0.313771	0.0324994	9.65465	4.7e-22	2.43e-21
ENSMUSG00000006931	P3h4	640.364	0.313538	0.0373727	8.38948	4.88e-17	1.94e-16
ENSMUSG00000039661	Dusp26	877.937	0.313231	0.0362701	8.63606	5.82e-18	2.42e-17
ENSMUSG00000032397	Tipin	300.793	0.313151	0.0331875	9.43582	3.88e-21	1.92e-20
ENSMUSG00000099875	Rbm3-ps	99.8589	0.312646	0.0598501	5.22382	1.75e-07	3.8e-07
ENSMUSG00000031885	Cbfb	1105	0.311989	0.0313713	9.94504	2.65e-23	1.47e-22
ENSMUSG00000021340	Gpld1	1753.61	0.311948	0.0365332	8.53876	1.36e-17	5.54e-17
ENSMUSG00000038569	Rad9b	58.6371	0.311885	0.0413849	7.53619	4.84e-14	1.62e-13
ENSMUSG00000004562	Arhgef40	617.388	0.311855	0.0298713	10.4399	1.63e-25	9.96e-25
ENSMUSG00000033985	Tesk2	133.194	0.311793	0.0284783	10.9484	6.76e-28	4.68e-27
ENSMUSG00000060843	Ctnna3	51.0864	0.311432	0.0546822	5.6953	1.23e-08	2.88e-08
ENSMUSG00000038644	Pold1	137.497	0.311291	0.0298777	10.4188	2.03e-25	1.24e-24
ENSMUSG00000071793	2610005L07Rik	1115.15	0.311249	0.08	3.89062	0.0001	0.000172903
ENSMUSG00000017868	Sgk2	45.2779	0.311245	0.0558823	5.56965	2.55e-08	5.87e-08
ENSMUSG00000043164	Tmem212	67.5818	0.311142	0.0760327	4.09222	4.27e-05	7.65e-05
ENSMUSG00000049154	Fam183b	124.364	0.311104	0.047822	6.50546	7.75e-11	2.12e-10
ENSMUSG00000072720	Myo18b	76.6381	0.310605	0.0463406	6.70265	2.05e-11	5.79e-11
ENSMUSG00000029151	Slc30a3	1966.16	0.310002	0.0333592	9.29287	1.5e-20	7.21e-20
ENSMUSG00000049562	Ap5b1	121.241	0.309959	0.0304503	10.1792	2.46e-24	1.43e-23
ENSMUSG00000053835	H2-T24	71.4048	0.3096	0.0868303	3.56558	0.000363058	0.000597161
ENSMUSG00000059588	Calcrl	444.664	0.309522	0.0324007	9.55296	1.26e-21	6.37e-21
ENSMUSG00000000093	Tbx2	50.0513	0.309454	0.046195	6.69887	2.1e-11	5.94e-11
ENSMUSG00000020847	Rph3al	107.344	0.309381	0.0414651	7.46123	8.57e-14	2.83e-13
ENSMUSG00000061859	Patj	222.397	0.309357	0.061957	4.99309	5.94e-07	1.24e-06
ENSMUSG00000002227	Mov10	160.185	0.309152	0.0329353	9.38662	6.2e-21	3.03e-20
ENSMUSG00000021809	Nudt13	296.986	0.309133	0.0263128	11.7484	7.2e-32	6.11e-31
ENSMUSG00000027456	Sdcbp2	91.4501	0.308646	0.0341765	9.03094	1.7e-19	7.76e-19
ENSMUSG00000011154	Cfap161	47.0098	0.308554	0.0678643	4.54662	5.45e-06	1.05e-05
ENSMUSG00000051236	Msrb3	233.653	0.308468	0.0295328	10.4449	1.55e-25	9.47e-25
ENSMUSG00000029781	Fkbp9	1697.49	0.308425	0.0240284	12.8359	1.03e-37	1.17e-36
ENSMUSG00000003559	As3mt	401.436	0.308331	0.0355952	8.66215	4.63e-18	1.94e-17
ENSMUSG00000087153	Gm6483	117.852	0.308316	0.0703054	4.38538	1.16e-05	2.18e-05
ENSMUSG00000005447	Pafah1b3	219.668	0.307895	0.0319107	9.64862	4.98e-22	2.57e-21
ENSMUSG00000001946	Esam	425.847	0.307725	0.0245298	12.545	4.23e-36	4.49e-35
ENSMUSG00000021550	2210016F16Rik	332.479	0.307723	0.022612	13.6089	3.55e-42	5.02e-41
ENSMUSG00000048497	Mmgt2	358.912	0.307294	0.028995	10.5982	3.04e-26	1.94e-25
ENSMUSG00000068523	Gng5	710.545	0.307202	0.0331668	9.26234	2e-20	9.54e-20
ENSMUSG00000071796	6820431F20Rik	3144.45	0.306859	0.07281	4.21451	2.5e-05	4.57e-05
ENSMUSG00000078580	E430018J23Rik	185.89	0.306599	0.0221134	13.8648	1.03e-43	1.57e-42
ENSMUSG00000058385	H2bc8	122.958	0.306549	0.0431852	7.09848	1.26e-12	3.88e-12
ENSMUSG00000070306	Ccdc153	90.5768	0.306179	0.0744155	4.11445	3.88e-05	6.98e-05
ENSMUSG00000041117	Ccdc8	125.874	0.30586	0.036711	8.33157	7.98e-17	3.13e-16
ENSMUSG00000061119	Prcp	361.484	0.305843	0.0316267	9.67042	4.03e-22	2.09e-21
ENSMUSG00000020828	Pld2	708.867	0.305783	0.024557	12.452	1.36e-35	1.4e-34
ENSMUSG00000031808	Slc27a1	1993.12	0.305757	0.0321796	9.50158	2.07e-21	1.03e-20
ENSMUSG00000026173	Plcd4	509.512	0.305627	0.0399802	7.64444	2.1e-14	7.16e-14
ENSMUSG00000090946	Ccdc71l	1736.12	0.305583	0.0347739	8.78772	1.53e-18	6.58e-18
ENSMUSG00000073889	Il11ra1	425.096	0.305393	0.0551671	5.53578	3.1e-08	7.08e-08
ENSMUSG00000026170	Cyp27a1	83.2884	0.305294	0.0658227	4.63813	3.52e-06	6.89e-06
ENSMUSG00000071350	Setdb2	147.676	0.305058	0.0251942	12.1083	9.55e-34	8.97e-33
ENSMUSG00000032434	Cmtm6	1194.99	0.304871	0.0249828	12.2032	2.99e-34	2.88e-33
ENSMUSG00000096999	Gm26793	66.4405	0.304863	0.0371017	8.21697	2.09e-16	7.99e-16
ENSMUSG00000038047	Haus6	253.152	0.304809	0.0241891	12.6011	2.08e-36	2.24e-35
ENSMUSG00000018102	H2bc4	813.022	0.304688	0.0379967	8.0188	1.07e-15	3.94e-15
ENSMUSG00000025193	Cutc	148.226	0.304667	0.0249964	12.1885	3.58e-34	3.44e-33
ENSMUSG00000029186	Pi4k2b	69.1124	0.304614	0.0341801	8.91202	5.01e-19	2.22e-18
ENSMUSG00000074622	Mafb	487.865	0.3044	0.0446556	6.81662	9.32e-12	2.7e-11
ENSMUSG00000022614	Lmf2	358.805	0.304375	0.0237517	12.8149	1.35e-37	1.53e-36
ENSMUSG00000049439	Cyp20a1	379.418	0.304125	0.0310423	9.79709	1.16e-22	6.16e-22
ENSMUSG00000031762	Mt2	733.727	0.304068	0.0786652	3.86534	0.000110936	0.00019099
ENSMUSG00000050677	Ccdc96	86.165	0.303794	0.0390586	7.77791	7.37e-15	2.59e-14
ENSMUSG00000079067	Hmgn2-ps1	331.339	0.303727	0.0302815	10.0301	1.12e-23	6.34e-23
ENSMUSG00000087305	A430035B10Rik	74.3652	0.303657	0.0331897	9.14911	5.74e-20	2.68e-19
ENSMUSG00000062960	Kdr	756.834	0.303309	0.0390702	7.76319	8.28e-15	2.9e-14
ENSMUSG00000067279	Ppp1r3c	2638.03	0.303308	0.0387545	7.8264	5.02e-15	1.78e-14
ENSMUSG00000033970	Rfc3	141.625	0.303307	0.0292217	10.3795	3.07e-25	1.86e-24
ENSMUSG00000030966	Trim21	105.813	0.303149	0.0368627	8.22373	1.97e-16	7.56e-16
ENSMUSG00000020611	Gna13	3016.63	0.302814	0.0210549	14.3821	6.7e-47	1.2e-45
ENSMUSG00000028708	Mknk1	656.9	0.302744	0.0206144	14.686	7.92e-49	1.53e-47
ENSMUSG00000002365	Snx9	418.822	0.30263	0.0220994	13.694	1.1e-42	1.59e-41
ENSMUSG00000053898	Ech1	1232.94	0.302535	0.0269982	11.2058	3.82e-29	2.82e-28
ENSMUSG00000019841	Rev3l	1967.66	0.302384	0.033106	9.1338	6.61e-20	3.08e-19
ENSMUSG00000024033	Rsph1	175.729	0.302318	0.0465318	6.49702	8.19e-11	2.24e-10
ENSMUSG00000026360	Rgs2	1646.5	0.302212	0.0413868	7.30212	2.83e-13	9.07e-13
ENSMUSG00000027171	Prrg4	40.9729	0.302194	0.0621278	4.86407	1.15e-06	2.34e-06
ENSMUSG00000017677	Wsb1	853.879	0.30196	0.0508004	5.94405	2.78e-09	6.79e-09
ENSMUSG00000047205	Dusp18	1407.74	0.301942	0.0201844	14.9592	1.36e-50	2.86e-49
ENSMUSG00000011148	Adssl1	411.5	0.301594	0.0402377	7.4953	6.61e-14	2.2e-13
ENSMUSG00000003752	Itpkc	164.62	0.301376	0.0371866	8.1044	5.3e-16	1.99e-15
ENSMUSG00000025141	Myadml2	45.6662	0.300981	0.0464461	6.48021	9.16e-11	2.49e-10
ENSMUSG00000078157	Fem1al	46.4712	0.300448	0.0431559	6.96194	3.36e-12	9.98e-12
ENSMUSG00000002885	Adgre5	266.05	0.300387	0.0280232	10.7192	8.27e-27	5.4e-26
ENSMUSG00000030403	Vasp	396.314	0.300169	0.0254809	11.7802	4.94e-32	4.23e-31
ENSMUSG00000110195	Pde2a	122.137	0.299976	0.0476631	6.29368	3.1e-10	8.1e-10
ENSMUSG00000038872	Zfhx3	155.715	0.299833	0.0513698	5.83676	5.32e-09	1.28e-08
ENSMUSG00000064284	Cdpf1	175.22	0.299695	0.0258515	11.5929	4.48e-31	3.65e-30
ENSMUSG00000024292	Cyp4f14	172.92	0.299584	0.0620654	4.8269	1.39e-06	2.8e-06
ENSMUSG00000020536	Llgl1	1941.2	0.298725	0.0201421	14.8308	9.26e-50	1.88e-48
ENSMUSG00000040229	Gpr34	599.994	0.29858	0.0504451	5.91891	3.24e-09	7.88e-09
ENSMUSG00000074575	Kcng1	1707.83	0.298259	0.0418688	7.12366	1.05e-12	3.25e-12
ENSMUSG00000021255	Esrrb	60.8735	0.298149	0.051229	5.81991	5.89e-09	1.41e-08
ENSMUSG00000027188	Pamr1	373.079	0.298051	0.0432329	6.89407	5.42e-12	1.59e-11
ENSMUSG00000041936	Agrn	3998.72	0.297977	0.021765	13.6906	1.16e-42	1.67e-41
ENSMUSG00000070713	Gm10282	1008.96	0.297578	0.0275731	10.7923	3.74e-27	2.49e-26
ENSMUSG00000035268	Pkig	1431.9	0.29749	0.025085	11.8593	1.93e-32	1.69e-31
ENSMUSG00000022305	Lrp12	2828.63	0.297199	0.0244611	12.1499	5.74e-34	5.45e-33
ENSMUSG00000075389	2810410L24Rik	59.0298	0.297063	0.0403716	7.35822	1.86e-13	6.03e-13
ENSMUSG00000039115	Itga9	220.812	0.29704	0.031941	9.29966	1.41e-20	6.77e-20
ENSMUSG00000035168	Tanc1	5698.81	0.29701	0.0311142	9.54583	1.35e-21	6.82e-21
ENSMUSG00000038312	Edem2	651.524	0.296978	0.0243032	12.2197	2.44e-34	2.36e-33
ENSMUSG00000040274	Cdk6	93.3277	0.296788	0.0419396	7.07656	1.48e-12	4.52e-12
[truncated: 9,524 more rows]
