# Supplementary material for: Cellular, molecular, and therapeutic characterization of pilocarpine-induced temporal lobe epilepsy
Source: Sci Rep. 2021 Sep 27;11:19102. doi: 10.1038/s41598-021-98534-3 (PMC8476594; doi:10.1038/s41598-021-98534-3)
Supplement: Supplementary file 9 — Supplementary Information 9. [file 41598_2021_98534_MOESM9_ESM.xlsx]

## Sheet: Seurat_Output
gene	p_val	avg_logFC	pct.1	pct.2	p_val_adj	cluster
C1ql3	0	1.41521	0.967	0.286	0	0
Pcp4	0	1.31244	0.89	0.216	0	0
Prox1	0	1.31105	0.864	0.134	0	0
C1ql2	0	1.10086	0.67	0.077	0	0
Calb1	0	1.06498	0.83	0.198	0	0
Cplx2	0	0.998234	0.995	0.575	0	0
Lypd1	0	0.957882	0.696	0.15	0	0
Ddn	0	0.945215	0.732	0.238	0	0
Ncdn	0	0.935037	0.979	0.547	0	0
Stxbp6	0	0.933424	0.697	0.122	0	0
Sema5a	0	0.91015	0.636	0.111	0	0
Rfx3	0	0.893867	0.566	0.104	0	0
Thsd7a	0	0.884038	0.62	0.124	0	0
Ahcyl2	0	0.87463	0.611	0.155	0	0
Bcl11b	0	0.863871	0.895	0.313	0	0
Synpr	0	0.857934	0.724	0.18	0	0
Npnt	0	0.845751	0.449	0.044	0	0
Adcy1	0	0.844255	0.71	0.222	0	0
2010300C02Rik	0	0.836735	0.733	0.245	0	0
Rogdi	0	0.815488	0.758	0.295	0	0
Plxna4	0	0.806529	0.74	0.286	0	0
Auts2	0	0.794485	0.769	0.298	0	0
Arhgap20	0	0.79306	0.637	0.193	0	0
Jun	0	0.791141	0.819	0.303	0	0
Fam163b	0	0.787394	0.456	0.068	0	0
Pcdh20	0	0.781513	0.687	0.216	0	0
Nedd4l	0	0.773424	0.687	0.252	0	0
Btbd3	0	0.767825	0.672	0.201	0	0
Ano3	0	0.761749	0.659	0.216	0	0
Olfm1	0	0.761024	0.998	0.668	0	0
Erc2	0	0.758376	0.823	0.349	0	0
Kctd4	0	0.757363	0.641	0.195	0	0
Snca	0	0.750434	0.917	0.457	0	0
Ehd3	0	0.74891	0.699	0.25	0	0
Sowaha	0	0.734261	0.614	0.203	0	0
Ncald	0	0.729271	0.929	0.403	0	0
Ppfia2	0	0.72621	0.79	0.327	0	0
F730043M19Rik	0	0.721169	0.427	0.079	0	0
Ppp1r1a	0	0.71697	0.681	0.23	0	0
Camk2b	0	0.711595	0.984	0.569	0	0
Arpc2	0	0.709384	0.916	0.572	0	0
Wipf3	0	0.709096	0.769	0.3	0	0
Pitpnm2	0	0.700869	0.49	0.125	0	0
Bhlhe22	0	0.695331	0.529	0.146	0	0
Rbfox1	0	0.690973	0.974	0.531	0	0
Limd2	0	0.687093	0.561	0.182	0	0
Pnmal2	0	0.68391	0.912	0.48	0	0
Abr	0	0.68234	0.742	0.34	0	0
Igfbp5	0	0.679251	0.611	0.156	0	0
Prdm8	0	0.676638	0.448	0.111	0	0
Lgi1	0	0.67501	0.704	0.292	0	0
Ptk2b	0	0.673334	0.842	0.356	0	0
Dgat2	0	0.671473	0.497	0.14	0	0
Fam131a	0	0.66773	0.861	0.394	0	0
Negr1	0	0.662176	0.716	0.288	0	0
Bdnf	0	0.660786	0.552	0.199	0	0
Gda	0	0.659449	0.847	0.386	0	0
Mycbp2	0	0.656388	0.923	0.522	0	0
D430041D05Rik	0	0.65406	0.651	0.273	0	0
Lppr4	0	0.652924	0.957	0.51	0	0
Pgbd5	0	0.652854	0.557	0.198	0	0
Slc39a6	0	0.649932	0.519	0.143	0	0
Tiam1	0	0.64833	0.554	0.158	0	0
Ccdc85a	0	0.641998	0.473	0.129	0	0
Bex2	0	0.639359	0.908	0.494	0	0
Cygb	0	0.637267	0.471	0.106	0	0
Plekha2	0	0.632125	0.358	0.048	0	0
Dsp	0	0.631938	0.295	0.024	0	0
Rilpl1	0	0.629673	0.535	0.166	0	0
Mef2c	0	0.624102	0.875	0.304	0	0
Anp32a	0	0.623639	0.923	0.582	0	0
Rasl10a	0	0.620161	0.436	0.112	0	0
Epha7	0	0.617944	0.548	0.192	0	0
Dock10	0	0.617683	0.421	0.067	0	0
Neurod1	0	0.61158	0.512	0.143	0	0
Neurod2	0	0.611206	0.724	0.317	0	0
Map2k1	0	0.609714	0.78	0.361	0	0
Slc30a3	0	0.605075	0.45	0.114	0	0
Jph1	0	0.602613	0.424	0.116	0	0
Gfra1	0	0.596526	0.38	0.069	0	0
Dgkh	0	0.595903	0.304	0.046	0	0
Capn3	0	0.587947	0.29	0.021	0	0
Nsf	0	0.587093	0.949	0.547	0	0
Fam19a2	0	0.586267	0.461	0.117	0	0
Rgs7bp	0	0.585433	0.922	0.498	0	0
Jph4	0	0.584346	0.687	0.304	0	0
Iqgap2	0	0.583373	0.563	0.201	0	0
Nrn1	0	0.578717	0.759	0.336	0	0
AI593442	0	0.572728	0.666	0.263	0	0
Marcksl1	0	0.565988	0.606	0.183	0	0
Kbtbd11	0	0.56381	0.556	0.213	0	0
Scn3a	0	0.561886	0.567	0.23	0	0
Caly	0	0.559748	0.776	0.382	0	0
Baiap2	0	0.558359	0.882	0.434	0	0
Camk2a	0	0.553033	0.926	0.486	0	0
Scg2	0	0.55102	0.655	0.259	0	0
Kcnip2	0	0.5504	0.537	0.204	0	0
Prkce	0	0.546048	0.967	0.552	0	0
Pkia	0	0.545372	0.599	0.243	0	0
Shisa9	0	0.544261	0.382	0.091	0	0
Dapk1	0	0.542446	0.45	0.16	0	0
Camkk1	0	0.541502	0.481	0.186	0	0
Chd3	0	0.54124	0.777	0.393	0	0
Slc8a2	0	0.540583	0.501	0.192	0	0
Ryr2	0	0.537724	0.666	0.29	0	0
Kdm7a	0	0.537659	0.489	0.201	0	0
Btbd9	0	0.536131	0.452	0.169	0	0
Atp1a1	0	0.535423	0.79	0.379	0	0
Icam5	0	0.534119	0.614	0.25	0	0
Ctxn1	0	0.532576	0.693	0.313	0	0
Dbpht2	0	0.531862	0.355	0.077	0	0
Syne1	0	0.531638	0.822	0.439	0	0
Wasf1	0	0.530927	0.779	0.371	0	0
Elk1	0	0.529689	0.351	0.104	0	0
Lrrtm4	0	0.526957	0.334	0.065	0	0
Cdh9	0	0.526942	0.32	0.079	0	0
Camk2n1	0	0.526776	0.992	0.68	0	0
Gria1	0	0.524944	0.947	0.484	0	0
Ppp3ca	0	0.524556	1	0.775	0	0
Gnal	0	0.523153	0.463	0.162	0	0
Ak5	0	0.522463	0.666	0.278	0	0
Chn1	0	0.52171	0.938	0.541	0	0
Lin7c	0	0.520251	0.495	0.179	0	0
Pde1b	0	0.520234	0.353	0.085	0	0
Mpc2	0	0.518395	0.713	0.368	0	0
Nefl	0	0.517054	0.919	0.478	0	0
Grin2a	0	0.514792	0.854	0.413	0	0
Pip5k1b	0	0.514571	0.371	0.106	0	0
Pcdh8	0	0.513596	0.346	0.095	0	0
Atp2b4	0	0.51307	0.505	0.165	0	0
Lrrtm1	0	0.513055	0.654	0.301	0	0
Ngfrap1	0	0.508375	0.74	0.389	0	0
Pcdh19	0	0.507833	0.584	0.253	0	0
Tenm1	0	0.506784	0.493	0.177	0	0
C1qtnf4	0	0.505601	0.641	0.263	0	0
Rbfox3	0	0.504797	0.87	0.449	0	0
Rnf112	0	0.49966	0.556	0.225	0	0
Faim	0	0.498044	0.455	0.163	0	0
BC048546	0	0.497247	0.253	0.066	0	0
Lmo3	0	0.496395	0.53	0.204	0	0
Cntnap5a	0	0.496204	0.28	0.052	0	0
C2cd2l	0	0.495914	0.468	0.184	0	0
Gabra4	0	0.495432	0.544	0.22	0	0
Acvr2a	0	0.49361	0.416	0.141	0	0
Cnih3	0	0.490154	0.362	0.107	0	0
Trpm3	0	0.488996	0.295	0.057	0	0
Mkl2	0	0.488921	0.481	0.196	0	0
Elmo2	0	0.488595	0.44	0.169	0	0
Hap1	0	0.488548	0.392	0.141	0	0
Nfib	0	0.488222	0.882	0.492	0	0
Sh3bp5	0	0.488055	0.57	0.259	0	0
Pter	0	0.487254	0.257	0.034	0	0
Hlf	0	0.48582	0.718	0.32	0	0
Cttnbp2	0	0.485214	0.614	0.287	0	0
Mrfap1	0	0.484627	0.814	0.454	0	0
2020-09-03	0	0.483853	0.714	0.346	0	0
Rprm	0	0.483349	0.367	0.099	0	0
Paqr9	0	0.482989	0.439	0.179	0	0
Nefm	0	0.481746	0.766	0.359	0	0
Tubgcp2	0	0.477244	0.352	0.093	0	0
Pgm2l1	0	0.477226	0.891	0.474	0	0
Rab40b	0	0.47673	0.35	0.098	0	0
Gng2	0	0.476265	0.741	0.361	0	0
Nbea	0	0.476153	0.754	0.389	0	0
R3hdm4	0	0.474626	0.598	0.27	0	0
Atp6v1d	0	0.474498	0.843	0.497	0	0
Ppp1r9a	0	0.473667	0.759	0.393	0	0
Mapk3	0	0.471575	0.434	0.144	0	0
2010204K13Rik	0	0.469437	0.299	0.068	0	0
Ehd1	0	0.469274	0.367	0.116	0	0
Enc1	0	0.469078	0.857	0.419	0	0
Sipa1l2	0	0.469061	0.265	0.045	0	0
Rasgrf2	0	0.467001	0.334	0.088	0	0
Pkig	0	0.466417	0.468	0.146	0	0
Phyhip	0	0.466381	0.698	0.326	0	0
Syt7	0	0.466062	0.563	0.257	0	0
Gng7	0	0.465831	0.316	0.08	0	0
Cpne6	0	0.464012	0.744	0.344	0	0
Tceal5	0	0.463937	0.649	0.324	0	0
Celf1	0	0.463251	0.78	0.419	0	0
Sphkap	0	0.461846	0.539	0.235	0	0
Tdo2	0	0.461009	0.218	0.02	0	0
Mtfp1	0	0.458684	0.48	0.205	0	0
Ildr2	0	0.456802	0.584	0.281	0	0
Atp6v1a	0	0.455481	0.957	0.646	0	0
A830018L16Rik	0	0.455405	0.429	0.171	0	0
Gfra2	0	0.453016	0.282	0.055	0	0
St18	0	0.451196	0.265	0.04	0	0
Dlg3	0	0.450924	0.448	0.199	0	0
Ip6k2	0	0.45046	0.571	0.264	0	0
Fbxo34	0	0.449763	0.471	0.199	0	0
Nsg2	0	0.448769	0.854	0.468	0	0
Orai2	0	0.448521	0.32	0.108	0	0
Grm2	0	0.446059	0.287	0.06	0	0
Add2	0	0.443183	0.432	0.18	0	0
Elmod1	0	0.442753	0.636	0.304	0	0
Pop5	0	0.441336	0.471	0.184	0	0
Rph3a	0	0.440685	0.505	0.168	0	0
Scn3b	0	0.438905	0.466	0.201	0	0
1700025G04Rik	0	0.438637	0.489	0.222	0	0
Ogn	0	0.43839	0.174	0.015	0	0
Pcdh17	0	0.436248	0.635	0.278	0	0
Dtd1	0	0.435259	0.506	0.216	0	0
Kalrn	0	0.432183	0.625	0.3	0	0
Nptx1	0	0.43166	0.706	0.284	0	0
Cpne4	0	0.429842	0.427	0.147	0	0
Pak3	0	0.428989	0.73	0.382	0	0
Dpf1	0	0.428273	0.395	0.156	0	0
Dbn1	0	0.427006	0.476	0.208	0	0
Amer3	0	0.426062	0.242	0.063	0	0
Tpd52l1	0	0.425969	0.318	0.084	0	0
Pabpc1	0	0.4257	0.868	0.542	0	0
Ahi1	0	0.425125	0.922	0.555	0	0
Kcnj4	0	0.425068	0.287	0.084	0	0
Nhsl2	0	0.424864	0.286	0.094	0	0
Cdh13	0	0.423367	0.317	0.072	0	0
Kcnc3	0	0.420504	0.391	0.163	0	0
Smarca2	0	0.420376	0.846	0.5	0	0
Arhgef9	0	0.420268	0.705	0.367	0	0
Rapgefl1	0	0.418644	0.33	0.129	0	0
Gm10605	0	0.41774	0.206	0.02	0	0
Tnrc6c	0	0.415835	0.544	0.274	0	0
A330050F15Rik	0	0.415712	0.22	0.045	0	0
Lyst	0	0.413323	0.254	0.067	0	0
Ywhab	0	0.411192	0.961	0.676	0	0
Zbtb20	0	0.410606	0.933	0.545	0	0
Ntf3	0	0.409945	0.216	0.025	0	0
Dcaf6	0	0.409171	0.483	0.222	0	0
Ankrd46	0	0.408902	0.53	0.259	0	0
Ncam2	0	0.408053	0.436	0.172	0	0
Apaf1	0	0.407866	0.241	0.062	0	0
Rragd	0	0.407754	0.363	0.147	0	0
Hpcal1	0	0.406911	0.376	0.122	0	0
Ptpre	0	0.406117	0.528	0.232	0	0
Fam3c	0	0.405074	0.426	0.153	0	0
Npy2r	0	0.404985	0.291	0.088	0	0
Crlf1	0	0.404327	0.228	0.046	0	0
Slc7a14	0	0.403791	0.503	0.231	0	0
Maml2	0	0.403444	0.248	0.046	0	0
Slit1	0	0.403318	0.317	0.122	0	0
Cbx5	0	0.401914	0.709	0.397	0	0
Lcorl	0	0.39795	0.313	0.097	0	0
Klf13	0	0.396907	0.635	0.327	0	0
Rasal2	0	0.396529	0.428	0.197	0	0
Cdk17	0	0.396512	0.527	0.241	0	0
Magi1	0	0.396494	0.273	0.074	0	0
Hrk	0	0.395985	0.28	0.106	0	0
Nt5dc2	0	0.395018	0.232	0.041	0	0
Golm1	0	0.394968	0.419	0.155	0	0
Stk32c	0	0.394782	0.263	0.066	0	0
Gria2	0	0.394701	0.989	0.669	0	0
Lppr2	0	0.394621	0.486	0.224	0	0
Eid1	0	0.393831	0.764	0.453	0	0
Foxo1	0	0.393267	0.379	0.121	0	0
Rasgrf1	0	0.392791	0.622	0.306	0	0
Sncb	0	0.392585	0.8	0.429	0	0
Tceal3	0	0.392265	0.622	0.326	0	0
Dlgap1	0	0.392199	0.937	0.576	0	0
Kcng2	0	0.390902	0.257	0.075	0	0
Pnck	0	0.389801	0.386	0.157	0	0
Tmem108	0	0.389076	0.278	0.08	0	0
Nsmf	0	0.388928	0.467	0.216	0	0
Grin2b	0	0.38842	0.88	0.47	0	0
Actr3	0	0.387813	0.576	0.274	0	0
Cacna1e	0	0.387658	0.622	0.302	0	0
Plk5	0	0.387531	0.193	0.023	0	0
Bag4	0	0.386846	0.457	0.215	0	0
C77370	0	0.385662	0.535	0.276	0	0
Cap2	0	0.385326	0.493	0.222	0	0
Gatad2b	0	0.384942	0.535	0.266	0	0
Rap2a	0	0.384711	0.496	0.228	0	0
Tnik	0	0.384635	0.505	0.25	0	0
Clvs2	0	0.38357	0.273	0.083	0	0
Fam84a	0	0.382498	0.263	0.082	0	0
Car12	0	0.381069	0.213	0.054	0	0
Spon1	0	0.379967	0.393	0.128	0	0
Sptan1	0	0.378141	0.704	0.383	0	0
Chst1	0	0.377108	0.72	0.387	0	0
Fam188a	0	0.377017	0.365	0.146	0	0
Sez6l	0	0.375302	0.569	0.285	0	0
Prkacb	0	0.375272	0.649	0.33	0	0
Map1b	0	0.374766	0.999	0.714	0	0
Tmem59l	0	0.37428	0.662	0.345	0	0
Lct	0	0.373717	0.16	0.016	0	0
Khdrbs1	0	0.372975	0.529	0.236	0	0
Tspan18	0	0.372678	0.226	0.059	0	0
Rasgef1a	0	0.372486	0.735	0.372	0	0
Ank3	0	0.371642	0.859	0.497	0	0
Mapk1	0	0.370573	0.833	0.463	0	0
Cnih2	0	0.370495	0.635	0.319	0	0
Lrrn1	0	0.369574	0.361	0.121	0	0
Kcnq1ot1	0	0.36923	0.366	0.203	0	0
Map3k4	0	0.36691	0.274	0.091	0	0
Kcna1	0	0.366664	0.621	0.301	0	0
Wbscr17	0	0.366605	0.424	0.194	0	0
Cdk5r1	0	0.366442	0.757	0.405	0	0
Prmt8	0	0.366292	0.279	0.102	0	0
Gprin1	0	0.36624	0.373	0.165	0	0
Rtn1	0	0.36566	0.992	0.681	0	0
Extl2	0	0.365247	0.372	0.152	0	0
Gpc4	0	0.365057	0.209	0.035	0	0
Slc29a4	0	0.364818	0.179	0.027	0	0
Kcnj3	0	0.364816	0.486	0.235	0	0
Usp2	0	0.364357	0.557	0.271	0	0
Cox6c	0	0.363691	0.86	0.623	0	0
Cap1	0	0.363645	0.47	0.215	0	0
Gabrb3	0	0.363395	0.71	0.369	0	0
Syt13	0	0.363251	0.484	0.235	0	0
Tsnax	0	0.362869	0.482	0.239	0	0
Ap1s2	0	0.362703	0.38	0.114	0	0
Trhr	0	0.362626	0.159	0.016	0	0
Cdc42se2	0	0.361911	0.547	0.275	0	0
Cdh8	0	0.361724	0.309	0.123	0	0
Gpr22	0	0.361631	0.585	0.283	0	0
Kcnc4	0	0.360205	0.246	0.07	0	0
Smoc2	0	0.360006	0.222	0.059	0	0
Prrt1	0	0.359935	0.407	0.19	0	0
Clstn2	0	0.358342	0.417	0.184	0	0
Prdx5	0	0.357646	0.731	0.436	0	0
Gas7	0	0.357567	0.575	0.298	0	0
Lrrc4	0	0.356651	0.425	0.206	0	0
Plekhg5	0	0.356176	0.279	0.106	0	0
Chrm1	0	0.353024	0.42	0.198	0	0
2900011O08Rik	0	0.352318	0.771	0.439	0	0
Chd4	0	0.350208	0.809	0.493	0	0
Tmem132a	0	0.349723	0.401	0.175	0	0
Camkv	0	0.349692	0.668	0.334	0	0
Ncor1	0	0.349389	0.847	0.525	0	0
Efnb3	0	0.347466	0.415	0.155	0	0
Cacna2d1	0	0.34672	0.747	0.39	0	0
Sbno1	0	0.345991	0.675	0.375	0	0
Cbx6	0	0.34527	0.613	0.335	0	0
Asphd2	0	0.344283	0.352	0.16	0	0
Matk	0	0.343928	0.513	0.265	0	0
Il1rap	0	0.342948	0.296	0.09	0	0
Cebpb	0	0.340885	0.292	0.1	0	0
Mctp1	0	0.339473	0.313	0.128	0	0
Pdcd4	0	0.339409	0.65	0.358	0	0
Otub2	0	0.338923	0.237	0.089	0	0
Crmp1	0	0.338279	0.622	0.328	0	0
Tiam2	0	0.337415	0.197	0.034	0	0
Ap3b1	0	0.337287	0.378	0.163	0	0
Zfp148	0	0.336726	0.578	0.314	0	0
Lrp11	0	0.336481	0.45	0.215	0	0
Irak1bp1	0	0.336328	0.402	0.179	0	0
Rrp1	0	0.336206	0.836	0.537	0	0
Faah	0	0.335152	0.354	0.169	0	0
Fgf13	0	0.334961	0.437	0.195	0	0
Trpc6	0	0.334411	0.161	0.019	0	0
Mrps26	0	0.333755	0.396	0.174	0	0
Vstm2b	0	0.33362	0.29	0.1	0	0
Crym	0	0.333431	0.669	0.322	0	0
Fkbp5	0	0.333398	0.304	0.131	0	0
RP24-68G17.4	0	0.333331	0.457	0.24	0	0
Hebp1	0	0.332853	0.341	0.135	0	0
Ypel3	0	0.33266	0.74	0.444	0	0
Kcnd2	0	0.332272	0.569	0.289	0	0
Stc1	0	0.331971	0.141	0.019	0	0
Itpka	0	0.329575	0.575	0.266	0	0
Dpp6	0	0.329551	0.439	0.218	0	0
Diap2	0	0.328695	0.253	0.09	0	0
Celf5	0	0.328072	0.549	0.286	0	0
Dusp14	0	0.328052	0.243	0.072	0	0
Prox1os	0	0.327545	0.18	0.021	0	0
D430019H16Rik	0	0.327294	0.251	0.098	0	0
Grina	0	0.326841	0.743	0.432	0	0
Vstm2a	0	0.325911	0.387	0.134	0	0
Hspa12a	0	0.325771	0.528	0.279	0	0
Palm2	0	0.325478	0.228	0.082	0	0
Khdrbs2	0	0.324973	0.235	0.058	0	0
Cnnm1	0	0.32181	0.288	0.124	0	0
N6amt1	0	0.321076	0.395	0.19	0	0
Gabra2	0	0.320979	0.93	0.533	0	0
Arhgef25	0	0.320051	0.5	0.253	0	0
Rap2b	0	0.319453	0.468	0.234	0	0
Zmat2	0	0.319397	0.766	0.468	0	0
Gabrg2	0	0.319335	0.524	0.266	0	0
Frrs1l	0	0.319289	0.866	0.485	0	0
B4galt6	0	0.318748	0.585	0.316	0	0
Kcnq3	0	0.31847	0.555	0.291	0	0
Chst15	0	0.318295	0.207	0.062	0	0
Mpdz	0	0.317789	0.352	0.162	0	0
Agap1	0	0.317471	0.37	0.173	0	0
Frzb	0	0.317376	0.198	0.059	0	0
Supt6	0	0.316906	0.455	0.233	0	0
Spint2	0	0.315696	0.251	0.072	0	0
Acot13	0	0.31479	0.511	0.261	0	0
Slitrk3	0	0.314749	0.402	0.197	0	0
Map9	0	0.314673	0.714	0.405	0	0
Ptms	0	0.314106	0.838	0.535	0	0
Nr3c2	0	0.313867	0.337	0.157	0	0
Trank1	0	0.313616	0.234	0.098	0	0
Lmo7	0	0.312991	0.339	0.164	0	0
Nucks1	0	0.312873	0.818	0.518	0	0
Kcnj9	0	0.312254	0.333	0.147	0	0
Mef2d	0	0.312071	0.342	0.169	0	0
Kcnip4	0	0.311636	0.292	0.107	0	0
Camk2g	0	0.311066	0.5	0.244	0	0
Epb4.1l1	0	0.311042	0.404	0.201	0	0
Ablim3	0	0.310943	0.165	0.023	0	0
Arpc1a	0	0.310484	0.705	0.419	0	0
Ndrg4	0	0.310254	0.929	0.557	0	0
Atp2b2	0	0.310017	0.653	0.354	0	0
Zfand5	0	0.309477	0.665	0.376	0	0
Pip5k1a	0	0.309476	0.369	0.179	0	0
Upf2	0	0.30812	0.51	0.276	0	0
Actn1	0	0.307535	0.43	0.204	0	0
Foxk1	0	0.306659	0.221	0.079	0	0
Cdk14	0	0.306547	0.633	0.34	0	0
Top1	0	0.306469	0.82	0.527	0	0
Rbbp7	0	0.306432	0.538	0.268	0	0
Dmtn	0	0.30606	0.37	0.183	0	0
Slc4a7	0	0.305694	0.279	0.125	0	0
Cdh12	0	0.305677	0.217	0.079	0	0
Gm16105	0	0.305292	0.209	0.068	0	0
Tle1	0	0.303855	0.288	0.109	0	0
Dhx33	0	0.303438	0.205	0.073	0	0
Tmem132b	0	0.303369	0.399	0.202	0	0
Nell2	0	0.302991	0.829	0.432	0	0
Lrfn5	0	0.302302	0.301	0.143	0	0
Capza2	0	0.302247	0.769	0.474	0	0
Cx3cl1	0	0.30117	0.669	0.364	0	0
Slc6a15	0	0.300307	0.283	0.126	0	0
Pdyn	0	0.30005	0.142	0.012	0	0
Slitrk5	0	0.2999	0.388	0.197	0	0
Nme1	0	0.299439	0.634	0.366	0	0
Wbp5	0	0.298624	0.626	0.337	0	0
Zc3h13	0	0.298622	0.799	0.489	0	0
Hist3h2a	0	0.297485	0.308	0.116	0	0
Ntrk3	0	0.296388	0.335	0.164	0	0
Tshz1	0	0.29515	0.251	0.074	0	0
Tceal6	0	0.294989	0.43	0.224	0	0
Celf2	0	0.294898	0.93	0.59	0	0
Banp	0	0.293771	0.276	0.12	0	0
Serp2	0	0.293578	0.465	0.239	0	0
Peli1	0	0.293329	0.485	0.244	0	0
Trp53i11	0	0.29332	0.225	0.063	0	0
Tspan33	0	0.293154	0.223	0.083	0	0
Tmem35	0	0.292876	0.256	0.104	0	0
Gm13889	0	0.292844	0.267	0.084	0	0
Pak6	0	0.292763	0.186	0.055	0	0
Adgrb2	0	0.292349	0.401	0.211	0	0
Sidt1	0	0.292151	0.24	0.11	0	0
Matr3	0	0.291768	0.883	0.579	0	0
Tbc1d8b	0	0.291753	0.163	0.037	0	0
Thra	0	0.291237	0.84	0.526	0	0
Tef	0	0.291222	0.479	0.253	0	0
Pdp1	0	0.290449	0.251	0.095	0	0
Zmynd11	0	0.290192	0.684	0.407	0	0
Rsrc2	0	0.290016	0.671	0.399	0	0
Itga4	0	0.290012	0.175	0.057	0	0
Unc80	0	0.289723	0.546	0.303	0	0
Ptprj	0	0.289381	0.249	0.108	0	0
Lin7b	0	0.289224	0.342	0.164	0	0
Fam216a	0	0.289096	0.372	0.177	0	0
Abi2	0	0.288787	0.636	0.356	0	0
Pja2	0	0.288322	0.841	0.518	0	0
Ntn5	0	0.288108	0.151	0.025	0	0
Gtf2h5	0	0.287967	0.578	0.317	0	0
Mpp3	0	0.287691	0.229	0.091	0	0
Sprn	0	0.287592	0.433	0.226	0	0
Atf6	0	0.287451	0.288	0.137	0	0
Nmt1	0	0.287368	0.589	0.324	0	0
Cdc40	0	0.287318	0.445	0.228	0	0
Cers6	0	0.286175	0.26	0.12	0	0
Zfp106	0	0.286168	0.513	0.289	0	0
Actl6b	0	0.286153	0.338	0.156	0	0
Hist3h2ba	0	0.285701	0.241	0.077	0	0
Napepld	0	0.28562	0.194	0.058	0	0
Serbp1	0	0.284984	0.893	0.632	0	0
Mast3	0	0.28495	0.399	0.208	0	0
Vwa3b	0	0.284641	0.136	0.02	0	0
Ccdc112	0	0.284127	0.34	0.167	0	0
Mtmr12	0	0.284084	0.202	0.074	0	0
Purb	0	0.283916	0.879	0.575	0	0
Gucy1b3	0	0.28374	0.466	0.227	0	0
Ubtf	0	0.282979	0.54	0.295	0	0
Nol4	0	0.282732	0.396	0.202	0	0
Cacna1h	0	0.282388	0.168	0.053	0	0
Gabarapl1	0	0.282044	0.771	0.48	0	0
Car10	0	0.281797	0.335	0.139	0	0
Fbxl16	0	0.281657	0.562	0.307	0	0
Akap11	0	0.281085	0.67	0.383	0	0
Tmem150c	0	0.281068	0.286	0.134	0	0
Celf3	0	0.280733	0.188	0.072	0	0
Brinp1	0	0.28059	0.511	0.271	0	0
Rreb1	0	0.280286	0.134	0.034	0	0
Spock3	0	0.280132	0.356	0.134	0	0
Atp6v0e2	0	0.280114	0.651	0.366	0	0
Dnajb5	0	0.280049	0.248	0.112	0	0
Smc2	0	0.279372	0.281	0.121	0	0
Cblb	0	0.279291	0.167	0.047	0	0
Pnma2	0	0.278925	0.332	0.169	0	0
Ppp1cb	0	0.278566	0.645	0.37	0	0
Rasa1	0	0.278547	0.411	0.22	0	0
Ythdc1	0	0.27818	0.567	0.312	0	0
Pds5b	0	0.277396	0.521	0.288	0	0
Ccsap	0	0.277136	0.297	0.14	0	0
Cacng3	0	0.277026	0.228	0.087	0	0
Prr7	0	0.276922	0.191	0.059	0	0
Syt10	0	0.276792	0.166	0.036	0	0
Rtn4r	0	0.276778	0.297	0.142	0	0
Pnmal1	0	0.276642	0.251	0.105	0	0
Abi1	0	0.275367	0.537	0.298	0	0
Gpd2	0	0.274931	0.588	0.336	0	0
Kat6b	0	0.27441	0.318	0.156	0	0
Pgam2	0	0.274295	0.141	0.035	0	0
Smap2	0	0.274091	0.514	0.275	0	0
Fkbp1a	0	0.273247	0.805	0.507	0	0
Hdgfrp2	0	0.273179	0.362	0.172	0	0
Hspa2	0	0.272606	0.418	0.178	0	0
Timm8b	0	0.27238	0.557	0.316	0	0
Nt5dc3	0	0.271803	0.371	0.188	0	0
Ola1	0	0.271782	0.549	0.307	0	0
Ppp2r2c	0	0.271237	0.631	0.349	0	0
Tanc1	0	0.27079	0.292	0.138	0	0
1700086L19Rik	0	0.270475	0.177	0.034	0	0
Srek1ip1	0	0.270108	0.419	0.214	0	0
B3galt5	0	0.270056	0.205	0.076	0	0
Hnrnph1	0	0.26971	0.47	0.235	0	0
Rsbn1l	0	0.269255	0.494	0.277	0	0
Lrtm2	0	0.268531	0.163	0.045	0	0
Gabbr2	0	0.268221	0.632	0.339	0	0
Pygo1	0	0.268129	0.433	0.237	0	0
Eml5	0	0.267748	0.234	0.11	0	0
Setd8	0	0.267304	0.355	0.18	0	0
Ptbp3	0	0.266587	0.296	0.108	0	0
Kctd13	0	0.266565	0.381	0.18	0	0
Grasp	0	0.266067	0.304	0.138	0	0
Atpif1	0	0.265897	0.767	0.494	0	0
Zbtb18	0	0.265816	0.595	0.312	0	0
Mllt11	0	0.265809	0.603	0.342	0	0
Sltm	0	0.265175	0.663	0.409	0	0
Akt3	0	0.26487	0.352	0.184	0	0
Pcsk5	0	0.263477	0.153	0.041	0	0
Xrn1	0	0.263241	0.286	0.135	0	0
Zcchc17	0	0.26311	0.654	0.385	0	0
Gabrd	0	0.263044	0.138	0.021	0	0
Arf3	0	0.262931	0.779	0.44	0	0
Gfra4	0	0.262927	0.289	0.139	0	0
Rbm24	0	0.262825	0.173	0.05	0	0
Ccrn4l	0	0.262495	0.263	0.121	0	0
Adcyap1r1	0	0.262448	0.357	0.136	0	0
H2afx	0	0.262218	0.244	0.093	0	0
Dusp18	0	0.262032	0.224	0.096	0	0
Sec14l2	0	0.261921	0.24	0.099	0	0
Irs2	0	0.261451	0.257	0.115	0	0
Npy1r	0	0.261313	0.233	0.088	0	0
Creg2	0	0.261295	0.467	0.253	0	0
Ppp1r13b	0	0.260923	0.262	0.122	0	0
Rgs14	0	0.260646	0.197	0.066	0	0
Anxa6	0	0.260059	0.271	0.107	0	0
Gfod1	0	0.259678	0.247	0.124	0	0
Atp8a1	0	0.259192	0.55	0.302	0	0
Calm1	0	0.258955	1	0.957	0	0
Insig2	0	0.258565	0.357	0.174	0	0
Sybu	0	0.258423	0.31	0.144	0	0
Hace1	0	0.258137	0.187	0.062	0	0
Mmp17	0	0.257947	0.368	0.194	0	0
Fbxo41	0	0.257743	0.287	0.152	0	0
Hras	0	0.257432	0.439	0.242	0	0
Mcu	0	0.257406	0.21	0.089	0	0
Slc26a4	0	0.257388	0.176	0.065	0	0
Il1rapl1	0	0.257089	0.157	0.051	0	0
Lancl1	0	0.256974	0.439	0.229	0	0
Eif4a1	0	0.256958	0.415	0.207	0	0
Dcaf7	0	0.256898	0.42	0.222	0	0
Krt2	0	0.25688	0.116	0.012	0	0
Vps37b	0	0.256522	0.19	0.061	0	0
Sgip1	0	0.256296	0.473	0.263	0	0
Tbc1d20	0	0.256044	0.278	0.125	0	0
Nckap1	0	0.255562	0.746	0.435	0	0
Akap5	0	0.255271	0.321	0.162	0	0
Cct5	0	0.255239	0.525	0.279	0	0
B3galt2	0	0.254173	0.427	0.225	0	0
Bclaf1	0	0.253855	0.668	0.402	0	0
Arhgap15	0	0.253572	0.146	0.039	0	0
Nop58	0	0.253194	0.495	0.276	0	0
Nek6	0	0.25276	0.201	0.063	0	0
Agap2	0	0.252659	0.439	0.245	0	0
4921524J17Rik	0	0.252651	0.27	0.111	0	0
Fam114a2	0	0.251882	0.264	0.101	0	0
Calm3	0	0.251189	0.925	0.636	0	0
Rspo3	0	0.250978	0.232	0.1	0	0
Grm1	0	0.250901	0.345	0.176	0	0
Gpd1	0	0.25089	0.268	0.115	0	0
Hdac2	0	0.250614	0.424	0.218	0	0
Cpeb4	0	0.250564	0.451	0.253	0	0
Dlg4	0	0.250404	0.295	0.159	0	0
Lzts3	0	0.25039	0.193	0.076	0	0
Zranb1	0	0.25022	0.4	0.223	0	0
Pgrmc1	0	0.250127	0.625	0.365	0	0
Calb11	0	1.27826	0.58	0.242	0	1
Stxbp61	0	1.15996	0.439	0.167	0	1
Pcp41	0	1.13879	0.654	0.258	0	1
C1ql21	0	1.07031	0.362	0.13	0	1
Prox11	0	1.04893	0.497	0.197	0	1
C1ql31	0	1.03647	0.699	0.333	0	1
Ppp1r1a1	0	1.00891	0.444	0.27	0	1
Sema5a1	0	0.88109	0.33	0.163	0	1
Synpr1	0	0.879795	0.416	0.233	0	1
Bex21	0	0.86788	0.705	0.529	0	1
Cplx21	0	0.833638	0.88	0.596	0	1
Btbd31	0	0.823109	0.373	0.252	0	1
Olfm11	0	0.821584	0.95	0.679	0	1
2020-06-01	0	0.816682	0.516	0.355	0	1
Snca1	0	0.811736	0.716	0.492	0	1
Ppfia21	0	0.788722	0.49	0.378	0	1
2010300C02Rik1	0	0.769623	0.411	0.3	0	1
Calm2	0	0.732753	0.927	0.781	0	1
Atp1a11	0	0.726318	0.5	0.427	0	1
Ubb	0	0.720549	0.76	0.708	0	1
Ncald1	0	0.714131	0.679	0.447	0	1
Bcl11b1	0	0.708138	0.567	0.369	0	1
Rbfox11	0	0.670203	0.792	0.563	0	1
Caly1	0	0.669589	0.504	0.428	0	1
Arpc21	0	0.666771	0.701	0.608	0	1
Chn11	0	0.647845	0.757	0.573	0	1
Atp6v1d1	0	0.647173	0.612	0.536	0	1
Pnmal21	0	0.639439	0.624	0.528	0	1
Anp32a1	0	0.621779	0.687	0.622	0	1
Camk2b1	0	0.61433	0.809	0.6	0	1
Nsf1	0	0.611117	0.748	0.582	0	1
Lppr41	0	0.609789	0.726	0.55	0	1
Ppp3ca1	0	0.547609	0.986	0.78	0	1
Calm11	0	0.542678	0.994	0.958	0	1
Ncdn1	0	0.52347	0.743	0.587	0	1
Mef2c1	0	0.514502	0.545	0.36	0	1
Ndufa4	0	0.507908	0.666	0.662	0	1
Atp6v1a1	0	0.507109	0.778	0.676	0	1
Camk2n11	0	0.478749	0.862	0.703	0	1
Ahi11	0	0.459361	0.668	0.598	0	1
Nefl1	0	0.450714	0.647	0.524	0	1
Prkce1	0	0.434192	0.728	0.592	0	1
Gria11	0	0.420014	0.688	0.528	0	1
Rtn11	0	0.354711	0.883	0.701	0	1
Gria21	0	0.340838	0.858	0.692	0	1
Map1b1	0	0.273367	0.922	0.729	0	1
Rasl10a1	5.54729e-302	0.806866	0.251	0.143	1.35959e-297	1
Map2k11	7.86139e-301	0.665551	0.484	0.41	1.92675e-296	1
Mrfap11	3.46621e-300	0.614449	0.543	0.499	8.49534e-296	1
Kctd41	2.10157e-268	0.74242	0.345	0.245	5.15073e-264	1
Scg21	1.8391e-252	0.675837	0.398	0.302	4.50744e-248	1
Erc21	1.13214e-247	0.600164	0.483	0.406	2.77477e-243	1
Rgs7bp1	2.46528e-247	0.450893	0.613	0.55	6.04216e-243	1
Aldoa	1.46881e-242	0.345323	0.73	0.716	3.5999e-238	1
Pcdh201	2.17123e-242	0.765904	0.36	0.27	5.32148e-238	1
Atpif11	4.29485e-241	0.546775	0.56	0.529	1.05263e-236	1
Plekha21	2.32894e-237	0.635043	0.166	0.081	5.70801e-233	1
Ywhab1	3.22602e-230	0.311258	0.756	0.711	7.90666e-226	1
Cox6c1	5.08454e-230	0.436669	0.643	0.659	1.24617e-225	1
Thsd7a1	1.85082e-229	0.718223	0.279	0.181	4.53616e-225	1
Wasf11	7.15218e-224	0.586326	0.481	0.421	1.75293e-219	1
Ywhaz	6.60393e-222	0.344902	0.717	0.684	1.61856e-217	1
Plk51	2.90146e-219	0.481476	0.101	0.038	7.11118e-215	1
Mycbp21	2.84023e-217	0.456816	0.615	0.573	6.96112e-213	1
Ngfrap11	2.64907e-213	0.605986	0.477	0.433	6.4926e-209	1
Rogdi1	3.80282e-212	0.662026	0.415	0.352	9.32033e-208	1
Gabra21	2.43077e-210	0.360185	0.669	0.577	5.95758e-206	1
Ano31	1.39175e-197	0.720377	0.345	0.268	3.41103e-193	1
Gda1	1.52751e-193	0.510664	0.505	0.443	3.74378e-189	1
Npnt1	2.87889e-193	0.624112	0.17	0.091	7.05588e-189	1
Ywhah	1.511e-192	0.451499	0.557	0.511	3.70331e-188	1
Fam131a1	3.43593e-185	0.469333	0.511	0.453	8.42112e-181	1
Bdnf1	1.5763e-181	0.726186	0.317	0.239	3.86336e-177	1
Matr31	3.8172e-181	0.412857	0.63	0.621	9.35558e-177	1
Dynll1	1.70762e-177	0.459471	0.572	0.567	4.18521e-173	1
Adcy11	2.06372e-176	0.684675	0.354	0.281	5.05797e-172	1
Lypd11	3.33444e-173	0.591394	0.303	0.215	8.17239e-169	1
Ywhae	7.04055e-170	0.308048	0.734	0.755	1.72557e-165	1
Dsp1	1.93707e-160	0.544083	0.114	0.055	4.74756e-156	1
Baiap21	8.32241e-160	0.439603	0.542	0.491	2.03974e-155	1
Cpne61	2.08957e-152	0.530939	0.442	0.395	5.12132e-148	1
Arhgap201	3.1287e-152	0.660319	0.314	0.246	7.66814e-148	1
Mapk11	4.40755e-151	0.44633	0.54	0.511	1.08025e-146	1
Nrn11	1.7412e-142	0.508878	0.436	0.39	4.26751e-138	1
Dock101	1.02845e-141	0.573527	0.177	0.108	2.52063e-137	1
Mpc21	1.95117e-137	0.566257	0.439	0.413	4.78213e-133	1
Marcksl11	2.87298e-137	0.502074	0.306	0.233	7.0414e-133	1
Fam163b1	1.00328e-136	0.57946	0.181	0.114	2.45895e-132	1
Ybx1	9.37136e-136	0.418399	0.499	0.475	2.29683e-131	1
Ctxn11	2.43395e-134	0.569952	0.401	0.361	5.96538e-130	1
Rfx31	7.44709e-131	0.638994	0.228	0.16	1.82521e-126	1
Ptk2b1	1.05727e-129	0.447232	0.467	0.418	2.59127e-125	1
Neurod11	1.24442e-128	0.642381	0.251	0.187	3.04995e-124	1
Enc11	1.24418e-125	0.410801	0.518	0.475	3.04936e-121	1
Psip1	2.91837e-124	0.334711	0.648	0.657	7.15264e-120	1
AI5934421	6.03185e-119	0.575316	0.362	0.314	1.47835e-114	1
Elmod11	4.74455e-118	0.642984	0.377	0.347	1.16284e-113	1
Bhlhe221	1.38314e-116	0.639369	0.252	0.193	3.38994e-112	1
Auts21	3.66904e-112	0.567301	0.394	0.36	8.99245e-108	1
Rab2a	8.60841e-108	0.39746	0.556	0.587	2.10984e-103	1
Syne11	2.7775e-104	0.477056	0.492	0.493	6.80737e-100	1
Sncb1	4.86732e-104	0.397861	0.495	0.48	1.19293e-99	1
Fkbp3	1.42261e-99	0.437103	0.523	0.54	3.48669e-95	1
Ehd31	4.82029e-98	0.589979	0.344	0.309	1.1814e-93	1
Slc39a61	1.47376e-94	0.626282	0.241	0.189	3.61204e-90	1
Gng21	1.27085e-93	0.498989	0.426	0.413	3.11473e-89	1
Fam19a21	9.33692e-93	0.610918	0.212	0.159	2.28839e-88	1
Rilpl11	3.2138e-92	0.574105	0.262	0.212	7.8767e-88	1
Nfib1	6.49584e-91	0.365872	0.553	0.546	1.59207e-86	1
Pja21	3.2776e-90	0.350751	0.559	0.564	8.03308e-86	1
Usmg5	1.77175e-87	0.62308	0.332	0.303	4.34238e-83	1
Epha71	4.76065e-87	0.618928	0.279	0.237	1.16679e-82	1
Smarca21	6.22094e-87	0.41411	0.532	0.551	1.52469e-82	1
Ndufb4	5.40113e-85	0.628836	0.298	0.26	1.32376e-80	1
Pkig1	2.30902e-84	0.536848	0.235	0.185	5.65918e-80	1
Sub1	4.83388e-83	0.316807	0.611	0.639	1.18474e-78	1
Ahcyl21	5.08121e-79	0.595334	0.257	0.214	1.24535e-74	1
Capza21	6.93517e-79	0.40842	0.497	0.519	1.69974e-74	1
Eef1a1	7.13643e-79	0.486573	0.41	0.401	1.74907e-74	1
Lrrtm41	9.1209e-79	0.534867	0.143	0.097	2.23544e-74	1
Tceb2	1.33291e-76	0.42047	0.508	0.542	3.26683e-72	1
Nt5dc21	8.33908e-76	0.408626	0.103	0.062	2.04382e-71	1
Rpl4	2.30489e-75	0.37506	0.495	0.517	5.64905e-71	1
Nell21	3.15987e-71	0.286604	0.522	0.483	7.74453e-67	1
Gabra41	6.96193e-71	0.631149	0.29	0.263	1.7063e-66	1
Negr11	1.06266e-70	0.52916	0.363	0.347	2.60448e-66	1
Slc30a31	1.77182e-67	0.544423	0.199	0.156	4.34254e-63	1
Tubgcp21	3.73116e-66	0.546977	0.167	0.124	9.14469e-62	1
Nsg21	4.79123e-66	0.300405	0.524	0.522	1.17428e-61	1
Pkia1	7.51005e-66	0.604636	0.311	0.29	1.84064e-61	1
Rbfox31	8.36108e-64	0.333522	0.506	0.509	2.04922e-59	1
Atp5k	2.35956e-62	0.445284	0.448	0.467	5.78305e-58	1
C1qtnf41	6.89293e-62	0.493655	0.335	0.314	1.68939e-57	1
Ccdc85a1	1.77026e-59	0.55701	0.209	0.172	4.33873e-55	1
Epha4	1.90121e-59	0.329469	0.494	0.472	4.65967e-55	1
Rab40b1	4.06812e-59	0.567137	0.167	0.129	9.97054e-55	1
Dtd11	1.27012e-57	0.573072	0.278	0.254	3.11293e-53	1
Gfra11	7.55002e-55	0.467238	0.146	0.108	1.85043e-50	1
Tiam11	1.26894e-54	0.520456	0.243	0.209	3.11004e-50	1
Icam51	1.71414e-54	0.5508	0.313	0.3	4.2012e-50	1
Dgat21	3.67364e-53	0.532246	0.219	0.186	9.00371e-49	1
Tpd52l11	5.82765e-53	0.487534	0.149	0.112	1.4283e-48	1
F730043M19Rik1	1.85062e-52	0.517352	0.16	0.123	4.53568e-48	1
2010204K13Rik1	2.86997e-52	0.435843	0.132	0.095	7.03401e-48	1
Nme11	2.12252e-50	0.471246	0.391	0.406	5.20208e-46	1
Fkbp1a1	2.89437e-50	0.312977	0.516	0.555	7.09382e-46	1
Ap1s21	4.24949e-50	0.416907	0.185	0.146	1.04151e-45	1
Cebpb1	1.35278e-49	0.466759	0.158	0.122	3.31552e-45	1
Ndufc1	8.3725e-48	0.448574	0.421	0.44	2.05202e-43	1
2900011O08Rik1	5.06347e-46	0.351246	0.467	0.489	1.24101e-41	1
Igfbp51	6.04942e-45	0.337492	0.254	0.216	1.48265e-40	1
Pcdh81	2.30371e-42	0.519663	0.157	0.126	5.64616e-38	1
Stxbp5	4.19612e-42	0.260951	0.135	0.209	1.02843e-37	1
Prdx51	1.15261e-41	0.399077	0.443	0.483	2.82493e-37	1
Atp5j	1.31176e-40	0.361062	0.486	0.529	3.21498e-36	1
Pabpc11	2.12708e-40	0.267604	0.539	0.596	5.21325e-36	1
Jph11	3.48692e-40	0.566361	0.184	0.156	8.54609e-36	1
Limd21	2.38336e-39	0.484671	0.251	0.233	5.84138e-35	1
Cntnap5a1	1.6555e-38	0.421386	0.11	0.081	4.05747e-34	1
Ip6k21	2.03217e-38	0.529811	0.308	0.308	4.98064e-34	1
Wipf31	1.49014e-37	0.41319	0.368	0.366	3.65218e-33	1
Cox5b	4.26999e-37	0.391209	0.443	0.485	1.04653e-32	1
Ensa	4.80997e-37	0.392953	0.431	0.46	1.17888e-32	1
Shisa91	9.68501e-37	0.473868	0.157	0.128	2.3737e-32	1
Pop51	1.17375e-36	0.4803	0.241	0.222	2.87675e-32	1
Ypel31	2.59269e-35	0.368062	0.448	0.492	6.35442e-31	1
Ndufa1	3.10384e-34	0.475133	0.324	0.325	7.6072e-30	1
Ak51	8.02775e-34	0.445872	0.331	0.333	1.96752e-29	1
Phyhip1	1.6451e-33	0.461711	0.365	0.381	4.03198e-29	1
Gm8797	1.67746e-33	0.397905	0.106	0.079	4.11129e-29	1
Hsbp1	9.71813e-33	0.363737	0.448	0.497	2.38182e-28	1
Uqcrq	2.68392e-32	0.356631	0.469	0.519	6.57802e-28	1
Pde1b1	2.37152e-31	0.465622	0.145	0.119	5.81235e-27	1
Ddn1	3.23317e-30	0.427172	0.309	0.307	7.92419e-26	1
Wbp51	3.44396e-30	0.423717	0.364	0.38	8.4408e-26	1
Ndufa5	1.09624e-29	0.371283	0.448	0.496	2.68678e-25	1
Cisd1	2.32016e-29	0.448039	0.368	0.394	5.68648e-25	1
Nedd4l1	3.66268e-28	0.495039	0.308	0.314	8.97686e-24	1
Nefm1	5.3303e-28	0.276323	0.419	0.416	1.3064e-23	1
Stk32c1	3.54041e-27	0.413548	0.114	0.091	8.6772e-23	1
Khdrbs21	9.67059e-27	0.367441	0.103	0.08	2.37017e-22	1
Dcaf71	9.92462e-27	0.272218	0.184	0.261	2.43243e-22	1
Slitrk31	1.14987e-25	0.256372	0.166	0.235	2.81822e-21	1
Pitpnm21	1.16671e-25	0.501922	0.192	0.174	2.8595e-21	1
Ryr21	3.6607e-25	0.49191	0.331	0.345	8.972e-21	1
Sowaha1	4.96028e-25	0.488727	0.265	0.261	1.21572e-20	1
Tceal51	1.69633e-24	0.430634	0.351	0.373	4.15753e-20	1
Pcdh171	2.31025e-24	0.386722	0.327	0.328	5.66219e-20	1
Dgkh1	4.23759e-24	0.391097	0.101	0.08	1.03859e-19	1
Nptx11	6.62603e-24	0.320909	0.348	0.343	1.62397e-19	1
Fam3c1	1.38681e-23	0.451395	0.205	0.19	3.39894e-19	1
Dbpht21	6.27663e-23	0.42163	0.135	0.114	1.53834e-18	1
Lmo31	7.83975e-23	0.474139	0.253	0.25	1.92145e-18	1
Prdm81	1.01196e-22	0.482651	0.173	0.156	2.4802e-18	1
Zcchc171	1.11254e-22	0.433171	0.387	0.428	2.72673e-18	1
Rbbp71	1.53197e-22	0.472426	0.298	0.307	3.75472e-18	1
Chrm11	2.4466e-22	0.263204	0.171	0.238	5.99636e-18	1
Kcnc31	4.3681e-22	0.262635	0.145	0.203	1.07058e-17	1
Srr	7.824e-22	0.250464	0.104	0.148	1.91758e-17	1
Tmem1081	1.19925e-21	0.446142	0.125	0.106	2.93925e-17	1
Sh3glb2	2.44507e-21	0.265001	0.178	0.246	5.99262e-17	1
Tnik1	6.09413e-21	0.274347	0.216	0.297	1.49361e-16	1
Rasgrf11	8.69202e-21	0.452817	0.33	0.354	2.13033e-16	1
Ppp1r9a1	1.13731e-20	0.371901	0.411	0.45	2.78742e-16	1
Rtf1	1.25607e-20	0.272603	0.521	0.576	3.07851e-16	1
Cacna2d11	7.41336e-20	0.329493	0.417	0.444	1.81694e-15	1
Hmgb1	1.12698e-19	0.455466	0.228	0.219	2.76212e-15	1
Eml51	1.35967e-19	0.251601	0.094	0.133	3.33241e-15	1
Gabrb31	1.92579e-19	0.374669	0.388	0.422	4.71993e-15	1
Cygb1	4.73656e-19	0.373093	0.173	0.155	1.16088e-14	1
Psma7	1.00611e-18	0.270691	0.502	0.576	2.46587e-14	1
Iqgap21	1.90705e-18	0.480123	0.252	0.252	4.67398e-14	1
Rasa11	2.17779e-18	0.315776	0.187	0.256	5.33754e-14	1
Lppr21	2.25684e-18	0.262718	0.199	0.27	5.53128e-14	1
Mgea5	2.3952e-18	0.290116	0.212	0.29	5.8704e-14	1
Cntn1	4.99734e-18	0.31091	0.441	0.482	1.2248e-13	1
Gtf2h51	5.56208e-18	0.44746	0.331	0.357	1.36321e-13	1
Nr3c21	8.77625e-18	0.317662	0.138	0.189	2.15097e-13	1
Nbea1	1.26276e-17	0.377429	0.404	0.446	3.09491e-13	1
Sec23ip	1.67201e-17	0.260506	0.112	0.154	4.09794e-13	1
Cnnm11	2.13678e-17	0.267661	0.111	0.153	5.23704e-13	1
Zbtb181	3.26093e-17	0.445819	0.331	0.355	7.99221e-13	1
Ndufa3	7.6261e-17	0.325353	0.452	0.516	1.86908e-12	1
Slit11	8.0991e-17	0.292881	0.113	0.155	1.98501e-12	1
Stau2	9.88248e-17	0.273869	0.207	0.279	2.4221e-12	1
Chd41	1.48975e-16	0.317719	0.479	0.547	3.65122e-12	1
Kbtbd111	9.67514e-16	0.46413	0.257	0.263	2.37128e-11	1
Thumpd1	1.45368e-15	0.25516	0.123	0.165	3.56282e-11	1
Atp5g1	1.50554e-15	0.470482	0.259	0.267	3.68994e-11	1
Plxna41	1.58657e-15	0.402337	0.332	0.353	3.88852e-11	1
Ube2e2	2.40824e-15	0.25446	0.167	0.223	5.90235e-11	1
Pip5k1a1	2.41462e-15	0.3057	0.159	0.213	5.91798e-11	1
Ccnh	4.4086e-15	0.265378	0.176	0.234	1.0805e-10	1
Hmgn3	4.68141e-15	0.259319	0.21	0.278	1.14737e-10	1
Supt61	7.87237e-15	0.300097	0.204	0.273	1.92944e-10	1
Ndufab1	1.18807e-14	0.45441	0.3	0.32	2.91185e-10	1
Psmc1	2.90398e-14	0.297523	0.482	0.554	7.11736e-10	1
Prkacb1	3.11699e-14	0.3975	0.349	0.379	7.63944e-10	1
Tceal31	3.57087e-14	0.399419	0.339	0.372	8.75185e-10	1
Bag1	3.8201e-14	0.26059	0.25	0.332	9.36269e-10	1
Usp21	3.88815e-14	0.422142	0.297	0.313	9.52948e-10	1
Pdcd41	5.23797e-14	0.368953	0.364	0.405	1.28377e-09	1
Actr31	7.47299e-14	0.460658	0.296	0.32	1.83155e-09	1
Rps19	9.25561e-14	0.287711	0.386	0.424	2.26846e-09	1
Nop581	1.03978e-13	0.26563	0.239	0.317	2.5484e-09	1
Ildr21	1.07728e-13	0.267969	0.253	0.335	2.64032e-09	1
Dpp61	1.18118e-13	0.303742	0.194	0.258	2.89495e-09	1
Srp9	2.22679e-13	0.263039	0.174	0.229	5.45764e-09	1
Lmo71	3.46702e-13	0.305972	0.148	0.196	8.49733e-09	1
Maged1	4.2713e-13	0.285258	0.467	0.529	1.04685e-08	1
Rph3a1	4.56376e-13	0.35057	0.221	0.214	1.11853e-08	1
Naa50	6.47085e-13	0.278273	0.162	0.213	1.58594e-08	1
Elmo21	1.46411e-12	0.290586	0.163	0.215	3.58838e-08	1
Spock31	3.02993e-12	0.369314	0.174	0.164	7.42606e-08	1
Lin7c1	3.11693e-12	0.488342	0.22	0.224	7.63929e-08	1
Ncor11	3.81554e-12	0.263584	0.506	0.58	9.35151e-08	1
Sez6l1	4.94944e-12	0.289101	0.254	0.336	1.21306e-07	1
Sh3bgrl3	5.46236e-12	0.370857	0.332	0.364	1.33877e-07	1
Scn3a1	6.50397e-12	0.488344	0.265	0.28	1.59406e-07	1
Cdh131	7.41961e-12	0.338038	0.119	0.105	1.81847e-07	1
Pgbd51	1.07366e-11	0.492449	0.24	0.25	2.63144e-07	1
Gfra41	1.11338e-11	0.262346	0.127	0.166	2.72878e-07	1
Paqr91	1.39321e-11	0.332594	0.17	0.223	3.41461e-07	1
Timm17a	1.4125e-11	0.278278	0.206	0.268	3.46189e-07	1
Vstm2a1	1.50142e-11	0.373782	0.177	0.169	3.67983e-07	1
Arpc1a1	1.79662e-11	0.306207	0.412	0.467	4.40334e-07	1
Nfx1	1.88112e-11	0.255349	0.113	0.147	4.61043e-07	1
Nol41	2.0012e-11	0.333088	0.18	0.237	4.90473e-07	1
Foxo11	2.8798e-11	0.380905	0.165	0.156	7.05811e-07	1
Cdc401	3.64354e-11	0.309965	0.204	0.267	8.92996e-07	1
Mrps33	3.76337e-11	0.261549	0.133	0.171	9.22363e-07	1
Ephx4	6.9823e-11	0.283549	0.133	0.172	1.71129e-06	1
Tsnax1	2.14856e-10	0.276792	0.217	0.282	5.26592e-06	1
Dbn11	4.69253e-10	0.290556	0.196	0.254	1.15009e-05	1
Mrps261	5.48008e-10	0.269145	0.165	0.212	1.34311e-05	1
Rap2b1	5.71712e-10	0.281736	0.212	0.276	1.40121e-05	1
Kcnip41	6.34432e-10	0.438854	0.14	0.132	1.55493e-05	1
Psma4	9.00992e-10	0.259977	0.289	0.38	2.20824e-05	1
Kalrn1	1.66504e-09	0.276939	0.275	0.357	4.08085e-05	1
Syt131	1.74158e-09	0.318734	0.214	0.279	4.26843e-05	1
C773701	1.78531e-09	0.318412	0.247	0.323	4.37561e-05	1
Timm8b1	1.79176e-09	0.384411	0.321	0.354	4.39142e-05	1
Cct51	1.89974e-09	0.433111	0.29	0.318	4.65607e-05	1
Srek1ip11	2.72539e-09	0.294893	0.196	0.25	6.67965e-05	1
Acot131	2.90923e-09	0.422801	0.277	0.299	7.13022e-05	1
Pdp11	3.3081e-09	0.263368	0.094	0.121	8.10781e-05	1
Tceb1	3.63613e-09	0.253103	0.277	0.359	8.9118e-05	1
Cttnbp21	5.1026e-09	0.276009	0.266	0.343	0.00012506	1
Dlg31	7.75243e-09	0.359306	0.187	0.242	0.000190004	1
Lyst1	1.12032e-08	0.343843	0.102	0.093	0.00027458	1
Hap11	1.20939e-08	0.27534	0.144	0.182	0.000296408	1
Psmc2	1.28148e-08	0.272946	0.243	0.313	0.000314078	1
Ewsr1	1.87164e-08	0.314496	0.215	0.276	0.000458721	1
Phf20l1	1.96014e-08	0.317461	0.181	0.23	0.000480411	1
Pin1	2.414e-08	0.256254	0.171	0.216	0.000591646	1
Hnrnph11	2.41432e-08	0.2581	0.217	0.276	0.000591725	1
Lgi11	2.994e-08	0.383399	0.32	0.355	0.0007338	1
Rasgef1a1	7.5701e-08	0.310477	0.385	0.429	0.00185536	1
Ythdc11	7.79923e-08	0.262276	0.279	0.359	0.00191151	1
Itpka1	8.36998e-08	0.37657	0.291	0.312	0.0020514	1
Lin7b1	1.1651e-07	0.30112	0.154	0.195	0.00285555	1
Slc7a141	1.34488e-07	0.472271	0.252	0.272	0.00329618	1
Grasp1	1.52442e-07	0.252837	0.133	0.166	0.0037362	1
Mcts1	1.96235e-07	0.282881	0.158	0.199	0.00480952	1
Naca	2.49614e-07	0.251666	0.181	0.225	0.0061178	1
Fbxl161	3.20337e-07	0.282709	0.275	0.353	0.00785114	1
Hdac21	3.94136e-07	0.299642	0.201	0.254	0.00965989	1
Nhsl21	4.31173e-07	0.266951	0.1	0.124	0.0105676	1
Tanc11	4.33357e-07	0.341055	0.13	0.164	0.0106212	1
Emc4	4.34834e-07	0.252514	0.131	0.162	0.0106573	1
Klhl2	4.70511e-07	0.320055	0.232	0.296	0.0115318	1
Add21	5.01896e-07	0.338965	0.175	0.222	0.012301	1
Kcnip21	5.67685e-07	0.292196	0.205	0.258	0.0139134	1
Rragd1	6.53662e-07	0.474211	0.175	0.178	0.0160206	1
Fam216a1	7.38728e-07	0.301195	0.168	0.21	0.0181055	1
Morf4l1	9.48523e-07	0.449958	0.24	0.258	0.0232474	1
Sdcbp	9.62366e-07	0.420109	0.304	0.341	0.0235866	1
Plekhg51	9.84768e-07	0.28116	0.108	0.134	0.0241357	1
Ift57	9.9496e-07	0.272338	0.129	0.16	0.0243855	1
Nckap11	1.00871e-06	0.304977	0.425	0.488	0.0247226	1
Gnal1	1.2126e-06	0.428474	0.199	0.205	0.0297197	1
Scn3b1	1.31102e-06	0.325944	0.194	0.245	0.0321319	1
Krt10	1.36156e-06	0.302154	0.109	0.101	0.0333704	1
Faim1	1.44203e-06	0.409069	0.199	0.205	0.0353426	1
Hnrnpdl	1.5977e-06	0.262817	0.295	0.378	0.0391581	1
Ubtf1	1.78346e-06	0.280762	0.265	0.339	0.0437109	1
Mapk31	2.70605e-06	0.373014	0.183	0.185	0.0663227	1
Vdac3	2.84045e-06	0.299322	0.171	0.212	0.0696166	1
U2surp	3.84431e-06	0.344839	0.41	0.481	0.0942201	1
Actl6b1	4.06842e-06	0.31033	0.15	0.187	0.0997128	1
Zfand51	4.54543e-06	0.364009	0.367	0.424	0.111404	1
Celf11	4.86353e-06	0.314647	0.415	0.478	0.1192	1
Tbca	5.00935e-06	0.258678	0.259	0.327	0.122774	1
Clvs21	6.02144e-06	0.383633	0.113	0.109	0.14758	1
Apex1	6.2659e-06	0.270139	0.13	0.159	0.153571	1
Prmt81	6.73601e-06	0.304965	0.106	0.131	0.165093	1
Vstm2b1	9.34568e-06	0.25616	0.107	0.13	0.229053	1
Rprm1	9.8041e-06	0.270916	0.142	0.136	0.240289	1
Sdhaf4	9.85454e-06	0.265674	0.14	0.171	0.241525	1
Psmb2	1.51273e-05	0.254128	0.256	0.319	0.370755	1
Eml4	1.76351e-05	0.27756	0.102	0.124	0.432219	1
Gng13	2.12109e-05	0.299198	0.147	0.18	0.519858	1
Mrpl33	2.47966e-05	0.395442	0.201	0.208	0.60774	1
Banp1	2.68301e-05	0.280542	0.119	0.145	0.657578	1
Bag41	2.79533e-05	0.362019	0.203	0.256	0.685107	1
Fam98b	3.06683e-05	0.293835	0.187	0.229	0.751649	1
Gucy1b31	3.12665e-05	0.278086	0.216	0.268	0.766311	1
Vps29	3.34795e-05	0.302272	0.231	0.288	0.82055	1
Gprin11	3.63273e-05	0.354939	0.162	0.2	0.890345	1
N6amt11	3.94955e-05	0.340953	0.182	0.225	0.967994	1
2010107E04Rik	4.06077e-05	0.308512	0.35	0.396	0.995254	1
Elk11	4.11492e-05	0.274524	0.117	0.142	1	1
Ehd11	4.26257e-05	0.370313	0.151	0.151	1	1
Gng71	5.1749e-05	0.34767	0.116	0.112	1	1
Ndufaf3	5.2223e-05	0.278722	0.129	0.156	1	1
Mpp31	9.05251e-05	0.274104	0.093	0.113	1	1
Cdh81	0.000101544	0.305309	0.126	0.153	1	1
Cdh91	0.000109438	0.393558	0.115	0.113	1	1
Gabrg21	0.000115382	0.411735	0.274	0.307	1	1
Lrrtm11	0.000124136	0.364457	0.314	0.356	1	1
Rpl22l1	0.000140093	0.37242	0.244	0.264	1	1
Kcnd21	0.000140845	0.299588	0.27	0.338	1	1
Chd31	0.000160614	0.280006	0.399	0.455	1	1
Chmp2a	0.000169538	0.264936	0.272	0.336	1	1
Lancl11	0.000215817	0.323706	0.213	0.265	1	1
Arhgef91	0.000220416	0.321243	0.364	0.422	1	1
Vti1b	0.000231247	0.297568	0.214	0.263	1	1
Ndufb5	0.000347472	0.26837	0.3	0.376	1	1
Dnajc7	0.000382237	0.322044	0.255	0.32	1	1
Smc21	0.000395185	0.318222	0.123	0.147	1	1
Nmt11	0.00043826	0.282916	0.295	0.372	1	1
Ube2w	0.000468543	0.355341	0.158	0.193	1	1
Fam84a1	0.000477696	0.362817	0.11	0.107	1	1
R3hdm41	0.000566145	0.376415	0.283	0.322	1	1
Neurod21	0.000677737	0.296468	0.341	0.379	1	1
Ndufb8	0.000696305	0.331621	0.369	0.434	1	1
Lrp111	0.00070082	0.360662	0.206	0.255	1	1
St3gal5	0.000702142	0.303929	0.255	0.316	1	1
Fbxo341	0.000715368	0.434553	0.22	0.24	1	1
Uqcc2	0.000837492	0.329096	0.345	0.4	1	1
1931-09-01	0.00084613	0.335367	0.349	0.405	1	1
Polr2e	0.000868348	0.267145	0.166	0.198	1	1
Mak16	0.000917841	0.27676	0.124	0.147	1	1
D430041D05Rik1	0.000927546	0.317455	0.271	0.335	1	1
Dctn3	0.00106036	0.282293	0.267	0.332	1	1
Serp21	0.00112089	0.307671	0.225	0.278	1	1
Kcnj31	0.00113607	0.349185	0.224	0.277	1	1
Polr2g	0.00116404	0.287284	0.183	0.22	1	1
Mdh2	0.00143754	0.264318	0.418	0.501	1	1
Peli11	0.00155962	0.310885	0.233	0.285	1	1
Txnrd1	0.00156117	0.289988	0.129	0.152	1	1
Aagab	0.00182555	0.252417	0.088	0.104	1	1
Ptpre1	0.00184605	0.391278	0.25	0.278	1	1
Arpc3	0.00187208	0.29006	0.227	0.277	1	1
Hpcal11	0.00211951	0.320235	0.155	0.158	1	1
Dnajb6	0.00219215	0.33376	0.166	0.2	1	1
Efnb31	0.00243094	0.299413	0.186	0.192	1	1
Pomp	0.00266765	0.319343	0.315	0.359	1	1
Sh3bp51	0.00295339	0.288837	0.253	0.31	1	1
Ap3b11	0.00309174	0.346189	0.165	0.198	1	1
Ccsap1	0.00309931	0.336401	0.139	0.165	1	1
Park7	0.00329728	0.31765	0.361	0.426	1	1
Hspa21	0.00342569	0.329442	0.202	0.213	1	1
Anxa61	0.00367088	0.299487	0.113	0.133	1	1
Rpl3	0.00402243	0.300145	0.123	0.123	1	1
Fam188a1	0.00431115	0.316677	0.152	0.181	1	1
Zfand6	0.00437697	0.265857	0.192	0.228	1	1
Hnrnpr	0.00633081	0.320901	0.26	0.321	1	1
Psmc5	0.00633429	0.308706	0.291	0.363	1	1
Fam104a	0.00649928	0.311801	0.178	0.212	1	1
Psmc3	0.00782159	0.257235	0.328	0.41	1	1
Cox20	0.00789588	0.267897	0.17	0.199	1	1
Slc8a21	0.0086001	0.350219	0.199	0.241	1	1
Spon11	0.00879879	0.320939	0.161	0.166	1	1
Ranbp1	0.009071	0.325887	0.3	0.34	1	1
Aldoc	0	3.66983	0.99	0.17	0	2
Slc1a3	0	3.53706	0.983	0.094	0	2
Clu	0	3.45185	0.994	0.28	0	2
Mt2	0	3.36537	0.95	0.132	0	2
Ppap2b	0	3.35824	0.981	0.117	0	2
Apoe	0	3.33443	0.999	0.36	0	2
Mt1	0	3.28073	0.989	0.401	0	2
Atp1a2	0	3.16089	0.989	0.165	0	2
Slc1a2	0	3.11923	0.994	0.455	0	2
Gja1	0	3.02022	0.886	0.039	0	2
Ndrg2	0	2.80077	0.866	0.098	0	2
Pla2g7	0	2.78944	0.86	0.068	0	2
Cst3	0	2.72586	1	0.563	0	2
Gpr37l1	0	2.67928	0.831	0.045	0	2
Ttyh1	0	2.64097	0.914	0.254	0	2
Mfge8	0	2.62604	0.835	0.06	0	2
Ntsr2	0	2.59858	0.777	0.047	0	2
Sdc4	0	2.55117	0.765	0.038	0	2
Htra1	0	2.51009	0.79	0.07	0	2
Prdx6	0	2.50111	0.848	0.154	0	2
Gstm1	0	2.47793	0.847	0.127	0	2
Glul	0	2.41931	0.962	0.268	0	2
Cldn10	0	2.40863	0.677	0.023	0	2
Aqp4	0	2.40863	0.659	0.03	0	2
Id4	0	2.39049	0.717	0.032	0	2
Scg3	0	2.35405	0.911	0.321	0	2
Mlc1	0	2.33843	0.708	0.03	0	2
Bcan	0	2.31728	0.735	0.054	0	2
Fam107a	0	2.26829	0.717	0.081	0	2
Sox9	0	2.24911	0.682	0.042	0	2
S1pr1	0	2.23395	0.726	0.048	0	2
Slc4a4	0	2.20687	0.811	0.194	0	2
Dbi	0	2.15324	0.948	0.303	0	2
Sparcl1	0	2.12699	0.992	0.655	0	2
Cxcl14	0	2.1151	0.673	0.047	0	2
Gstm5	0	2.09365	0.81	0.276	0	2
Ptprz1	0	2.08544	0.81	0.134	0	2
Acsbg1	0	2.06973	0.577	0.018	0	2
Gjb6	0	2.06544	0.547	0.016	0	2
Cspg5	0	1.99923	0.847	0.255	0	2
Mt3	0	1.99639	0.843	0.37	0	2
Ednrb	0	1.96258	0.584	0.032	0	2
Fxyd1	0	1.95975	0.604	0.051	0	2
Sox2	0	1.94414	0.612	0.052	0	2
Ptn	0	1.92555	0.957	0.33	0	2
F3	0	1.91274	0.503	0.022	0	2
Fabp7	0	1.90978	0.462	0.04	0	2
Atp1b2	0	1.90481	0.708	0.178	0	2
Fgfr3	0	1.90418	0.509	0.026	0	2
Agt	0	1.90072	0.431	0.012	0	2
Cpe	0	1.89596	0.959	0.604	0	2
AW047730	0	1.88995	0.51	0.029	0	2
Acsl3	0	1.88948	0.731	0.257	0	2
Pantr1	0	1.88329	0.644	0.131	0	2
Hepacam	0	1.8557	0.601	0.053	0	2
Tmem47	0	1.84866	0.619	0.106	0	2
Mmd2	0	1.84733	0.739	0.244	0	2
Asrgl1	0	1.84691	0.644	0.135	0	2
Serpine2	0	1.81926	0.745	0.137	0	2
Ckb	0	1.80677	0.952	0.586	0	2
Id2	0	1.79991	0.7	0.165	0	2
Tril	0	1.79824	0.482	0.025	0	2
Fam213a	0	1.79166	0.708	0.254	0	2
Tspan7	0	1.75856	0.937	0.604	0	2
Thrsp	0	1.74737	0.462	0.072	0	2
Scrg1	0	1.73974	0.524	0.033	0	2
Slc7a10	0	1.73866	0.42	0.013	0	2
2310022B05Rik	0	1.72351	0.513	0.058	0	2
Mgll	0	1.72168	0.647	0.204	0	2
Glud1	0	1.71786	0.66	0.194	0	2
2900052N01Rik	0	1.71245	0.399	0.019	0	2
Msmo1	0	1.70697	0.558	0.138	0	2
Ddah1	0	1.69304	0.494	0.043	0	2
S100b	0	1.68964	0.507	0.057	0	2
Cd63	0	1.68931	0.667	0.096	0	2
S100a1	0	1.67693	0.575	0.067	0	2
Tsc22d4	0	1.66467	0.708	0.125	0	2
Timp4	0	1.66084	0.435	0.017	0	2
Fjx1	0	1.65675	0.497	0.128	0	2
Hsd11b1	0	1.62354	0.379	0.029	0	2
Nkain4	0	1.60604	0.482	0.091	0	2
Lcat	0	1.60243	0.365	0.009	0	2
Ezr	0	1.58462	0.432	0.032	0	2
Acsl6	0	1.57038	0.585	0.194	0	2
Slc39a12	0	1.56289	0.385	0.013	0	2
Slc9a3r1	0	1.54387	0.405	0.019	0	2
Slc6a11	0	1.54265	0.386	0.034	0	2
Enho	0	1.53399	0.442	0.059	0	2
Scd2	0	1.52905	0.846	0.427	0	2
Lxn	0	1.52189	0.424	0.07	0	2
Id3	0	1.51461	0.413	0.065	0	2
Sfxn5	0	1.49927	0.42	0.049	0	2
Cmtm5	0	1.49515	0.58	0.067	0	2
Hopx	0	1.4944	0.374	0.028	0	2
Gfap	0	1.47722	0.325	0.014	0	2
Dbx2	0	1.47062	0.366	0.024	0	2
Mertk	0	1.46768	0.385	0.026	0	2
Hes5	0	1.45993	0.32	0.013	0	2
Pbxip1	0	1.45353	0.391	0.029	0	2
Rorb	0	1.44671	0.356	0.024	0	2
Tsc22d3	0	1.44303	0.452	0.142	0	2
Abhd3	0	1.42333	0.362	0.03	0	2
Naaa	0	1.42266	0.37	0.037	0	2
Slc27a1	0	1.40841	0.36	0.035	0	2
Hacd2	0	1.4011	0.464	0.148	0	2
Rgs20	0	1.40019	0.345	0.022	0	2
Ldhb	0	1.39486	0.741	0.406	0	2
Ntrk2	0	1.39011	0.771	0.412	0	2
Aldh1l1	0	1.39005	0.317	0.009	0	2
Kcnj10	0	1.37894	0.412	0.048	0	2
S100a16	0	1.36865	0.559	0.088	0	2
Gpm6b	0	1.36828	0.839	0.531	0	2
S100a13	0	1.354	0.457	0.061	0	2
Eva1a	0	1.35257	0.306	0.007	0	2
Fabp5	0	1.34456	0.499	0.171	0	2
Paqr8	0	1.34081	0.393	0.092	0	2
Slc6a1	0	1.32966	0.544	0.105	0	2
Nnat	0	1.32743	0.574	0.235	0	2
Myo6	0	1.32361	0.414	0.073	0	2
Pon2	0	1.30608	0.361	0.035	0	2
Tubb2b	0	1.30352	0.448	0.113	0	2
Mid1ip1	0	1.29938	0.433	0.088	0	2
Cd81	0	1.2985	0.892	0.528	0	2
Fzd2	0	1.29757	0.262	0.008	0	2
Fermt2	0	1.28957	0.566	0.189	0	2
Gpc5	0	1.28607	0.309	0.018	0	2
Dio2	0	1.28472	0.285	0.011	0	2
Rgcc	0	1.27861	0.433	0.054	0	2
Lhx2	0	1.27719	0.428	0.131	0	2
Npas3	0	1.25511	0.316	0.034	0	2
Crot	0	1.2521	0.321	0.04	0	2
Btbd17	0	1.25045	0.275	0.009	0	2
Mdk	0	1.24808	0.331	0.024	0	2
Eci1	0	1.24107	0.346	0.047	0	2
Ugp2	0	1.23332	0.426	0.137	0	2
Cnn3	0	1.23025	0.447	0.12	0	2
Rcn2	0	1.21892	0.512	0.224	0	2
Fbxo2	0	1.21875	0.364	0.096	0	2
Prdx1	0	1.21167	0.674	0.327	0	2
Elovl5	0	1.21166	0.358	0.066	0	2
Pou3f3	0	1.21164	0.421	0.138	0	2
Timp3	0	1.20875	0.559	0.086	0	2
Slc7a11	0	1.20779	0.271	0.012	0	2
Metrn	0	1.20723	0.295	0.02	0	2
Hist1h2bc	0	1.20379	0.508	0.183	0	2
Slc15a2	0	1.2036	0.28	0.016	0	2
Ramp1	0	1.19347	0.61	0.288	0	2
Vcam1	0	1.18809	0.279	0.016	0	2
Qk	0	1.17864	0.674	0.258	0	2
Sepp1	0	1.17765	0.672	0.118	0	2
Chst2	0	1.16069	0.466	0.201	0	2
Grin2c	0	1.15988	0.24	0.005	0	2
Appl2	0	1.15969	0.302	0.04	0	2
Scara3	0	1.15506	0.241	0.01	0	2
Pygb	0	1.14569	0.379	0.143	0	2
Myo10	0	1.14569	0.345	0.063	0	2
Il18	0	1.14227	0.312	0.048	0	2
Gna13	0	1.1386	0.322	0.066	0	2
Kcnj16	0	1.13467	0.248	0.011	0	2
Gldc	0	1.12375	0.245	0.007	0	2
Ahcyl1	0	1.11763	0.492	0.253	0	2
Chpt1	0	1.11748	0.377	0.136	0	2
Acadl	0	1.1115	0.337	0.056	0	2
Nr2e1	0	1.10724	0.249	0.014	0	2
Plcd4	0	1.10589	0.229	0.01	0	2
Hbegf	0	1.101	0.291	0.053	0	2
Maob	0	1.10097	0.262	0.02	0	2
Cyp2j9	0	1.10082	0.252	0.011	0	2
Slc25a18	0	1.0967	0.238	0.008	0	2
Msi2	0	1.08946	0.383	0.137	0	2
Grm3	0	1.08501	0.29	0.046	0	2
Sash1	0	1.08375	0.319	0.082	0	2
AI464131	0	1.08123	0.218	0.006	0	2
Prex2	0	1.07802	0.265	0.033	0	2
Igfbp2	0	1.07544	0.212	0.018	0	2
Smpdl3a	0	1.06704	0.274	0.038	0	2
Ppp1r3c	0	1.06503	0.237	0.013	0	2
Entpd2	0	1.0543	0.207	0.005	0	2
Lap3	0	1.0533	0.342	0.078	0	2
Oaf	0	1.04546	0.214	0.007	0	2
Spry2	0	1.04337	0.315	0.109	0	2
Agpat5	0	1.04257	0.352	0.148	0	2
Psph	0	1.04203	0.283	0.053	0	2
Gabrg1	0	1.03162	0.223	0.018	0	2
Plxnb1	0	1.02632	0.226	0.014	0	2
Adk	0	1.0222	0.319	0.096	0	2
Phgdh	0	1.02173	0.257	0.027	0	2
Tprkb	0	1.01823	0.331	0.13	0	2
Mgst1	0	1.01689	0.229	0.014	0	2
Dclk1	0	1.01549	0.654	0.467	0	2
Luzp2	0	1.01434	0.229	0.043	0	2
Gpld1	0	1.01194	0.226	0.029	0	2
Idh2	0	1.00963	0.268	0.042	0	2
Slc14a1	0	1.00226	0.201	0.005	0	2
Tlcd1	0	0.991541	0.203	0.007	0	2
Bmpr1b	0	0.987057	0.2	0.01	0	2
Etfb	0	0.984833	0.415	0.196	0	2
S100a6	0	0.9828	0.277	0.033	0	2
Ndufc2	0	0.981509	0.647	0.478	0	2
Atp6v0e	0	0.979582	0.341	0.104	0	2
2020-03-02	0	0.978631	0.321	0.11	0	2
Lfng	0	0.974273	0.191	0.011	0	2
Pmm1	0	0.974014	0.517	0.333	0	2
Arhgap5	0	0.971342	0.581	0.381	0	2
Pou3f2	0	0.967927	0.206	0.027	0	2
Ncan	0	0.967713	0.332	0.165	0	2
Hacd3	0	0.967186	0.441	0.275	0	2
Sparc	0	0.966905	0.545	0.136	0	2
Slc1a4	0	0.965896	0.225	0.059	0	2
Ttyh3	0	0.963637	0.318	0.143	0	2
Eci2	0	0.959352	0.28	0.065	0	2
Prodh	0	0.959132	0.202	0.011	0	2
Tmem176b	0	0.948569	0.293	0.043	0	2
Lamp1	0	0.947111	0.66	0.367	0	2
Fads1	0	0.943923	0.282	0.086	0	2
1110001J03Rik	0	0.942199	0.372	0.172	0	2
Chchd10	0	0.941622	0.625	0.424	0	2
Srebf1	0	0.938741	0.211	0.03	0	2
Gprc5b	0	0.930181	0.299	0.078	0	2
Npc2	0	0.928947	0.398	0.129	0	2
Gm2a	0	0.92803	0.299	0.088	0	2
Mmp14	0	0.926094	0.198	0.016	0	2
Cyp2d22	0	0.92381	0.195	0.011	0	2
Phkg1	0	0.91977	0.171	0.006	0	2
Cml1	0	0.919411	0.205	0.033	0	2
Tmem229a	0	0.91592	0.255	0.057	0	2
Gm3764	0	0.913911	0.196	0.042	0	2
Hrsp12	0	0.912106	0.248	0.062	0	2
Hapln1	0	0.909974	0.233	0.027	0	2
Lgi4	0	0.90911	0.177	0.006	0	2
Rftn2	0	0.907845	0.211	0.015	0	2
Tmem100	0	0.902697	0.23	0.021	0	2
Paqr7	0	0.901356	0.24	0.084	0	2
Soat1	0	0.896502	0.219	0.055	0	2
Lix1	0	0.895529	0.249	0.077	0	2
Kcnk1	0	0.894181	0.33	0.179	0	2
Slco1c1	0	0.892529	0.366	0.051	0	2
Emp2	0	0.890276	0.217	0.027	0	2
Oat	0	0.878982	0.303	0.128	0	2
Aldh7a1	0	0.875304	0.247	0.072	0	2
Laptm4a	0	0.873075	0.618	0.386	0	2
Zfp36l1	0	0.869156	0.295	0.055	0	2
Prkcdbp	0	0.867149	0.277	0.058	0	2
Adgrg1	0	0.86341	0.218	0.042	0	2
Rbp1	0	0.862753	0.199	0.014	0	2
Polr3h	0	0.861981	0.236	0.065	0	2
Smox	0	0.859262	0.214	0.036	0	2
Acss1	0	0.854202	0.176	0.015	0	2
Aldh6a1	0	0.852877	0.209	0.043	0	2
Rasa2	0	0.850793	0.249	0.113	0	2
Slc38a3	0	0.843577	0.202	0.028	0	2
Adhfe1	0	0.843102	0.171	0.006	0	2
Nacc2	0	0.836702	0.235	0.053	0	2
Sdc2	0	0.830385	0.26	0.084	0	2
Mfap3l	0	0.827541	0.202	0.052	0	2
Nrarp	0	0.824852	0.177	0.016	0	2
Tst	0	0.823024	0.162	0.006	0	2
Sox21	0	0.822228	0.165	0.007	0	2
Nfia	0	0.821421	0.478	0.31	0	2
Csrp1	0	0.819339	0.302	0.06	0	2
Dtna	0	0.813884	0.31	0.165	0	2
Notch1	0	0.809505	0.19	0.028	0	2
Papss2	0	0.803914	0.152	0.004	0	2
Csdc2	0	0.801793	0.217	0.069	0	2
Gnai2	0	0.800179	0.521	0.303	0	2
Hmgcs1	0	0.797633	0.38	0.238	0	2
Cbs	0	0.797552	0.154	0.006	0	2
Gng12	0	0.796542	0.254	0.085	0	2
Eps8	0	0.795793	0.229	0.055	0	2
Fgfr1	0	0.795193	0.3	0.162	0	2
Tmed5	0	0.794578	0.341	0.196	0	2
Pdpn	0	0.790834	0.158	0.007	0	2
Arhgef26	0	0.789848	0.221	0.092	0	2
Prelp	0	0.788817	0.169	0.013	0	2
Slc7a2	0	0.786985	0.152	0.009	0	2
Acaa2	0	0.782461	0.188	0.027	0	2
Zcchc24	0	0.781421	0.207	0.028	0	2
Dbp	0	0.776828	0.294	0.142	0	2
Ephx2	0	0.774605	0.152	0.012	0	2
Abcd2	0	0.773945	0.187	0.05	0	2
Agpat3	0	0.772038	0.328	0.201	0	2
Lamp2	0	0.770776	0.282	0.122	0	2
1190005I06Rik	0	0.770124	0.164	0.016	0	2
Pttg1ip	0	0.767992	0.232	0.065	0	2
Rora	0	0.759454	0.263	0.123	0	2
Cbr3	0	0.756299	0.165	0.026	0	2
Psat1	0	0.755024	0.271	0.08	0	2
Ctso	0	0.754918	0.173	0.026	0	2
Add3	0	0.753393	0.474	0.351	0	2
Decr1	0	0.752257	0.175	0.02	0	2
Tmem176a	0	0.750442	0.177	0.018	0	2
Aldh2	0	0.749337	0.278	0.115	0	2
Itpr2	0	0.748545	0.18	0.031	0	2
Cd38	0	0.744594	0.134	0.005	0	2
Hsd17b12	0	0.743588	0.282	0.145	0	2
Mpv17l2	0	0.740988	0.173	0.044	0	2
Itgb8	0	0.740859	0.204	0.062	0	2
Gas1	0	0.736644	0.14	0.015	0	2
Anxa5	0	0.73586	0.286	0.066	0	2
Vegfa	0	0.735504	0.149	0.034	0	2
Etnppl	0	0.735325	0.114	0.003	0	2
Pacrg	0	0.731672	0.163	0.038	0	2
Tmbim6	0	0.730855	0.577	0.426	0	2
Cyp4f15	0	0.729092	0.132	0.003	0	2
Dazap2	0	0.727949	0.321	0.174	0	2
Vimp	0	0.72687	0.403	0.272	0	2
Kcnn2	0	0.726323	0.207	0.098	0	2
Emx2	0	0.724986	0.189	0.055	0	2
Igdcc4	0	0.723115	0.15	0.022	0	2
Ift27	0	0.722434	0.2	0.06	0	2
Cyp51	0	0.722269	0.209	0.084	0	2
Nim1k	0	0.721939	0.206	0.094	0	2
Phyh	0	0.721339	0.253	0.127	0	2
Fam20a	0	0.721239	0.131	0.006	0	2
Cd302	0	0.71849	0.22	0.074	0	2
Rlbp1	0	0.713261	0.165	0.013	0	2
Sat1	0	0.712924	0.197	0.05	0	2
Pgm2	0	0.707394	0.214	0.106	0	2
Gli3	0	0.705399	0.118	0.004	0	2
Adcyap1r11	0	0.704254	0.284	0.151	0	2
Slc3a2	0	0.70411	0.365	0.194	0	2
Ndp	0	0.702809	0.136	0.006	0	2
Rgma	0	0.701845	0.147	0.024	0	2
Ntm	0	0.700173	0.545	0.332	0	2
Pdlim4	0	0.696266	0.14	0.011	0	2
Ppp1r3g	0	0.696219	0.124	0.003	0	2
Gpm6a	0	0.693988	0.886	0.724	0	2
Gstk1	0	0.693593	0.158	0.017	0	2
Suclg1	0	0.693518	0.423	0.318	0	2
S100a10	0	0.692101	0.18	0.056	0	2
Zfyve21	0	0.690892	0.163	0.028	0	2
Hspb8	0	0.690824	0.14	0.012	0	2
Tiparp	0	0.689548	0.174	0.063	0	2
Cyp7b1	0	0.688752	0.16	0.051	0	2
Acss2	0	0.687439	0.176	0.074	0	2
Kcnk2	0	0.685579	0.305	0.174	0	2
Pla2g16	0	0.685503	0.25	0.069	0	2
Trp53bp2	0	0.683244	0.173	0.055	0	2
2810459M11Rik	0	0.682684	0.126	0.008	0	2
Cyb5a	0	0.682646	0.294	0.155	0	2
Car2	0	0.681142	0.627	0.14	0	2
Etfa	0	0.678335	0.248	0.121	0	2
Gm973	0	0.67628	0.127	0.011	0	2
Itih3	0	0.674869	0.121	0.01	0	2
Slc41a1	0	0.672135	0.192	0.089	0	2
Abhd4	0	0.669899	0.166	0.032	0	2
Klf15	0	0.669285	0.144	0.028	0	2
Pitpnc1	0	0.666403	0.305	0.18	0	2
Hadhb	0	0.666359	0.181	0.055	0	2
Lppos	0	0.666051	0.136	0.014	0	2
Rab9	0	0.665614	0.217	0.102	0	2
Axl	0	0.664606	0.14	0.009	0	2
Cat	0	0.659871	0.186	0.074	0	2
Lgr4	0	0.656391	0.136	0.034	0	2
Dhrs3	0	0.655119	0.138	0.02	0	2
Ddt	0	0.654236	0.193	0.083	0	2
Gm17750	0	0.648824	0.153	0.032	0	2
Acadvl	0	0.648494	0.193	0.071	0	2
Ctsf	0	0.647268	0.175	0.068	0	2
Tlr3	0	0.644137	0.114	0.005	0	2
Itgav	0	0.643173	0.17	0.051	0	2
Tspan3	0	0.642797	0.579	0.486	0	2
Lpar4	0	0.640766	0.121	0.025	0	2
Mfsd2a	0	0.639786	0.174	0.047	0	2
Mcur1	0	0.639715	0.185	0.082	0	2
Ctsl	0	0.639445	0.417	0.258	0	2
Fads2	0	0.63925	0.122	0.009	0	2
Farp1	0	0.638767	0.134	0.027	0	2
Scd1	0	0.638644	0.145	0.025	0	2
Tmem59	0	0.636663	0.466	0.351	0	2
Cib1	0	0.633018	0.165	0.043	0	2
Ppp1r1b	0	0.628841	0.144	0.05	0	2
Mapk4	0	0.627618	0.163	0.063	0	2
Nde1	0	0.627554	0.138	0.019	0	2
Atp13a4	0	0.626544	0.107	0.002	0	2
St3gal4	0	0.624616	0.131	0.021	0	2
Acot11	0	0.62446	0.11	0.004	0	2
Cpq	0	0.62343	0.14	0.014	0	2
Pxmp2	0	0.621397	0.119	0.006	0	2
Acot1	0	0.618898	0.15	0.043	0	2
Fgfrl1	0	0.618244	0.115	0.006	0	2
Plin3	0	0.617199	0.162	0.031	0	2
Magt1	0	0.616267	0.183	0.058	0	2
E130114P18Rik	0	0.616112	0.119	0.009	0	2
Nfe2l2	0	0.608933	0.149	0.026	0	2
Rfx4	0	0.607453	0.103	0.004	0	2
Acadm	0	0.607069	0.195	0.076	0	2
Cpt1a	0	0.603014	0.121	0.013	0	2
Elovl2	0	0.602889	0.116	0.019	0	2
1810037I17Rik	0	0.602851	0.363	0.231	0	2
Crip2	0	0.600669	0.346	0.177	0	2
Hsdl2	0	0.599601	0.159	0.05	0	2
Retsat	0	0.59926	0.114	0.011	0	2
Hadh	0	0.599109	0.154	0.032	0	2
Gramd3	0	0.598366	0.112	0.008	0	2
Reep3	0	0.59578	0.229	0.082	0	2
Gm13111	0	0.594764	0.112	0.003	0	2
Agl	0	0.593109	0.151	0.058	0	2
Tjp2	0	0.592737	0.161	0.041	0	2
Ggh	0	0.591362	0.158	0.052	0	2
Lrig1	0	0.589523	0.102	0.012	0	2
Csgalnact1	0	0.587436	0.132	0.04	0	2
Smpd2	0	0.586701	0.13	0.031	0	2
Aldh9a1	0	0.586026	0.2	0.088	0	2
Aldh1a1	0	0.585021	0.126	0.017	0	2
Megf10	0	0.581993	0.103	0.01	0	2
Vcl	0	0.579189	0.121	0.033	0	2
B930095G15Rik	0	0.568407	0.123	0.033	0	2
Mmgt2	0	0.566283	0.122	0.024	0	2
Kctd5	0	0.564425	0.129	0.038	0	2
Lgals1	0	0.562671	0.147	0.02	0	2
Dmrta2	0	0.561879	0.102	0.009	0	2
Ptch1	0	0.556424	0.115	0.032	0	2
Gm14964	0	0.550841	0.103	0.015	0	2
Cyp2j6	0	0.549916	0.121	0.029	0	2
Oplah	0	0.544671	0.103	0.016	0	2
Il11ra1	0	0.544078	0.128	0.029	0	2
Prdx4	0	0.541119	0.143	0.046	0	2
Cox4i1	0	0.539484	0.766	0.711	0	2
Ubc	0	0.538969	0.65	0.592	0	2
Selenbp1	0	0.53559	0.102	0.009	0	2
Ctnna1	0	0.531654	0.203	0.091	0	2
Smim3	0	0.529315	0.105	0.027	0	2
Baalc	0	0.523924	0.118	0.037	0	2
Daam2	0	0.519003	0.105	0.013	0	2
Cables1	0	0.517696	0.101	0.017	0	2
Psd2	0	0.517084	0.108	0.017	0	2
Pacsin3	0	0.511633	0.103	0.014	0	2
Dock1	0	0.503783	0.117	0.024	0	2
Hist1h1c	0	0.503735	0.123	0.04	0	2
Gpr146	0	0.501438	0.104	0.022	0	2
Itgb5	0	0.499733	0.157	0.024	0	2
Tspan15	0	0.497762	0.128	0.035	0	2
Rnd2	0	0.497298	0.143	0.047	0	2
Lsamp	0	0.49581	0.622	0.542	0	2
Cpne3	0	0.494413	0.159	0.052	0	2
Rin2	0	0.487057	0.126	0.033	0	2
Jam2	0	0.485824	0.135	0.032	0	2
Fgf1	0	0.472702	0.108	0.023	0	2
Lhfp	0	0.462448	0.111	0.02	0	2
Neat1	0	0.462414	0.113	0.035	0	2
Plekhb1	0	0.460907	0.202	0.066	0	2
H2-K1	0	0.459036	0.18	0.049	0	2
Rab31	0	0.44744	0.132	0.041	0	2
Itm2b	0	0.44738	0.808	0.749	0	2
Gng5	0	0.442824	0.124	0.03	0	2
Epas1	0	0.442418	0.202	0.052	0	2
Serpinh1	0	0.427689	0.133	0.035	0	2
mt-Rnr1	0	0.422397	0.87	0.837	0	2
Ddah2	0	0.400618	0.113	0.029	0	2
Prnp	0	0.396614	0.779	0.727	0	2
mt-Rnr2	0	0.395163	0.999	0.998	0	2
Epb4.1l2	0	0.394308	0.136	0.042	0	2
Cd9	0	0.380825	0.267	0.113	0	2
Vim	0	0.360492	0.202	0.059	0	2
Rarres2	0	0.288999	0.116	0.022	0	2
Omg	2.17971e-303	0.748259	0.319	0.2	5.34224e-299	2
Cd320	2.80699e-302	0.492241	0.121	0.041	6.87966e-298	2
Igsf11	2.68918e-298	0.562673	0.136	0.051	6.5909e-294	2
Nr1d1	3.38843e-297	0.68412	0.218	0.11	8.3047e-293	2
Echs1	4.28367e-296	0.646418	0.237	0.124	1.04989e-291	2
Hsd17b11	8.37304e-296	0.570941	0.156	0.064	2.05215e-291	2
Mfn1	2.40174e-290	0.56477	0.146	0.058	5.88643e-286	2
Fdft1	1.22625e-286	0.696257	0.205	0.103	3.00541e-282	2
Rrbp1	1.23028e-286	0.501296	0.315	0.186	3.01529e-282	2
Dag1	9.36986e-286	0.742277	0.307	0.194	2.29646e-281	2
Abca1	1.91072e-284	0.500338	0.121	0.043	4.68299e-280	2
Pyurf	1.97163e-284	0.477099	0.115	0.04	4.83226e-280	2
Ctsz	7.26281e-283	0.325336	0.128	0.045	1.78004e-278	2
Dhrs7	1.94976e-282	0.60738	0.19	0.089	4.77867e-278	2
Tor1aip1	2.04532e-281	0.547858	0.181	0.082	5.01287e-277	2
Ak3	3.59144e-280	0.567853	0.194	0.092	8.80226e-276	2
4931406C07Rik	4.5396e-280	0.473328	0.117	0.041	1.11261e-275	2
H2afv	6.43554e-277	0.558941	0.266	0.15	1.57729e-272	2
Lpcat3	4.81765e-276	0.475251	0.112	0.038	1.18076e-271	2
Gadd45g	3.6907e-272	0.585538	0.142	0.057	9.04554e-268	2
Ikbip	2.18451e-269	0.474241	0.103	0.034	5.35402e-265	2
Ccdc34	8.05056e-267	0.618682	0.235	0.127	1.97311e-262	2
Ccdc88a	5.90589e-265	0.570012	0.613	0.566	1.44748e-260	2
Vamp8	1.38921e-263	0.308321	0.115	0.04	3.40482e-259	2
Scamp2	2.1963e-263	0.438188	0.16	0.068	5.38292e-259	2
Abcd3	1.3547e-256	0.671376	0.261	0.155	3.32023e-252	2
Pik3ip1	1.04798e-253	0.625199	0.197	0.099	2.56851e-249	2
Fcgrt	1.92437e-253	0.262659	0.103	0.034	4.71643e-249	2
Psap	4.60559e-251	0.51924	0.551	0.497	1.12878e-246	2
Trps1	7.04248e-250	0.639438	0.192	0.097	1.72604e-245	2
Cox6a1	7.48931e-249	0.403363	0.628	0.577	1.83556e-244	2
Prex1	3.48731e-248	0.463633	0.123	0.047	8.54706e-244	2
Idh1	9.29765e-247	0.588435	0.171	0.081	2.27876e-242	2
Sqle	7.10751e-244	0.704545	0.204	0.109	1.74198e-239	2
Phpt1	4.63079e-241	0.605789	0.234	0.132	1.13496e-236	2
Uqcr11	7.42989e-241	0.515632	0.532	0.475	1.82099e-236	2
Wscd1	5.16887e-239	0.591677	0.219	0.119	1.26684e-234	2
Tpp1	2.32417e-235	0.62609	0.231	0.132	5.69631e-231	2
Akt2	4.61668e-235	0.430021	0.104	0.037	1.1315e-230	2
Yif1a	1.72736e-233	0.465668	0.141	0.061	4.23359e-229	2
Lrrc8a	6.17169e-233	0.509872	0.107	0.04	1.51262e-228	2
Uqcr10	4.37023e-232	0.529008	0.518	0.458	1.0711e-227	2
Capn2	8.9437e-232	0.5133	0.16	0.074	2.19201e-227	2
Insig1	3.84135e-231	0.551079	0.151	0.069	9.41475e-227	2
Ginm1	8.98921e-231	0.468682	0.161	0.075	2.20317e-226	2
Slc20a2	6.28976e-226	0.584516	0.155	0.073	1.54156e-221	2
Ndufa2	2.40058e-225	0.555004	0.467	0.393	5.88358e-221	2
Ssfa2	3.23913e-225	0.424711	0.11	0.041	7.93879e-221	2
2610203C20Rik	4.08957e-221	0.544522	0.118	0.048	1.00231e-216	2
Cav2	3.49567e-217	0.41022	0.137	0.06	8.56754e-213	2
Hibadh	1.16026e-216	0.547221	0.183	0.095	2.84369e-212	2
Tkt	4.15995e-216	0.654667	0.311	0.215	1.01956e-211	2
Ndufb10	1.10972e-214	0.536483	0.454	0.374	2.71981e-210	2
Tmem256	1.60215e-214	0.602135	0.375	0.282	3.92671e-210	2
Cox8a	1.76077e-212	0.472944	0.548	0.5	4.31547e-208	2
Snta1	5.47482e-212	0.525005	0.124	0.054	1.34182e-207	2
Ech1	2.35317e-211	0.53218	0.24	0.142	5.76738e-207	2
Npc1	7.71098e-211	0.464765	0.155	0.073	1.88988e-206	2
Gpt2	2.81794e-206	0.581773	0.176	0.092	6.90648e-202	2
Ndufa13	4.60321e-203	0.438119	0.577	0.55	1.1282e-198	2
Saraf	5.75556e-201	0.548807	0.486	0.436	1.41063e-196	2
Pcdh10	1.46238e-200	0.624659	0.266	0.172	3.58415e-196	2
Pnrc2	4.91367e-198	0.537619	0.184	0.099	1.20429e-193	2
Dbt	8.10837e-195	0.556214	0.162	0.083	1.98728e-190	2
Sc5d	1.43165e-193	0.606877	0.192	0.108	3.50884e-189	2
Scarb2	4.7979e-193	0.552737	0.239	0.146	1.17592e-188	2
Zbtb201	2.85591e-192	0.343015	0.685	0.587	6.99954e-188	2
Mat2a	3.96507e-192	0.648401	0.397	0.323	9.71799e-188	2
Nr2f1	5.10352e-192	0.70113	0.339	0.255	1.25082e-187	2
Rnf13	8.66299e-191	0.414784	0.251	0.152	2.12321e-186	2
Degs1	1.52463e-189	0.55258	0.281	0.188	3.73671e-185	2
Hes1	7.67585e-187	0.59977	0.18	0.098	1.88127e-182	2
Abat	1.21625e-183	0.549637	0.22	0.133	2.98091e-179	2
Uqcrh	9.38235e-180	0.510131	0.466	0.41	2.29952e-175	2
Fuca1	1.00912e-179	0.493544	0.163	0.086	2.47326e-175	2
Atraid	3.28814e-176	0.566442	0.278	0.189	8.0589e-172	2
Clmn	6.54566e-176	0.653266	0.248	0.163	1.60427e-171	2
Ptgr2	1.60265e-174	0.415808	0.112	0.049	3.92794e-170	2
Galnt1	9.00869e-173	0.530265	0.171	0.094	2.20794e-168	2
Bmpr1a	9.48265e-170	0.538382	0.165	0.09	2.3241e-165	2
Lrp10	9.62364e-167	0.467211	0.125	0.059	2.35866e-162	2
Ndufb9	1.11658e-159	0.441668	0.503	0.465	2.73662e-155	2
Slc20a1	1.21656e-159	0.639171	0.184	0.11	2.98166e-155	2
Lbh	1.84234e-157	0.300104	0.106	0.046	4.51539e-153	2
Ptpmt1	4.97023e-156	0.499821	0.18	0.105	1.21815e-151	2
Atp5o	3.24821e-154	0.479997	0.485	0.444	7.96105e-150	2
Ccdc23	5.1227e-154	0.448383	0.148	0.079	1.25552e-149	2
Atp5j2	6.48721e-151	0.433754	0.506	0.467	1.58995e-146	2
Ddhd1	1.89236e-150	0.612832	0.171	0.1	4.63798e-146	2
Asah1	5.7942e-150	0.436013	0.129	0.065	1.4201e-145	2
Creg1	1.89926e-145	0.495885	0.208	0.131	4.65489e-141	2
Fasn	1.45828e-144	0.65461	0.222	0.149	3.57409e-140	2
Cadm4	3.84635e-144	0.507774	0.23	0.152	9.42703e-140	2
Ppp2r5a	8.15034e-142	0.563158	0.204	0.131	1.99757e-137	2
Fam171b	2.30217e-139	0.448048	0.538	0.523	5.64238e-135	2
Atp5e	1.21701e-136	0.464317	0.468	0.431	2.98278e-132	2
Smim4	3.32787e-136	0.460116	0.142	0.078	8.15626e-132	2
Emc3	3.07299e-134	0.549416	0.211	0.139	7.53159e-130	2
Cadm1	3.25983e-133	0.399025	0.558	0.536	7.98951e-129	2
2020-09-15	5.22783e-133	0.461683	0.392	0.333	1.28129e-128	2
Pank1	5.91812e-133	0.514131	0.139	0.077	1.45047e-128	2
Pts	1.68953e-132	0.435691	0.138	0.076	4.14087e-128	2
Glmp	3.68514e-132	0.469162	0.141	0.078	9.03191e-128	2
Carkd	1.42226e-130	0.539458	0.24	0.167	3.48582e-126	2
4930402H24Rik	3.35511e-129	0.567932	0.214	0.144	8.22303e-125	2
Tmco1	1.32437e-128	0.525409	0.339	0.275	3.24589e-124	2
Bckdha	1.10734e-126	0.428734	0.117	0.061	2.71398e-122	2
Acox1	3.14655e-126	0.58572	0.266	0.2	7.71189e-122	2
Bmyc	4.297e-125	0.573853	0.315	0.253	1.05315e-120	2
Tnfrsf19	6.85821e-125	0.44595	0.121	0.064	1.68088e-120	2
Dhcr24	3.54294e-123	0.600669	0.202	0.136	8.6834e-119	2
Arxes2	1.44169e-122	0.595216	0.209	0.142	3.53343e-118	2
Stat3	3.02511e-122	0.391746	0.114	0.059	7.41424e-118	2
Tmem205	3.42153e-122	0.507101	0.179	0.113	8.38582e-118	2
Klhl5	6.22595e-122	0.399012	0.158	0.093	1.52592e-117	2
Hsd17b4	1.89432e-120	0.473824	0.173	0.107	4.64279e-116	2
Phactr3	5.68185e-120	0.531907	0.291	0.226	1.39256e-115	2
Chchd2	1.2427e-119	0.305311	0.623	0.629	3.04573e-115	2
Rdh11	6.95362e-118	0.46239	0.124	0.068	1.70426e-113	2
Slc25a33	7.957e-116	0.547684	0.182	0.119	1.95018e-111	2
Fbrsl1	1.20037e-115	0.509774	0.134	0.077	2.94198e-111	2
Cystm1	1.54181e-115	0.476281	0.266	0.198	3.77881e-111	2
Cs	8.66079e-115	0.581274	0.329	0.278	2.12267e-110	2
Anapc13	2.16371e-114	0.457993	0.264	0.195	5.30303e-110	2
Acaa1a	3.97472e-114	0.482612	0.187	0.122	9.74165e-110	2
Pfkm	1.38455e-113	0.581442	0.326	0.274	3.3934e-109	2
Hadha	1.67664e-113	0.458936	0.173	0.109	4.10928e-109	2
Ngef	7.94865e-113	0.5206	0.196	0.131	1.94813e-108	2
Tmed10	1.02297e-112	0.495728	0.325	0.266	2.50719e-108	2
Ctnnbip1	5.93368e-112	0.437236	0.156	0.095	1.45429e-107	2
Fut9	5.94489e-112	0.388304	0.477	0.428	1.45703e-107	2
Nfkbia	3.48763e-111	0.285745	0.253	0.178	8.54783e-107	2
Gcsh	1.25044e-110	0.496393	0.177	0.116	3.06471e-106	2
Ndufa12	1.37594e-107	0.46005	0.443	0.415	3.37228e-103	2
Hsd17b10	5.67078e-107	0.441447	0.161	0.1	1.38985e-102	2
Scp2	3.49792e-103	0.401226	0.169	0.108	8.57304e-99	2
Cd164	1.12342e-98	0.366673	0.131	0.077	2.7534e-94	2
Rpn2	1.64011e-98	0.52601	0.252	0.193	4.01974e-94	2
Mageh1	2.93604e-98	0.459277	0.176	0.117	7.19594e-94	2
Vegfb	1.12162e-97	0.478951	0.177	0.119	2.74898e-93	2
Macf1	6.73981e-97	0.505948	0.411	0.38	1.65186e-92	2
Tspan31	3.34871e-96	0.504846	0.19	0.132	8.20735e-92	2
Ctsb	2.08182e-94	0.319292	0.513	0.507	5.10232e-90	2
Wls	4.91066e-93	0.266373	0.101	0.053	1.20355e-88	2
Pmvk	3.2787e-92	0.459271	0.155	0.1	8.03576e-88	2
Fibp	5.41426e-91	0.4418	0.146	0.093	1.32698e-86	2
Mxd4	7.20195e-91	0.5009	0.263	0.205	1.76513e-86	2
Pex2	1.29703e-89	0.349339	0.114	0.065	3.17888e-85	2
Phlpp1	1.60746e-89	0.478521	0.161	0.107	3.93974e-85	2
Hspa22	4.0477e-88	0.522109	0.26	0.205	9.92051e-84	2
Dnajc3	5.24493e-88	0.483845	0.301	0.249	1.28548e-83	2
A830082K12Rik	2.90173e-87	0.414481	0.124	0.075	7.11186e-83	2
Pttg1	1.3886e-86	0.491212	0.227	0.171	3.40331e-82	2
Spred1	4.92039e-86	0.509394	0.298	0.249	1.20594e-81	2
Fezf2	1.91117e-82	0.43338	0.118	0.071	4.6841e-78	2
Gabarap	8.19534e-82	0.423065	0.374	0.341	2.0086e-77	2
Mthfd1	1.43993e-81	0.444497	0.14	0.091	3.52913e-77	2
Smim20	3.26576e-81	0.354608	0.101	0.057	8.00406e-77	2
Eef1d	4.59255e-81	0.439269	0.225	0.17	1.12559e-76	2
Slc35a2	6.53858e-81	0.369044	0.101	0.058	1.60254e-76	2
Rsph9	1.71809e-80	0.410471	0.127	0.079	4.21086e-76	2
Sfxn1	2.40182e-78	0.526764	0.271	0.225	5.88662e-74	2
Tmbim4	2.57933e-77	0.440264	0.192	0.139	6.32167e-73	2
Slc25a1	3.19896e-76	0.356976	0.102	0.059	7.84033e-72	2
Vezf1	1.08359e-75	0.438772	0.185	0.133	2.65576e-71	2
Snapc5	1.21829e-75	0.362249	0.134	0.086	2.98592e-71	2
Chchd3	3.83662e-75	0.449175	0.185	0.134	9.40317e-71	2
Spire1	1.47937e-73	0.521956	0.246	0.2	3.6258e-69	2
Paics	5.50016e-72	0.449933	0.244	0.195	1.34803e-67	2
Cgrrf1	9.2852e-72	0.362285	0.109	0.066	2.27571e-67	2
Ryk	4.2305e-71	0.442076	0.154	0.107	1.03685e-66	2
Fam63b	1.29708e-70	0.451481	0.24	0.19	3.17902e-66	2
Tmed3	4.3101e-69	0.359989	0.126	0.081	1.05636e-64	2
Adh5	4.31159e-68	0.405177	0.188	0.138	1.05673e-63	2
Mras	9.97373e-68	0.498504	0.325	0.293	2.44446e-63	2
1810058I24Rik	4.9614e-67	0.3448	0.126	0.081	1.21599e-62	2
Alkbh7	6.1451e-66	0.400096	0.136	0.092	1.5061e-61	2
Ccdc90b	9.88783e-66	0.312352	0.105	0.064	2.42341e-61	2
Ndufb7	2.29833e-65	0.380704	0.439	0.434	5.63297e-61	2
Mpdu1	3.87468e-65	0.374081	0.119	0.077	9.49645e-61	2
Ivd	1.50674e-64	0.482053	0.155	0.11	3.69287e-60	2
Ctnnd2	1.665e-64	0.469523	0.329	0.299	4.08074e-60	2
Pigs	8.53492e-63	0.434164	0.114	0.074	2.09182e-58	2
Lsm6	1.11837e-62	0.324877	0.148	0.102	2.74101e-58	2
Ndufb11	3.03379e-62	0.393248	0.364	0.337	7.43551e-58	2
Cotl1	3.04909e-62	0.406979	0.177	0.131	7.47302e-58	2
Tmem208	8.31081e-62	0.386204	0.151	0.106	2.0369e-57	2
Ndufa7	4.70764e-61	0.340941	0.402	0.381	1.1538e-56	2
Atp5k1	4.74094e-60	0.326784	0.466	0.464	1.16196e-55	2
Atp5g3	8.54406e-60	0.340683	0.488	0.492	2.09406e-55	2
Fnbp1	8.90028e-60	0.351982	0.151	0.106	2.18137e-55	2
Gclm	1.35587e-59	0.451234	0.218	0.175	3.32311e-55	2
Kcnip3	2.14201e-59	0.393403	0.159	0.114	5.24984e-55	2
Mut	2.40999e-59	0.43478	0.146	0.104	5.90664e-55	2
Fuom	2.79686e-59	0.408113	0.135	0.093	6.85483e-55	2
Cox6b1	3.14383e-59	0.257634	0.565	0.584	7.70521e-55	2
Sdf2	1.60658e-57	0.479247	0.226	0.186	3.93758e-53	2
Ddrgk1	3.34322e-57	0.403436	0.222	0.178	8.1939e-53	2
2010107E04Rik1	4.33291e-57	0.36266	0.404	0.388	1.06195e-52	2
Dad1	1.40299e-54	0.410683	0.339	0.317	3.4386e-50	2
Emc8	1.97286e-54	0.401145	0.143	0.103	4.83527e-50	2
Smdt1	4.16391e-53	0.380053	0.365	0.348	1.02053e-48	2
Fam172a	2.51931e-52	0.409056	0.161	0.121	6.17458e-48	2
Cuta	8.00805e-52	0.399484	0.202	0.162	1.96269e-47	2
Slc25a5	4.54344e-51	0.345152	0.45	0.455	1.11355e-46	2
Bdh1	4.57162e-50	0.426666	0.135	0.098	1.12046e-45	2
Gabrb1	5.72086e-49	0.293769	0.544	0.538	1.40212e-44	2
Aamdc	8.84845e-49	0.365073	0.156	0.117	2.16867e-44	2
Ssr3	1.9559e-47	0.441257	0.291	0.266	4.79371e-43	2
Uqcrfs1	3.78526e-46	0.396899	0.349	0.336	9.2773e-42	2
Map1lc3b	5.71708e-46	0.410583	0.319	0.299	1.4012e-41	2
Lrrc58	1.00546e-45	0.353554	0.312	0.281	2.46428e-41	2
Paqr4	1.07711e-45	0.427207	0.144	0.109	2.63989e-41	2
Stt3b	1.37169e-44	0.418079	0.182	0.146	3.36188e-40	2
Wipi1	1.73111e-44	0.336284	0.137	0.1	4.24279e-40	2
Tob2	1.0436e-42	0.374122	0.108	0.076	2.55776e-38	2
Rnh1	1.10847e-42	0.33408	0.121	0.087	2.71676e-38	2
Fmnl2	1.45731e-42	0.330725	0.138	0.102	3.57172e-38	2
Dirc2	1.9113e-42	0.433416	0.209	0.177	4.68441e-38	2
Mrpl17	1.2788e-41	0.380435	0.176	0.141	3.13422e-37	2
Atp5c1	4.57505e-41	0.280283	0.473	0.486	1.1213e-36	2
2410015M20Rik	4.80235e-41	0.396844	0.287	0.263	1.17701e-36	2
Cyhr1	6.50488e-41	0.440756	0.234	0.206	1.59428e-36	2
Atp5d	2.78924e-37	0.335868	0.431	0.449	6.83614e-33	2
Osgep	3.07941e-37	0.310985	0.119	0.088	7.54733e-33	2
Rps27l	4.29136e-36	0.256581	0.182	0.146	1.05177e-31	2
Arap2	2.50657e-35	0.403325	0.179	0.147	6.14334e-31	2
Prdx2	2.71183e-35	0.328188	0.402	0.412	6.64642e-31	2
Tead1	3.35339e-35	0.380731	0.115	0.085	8.21883e-31	2
Efhd2	4.26841e-35	0.253241	0.292	0.261	1.04614e-30	2
Spcs2	4.34805e-35	0.367005	0.338	0.328	1.06566e-30	2
4933431E20Rik	7.68124e-35	0.393592	0.136	0.106	1.8826e-30	2
Nadk	1.93205e-34	0.35103	0.121	0.092	4.73527e-30	2
D10Jhu81e	3.53197e-34	0.38513	0.172	0.143	8.6565e-30	2
Slc25a3	6.10064e-34	0.257915	0.517	0.555	1.49521e-29	2
Slitrk2	6.12831e-34	0.383916	0.114	0.085	1.50199e-29	2
Ctdsp2	6.49836e-34	0.32853	0.107	0.078	1.59268e-29	2
Vgll4	8.58443e-34	0.300131	0.113	0.082	2.10396e-29	2
Phyhipl	1.27702e-33	0.362363	0.343	0.333	3.12984e-29	2
Smim11	2.22891e-33	0.263549	0.133	0.101	5.46284e-29	2
Mboat2	4.28344e-33	0.314556	0.101	0.073	1.04983e-28	2
Nudt9	5.89235e-33	0.382222	0.159	0.129	1.44416e-28	2
Pgp	1.09215e-32	0.436383	0.253	0.234	2.67675e-28	2
Ndufs6	1.09776e-32	0.364696	0.349	0.346	2.69051e-28	2
Acadsb	2.22442e-32	0.371505	0.151	0.122	5.45182e-28	2
Hey1	1.12284e-31	0.369584	0.128	0.1	2.75196e-27	2
Dhrs1	1.21675e-31	0.38106	0.167	0.138	2.98214e-27	2
Hmgn31	2.05257e-31	0.388283	0.282	0.267	5.03066e-27	2
Syf2	1.69102e-30	0.332408	0.245	0.219	4.14451e-26	2
Krtcap2	2.66076e-30	0.362404	0.269	0.251	6.52125e-26	2
Sod1	2.82941e-30	0.337956	0.406	0.421	6.93459e-26	2
Dpm3	3.87605e-30	0.326427	0.198	0.169	9.49982e-26	2
Ptprf	3.98757e-30	0.387999	0.144	0.116	9.77313e-26	2
Sp3os	5.26147e-30	0.302071	0.106	0.079	1.28953e-25	2
Them4	1.04806e-29	0.465147	0.162	0.137	2.56868e-25	2
AI413582	7.91472e-29	0.36239	0.197	0.172	1.93982e-24	2
Ddr1	5.34217e-28	0.291346	0.106	0.08	1.30931e-23	2
Fam162a	7.94924e-28	0.373071	0.21	0.187	1.94828e-23	2
Jtb	1.04711e-27	0.363819	0.176	0.15	2.56635e-23	2
P4hb	1.32694e-27	0.296144	0.15	0.121	3.2522e-23	2
Pccb	1.54083e-27	0.346693	0.142	0.116	3.77641e-23	2
Mcee	2.60972e-27	0.323221	0.155	0.128	6.39616e-23	2
Tmem9b	3.51957e-27	0.382478	0.275	0.264	8.62612e-23	2
Acyp2	3.803e-27	0.323079	0.129	0.103	9.32076e-23	2
Rabac1	4.09682e-27	0.30447	0.417	0.436	1.00409e-22	2
Pgls	4.32539e-27	0.303382	0.122	0.096	1.06011e-22	2
Desi2	4.87716e-27	0.337199	0.112	0.086	1.19534e-22	2
Commd6	5.29703e-27	0.347347	0.173	0.146	1.29825e-22	2
Ebpl	1.08933e-25	0.319595	0.119	0.094	2.66983e-21	2
Grina1	3.55598e-25	0.320875	0.45	0.479	8.71536e-21	2
Ilk	6.2856e-25	0.286661	0.156	0.129	1.54054e-20	2
Fndc4	7.75623e-25	0.40957	0.17	0.148	1.90097e-20	2
Hddc2	1.75634e-24	0.338858	0.103	0.08	4.3046e-20	2
P4ha1	3.30252e-24	0.368428	0.153	0.13	8.09415e-20	2
Sox5	2.3077e-23	0.346535	0.122	0.099	5.65595e-19	2
Ndufc11	5.7993e-23	0.270721	0.422	0.44	1.42135e-18	2
Ppargc1a	5.86067e-23	0.465027	0.171	0.151	1.43639e-18	2
Cdkn1b	2.15425e-22	0.356936	0.175	0.153	5.27985e-18	2
Snapin	3.53929e-22	0.262922	0.122	0.098	8.67446e-18	2
Reep5	4.45318e-22	0.254871	0.434	0.453	1.09143e-17	2
Clybl	1.09049e-21	0.347754	0.111	0.089	2.67267e-17	2
Rock1	1.28771e-21	0.306596	0.201	0.178	3.15605e-17	2
Dner	3.42435e-21	0.311476	0.203	0.181	8.39275e-17	2
Pdk2	1.13347e-20	0.415428	0.165	0.147	2.77803e-16	2
Sccpdh	2.70654e-20	0.256051	0.147	0.123	6.63345e-16	2
Apoa1bp	5.78176e-20	0.333951	0.188	0.169	1.41705e-15	2
Laptm4b	5.51614e-19	0.372929	0.165	0.146	1.35195e-14	2
Rdx	5.90211e-19	0.276406	0.383	0.397	1.44655e-14	2
Hmgn1	1.48459e-18	0.27686	0.2	0.18	3.63858e-14	2
Tfrc	5.22305e-18	0.302409	0.193	0.176	1.28012e-13	2
Bola3	6.42527e-18	0.295891	0.134	0.114	1.57477e-13	2
Mrpl34	2.41622e-17	0.322137	0.145	0.126	5.92191e-13	2
Cldnd1	2.94548e-17	0.282594	0.22	0.204	7.21909e-13	2
D8Ertd738e	6.09305e-17	0.322185	0.261	0.255	1.49335e-12	2
Ide	1.06016e-16	0.331455	0.108	0.09	2.59834e-12	2
Me1	1.49216e-16	0.333682	0.102	0.085	3.65714e-12	2
Rbbp9	6.59315e-16	0.264558	0.104	0.086	1.61592e-11	2
1110008F13Rik	8.09066e-16	0.350731	0.184	0.169	1.98294e-11	2
Sar1b	1.21672e-15	0.32484	0.208	0.196	2.98207e-11	2
Dnajb9	1.8639e-15	0.300234	0.105	0.088	4.56824e-11	2
Chchd1	7.88322e-15	0.280572	0.183	0.167	1.9321e-10	2
Mxi1	1.93271e-14	0.30149	0.132	0.115	4.73687e-10	2
Lrp1	3.02866e-14	0.308955	0.275	0.276	7.42294e-10	2
Nfic	6.15626e-14	0.302755	0.157	0.141	1.50884e-09	2
Cdc42se1	1.23222e-13	0.304921	0.137	0.122	3.02004e-09	2
Igfbp52	2.64477e-13	0.354601	0.234	0.219	6.48207e-09	2
Isca2	2.7797e-13	0.254078	0.101	0.085	6.81276e-09	2
Bbip1	2.9157e-13	0.34505	0.215	0.207	7.14608e-09	2
Vhl	6.92817e-13	0.297619	0.103	0.088	1.69803e-08	2
Smim8	1.81945e-12	0.278472	0.118	0.103	4.4593e-08	2
Shisa4	3.80169e-12	0.353128	0.242	0.24	9.31755e-08	2
Rnf5	6.57851e-12	0.305616	0.213	0.206	1.61233e-07	2
Rn18s-rs5	2.4035e-11	0.285041	0.144	0.132	5.89074e-07	2
Pisd	5.06694e-11	0.286155	0.102	0.089	1.24186e-06	2
Ppib	5.14469e-11	0.265201	0.348	0.368	1.26091e-06	2
Amfr	1.20338e-10	0.357948	0.223	0.223	2.94936e-06	2
Yipf3	1.4106e-10	0.316671	0.132	0.12	3.45724e-06	2
Limch1	2.70505e-10	0.274024	0.283	0.284	6.62981e-06	2
Bhlhe40	2.8926e-10	0.332254	0.136	0.125	7.08947e-06	2
Zfp191	3.18431e-10	0.298612	0.139	0.127	7.80442e-06	2
Cnih4	4.6057e-10	0.286067	0.132	0.12	1.12881e-05	2
Hdhd2	6.35246e-10	0.289648	0.185	0.177	1.55692e-05	2
Wwc1	2.11707e-07	0.312066	0.137	0.129	0.00518873	2
Uqcrc1	2.15725e-06	0.288319	0.34	0.376	0.052872	2
Amer2	2.50453e-06	0.306833	0.121	0.114	0.0613834	2
Zhx3	2.90093e-06	0.307167	0.102	0.094	0.0710989	2
Mrps14	5.32188e-06	0.303048	0.208	0.211	0.130434	2
Tceal8	5.50086e-06	0.279256	0.164	0.16	0.134821	2
Ktn1	6.01132e-06	0.257073	0.425	0.477	0.147331	2
Lpcat1	6.68633e-06	0.278862	0.109	0.102	0.163875	2
Slirp	6.72348e-06	0.274765	0.227	0.232	0.164786	2
Tmcc1	5.40622e-05	0.268115	0.141	0.171	1	2
Mydgf	8.10873e-05	0.32994	0.171	0.172	1	2
Arl3	0.00010037	0.276043	0.313	0.34	1	2
Fstl1	0.000121252	0.277622	0.119	0.115	1	2
Tbl1x	0.000137272	0.262584	0.17	0.169	1	2
Nudt19	0.000240115	0.305579	0.146	0.145	1	2
Trim9	0.00035221	0.271719	0.22	0.267	1	2
Sdhc	0.00041606	0.265411	0.257	0.273	1	2
Sf3b6	0.000499241	0.286739	0.226	0.237	1	2
Sod2	0.000681068	0.31724	0.214	0.225	1	2
Dtx1	0.000947761	0.300851	0.116	0.113	1	2
Manbal	0.00107084	0.275563	0.139	0.138	1	2
Fmn2	0.00150497	0.361773	0.174	0.18	1	2
Eno1	0.00311228	0.328036	0.226	0.24	1	2
Pdia4	0.00369615	0.267863	0.153	0.153	1	2
Mpp6	0.00491349	0.265377	0.111	0.109	1	2
Mrps6	0.00858151	0.252152	0.119	0.118	1	2
Epdr1	0.00895004	0.252064	0.178	0.209	1	2
Fibcd1	0	1.67646	0.616	0.021	0	3
Pou3f1	0	1.35837	0.668	0.073	0	3
Nov	0	1.31362	0.532	0.051	0	3
Atp2b1	0	1.26051	0.989	0.721	0	3
Pde1a	0	1.19249	0.833	0.282	0	3
Mpped1	0	1.18967	0.606	0.075	0	3
Rab3c	0	1.18073	0.865	0.315	0	3
Rasgrp1	0	1.16492	0.782	0.208	0	3
Foxp1	0	1.15868	0.773	0.265	0	3
3110035E14Rik	0	1.14942	0.674	0.163	0	3
Gap43	0	1.13688	0.87	0.296	0	3
Neurod6	0	1.13341	0.802	0.218	0	3
Prkcb	0	1.1122	0.804	0.274	0	3
Cpne7	0	1.10236	0.583	0.12	0	3
Pex5l	0	1.07435	0.726	0.195	0	3
Mal2	0	1.05724	0.679	0.204	0	3
Ociad2	0	1.05346	0.686	0.197	0	3
Rprml	0	0.982143	0.579	0.153	0	3
Galnt9	0	0.97771	0.533	0.114	0	3
Dcn	0	0.970755	0.252	0.021	0	3
Tspan13	0	0.968882	0.863	0.435	0	3
Crym1	0	0.968024	0.763	0.318	0	3
Grin2b1	0	0.944989	0.885	0.48	0	3
Plk2	0	0.937162	0.635	0.201	0	3
Itpka2	0	0.924484	0.694	0.257	0	3
Gria12	0	0.920438	0.929	0.498	0	3
Grin2a1	0	0.916667	0.85	0.425	0	3
Sv2b	0	0.894293	0.679	0.181	0	3
Sez6	0	0.890186	0.614	0.163	0	3
Man1a	0	0.877206	0.419	0.052	0	3
Sema3e	0	0.874911	0.478	0.108	0	3
Ar	0	0.859439	0.497	0.106	0	3
Trim2	0	0.858953	0.897	0.537	0	3
Hpca	0	0.851914	0.871	0.435	0	3
Sorcs3	0	0.847723	0.45	0.089	0	3
Spink8	0	0.844848	0.328	0.022	0	3
Ntm1	0	0.831557	0.796	0.299	0	3
Zeb2	0	0.829459	0.807	0.386	0	3
Prkcg	0	0.82363	0.54	0.149	0	3
Cnksr2	0	0.820014	0.854	0.426	0	3
Bcl11b2	0	0.813454	0.809	0.339	0	3
Slc24a3	0	0.807901	0.587	0.196	0	3
St6galnac5	0	0.807025	0.744	0.335	0	3
Grm5	0	0.804576	0.855	0.456	0	3
Dkk3	0	0.797999	0.734	0.265	0	3
Cck	0	0.787108	0.823	0.412	0	3
Iqgap22	0	0.785917	0.604	0.204	0	3
Itpr1	0	0.781843	0.556	0.168	0	3
6330403A02Rik	0	0.771858	0.562	0.19	0	3
Gabra22	0	0.761471	0.914	0.545	0	3
Ccnd1	0	0.754063	0.492	0.1	0	3
Gria22	0	0.753688	0.968	0.68	0	3
Homer1	0	0.746448	0.566	0.207	0	3
Sertm1	0	0.743646	0.409	0.08	0	3
Camkv1	0	0.739049	0.712	0.337	0	3
Tenm4	0	0.73107	0.568	0.2	0	3
Arhgef28	0	0.728216	0.47	0.135	0	3
Fam131a2	0	0.723783	0.805	0.414	0	3
Cpne8	0	0.720852	0.345	0.043	0	3
Khdrbs3	0	0.719951	0.547	0.183	0	3
Zdhhc2	0	0.71622	0.408	0.092	0	3
Celsr2	0	0.70676	0.689	0.323	0	3
Egr1	0	0.706363	0.444	0.144	0	3
Cadps2	0	0.703564	0.389	0.061	0	3
Dgkg	0	0.692453	0.654	0.275	0	3
Cds1	0	0.690457	0.386	0.081	0	3
Chl1	0	0.68868	0.695	0.324	0	3
Gpr221	0	0.688356	0.657	0.281	0	3
Meg3	0	0.684886	0.939	0.6	0	3
Igfbp4	0	0.669555	0.302	0.041	0	3
Tenm3	0	0.664472	0.413	0.123	0	3
Ndst3	0	0.664084	0.282	0.03	0	3
Etv1	0	0.66058	0.427	0.112	0	3
Caln1	0	0.658741	0.66	0.303	0	3
Zfp462	0	0.658099	0.369	0.074	0	3
Map4	0	0.653675	0.709	0.35	0	3
Ppp3ca2	0	0.652963	0.994	0.782	0	3
Cntnap2	0	0.643479	0.486	0.158	0	3
Lrrn2	0	0.641966	0.595	0.248	0	3
Runx1t1	0	0.6419	0.496	0.16	0	3
Myt1l	0	0.64189	0.855	0.487	0	3
Sorl1	0	0.636722	0.682	0.335	0	3
Ppp3r1	0	0.627876	0.864	0.516	0	3
Baiap22	0	0.626929	0.829	0.453	0	3
Crim1	0	0.623286	0.565	0.212	0	3
Anks1b	0	0.622569	0.824	0.471	0	3
Ap2b1	0	0.62193	0.556	0.235	0	3
Nrip1	0	0.6186	0.453	0.141	0	3
Chd5	0	0.616863	0.65	0.293	0	3
Gabra5	0	0.615156	0.654	0.302	0	3
Scn8a	0	0.614989	0.69	0.332	0	3
Gria3	0	0.608726	0.747	0.379	0	3
Kit	0	0.608629	0.401	0.111	0	3
Lingo1	0	0.608282	0.643	0.266	0	3
Dnajc21	0	0.607996	0.506	0.192	0	3
Ppm1e	0	0.607258	0.555	0.232	0	3
Hivep2	0	0.605452	0.529	0.213	0	3
Arhgap12	0	0.604228	0.383	0.093	0	3
Celf51	0	0.602564	0.618	0.283	0	3
Brd9	0	0.602515	0.601	0.27	0	3
Nell22	0	0.60178	0.817	0.443	0	3
Dusp6	0	0.596524	0.355	0.064	0	3
Chst11	0	0.596453	0.727	0.395	0	3
Rasgef1a2	0	0.595148	0.739	0.38	0	3
Tenm2	0	0.594192	0.739	0.378	0	3
Usp46	0	0.59305	0.536	0.224	0	3
Ptprn	0	0.592876	0.655	0.31	0	3
Prnp1	0	0.592475	0.928	0.707	0	3
Pde11a	0	0.59057	0.221	0.014	0	3
Creg21	0	0.589368	0.567	0.245	0	3
Cttnbp22	0	0.588973	0.632	0.292	0	3
Tmem158	0	0.588176	0.392	0.11	0	3
Slc17a7	0	0.588147	0.665	0.302	0	3
Cmip	0	0.587685	0.86	0.526	0	3
Grin3a	0	0.587605	0.374	0.084	0	3
Ptprs	0	0.579208	0.76	0.395	0	3
Cacna1e1	0	0.578026	0.641	0.307	0	3
Crmp11	0	0.574636	0.65	0.332	0	3
Lppr42	0	0.571826	0.898	0.529	0	3
Cdkl5	0	0.569039	0.553	0.239	0	3
Nrgn	0	0.568953	0.949	0.577	0	3
Fbxw7	0	0.568569	0.79	0.434	0	3
Cnih21	0	0.56755	0.648	0.325	0	3
Eno2	0	0.564836	0.788	0.436	0	3
Ppp4r4	0	0.563237	0.365	0.106	0	3
2020-09-06	0	0.560563	0.392	0.121	0	3
Disp2	0	0.560313	0.546	0.232	0	3
Gaa	0	0.55535	0.648	0.305	0	3
Dgkb	0	0.554805	0.658	0.288	0	3
Sipa1l1	0	0.553729	0.575	0.26	0	3
Hs6st2	0	0.55361	0.362	0.082	0	3
Matn2	0	0.552931	0.301	0.06	0	3
Opcml	0	0.551775	0.599	0.263	0	3
Lefty1	0	0.549495	0.22	0.007	0	3
Bcl11a	0	0.548984	0.61	0.265	0	3
Prkar1b	0	0.547032	0.614	0.282	0	3
Icam52	0	0.546782	0.587	0.263	0	3
Kcnd22	0	0.544802	0.604	0.291	0	3
Atp1b1	0	0.544224	0.976	0.726	0	3
Mical2	0	0.543238	0.553	0.244	0	3
Ptpru	0	0.541474	0.234	0.024	0	3
R3hdm1	0	0.541106	0.569	0.271	0	3
Pcdh191	0	0.541037	0.583	0.262	0	3
Scn2a1	0	0.53847	0.874	0.514	0	3
Epha41	0	0.537158	0.805	0.43	0	3
Rspo31	0	0.536838	0.345	0.088	0	3
Ldb2	0	0.536313	0.368	0.096	0	3
Snhg11	0	0.534718	0.802	0.394	0	3
Map1a	0	0.534329	0.791	0.481	0	3
Kcnh7	0	0.532791	0.386	0.109	0	3
Cx3cl11	0	0.529577	0.691	0.368	0	3
Actr2	0	0.527157	0.706	0.387	0	3
Cpne62	0	0.527027	0.706	0.36	0	3
Nlgn1	0	0.52647	0.593	0.271	0	3
Slitrk4	0	0.525437	0.469	0.184	0	3
Fkbp1a2	0	0.524332	0.796	0.516	0	3
Nos1ap	0	0.523853	0.502	0.212	0	3
Syt1	0	0.522858	0.97	0.65	0	3
Synj1	0	0.522459	0.77	0.416	0	3
Wipf32	0	0.520594	0.661	0.326	0	3
Sub11	0	0.517368	0.86	0.605	0	3
Gnai1	0	0.516502	0.598	0.279	0	3
Wasf12	0	0.514693	0.721	0.389	0	3
Cdk5r11	0	0.512136	0.737	0.417	0	3
Meis2	0	0.511674	0.463	0.121	0	3
Atp1a3	0	0.509084	0.743	0.436	0	3
Kcnab2	0	0.507975	0.511	0.221	0	3
Fam19a1	0	0.507016	0.352	0.115	0	3
Arpc5	0	0.506872	0.693	0.382	0	3
Timp2	0	0.505352	0.654	0.345	0	3
Thsd4	0	0.501392	0.264	0.059	0	3
Mllt3	0	0.499445	0.438	0.174	0	3
Schip1	0	0.499206	0.678	0.363	0	3
Adgrl3	0	0.499174	0.478	0.182	0	3
Nat14	0	0.497513	0.495	0.22	0	3
Ly6h	0	0.495573	0.69	0.378	0	3
Cacna2d12	0	0.495158	0.726	0.402	0	3
Myh10	0	0.494198	0.543	0.253	0	3
Rasl11b	0	0.492786	0.308	0.076	0	3
Nsg22	0	0.490162	0.8	0.485	0	3
Syt4	0	0.489706	0.687	0.338	0	3
Gabra3	0	0.488404	0.298	0.069	0	3
Foxg1	0	0.488152	0.482	0.205	0	3
Dgkz	0	0.486883	0.481	0.207	0	3
Galnt16	0	0.486827	0.463	0.194	0	3
Hrh3	0	0.486745	0.198	0.032	0	3
Thy1	0	0.485479	0.785	0.467	0	3
[truncated: 15,153 more rows]

## Sheet: Discrete_Markers
cluster0	Stc1	Capn3	Dgkh
cluster2	Baalc	Elovl2	Lgr4	Ppp1r3g	Cd38	Mfap3l	Acss1	Lix1	Entpd2	Scara3	Btbd17	Slc27a1	Rorb	Dbx2	Hopx
cluster3	Drd5	Gpr161	Lefty1	Matn2	Sertm1	Spink8	Ar	Man1a	Fibcd1
cluster4	Raver2	Myo5b	Ptgs2	Tgfb2	Kcnq5	Pvrl3
cluster5	Glt8d2	Tacr3	Hrh1	Tnnt2	Tox
cluster6	Micu2	Pcyt2	Mta3	Srd5a1	Fcor	Kcnk13	Nfe2l3	Insc	Tnni1	Ninj2	Larp6	Pigz	D7Ertd443e	Plekhh1	Elovl1	Frmd8	Cd82	Cdc42ep2	Tprn	Efhd1	Prr5l	Nmral1	Arsg	Vmp1	Gamt	Gjc2	Tmem125	Hapln2	Gstp1	Car14	Slc48a1	Litaf	Anln	Josd2	Nkx6-2	Rhog	Tnfaip6	Pdlim2	Gjb1	Grb14	Aspa	Ugt8a	Gm21984	Mog
cluster7	Hs3st2	Ly6g6e	Foxp2	Nts	Nxph3
cluster8	Hdac7	Prdm16	Gatsl3	Prkd2	Iigp1	Osmr	Dap	Cracr2b	N4bp3	Notch4	Tnfsf10	Tes	Unc45b	Ankrd37	Gbp9	Slc52a3	Sigirr	Arhgef15	Myct1	Il2rg	Rhobtb1	Galnt15	Plscr4	Fam129b	Tcf7	Efna1	Tmem140	Tbx1	Ifih1	Sema3g	Rnf125	Thsd1	Alpl	Rab11fip1	Prkch	Scgb3a1	Gch1	Smco4	Gimap1	Slc19a3	Gpr4	Gm9946	Ly6c2	Tmem88	Adcy4	8430408G22Rik	Ifit1	Sox18	Slc16a9
cluster9	Stk32b	Vav2	Wnt7a	Rgs16	Yjefn3	Krt73	Grpr	Npffr1	Asic4	Syt6	Adra1b	Crh	Npas1	Adarb2	Tac2	Igf1	Htr3a	Cnr1	Vip
cluster10	Ctc1	Gusb	Irf5	1700017B05Rik	Kcnk6	Sla	Adgre1	Gna15	Hck	Il10ra	Gal3st4	Stab1	Havcr2	Ighm	Fgd2	Cd180	Tmem173	Gngt2	Fcgr2b	Ctsc	Crybb1	Sall1	Susd3	Lcp1	Lyn	Pou2f2	Alox5ap	Inpp5d	Pde3b	Pycard	Abi3	Slc2a5	Ccr5	Hpgd	Bin2	Ncf1	Pmepa1	Samsn1	Lair1	Apbb1ip	Lpcat2	Zfhx3	Ptgs1	P2ry13	Tgfbr1	Itgam	4632428N05Rik	Tmem119	Gpr34
cluster11	Abtb2	Gm38039	Tcf7l2	Rnf122	Col9a3	Ampd3	Nkx2-2	Trib2	Shc4	Sox6	Bfsp2	Susd5	Snx22	Emid1	Chadl	Pcdh15	Megf11	Sema3d	Traf4	Kank1	Enpp6	Sh3bp4	Cdo1	Matn4	Neu4	Vcan	C1ql1	Tnr	Gpr17	Lhfpl3
cluster12	Pgf	Rbpms2	Arhgap10	C1qtnf7	Tuba1c	Asb2	F2r	Rcsd1	Mob2	Ptpn9	Fbxl22	Nrip2	Wtip	Foxs1	Lrrc32	Slc38a11	Pdlim1	Gprc5c	Ednra	Tbxa2r	Rasl12	Ntn4	Atp2a3	Cnn1	Rrad	Pdlim3	Pla1a	Egflam	Gpc3	Hspb2	Heyl	Tgfb1i1	Naalad2	Pcdh18	Notch3	Olfr558	Des	Map3k7cl	Pth1r	Ano1	Crispld2	Enpep	Cox4i2	Slc19a1	Abcc9	Ecm2	Nexn	Gper1	Ace2
cluster13	Ngf	Eepd1	Astn2	Tnnt1	Hcrtr2	Sv2c	Rnf152	Pld5	Egfr	Baiap2l2	Cplx3	Nyap2	Lamp5
cluster14	Gpx3	Lypd6b	Ank1	Kcnab3	Cort	Kctd8	Tac1	Lypd6	Crhbp	Sst
cluster15	Drd1	Pcdhb20	Adgra3	Gm2694	Pcdhb5	Npas2	H2-Q2	Htr1b	Adcy8	Amn	Cbln1	Pbx3	Scn4b	Syt2	Gpr88	Wfs1
cluster16	Ppih	Med22	Ppil1	1110038B12Rik	Cenpq	Gm8186	Ska2	Ddx39	Nudt21	Syce2	Rfc4	Spc24	Cenpk	Tyms	Gm8730	Tipin	Rpa2	Snrpc	Rcor2	Cenpm	Ccna2	H2afz	Mcm2	Hells	Snhg5	Mcm6	Cdkn2c	Racgap1	Nusap1	Alyref	Cdca3	Birc5	Dtymk	Rrm1	Txnrd1	Dctpp1	Cdk6	Prmt1	Spc25	Ckap2l	Cks1b	Hmmr	Ilf2	Casp3	Lig1	Cenpa	Lmnb1	Mex3a	Rrm2
cluster17	Pdzd2	Wrap73	Ripk4	Syndig1l	Mrap2	Gdf5	Dach1	Cd274	Gm27199	Rec114	Twsg1	Ankrd35	Ebf3	Nxph4	Trp73	Pkib	Isoc1	Ecel1	Lhx5	Lhx1os	Fam159b	Lhx1	Nhlh2
cluster18	Klhdc9	Znrd1as	8430429K09Rik	Gatb	Slc2a12	Gm19412	2810402E24Rik	Nubpl	Tmem231	Hist1h2be	Col4a4	Ttc34	Rp2h	Lyrm2	5330413P13Rik	Iqce	4930522L14Rik	Adck4	9230110C19Rik	Pbx4	Nphp3	Ppm1m	Tbc1d31	Agbl2	Ccdc103	Cnot10	Zfand4	Wdr92	Neu2	Zfp423	P2rx6	Fbxw9	Fam227a	Parn	Tmem53	Dleu2	Gm15478	Fgf18	Tekt2	Gm16365	Mettl20	Thap3	Ccdc67	1700030J22Rik	Enkd1	Gm7173	Rfx2	Gm16083	Glt8d1
cluster20	Tmed1	Arhgef40	Fam26e	Shc1	Postn	Ptges	Adamts2	Loxl1	Col5a2	Creb3l1	Sulf1	Omd	Mpzl2	Asgr1	Steap3	Gpr182	P3h3	Sned1	Fmo1	Srpx2	Engase	Col6a2	Zic2	Mfap4	Angptl4	Gstm2	Col16a1	Foxd1	Chp2	Crabp2	Loxl2	Lama2	Svil	Bmp2	Fbln2	Fbln5	Ranbp3l	Cemip	Osr1	Slc13a4	Lamc3	Mrc2	Fam180a	Fibin	Ctgf	Aox3	Syn3	Tgfbi	Fkbp7
cluster21	Exph5	Shc2	Tmem68	Scml4	Hcrtr1	Rpe	RP24-421E18.5	Mex3b	4930447C04Rik	Fam160a2	Slc18a2	Csf2rb2	Bcl6	Fam198b	Lrp12	Arsj	Glipr1	Bid	4833422C13Rik	Gal	Sorcs2	Shisa2	Scube1	Ndst4	Cyp26b1	Higd1a	Kcng1	Ttn	Onecut2	Adcyap1
[truncated: 498 more columns]

## Sheet: S_Matrix
Genes	cluster0	cluster2	cluster3	cluster4	cluster6	cluster7	cluster8	cluster9	cluster10	cluster11	cluster12	cluster13	cluster14	cluster15	cluster16	cluster17	cluster20	cluster21
Stc1	0.189342	0.0022555	0.0107386	0.04631	0.00452035	0.012206	0.0376519	0.00888072	0.0632484	0.000303986	0.0250678	0.0280667	0.0031588	0.074282	0.0107863	0.0058522	0.0134509	0.0569282
Capn3	0.41359	0.000613492	0.0101043	0.0108761	0.00741569	0.0104594	0.005531	0.0040372	0.179521	0.0185802	0.0219856	0.000985257	0.00100585	0.000496897	0.00830332	0.00217911	0.0127382	0.00577575
Dgkh	0.498646	0.00675148	0.104562	0.0411057	0.0105666	0.0676027	0.0563592	0.0692786	0.0564414	0.0396253	0.0500595	0.0840406	0.0311921	0.105625	0.00204155	0	0.00443423	0.170017
Baalc	0.0721922	0.269474	0.0533912	0.0529104	0.0224211	0.0446664	0.0153779	0.0263763	0.0105688	0.0244494	0.0251968	0.0485518	0.0279979	0.0983254	0.0130467	0.0596038	0.0158663	0.0862997
Elovl2	0.0252033	0.235714	0.0312222	0.0357347	0.0125514	0.00720136	0.00272469	0.015294	0.00796408	0	0.0739979	0.0175856	0.0149171	0.0306821	0.0734722	0	0	0.0718701
Lgr4	0.0649926	0.27659	0.0492427	0.0542529	0.0229439	0.0370026	0.0105291	0.074269	0.070952	0.0269001	0.0709177	0.100648	0.0510762	0.0250816	0.0306855	0	0.0309329	0.0622423
Mfap3l	0.0674634	0.458624	0.0868373	0.110703	0.019618	0.0423993	0.0299672	0.0834951	0.0240863	0.0773789	0.082497	0.141106	0.0427814	0.115331	0.0120968	0.0949091	0.0121116	0.119884
Acss1	0.00287165	0.354599	0.0312113	0.0174145	0.00960401	0.0185181	0.0179024	0.0152918	0.137629	0.060231	0.0780736	0.0749378	0.00305314	0.00500028	0.0076621	0	0	0.0215185
Lix1	0.176636	0.58981	0.140826	0.11386	0.0156071	0.0789015	0.0304217	0.0907285	0.0537043	0.0283607	0.0454578	0.14009	0.0306232	0.0397889	0.2336	0.00879569	0.0263097	0.143401
Entpd2	0.00275689	0.433347	0.00319808	0.00268352	0.000597737	0.00286439	0.00788552	0	0.0728483	0.0149217	0.0155776	0.00105015	0.00576543	0.00272623	0.00237658	0.142246	0.0119682	0.0056985
Scara3	0.00284987	0.528372	0.00197085	0.00386471	0.00135533	0.0264231	0.0114073	0.0103326	0.00139232	0.00698963	0.0450965	0.0304903	0.00833697	0.0665767	0.0150639	0	0.20812	0
Btbd17	0.00851564	0.620498	0.00843856	0.0130491	0.0069802	0.00514222	0.00312098	0.00284204	0.0896908	0.0352759	0.0266398	0.00983357	0.0231696	0.00478504	0.167085	0.0492941	0.00377627	0
Slc27a1	0.0473317	0.903029	0.0447731	0.0416247	0.0938428	0.0490173	0.0724884	0.0191569	0.0888019	0.042685	0.0744417	0.0325865	0.0487833	0.0355026	0.0426451	0.0408509	0.028246	0.0343652
Rorb	0.0147112	0.814642	0.00982505	0.0193337	0.0203813	0.353161	0.0371764	0.00822336	0.0780695	0.0324501	0.079864	0.00953742	0	0.0105479	0.0807506	0.0130448	0.102807	0.0822587
Dbx2	0.0321002	0.844319	0.0207197	0.0353479	0.0144372	0.00877401	0.0221166	0.0199043	0.15708	0.182935	0.0269505	0.022668	0.00475252	0.0480151	0.110531	0	0	0.096508
Hopx	0.022809	0.892348	0.0192975	0.0821443	0.0228469	0.0198531	0.0240198	0.00847731	0.0931008	0.0284528	0.0744526	0.0243956	0.03316	0.00572033	0.0757141	0	0	0.167902
Gpr161	0.0103589	0.00563333	0.275049	0.0484203	0.00337278	0.0875294	0.00556464	0.0212907	0.00621026	0.0148877	0.00298862	0.00910074	0.015922	0.086604	0.0108585	0	0.00675711	0.0327706
Lefty1	0.0028518	0.00763067	0.296528	0.020253	0.0514656	0.00568605	0.00766435	0.00314646	0.0453828	0.00389272	0.0182347	0.00591691	0	0.01925	0.00378363	0	0.0760137	0.00164658
Matn2	0.211634	0.00571062	0.437636	0.134004	0.0235665	0.0467339	0.0356581	0.0164485	0.0570059	0.0459637	0.0611158	0.0109181	0.167198	0.0688337	0.00886181	0.00420695	0.0461119	0.00826295
Sertm1	0.277869	0.0088561	0.655261	0.0589236	0.017788	0.16079	0.0229116	0.116917	0.0647533	0.0765334	0.0157733	0.311402	0.0943052	0.11245	0.0507642	0.019468	0.027759	0.0394617
Spink8	0.00727321	0.00998876	0.529108	0.162241	0.0186584	0.056591	0.00867653	0.000995435	0.0137866	0	0.0181005	0.00797726	0.0027819	0.00859662	0.0200591	0.0193034	0	0.0128368
Ar	0.338835	0.010569	0.856928	0.243825	0.0251342	0.28984	0.0464634	0.142767	0.108712	0.0404365	0.049357	0.369789	0.180519	0.181522	0.0162634	0.0351474	0.0231649	0.0117577
Man1a	0.0165718	0.0265405	0.689465	0.153262	0.195017	0.0882174	0.0874877	0.0811603	0.284309	0.111906	0.0679356	0.00192666	0.123047	0.248019	0.0139671	0.0189606	0.0618864	0.0631472
Fibcd1	0.0576129	0.0135798	1.26281	0.0360831	0.0146394	0.0277899	0.0255092	0.0247913	0.0256115	0.022508	0.0404919	0	0.053936	0.0666231	0.00152698	0.10175	0.024753	0.0581899
Raver2	0.0215002	0.0621735	0.127724	0.271173	0.00472971	0.0654723	0.00994057	0.00303798	0.00550953	0.0309969	0.00285845	0.011428	0.0110378	0.0564939	0.0273139	0	0.0370046	0.0108826
Myo5b	0.306118	0.0178805	0.281326	0.676229	0.0207971	0.0578648	0.0507814	0.0387046	0.0344712	0.0212529	0.0196906	0.133726	0.0519217	0.0207482	0.036175	0.00952971	0.042167	0.0732155
Ptgs2	0.121433	0.012974	0.085444	0.546604	0.00374849	0.015633	0.0685923	0.00183623	0.00619994	0.0142157	0.0250128	0.00784229	0.00856386	0.0291807	0	0.0378216	0.0613024	0.050152
Tgfb2	0.590036	0.307493	0.516417	1.22662	0.0302512	0.0658912	0.498486	0.130561	0.109324	0.144709	0.294466	0.176696	0.0622496	0.0789465	0.232483	0.0910928	0.0902618	0.504381
Kcnq5	0.0181735	0.00905387	0.0873721	0.845329	0.0117622	0.17624	0.0182523	0.257934	0.00188241	0.0411604	0.0650543	0.204324	0.0655102	0.28323	0.0284728	0.102468	0.0163854	0.38747
Pvrl3	0.0276007	0.169353	0.0965368	0.910849	0.0637667	0.0177479	0.0566251	0.0756562	0.0154846	0.16636	0.0416862	0.0410762	0.0579784	0.0249562	0.132411	0.0978749	0.115071	0.41744
Glt8d2	0.0593911	0.00248975	0.109992	0.0166683	0.00198635	0.0871426	0.000909303	0.00122354	0.00152339	0.00234853	0.00753558	0.00427217	0.00140165	0.027717	0.00691374	0	0.0390642	0.0182114
Hrh1	0.0016038	0.0810542	0.00166584	0.00262429	0.00683318	0.0449001	0.00305753	0.0528678	0.00575007	0.0503034	0	0.141219	0.0615389	0.0017016	0	0	0	0.00312225
Tox	0.0105066	0.0845507	0.0983157	0.010168	0.00783028	0.30295	0.0148585	0.00214578	0.0155098	0.0968019	0	0.298939	0.127422	0.254638	0.0191493	0.0233044	0	0
Micu2	0.109908	0.053567	0.0832021	0.0718073	0.227292	0.0468007	0.191813	0.0937759	0.0423353	0.094049	0.0894864	0.0988838	0.0935193	0.0302893	0.205821	0.21656	0.123799	0.158837
Pcyt2	0.0883008	0.133982	0.115493	0.153743	0.32245	0.143202	0.0176976	0.123525	0.0470093	0.112403	0.0242886	0.111414	0.133424	0.15125	0.0650526	0.0833592	0.0370684	0.0968877
Mta3	0.120278	0.0321423	0.0636127	0.0753415	0.280789	0.0641509	0.0436179	0.0539856	0.0444396	0.0998985	0.0932278	0.0730604	0.0408405	0.127245	0.0503943	0.0794006	0.0580362	0.0840372
Srd5a1	0.0350886	0.0135227	0.0311878	0.0498521	0.199015	0.0642693	0.0307786	0.0369152	0.00893193	0.0808938	0.00186733	0.0386793	0.0255363	0.0658275	0.0530826	0.0370028	0	0.0522737
Fcor	0.113806	0.0166287	0.0777435	0.067924	0.297635	0.0398063	0.018305	0.0375926	0.00880596	0.0999691	0.0144094	0.0521495	0.0186587	0.0524637	0.0386837	0.0297572	0.014984	0.0580438
Insc	0	0.000704697	0.00103393	0.000961555	0.335235	0.000124094	0.00577271	0.00541033	0.00153561	0.00958431	0.087313	0	0	0	0.0596227	0	0	0.0483423
Larp6	0.145766	0.00359125	0.136827	0.166675	0.470709	0.137636	0.0119013	0.129464	0.0817777	0.118737	0.0447716	0.0737489	0.0992803	0.172277	0.0267039	0.124091	0.0703901	0.210083
Pigz	0.00328188	0.011527	0.00465689	0.0113945	0.389124	0.0276148	0.00652963	0.00730853	0	0.0301379	0	0.0132068	0.0287414	0.0252011	0.00940533	0	0	0.00839978
Plekhh1	0.00150281	0.00408418	0.00175513	0.0037658	0.481727	0.00776152	0.00595326	0.0207804	0.00922032	0.0200782	0.00634779	0.0027802	0.0268967	0.000347611	0.0307724	0	0	0.0249054
Elovl1	0.0157462	0.0713806	0.00584184	0.00721541	0.540017	0.0107138	0.217692	0.00970265	0.135433	0.18789	0.105138	0.00701876	0.0081142	0.00213458	0.0805527	0.0120125	0.0381293	0.00576892
Frmd8	0.00664241	0.0376445	0.00609847	0.00889053	0.579239	0.00675682	0.0481013	0.00636375	0.0740145	0.150462	0.0567317	0.0104297	0.00520644	0.0131171	0.0115368	0.0226695	0.0438736	0.00731197
Cd82	0.0021616	0.0431266	7.77e-05	0.00091444	0.564229	0.00137589	0.0421425	0.00435979	0.102391	0.0629838	0.162585	0	0	0.000456394	0.0180298	0	0.210086	0
Cdc42ep2	0.00139955	0.0110248	0.00351321	0.00635309	0.579014	0.0245614	0.0478763	0.0289826	0.00911478	0.0519833	0.080652	0.0337085	0.0359219	0.0271923	0.0189412	0.0205973	0.0229421	0.0273277
Tprn	0.0313093	0.0160897	0.0155067	0.0243712	0.688744	0.020724	0.057482	0.0500056	0.0199247	0.206885	0.0207778	0.0813925	0.0621099	0.025145	0.0313789	0.0282972	0.0134509	0.0808658
Efhd1	0.00160374	0.145975	0.00284026	0.000741204	0.602582	0.00137201	0.0130213	0.00276904	0.00660326	0.0108021	0.0552385	0.00674901	0	0	0.0127831	0.152175	0.00510396	0.00360894
Prr5l	0.0030489	0.00890751	0.00231551	0.00318692	0.68444	0.00429933	0.205435	0	0.00782597	0.00878001	0.149198	0.000824979	0.00264298	0.000646077	0	0	0	0.00115704
Nmral1	0.0748596	0.0265286	0.0351786	0.0142504	0.785011	0.0527887	0.0161192	0.0376726	0.0356696	0.0584677	0.0341824	0.0689284	0.0127581	0.0319794	0.33822	0.0603393	0.0140804	0.026874
Arsg	0.010284	0.00558851	0.0151306	0.0146167	0.663877	0.00922704	0.0136663	0.0092142	0.0190239	0.0180563	0.0011223	0.0114502	0.0249634	0.000910703	0.00882505	0	0	0
Vmp1	0.311856	0.177651	0.315801	0.377813	1.26267	0.335419	0.177143	0.297441	0.162671	0.283123	0.136719	0.332424	0.324661	0.398142	0.173518	0.106773	0.207598	0.471198
Gamt	0.0454659	0.181535	0.0531893	0.118197	0.984832	0.0350834	0.0812488	0.0208295	0.0712523	0.212157	0.384463	0.0576674	0.00833928	0.0679357	0.0521206	0.064419	0.0401728	0.0743672
Gjc2	0.00342007	0.00265315	0.00149219	0.00281798	0.778397	0.00191084	0.00921835	0.000875935	0	0.112911	0	0.000974556	0.00145077	0	0	0.006074	0.00483938	0
Tmem125	0.00134529	0.00182218	0.000512824	0.00354931	0.738775	0.000269671	0.00719962	0.00223995	0.00088476	0.100814	0	0	0.00145077	0.000347611	0	0	0	0
Hapln2	0.000838118	0.00137773	0.00107691	0.00207616	0.706985	0.00155621	0.00943576	0.00172649	0.00215536	0.00346329	0	0.00304915	0.00145077	0.00149131	0	0	0	0.00390015
Gstp1	0.272269	0.184985	0.177794	0.158722	1.38443	0.169024	0.269084	0.159013	0.0963225	0.292047	0.334574	0.0912742	0.0625392	0.0952604	0.315342	0.519177	0.311492	0.0805808
Car14	0.00241776	0.00427197	0.00102783	0.00496137	0.885958	0.00297886	0.124146	0	0.00195896	0.0662773	0.00441992	0.00280107	0.00238499	0.00287934	0	0	0.116556	0.0111788
Slc48a1	0.316554	0.408457	0.284898	0.477895	1.60838	0.327887	0.192189	0.372533	0.131585	0.241225	0.255935	0.321969	0.320464	0.400674	0.213513	0.164687	0.145982	0.362636
Litaf	0.00242995	0.0369397	0.00123681	0.00604332	0.979535	0.00424656	0.103735	0.0079089	0.103921	0.119436	0.153356	0.00203621	0	0.0143505	0.0701676	0.0246081	0.0369635	0.00438687
Anln	0.0146906	0.00724877	0.224289	0.0952771	0.873687	0.0150337	0.00875009	0.0136988	0.0206876	0.0252728	0.00127073	0.0168271	0.0042344	0.00070918	0.191287	0	0	0.0431885
Josd2	0.125792	0.0983564	0.156061	0.162425	1.37985	0.174865	0.114953	0.111376	0.0263903	0.352858	0.101474	0.113023	0.157069	0.137421	0.117683	0.0538196	0.159915	0.245537
Nkx6-2	0.00281902	0.00268375	0.00452464	0.00276165	1.05416	0.00203063	0.00488212	0	0.00742822	0.0793629	0.0191953	0	0.00425093	0	0.00173988	0	0	0
Rhog	0.00705313	0.0579157	0.00543575	0.00728214	1.18851	0.0105156	0.183601	0.0101735	0.45339	0.157136	0.0680849	0.00122048	0.0047107	0.00292469	0.0334204	0.00811383	0.0453815	0.00923214
Tnfaip6	0.00195063	0.026291	0.000970655	0.0040953	1.13193	0.00385303	0.011704	0.00712053	0.035649	0.0523853	0.00228586	0.00647072	0.00145077	0	0.0389105	0	0.00985296	0
Pdlim2	0.0051325	0.0198447	0.00232723	0.00403337	1.36761	0.00270459	0.0661261	0.0171146	0.0275276	0.0394269	0.301359	0.00719511	0.0105761	0.039679	0.0241254	0.0670808	0.360975	0.00552586
Gjb1	0.00255149	0.00392751	0.00141616	0.00142912	1.28773	0.00193478	0.00902774	0.000455141	0.0222815	0.0710114	0.00410254	0	0	0	0	0	0	0.00605163
Grb14	0.523424	0.0202805	0.0544878	0.227656	1.97964	0.181112	0.414156	0.128803	0.0927448	0.276959	0.0488276	0.0821252	0.0653636	0.254227	0.0667644	0.0905767	0.0273378	0.187804
Aspa	0.00414391	0.023947	0.00151296	0.00335479	1.56947	0.00154474	0.0110881	0	0.0134374	0.00327584	0.00583033	0.0021948	0.00211587	0.000664503	0.00239481	0	0.10912	0
Ugt8a	0.00734645	0.00544675	0.0105417	0.00639547	2.02404	0.0067102	0.00598986	0.00484077	0.0246642	0.625115	0	0.00510366	0.0087135	0.00929471	0.00867547	0	0.00751374	0.00308989
Gm21984	0.00401032	0.00342074	0.001775	0.00172253	1.79557	0.0013374	0.0103729	0	0.02404	0.00675763	0	0	0.00311334	0.00656316	0	0	0	0
Mog	0.0057113	0.0108677	0.00729538	0.0079654	2.70806	0.006135	0.0132077	0.00871686	0.0190448	0.102482	0.00494043	0.0112332	0.00343869	0.00142893	0.00532298	0	0.00497814	0
Nts	0.00366781	0.000818598	0.057293	0.0029576	0.00610815	0.423974	0.00532144	0.00249235	0.0003929	0	0.184198	0	0.0165589	0.0017016	0.0014575	0	0.0157754	0
Nxph3	0.000590743	0.00148798	0.00326777	0.00872068	0.00886362	0.645178	0.00102786	0.0313416	0	0	0	0.00734116	0.0125455	0.00221155	0.00700083	0.0142117	0.0082724	0.0940448
Hdac7	0.0530661	0.0609561	0.0223307	0.0268916	0.020677	0.0414636	0.199495	0.0546327	0.0322814	0.0738578	0.056068	0.0437331	0.0198182	0.0806849	0.00497739	0	0.0640942	0.054888
Prdm16	0.0455342	0.122562	0.0652891	0.0546246	0.00446976	0.0491467	0.278272	0.0120829	0.00238917	0.00372836	0.0482543	0.0208317	0.0615338	0.0749495	0.0402028	0.0121854	0.00498616	0.0782724
Dap	0.0112076	0.0217182	0.0163698	0.0177949	0.0279527	0.0129977	0.295046	0.0152593	0.0699253	0.0492188	0.0325688	0.0117625	0.0254035	0.00221168	0.140874	0.00697535	0.0915753	0.0194975
N4bp3	0.00571517	0.00399991	0.0690437	0.0223022	0.00266524	0.0783795	0.241199	0.0236259	0.00890906	0.0101233	0.00265416	0.0213402	0.105711	0.00390479	0.0160715	0	0.0180976	0.0570211
Ankrd37	0.0525935	0.0115421	0.0371402	0.0268078	0.0261672	0.0530266	0.220191	0.0412459	0.00845211	0.0454589	0.0689571	0.0353266	0.0298449	0.0510203	0.00659908	0.0291383	0.0108544	0.0731732
Arhgef15	0.0116722	0.00168697	0.0034807	0.00169103	0.00156771	0.0686006	0.238896	0.0196217	0.000966764	0.00537587	0.00416279	0.00892562	0.0396239	0.0496454	0.00729557	0	0.00575481	0.00189519
Rhobtb1	0.0010664	0.000441009	0.00543394	0.00694253	0.00215662	0.00718901	0.247324	0.0039882	0.0270744	0.0154921	0.00202051	0.00186068	0.00532078	0.02	0.00803626	0	0	0.0628587
Plscr4	0.00541203	0.0433722	0.0290077	0.00368734	0.00253084	0.0134673	0.267653	0.00689387	0	0.0245297	0.0946407	0	0.00528037	0.00944639	0.00779069	0.0462668	0.0650316	0.0110546
Fam129b	0.0112866	0.0147559	0.0120051	0.0128478	0.0106884	0.0407215	0.307006	0.027728	0.0111796	0.0147352	0.0840928	0.0399618	0.0471273	0.0198927	0.0541522	0.0221108	0.0947107	0.0172976
Efna1	0.0437241	0.000956227	0.00754048	0.00771242	0.0889174	0.0156327	0.274955	0.000207275	0	0.0411211	0.00685616	0	0.00581451	0.0116803	0	0.0047223	0.0102039	0.00277233
Tmem140	0.00225752	0.00296258	0.000712558	0.000978533	0	0.000472419	0.298802	0.00238293	0.0354302	0	0.108284	0	0	0	0	0	0.114323	0
Ifih1	0.00112279	0.0199201	0.00245384	0.00151652	0.00687752	0.0648731	0.27513	0	0.0725569	0	0.0757869	0	0	0.00796574	0	0.00528319	0.0249561	0
Alpl	0.000862246	0.077806	0.000151211	0.00154143	0.000206327	0.00116	0.268311	0.000343018	0.00198589	0.0315338	0.018744	0.00105015	0	0	0.0130946	0	0.0852999	0.00485079
Smco4	0.0797658	0.00939903	0.00724372	0.00556701	0.00788884	0.00711239	0.329884	0.0242666	0.0103251	0.0461435	0.130405	0.0474954	0.0120945	0.0118941	0.143365	0.103193	0.0329896	0.0454749
Tmem88	0.0330743	0.000927457	0.00835787	0.00886168	0.00193768	0.0055164	0.296025	0.00898141	0.00490158	0.00362147	0.00553364	0.0187103	0.0194594	0.0272826	0	0	0.0154945	0.0555406
Ifit1	0.00243575	0.00556475	0	0.00139486	0.00088604	0.00477897	0.325549	0	0	0.00668003	0.0123801	0	0.00290104	0	0	0	0.0491456	0
Slc16a9	0	0.022718	0.00088993	0.0017676	0	0	0.337231	0.00100076	0.0460931	0	0.0223006	0.00479897	0	0	0.00348085	0	0.0704269	0
Mecom	0.00063823	0.000405359	0.00273357	0	0.000313563	0	0.325019	0	0	0	0.0111693	0	0	0.0148005	0	0	0.00894936	0
Scarb1	0.0897703	0.0216626	0.105434	0.075982	0.0344767	0.0639402	0.465414	0.0609713	0.0168893	0.045567	0.122047	0.0546315	0.0747491	0.0411807	0.0286844	0.00742485	0.0421208	0.0467877
B4galt4	0.16041	0.0738848	0.0831678	0.0623692	0.00996211	0.047155	0.445342	0.0566423	0.0905674	0.0491597	0.0425727	0.0476935	0.0273794	0.0563423	0.061456	0.0259705	0.0558515	0.0517546
Swap70	0.00800613	0.136194	0.00427039	0.000998112	0.0117209	0.012829	0.392027	0.00360281	0.0929014	0.0750416	0.0830329	0.0521142	0.052544	0.0306427	0.036616	0	0.136509	0.0292503
Ceacam1	0.000192988	0.0110643	0.000366238	0.00137443	0.00243681	0.000379741	0.344013	0	0.048412	0.000523784	0	0	0	0	0	0	0.0283958	0
Ifi35	0.0028448	0.00708886	0.000859607	0.0203554	0.00423819	0.00326074	0.420512	0.00317513	0.019062	0.0115845	0.137457	0	0.00238232	0.000919084	0.00294366	0	0.0819426	0.0446511
Rtp4	0	0.00552617	0.000858998	0.00208328	0.00680053	0.00100552	0.40361	0	0.0485461	0.0303809	0.0134063	0	0.00690777	0	0.0455468	0	0.0741945	0
Cast	0.0183278	0.00524053	0.00435271	0.0235964	0.0209906	0.0120469	0.438631	0.0234718	0.0172139	0.00382084	0.170167	0.00810368	0.0578223	0.126792	0	0.127273	0.11633	0.00788071
Nos3	0.00489408	0.00495071	0.00401515	0.00411835	0.00414021	0.0123813	0.395772	0.0055904	0	0.00864532	0.0118309	0.0113204	0.00370231	0.00465906	0	0.00217911	0.0036749	0.0139144
Clec14a	0.0284898	0.000849045	0.00214744	0.00376085	0.00767936	0.00637059	0.436193	0.00214041	0.000973346	0.0372886	0.00456937	0.00328905	0	0	0.00325735	0.0281556	0.0119536	0.00675691
St6galnac2	0.00121814	0.000858727	0.000458713	0.00118303	0	0.00162899	0.439376	0.00540396	0	0.00389272	0.0193358	0.0238488	0.0162996	0	0	0	0.00737684	0
Tdrp	0.0529025	0.00600016	0.0254638	0.0339339	0.0166555	0.0092816	0.413036	0.0225011	0.0028271	0.00820652	0.00582779	0.0446189	0.023717	0.0249231	0.00874013	0.00838315	0.0589797	0.0400463
Kif26a	0.000711693	0.00171414	0.00288045	0.000791679	0.00294767	0.0414174	0.392835	0.0222985	0.0066946	0.0441468	0.00408464	0.0016576	0.0351473	0.00147033	0.00164237	0.00297791	0.0206616	0
Slc39a8	0.00387382	0.00814971	0.00289744	0.000891632	0.000106709	0.000821748	0.368527	0.00215091	0.025307	0	0.00261664	0.00121357	0	0.000256051	0	0	0.0966726	0
Abcc4	0.00614139	0.0248279	0.00483395	0.0087108	0.00185893	0.00691549	0.439479	0.00485941	0.0084571	0.00350592	0	0	0	0.0116363	0	0	0.00907098	0.00721789
Ptprr	0.0871969	0.00726487	0.0789391	0.122265	0.00797689	0.0924574	0.506685	0.0605076	0.0222549	0.0559501	0.00260704	0.076907	0.0773657	0.0640755	0.0284867	0	0.0319167	0.107716
Elk3	0.0345356	0.00678069	0.0019935	0.00573729	0.00404486	0.00515647	0.445834	0.0120286	0.151855	0.0101381	0.0734476	0.0217607	0.00703174	0	0.0616592	0.0246081	0.00783671	0.0243929
Mmrn2	0.000288834	0	0.000363944	0.000424234	0.00585712	0	0.482703	0.00182993	0.00324893	0	0.00176387	0	0	0	0	0	0	0.00339899
Isg15	7.28e-05	0.00584965	0.00181405	0.000284628	0	0	0.44177	0	0.0146331	0.00610576	0.0333848	0	0	0.000899734	0.021605	0	0.0492131	0.00347397
Slc16a2	0.393007	0.205904	0.265774	0.250061	0.022202	0.109117	0.865343	0.166169	0.0417505	0.163891	0.121489	0.0329141	0.0373624	0.356537	0.137805	0.0499836	0.113384	0.319673
Ifnar1	0.120386	0.114084	0.116131	0.153626	0.108576	0.120253	0.675564	0.138168	0.0844736	0.17152	0.0697258	0.130352	0.121488	0.169654	0.219336	0.00493465	0.207724	0.173661
Thbd	0.00300709	0.00133191	0.0134939	0.00383928	0.00194408	0.00249158	0.463901	0	0	0.000961275	0.0843123	0	0	0	0	0	0.176395	0.0047921
Hspa12b	9.36e-05	0.00187465	0.00011703	0.00169475	0.00146873	0.000865	0.480239	0.00468194	0	0.00568947	0.00169934	0.00945964	0.0194286	0.0157161	0	0.00463514	0.00442303	0
Hmcn1	0.00183102	0.00221924	0.0011605	0.000785065	0	0.000850114	0.436927	0	0.0011206	0.0037069	0	0	0	0.0103853	0	0	0.0422767	0
Zic3	0.000328273	0.00116229	7.91e-05	0.00107779	0.000837593	0.000801614	0.475842	0.000343018	0	0	0	0	0	0.000605706	0	0.0106901	0.0379761	0
Ier2	0.0124531	0.0140896	0.0401178	0.0254512	0.00751263	0.0732911	0.52421	0.0407492	0.0198341	0.023757	0.205789	0.0932263	0.0173068	0.101463	0.0711236	0.0516733	0.120904	0.104931
Cyyr1	0.00123233	0	0.00105927	0.00136015	0.000742074	0	0.529948	0.00113255	0.00249221	0.00132902	0.00494043	0.00214405	0	0	0	0.0254145	0	0.00189519
Bvht	0.00268363	0.00087861	0.00417838	0.00860788	0	0.00526857	0.44295	0.00275529	0.0049198	0	0.00514826	0.00453722	0.00537625	0.00144627	0.00481926	0	0.0920125	0.00952282
Eogt	0.0265226	0.0361883	0.0368543	0.018454	0.000878425	0.0341973	0.504129	0.0300268	0.0250869	0.0246952	0.0477274	0.0189855	0.0591115	0.0566575	0	0.0152583	0.00739493	0.0405011
Pdgfb	0.056282	0.00523446	0.100737	0.115267	0.000569399	0.071595	0.501097	0.00606164	0.157188	0.000331538	0.0328822	0.00439589	0.0193033	0.0734995	0.0023702	0.0192017	0	0.0549553
Cdkn2b	8.01e-05	0.0102087	0.00059767	0.00365614	0.00432847	0	0.476564	0	0	0.00829189	0	0	0	0	0.00193382	0	0	0.00220718
Tmem123	0.0282342	0.0478748	0.0144835	0.0166619	0.191241	0.00741008	0.60207	0.0166695	0.17084	0.0794825	0.156745	0.0292193	0.0107042	0.0086047	0.050969	0.0393464	0.170419	0.00919344
Parvb	0.0701238	0.0270063	0.0195311	0.0428217	0.0425413	0.0060625	0.547047	0.0170014	0.0180451	0.18711	0.00695744	0.00755093	0.0190629	0.0101176	0.0311412	0.0183942	0.0150465	0.0639791
Abhd2	0.127318	0.0565702	0.106286	0.10928	0.0365534	0.0872493	0.69974	0.0679648	0.0528075	0.240442	0.161056	0.12685	0.20372	0.132733	0.0391121	0.024771	0.143357	0.0438111
Gm694	8.31e-05	0.000859797	0	0.000499164	0	0	0.50523	0	0.00052679	0	0	0	0	0	0	0	0	0
Gbp3	0.00105005	0.00700501	0.00132847	0.00016395	0	0.000636217	0.507131	0	0.0358985	0.00922345	0.00730256	0.00110728	0	0	0.0160458	0	0.0519028	0.0116534
Slc30a1	0.15203	0.109325	0.129993	0.156692	0.0586616	0.119456	0.704708	0.113887	0.0295992	0.0866269	0.111296	0.106576	0.130199	0.129147	0.0449253	0.062441	0.0979103	0.238762
Tie1	0.000752651	1.31e-05	0.00139501	0.000657178	0	0	0.524604	0.00215091	0	0.000929173	0.0114206	0	0	0	0.00708655	0	0	0
AW112010	0	0.00049016	0.00189457	0.00246294	0.00319327	0.000397369	0.576934	0	0.0426218	0	0.0107302	0.00203621	0.00249675	0	0	0	0	0
Esyt2	0.171129	0.0496899	0.269641	0.211853	0.0374641	0.155952	0.864738	0.11341	0.068098	0.0874391	0.310887	0.140109	0.176332	0.123507	0.100667	0.0754213	0.108543	0.288387
Alas1	0.209499	0.0932162	0.182583	0.151742	0.107808	0.162297	0.791406	0.0976841	0.154514	0.159868	0.0606179	0.132057	0.13661	0.174743	0.0754907	0.0943595	0.132096	0.138956
Tbc1d4	0.00449688	0.00756859	0.00698477	0.0366766	0.00504048	0.00200341	0.48941	0.0679954	0.0286373	0.0229349	0.0204326	0.00190664	0.108796	0.00498478	0.0413881	0.0516323	0.0270256	0.0021918
Icam2	0	0.000966732	0.000336589	0.000459651	0.00707471	0	0.587395	0	0	0	0	0	0.00173769	0.00115836	0	0	0	0
Gimap6	0.00196354	0.00129968	0.00210572	0.00377977	0	0.000226995	0.621475	0	0.0592883	0.000495928	0.0826476	0	0.00876118	0	0	0	0	0.0459513
Slc31a1	0.0598776	0.159572	0.0658063	0.0633792	0.0172867	0.045046	0.630497	0.0817278	0.160501	0.0604681	0.168024	0.0424375	0.0543581	0.0795654	0.0465916	0.0425145	0.105239	0.0327772
Atp10a	0.00172332	0.0002862	0.00345022	0.0030004	0.000149312	0.0124064	0.526129	0.00240057	0.00143112	0.00859196	0.0537518	0	0.00102592	0.00688591	0.00300269	0	0.00823743	0
Trim47	0.000811139	0.0131095	0	0.000662955	0.00131939	0.000895599	0.663412	0.000797055	0.0766004	0.00220322	0.199319	0.00127816	0.00135535	0	0.00294587	0	0.021651	0
Tjp1	0.169952	0.172158	0.160022	0.201501	0.186262	0.12743	0.933583	0.0812004	0.200025	0.190672	0.299906	0.0890741	0.137725	0.138581	0.115287	0.0941595	0.367424	0.372028
Gata2	0.00178167	0.00170333	0.000169512	0	0.000655484	0	0.588958	0.000840687	0	0	0.0109633	0.00266757	0	0.00107458	0	0	0	0
Foxf2	0	0.000919935	0.000753897	0	0.00166349	0.00263895	0.582084	0.00189917	0	0	0.168558	0	0	0.00268632	0.0037351	0	0.171944	0
Slfn5	0.000608984	0.000148292	0.000960221	0.000545869	0.000926161	0.00705495	0.588264	0.00380825	0.00188692	0	0.0360762	0	0	0	0	0	0	0
Grap	0.00107304	0.000883999	0	0.000480306	0.0024146	0	0.594039	0.00103149	0.206767	0.00016471	0.0580558	0	0	0	0	0	0.129415	0.00193079
Slc38a5	0.00296866	0.000597068	0.000448387	0.000882441	0.0018529	0.00720711	0.629146	0.00294059	0.00169812	0	0.00494043	0.00137064	0	0	0	0	0	0
Net1	0.229772	0.0066092	0.0793456	0.0158108	0.0115503	0.0523204	0.791082	0.0119263	0.0601863	0.0243305	0.315107	0.00948685	0.0792643	0.0502484	0.0124869	0.111318	0.0656532	0.00253598
Maoa	0.0656354	0.164191	0.0879583	0.101991	0.175624	0.151418	0.862182	0.248706	0.153876	0.147814	0.0685032	0.143338	0.0809776	0.0557987	0.117305	0.105701	0.157672	0.109785
Sema7a	0.0876421	0.0112743	0.134048	0.141449	0.0641686	0.0750821	0.794391	0.0576847	0.0186898	0.0506426	0.00826249	0.0856851	0.087407	0.234408	0.0236679	0.00431322	0.0319167	0.0443184
Slc7a1	0.0574387	0.0183747	0.0880421	0.165881	0.00613689	0.109872	0.738392	0.133497	0.0707547	0.0286437	0.0448231	0.126665	0.0998771	0.135557	0.0813344	0.0352984	0.0289971	0.153416
Gpcpd1	0.21433	0.0736106	0.178283	0.381861	0.0495971	0.239096	1.06671	0.186876	0.134027	0.185539	0.184404	0.174729	0.238041	0.447294	0.150761	0.095279	0.126313	0.381232
Degs2	0.011272	0.00361963	0.0104404	0.0150338	0.000284144	0.0130844	0.778105	0.0269591	0.00152013	0.00375379	0.00242713	0.0273491	0.0145602	0.00586284	0	0.0323856	0	0.0219919
Cmtm8	0.00195579	0.000656185	0.00348858	0.00481842	0.000366002	0.00638745	0.747591	0.00182993	0.0995509	0	0.0059685	0.0128994	0.0254626	0.00405112	0.0076465	0.0021341	0	0.0040457
Cd93	0.00169181	0.000133145	0.000986628	0.00300272	0.000284144	0	0.730357	0.00469856	0	0.00118029	0.0478177	0.00279379	0	0.00068284	0	0	0.0200921	0.00840582
Grrp1	0.00190025	0.000798688	0.00438991	0.00149597	0.00213705	0.00271012	0.615217	0.00719916	0.00167258	0	0.0140347	0	0.000703336	0.0143972	0.013576	0	0	0.00138932
Heg1	0.0349105	0.0088617	0.0151614	0.0360971	0.0603345	0.00272301	0.764593	0.0355375	0.00184674	0.000904218	0.0987305	0.00665022	0.0704368	0.00495035	0.0238153	0.0104355	0.0219281	0.0403212
Igf1r	0.112111	0.0881951	0.0678585	0.193946	0.0424912	0.20705	0.850138	0.100705	0.0781036	0.0610993	0.119611	0.102521	0.173847	0.108539	0.0870371	0.095534	0.220823	0.194183
Afap1l1	0.0166177	0.00857024	0.00852445	0.0114655	0.153992	0.0124402	0.788874	0.0110419	0.127316	0.0501314	0.0010218	0.0220287	0.0108129	0.00848109	0.0672641	0	0.0260817	0.00898357
AU021092	0.000897747	0.000615332	0.00115596	0.00138623	0	0	0.770865	0.00441	0.00075672	0.00186229	0	0	0.00429145	0	0	0	0	0
Prom1	0.00296526	0.0734341	0.00265285	0.00144524	0.0314651	0.00044047	0.781106	0.000343018	0	0.137831	0.0218389	0.00418718	0	0	0.00193382	0	0	0.00225104
Cdh5	0.00138961	0.00669031	0.000846495	0.00133956	0.000620117	0	0.784593	0.000343018	0	0	0.0010218	0.00123221	0	0.00253307	0	0	0.191261	0
Iqgap1	0.0437025	0.117614	0.0710438	0.0686948	0.0258716	0.076567	0.979114	0.0501248	0.0271405	0.0785752	0.301094	0.0441871	0.0342964	0.0904233	0.242033	0.151778	0.332896	0.145293
Rasip1	0.0157995	0.0109126	0.0110778	0.0141421	0.00376767	0.037761	0.753031	0.0027708	0.000691755	0.00603529	0.00899112	0.0010903	0.00395249	0.010631	0.0328493	0.0457651	0.0530823	0.0397884
Itga6	0.0147463	0.169383	0.0238403	0.0126856	0.00417595	0.0370051	0.956138	0.0144038	0.383646	0.0143981	0.0201019	0.000876511	0.0346484	0.000346271	0.0627141	0	0	0.034008
Lmo2	0.13647	0.00265008	0.0420467	0.0284137	0.0283852	0.0123886	1.00108	0.0775466	0.420524	0.051992	0.0231065	0.129951	0.0573374	0.0945151	0.0245733	0.429994	0.00191652	0.0111928
C130074G19Rik	0	0.00136106	0.00159668	0.00100812	0.00741025	0.0037158	0.852823	0.0259446	0	0.000264158	0.00798653	0	0.0120119	0.00877185	0	0.00660328	0.120547	0
BC028528	0.00240555	0.00091049	0.0032263	0.000958792	0.0293304	0.00174737	0.984357	0	0.0862016	0.00343888	0.378649	0	0	0.00112908	0	0.00646286	0.0625685	0
Erg	0.00337232	0.00287874	0.00111204	0.00351286	0.00266708	0.000240873	0.784194	0	0	0.000801619	0.0120647	0	0	0	0	0	0	0
Eng	0.00217506	0.00271038	0.00244126	0.00362757	0	0.000414359	0.936142	0.000571274	0.0692443	0.0111363	0.167025	0	0.00133902	0.00294574	0	0	0.0625758	0
Edn1	0.00128607	0.00723044	0.00112154	0.000298723	0.0013086	0.0048536	0.652806	0.00310304	0.0123699	0	0.00345624	0	0.0187252	0	0	0	0.0256264	0
Golim4	0.0506676	0.159754	0.13026	0.199005	0.0905874	0.0191512	1.20296	0.122271	0.0362145	0.275026	0.331071	0.206131	0.198468	0.102825	0.218884	0.112408	0.469157	0.108212
Bnip2	0.159135	0.116043	0.128426	0.109719	0.129106	0.066284	1.27946	0.0701708	0.193792	0.180332	0.549223	0.114332	0.0594111	0.0485581	0.218657	0.293217	0.39555	0.175171
Ppfibp1	0.131454	0.00699699	0.0543905	0.00889642	0.0143606	0.0276006	1.09173	0.0153879	0.0295765	0.538732	0.24518	0.00284067	0.0421686	0.00672682	0.0283546	0	0.171413	0.00898242
Fli1	0.00351071	0.00216372	0.00186417	0.00344369	0.00604985	0.00118025	1.01228	0	0.412821	0.00840134	0.0483787	0.00351116	0.00429145	0.00145279	0.00347602	0	0.0189322	0.00715518
Paqr5	0.000733847	0.00137616	0.000640845	0.00187321	0	0.00291349	0.800464	0	0.00559523	0	0.0113514	0	0.0074793	0.000441756	0.00713191	0	0.0142755	0
Kank3	0.0201104	0.0119953	0.0450642	0.0233316	0.00539919	0.0147009	0.98572	0.0134216	0.0131754	0.0153242	0.0108673	0.00982412	0.0142685	0.0157558	0.012656	0.00976478	0.0540559	0.0151443
Cgnl1	0.00578309	0.00499066	0.00281894	0.00326042	0.00441017	0.00570184	1.0202	0.00997798	0.00143041	0.00136685	0.110664	0.00117225	0	0.000346271	0	0	0.124143	0.00657001
Ets1	0.00244624	0.00784254	0.00493483	0.00659255	0.000466848	0.00252516	1.1215	0.0508359	0.127283	0.0304209	0.317744	0	0.0840431	0.000779729	0.011207	0.0352199	0.147054	0.00287441
Clic5	0.00196637	0.000377683	0.000944101	0.00281082	0.00583777	0.0269984	0.923733	0.00319331	0.00369141	0	0.0160945	0.00296548	0.00429145	0.00790612	0	0	0	0
Acvrl1	0.00211493	0.000929226	0.0013028	0.00213309	0	0.00393556	1.01709	0.000571274	0.034031	0.00203284	0.0515416	0	0	0	0.0243591	0	0.0568147	0.00306348
Sox17	0.00139171	0.0014015	0.00160798	0.000410805	0.00335544	0.00293473	0.987199	0.000571274	0.00075672	0	0.0121356	0	0	0.00253307	0.00474257	0.00692039	0	0
Lef1	0.00153778	0.0202881	0.00130101	0.00579903	0.00314996	0.000786069	1.0357	0.000571274	0	0.0105692	0.0392959	0	0	0.0504453	0.0412231	0.0158563	0.0442636	0.00249686
Emcn	0.0190564	0.000164794	0.00183865	0.00175793	0.00161636	0.00223374	0.987676	0.00252603	0.00477058	0.00844279	0.135132	0.00320442	0.00237133	0	0	0	0.0396839	0.00368195
Lsr	0.00340468	0.00509123	0.00276379	0.00233638	0.00267791	0.000570029	0.999179	0	0.00833075	0.000772671	0.0123087	0	0	0	0	0	0.206418	0
Tek	0.000946727	7.17e-06	0.00361183	0.00342152	0.00410214	0.00275432	1.11704	0.000343018	0	0	0	0.00159145	0	0	0	0	0	0
Anxa3	0.00288903	0.00194737	0.00189823	0.00376889	0.00652289	0.00476784	1.2042	0.00294796	0.592317	0.00614714	0.227728	0.00477575	0.00340476	0.00339645	0	0.00322222	0.171579	0.0155987
Kitl	0.390783	0.0131999	0.110013	0.0313553	0.0190638	0.0514729	1.48577	0.0323426	0.0753924	0.0172115	0.17108	0.0617648	0.0635514	0.583763	0.198936	0.00708449	0.0519951	0.150943
Slc16a1	0.0359917	0.125896	0.136537	0.0983216	0.274647	0.1818	1.27514	0.0343217	0.041215	0.0600232	0.0177405	0.0309665	0.107792	0.0760722	0.0166684	0.00428097	0.0791173	0.0852148
Podxl	0.0589508	0.00939887	0.0132314	0.0210547	0.00250461	0.00813622	1.14268	0.000905523	0.00387989	0	0.0263219	0.00954198	0.00368089	0.0101022	0.0135988	0.0242445	0.0134509	0.0208905
Ccdc141	0.0080675	0.0946408	0.00503685	0.00697521	0.00761309	0.00555036	1.05778	0.0199495	0.0141928	0.0203939	0.112933	0.0305617	0.00224602	0.000731768	0.00477747	0.00635202	0.052934	0.00733277
Ltbp4	0.0995319	0.00618149	0.0945302	0.0661037	0.00708673	0.0724757	1.34687	0.0388658	0.00647009	0.106291	0.156734	0.0374927	0.0590493	0.0857882	0.0220839	0.0957061	0.0491444	0.183834
Cd34	0.0103423	0.00511609	0.181972	0.0644316	0.00938547	0.0267647	1.41361	0.0183505	0.233739	0.00704584	0.0376231	0.0396198	0.00133303	0.417693	0.0226642	0.0047791	0	0.021956
Klf4	0.0024054	0.00664637	0.00231422	0.00310632	0.00547876	0.00152354	1.19748	0.000343018	0.0132972	0.000331242	0.0417804	0.0213042	0	0.00333252	0.00300269	0	0.0896154	0
Kdr	0.0341964	0.00664147	0.00972011	0.00640338	0.0326297	0.00378871	1.21611	0.00329098	0.0159761	0.00722357	0.027299	0.0158752	0.00476644	0.00467205	0	0	0.0233292	0.0374111
Pecam1	0.00235341	0.00123253	0.00285423	0.00381377	0.000433455	0.00159395	1.35603	0.00570024	0.0283822	0	0.0200544	0.00213432	0	0	0	0	0	0.00299755
Slc7a5	0.0541444	0.059527	0.0301931	0.0968335	0.00977282	0.061325	1.31036	0.127874	0.07961	0.0666109	0.00982138	0.110476	0.0864723	0.15758	0.0634674	0.0613223	0.0334892	0.130996
Pglyrp1	0.000370217	0.00062486	0.00234938	0.00172908	0.00083749	0.000950072	1.21355	0.00292789	0	0.00722357	0	0	0.00989912	0	0	0	0	0
Tpm4	0.0394321	0.058005	0.0354931	0.0260751	0.0624281	0.0659002	1.67364	0.0756568	0.0251461	0.104828	0.629814	0.0223199	0.0711891	0.0582546	0.379297	0.0267766	0.683824	0.156319
Nostrin	0.00387271	0.000867162	0.00357626	0.00413129	0.00103284	0.00357771	1.15792	0.0121727	0.00784612	0.00102322	0.0578935	0	0.00329721	0.0017675	0	0	0.0383795	0.0181973
Abcg2	0.0480732	0.012846	0.0297351	0.0355934	0.0537714	0.0391036	1.42574	0.0220114	0.0776489	0.0726518	0.109886	0	0.0367681	0.00664192	0.046502	0.0299065	0.136636	0.0185747
Foxq1	0.0305438	0.000345005	0.0038791	0.00711942	0.00499513	0.00118061	1.34882	0	0.00628426	0.018105	0.0398768	0.00534393	0	0.00874984	0.0129069	0	0.124908	0.00919344
Wfdc1	0.0029447	0.0330606	0.00267	0.0013874	0.0055614	0.0022301	1.36563	0.00215091	0	0.00133091	0.169441	0	0.0021437	0.000692605	0	0	0.236961	0
Fxyd5	0.00144365	0.00453579	0.0239025	0.0299934	0.00845697	0.032242	1.46462	0.0119173	0.0127179	0	0.157814	0.0171827	0.00356858	0.0325759	0	0	0.250818	0.00620009
Egfl7	0.0998532	0.00550535	0.0908956	0.117932	0.0120308	0.101762	1.61557	0.0782047	0.0893121	0.0274291	0.025588	0.0494509	0.0259459	0.0674351	0.0145932	0.0128273	0.00221556	0.0686943
Sgms1	0.0743826	0.0701147	0.130282	0.170283	0.0627786	0.0530893	1.60017	0.101358	0.0214647	0.09475	0.0922562	0.132979	0.106738	0.106253	0.034414	0.0326024	0.105326	0.0398662
Slc6a6	0.459625	0.0526879	0.383378	0.373664	0.332267	0.236495	2.12642	0.390078	0.296553	0.142211	0.121079	0.304188	0.401216	0.471094	0.186754	0.240523	0.0815172	0.699185
Fn1	0.00509252	0.00663189	0.00838854	0.00734275	0.00288641	0.151575	1.41005	0.00308658	0.00222764	0.0116661	0.0209825	0	0.00299318	0.106459	0.0023702	0	0.186239	0.00339899
Vwa1	0.0639146	0.11746	0.0536936	0.0483837	0.137737	0.041813	1.60269	0.0706369	0.0305807	0.11759	0.0919096	0.061443	0.0791984	0.268336	0.0364823	0.0445853	0.738434	0.0527722
Sdpr	0.0318578	0.00666484	0.0273564	0.0535348	0.103059	0.0321313	1.42078	0.0539093	0.00508449	0.0113837	0.0206942	0.0109891	0.038894	0.0497029	0.0056675	0.0182664	0.0860447	0.0840352
9430020K01Rik	0.0172281	0.00620544	0.200073	0.058917	0.0480397	0.119881	1.67372	0.0118151	0.00895206	0.0100926	0.0845634	0.0253914	0.0200896	0.0759372	0.0122436	0.0245066	0.374948	0.0371125
Adgrl4	0.000792726	0.000342582	0.00162926	0.000468082	0.00818065	0.00169395	1.61146	0.00223154	0.00117934	0.00954693	0	0	0	0	0.00300269	0	0	0
Srgn	0.00475587	0.00392456	0.00418388	0.00594116	0.00517256	0.00609273	1.81485	0.0124175	0.300159	0	0.0198734	0	0	0.0107654	0.00173508	0.0123288	0.241625	0.00346213
Slc9a3r2	0.046602	0.0313759	0.017817	0.114882	0.168281	0.0973022	1.86318	0.161719	0.00943386	0.0832411	0.533436	0.150887	0.184484	0.0935208	0.0184976	0.0280861	0.209354	0.217365
Id1	0.00665976	0.250616	0.00501177	0.00464105	0.00290353	0.00720902	2.0618	0.00585468	0.00590787	0.0124551	0.21044	0.00682885	0	0.00922069	0.089686	0	0.112134	0
Ramp2	0.190683	0.243051	0.171938	0.220377	0.00600823	0.0310731	2.37665	0.106429	0.10702	0.228294	0.0563824	0.124672	0.073728	0.0211881	0.216598	0.026894	0.744804	0.270471
Ctla2a	0.00471146	0.00702893	0.00409573	0.00619421	0.00354041	0.00467313	1.88415	0.00497908	0.00939646	0.00335827	0	0.00972943	0	0	0	0	0	0
Klf2	0.0492909	0.00338675	0.0175423	0.0189466	0.00298239	0.00704195	2.21629	0.00254889	0.0173482	0.00836909	0.0767172	0.0129133	0.016111	0.0151668	0.0037351	0	0.218814	0.00184864
Abcb1a	0.00504588	0.00349869	0.00731521	0.00272523	0.0125789	0.00976366	2.38953	0.0102984	0.0291887	0.0176755	0.0156986	0.00428765	0	0.00726517	0.0297587	0	0.0320762	0
Ptprb	0.00717681	0.0081083	0.00875274	0.0117181	0.00980526	0.0235117	2.63701	0.0104261	0.00408739	0.0589144	0.0184614	0.0195371	0	0.0204339	0.0162111	0	0	0.00743509
Adgrf5	0.00870459	0.0114077	0.00501283	0.112304	0.0103029	0.0150964	2.57304	0.0227433	0.0125054	0.0108641	0.175672	0.000735222	0.00582452	0.00253307	0.0108475	0	0.204962	0.0828879
Slco1a4	0.00938839	0.00502685	0.00658364	0.00986785	0.0154831	0.0124428	2.79389	0.00484212	0.00372792	0.00894389	0.0350114	0.00368588	0.000703336	0.0112831	0.0137079	0.156228	0.0589634	0.00682515
Cldn5	0.00361268	0.0121011	0.00269811	0.00416474	0.00533261	0.00373235	3.05827	0.000994235	0.00506817	0.00355064	0.0237531	0.00824933	0.00938357	0.00433864	0.00300269	0	0	0
Bsg	1.00425	1.01923	0.809219	0.948949	0.574748	0.953853	5.16221	0.934897	0.869624	0.736977	0.660396	0.774945	0.941395	0.87296	0.946009	0.735219	1.33804	0.957145
Ly6a	0.014038	0.00377618	0.0118763	0.0129618	0.0147779	0.0159452	3.60834	0.00383088	0.00940535	0.0205577	0.048285	0.0152021	0.00918876	0.0126465	0.0201862	0.0123288	0	0.0264929
Itm2a	0.0283706	0.0208765	0.042667	0.0567636	0.0196631	0.0373381	4.10663	0.0657767	0.0161509	0.139093	0.0532322	0.0394511	0.0446672	0.0604481	0.014803	0.0850506	1.27513	0.0117621
Flt1	0.0148848	0.0129373	0.0176657	0.0242738	0.0191244	0.0176475	4.04788	0.0151108	0.0210191	0.018663	0.159586	0.00382418	0.0229892	0.012093	0.0272002	0.00770476	0.0559221	0.0162265
Ly6c1	0.0194819	0.0183032	0.0133175	0.0284926	0.0305795	0.0151038	4.27096	0.0234851	0.00369764	0.00340071	0.0698255	0.0158528	0.0261554	0.0262045	0.0108936	0.0134254	0.010551	0.0125887
Vav2	0.000368539	0.0122101	0.0165342	0.00547959	0.00317284	0.0182151	0.0112565	0.160192	0.0606956	0.0403689	0.0275434	0.0582878	0.0628662	0.000367964	0.0374387	0	0.029703	0.0393686
Wnt7a	0.0173876	0.133689	0.0972186	0.00730928	0.00584296	0.0158545	0.00683187	0.278775	0.00206954	0.0735519	0	0.0452788	0.127223	0.106908	0.0244566	0	0.00352609	0.00547158
Rgs16	0.0035231	0.0085007	0.000584957	0.00364852	0.00139043	0.0388546	0.0434295	0.209838	0.000884194	0.0376574	0.0145482	0.104207	0.0091882	0.01567	0.0451168	0	0.0383726	0.0204603
Yjefn3	0.0963627	0.0175794	0.0558331	0.0519113	0.0145623	0.0382842	0.00308868	0.232008	0.0371148	0.00598535	0.0185104	0.0410301	0.0210906	0.0202487	0.0175306	0.0769025	0.0339122	0.0393444
Npffr1	0.00199229	0.00100887	0.00263057	0.0114122	0.000840842	0.00412849	0.000168034	0.328073	0.000846682	0.00174147	0.000443849	0.034368	0.142007	0.0181743	0	0	0	0.00451062
Asic4	0.0705585	0.000220665	0.00443043	0.00269484	0.00142369	0.00295797	0.00149779	0.494868	0	0.103965	0.00925587	0.110305	0.0653292	0	0	0	0	0
Syt6	0.000945402	6.82e-05	0.00181945	0.00935331	0.0012664	0.010403	0	0.452404	0.00862927	0.0317488	0.000361638	0	0.00670824	0.00850291	0.0110567	0	0	0
Adra1b	0.00102526	0.0147855	0.00108987	0.000291013	0.00451861	0.0350735	0	0.626155	0	0.00374589	0.0275672	0.17718	0.0559118	0.00188399	0	0	0.0115896	0
Crh	0	0.00249124	0.00263374	0.002929	0.00066937	0.000848502	0	0.342255	0	0	0	0.00729959	0.145887	0.000976302	0	0	0	0
Npas1	0.00121542	5.36e-05	0.000406296	0.00379926	0.00213317	0.00516592	0.000943051	0.73322	0	0.0294471	0.0002399	0.00898895	0.15854	0	0	0	0	0.00918773
Adarb2	0.152064	0.00122069	0.00630958	0.00409967	0.00789108	0.0117489	0.00585634	1.09205	0.00625954	0.0411837	0.0221578	0.351926	0.00456297	0.00102936	0.0283384	0.0104576	0	0
Tac2	0.0012358	0.000428611	0.00428769	0.00212154	0.00148724	0.000508481	0	0.655287	0	0	0.000473521	0.021265	0	0	0.127487	0	0	0
Igf1	0.00247112	0.00691271	0.00134778	0.00108538	0.00243681	0.00347585	0.00182232	1.17075	0.00954206	0.00924963	0.00253429	0.467717	0.361936	0.00155086	0	0	0.175488	0.00176089
Htr3a	0.000872582	0.000245016	0.00326361	0.000584756	0.000733218	0.0042866	0.000804093	1.06474	0	0	0.000718627	0.00164778	0.0176132	0.00433499	0.00269938	0.0584078	0	0
Cnr1	0.0598712	0.0430232	0.525385	0.522803	0.0192736	0.209912	0.0476928	3.17927	0.0668414	0.08299	0.0199819	0.721902	0.511427	0.589561	0.157702	0.073769	0.0329511	1.26871
Vip	0.00724573	0.0045806	0.00522503	0.00210413	0.0037533	0.0140223	0.0114958	2.04195	0.00860931	0.0010239	0.00717607	0.015555	0.00429675	0.00200387	0	0	0.00309953	0.00174345
Ctc1	0.0478939	0.0244627	0.0677427	0.063866	0.0256563	0.111021	0.0323919	0.0829572	0.252092	0.0544036	0.0231911	0.0930644	0.120951	0.109921	0.073686	0.0116524	0.124763	0.119293
Gusb	0.0305072	0.0853447	0.0192244	0.05942	0.0749968	0.0469939	0.134188	0.163024	0.313351	0.108622	0.14512	0.117581	0.1104	0.0659124	0.108198	0.197575	0.0596542	0.0542053
1700017B05Rik	0.0668601	0.0492601	0.0231329	0.124321	0.0101818	0.014985	0.0200648	0.0344872	0.356053	0.00388332	0.0130287	0.0249964	0.0198468	0.0523592	0.00431662	0	0	0.0622939
Sla	0.000139894	0.000604537	0.0223379	0.000807113	0.00168449	0.0742801	0.00754465	0.0177845	0.334849	0	0	0.0237163	0.0437637	0	0.005517	0	0	0
Fgd2	0.00185185	0.00155054	0.000653906	0.000732038	0.00391577	0.0146995	0.000931427	0	0.360456	0.00576885	0.00526332	0	0	0.00214134	0	0	0	0
Gngt2	0.00164208	0.001153	0.00134987	0.00493066	0.00234301	0.000824313	0.112095	0.000343018	0.491848	0.000621729	0.00970842	0	0	0	0	0	0	0.0135396
Ctsc	0.00218856	0.0357468	0.00873559	0.0190423	0.00385647	0.00353815	0.184502	0.00339417	0.419551	0.0171285	0.112923	0.00131883	0.0764498	0.00645576	0.0170859	0.0021341	0.080265	0.00742183
Sall1	0.00164543	0.0820878	0.000998225	0.00154277	0.0567148	0.00061515	0.001982	0.125206	0.525566	0.0431521	0.038774	0.0358262	0.00791997	0	0.0282196	0	0.113735	0
Susd3	0.000751093	0.00126917	0.000395746	0.000499715	0	0.000268264	4.81e-05	0.00656334	0.475335	0	0	0.00252926	0	0	0	0.0869763	0.00326515	0
Lcp1	0.00156873	0.000882846	0.000918476	0.013562	0.0449734	0.022129	0.058811	0.000956315	0.546415	0.00407511	0.00174504	0	0.0129471	0	0.00403359	0	0	0.0108779
Lyn	0.00128743	0.041596	0.000470473	0.00138186	0.00181639	0.000400495	0.182673	0	0.573047	0.0181195	0.0721781	0.00437841	0	0.00149532	0	0	0	0
Pou2f2	0.0970139	0.00660447	0.0874511	0.0535366	0.00258768	0.0890444	0.00841073	0.0255132	0.583619	0.0642347	0.00433849	0.060955	0.0469049	0.135617	0.0705239	0.0678595	0.00481067	0.193688
Alox5ap	0.014651	0.000790503	0.00652831	0.00348658	0	0.0232859	0.00423208	0.0104664	0.521433	0.00105256	0	0	0.00244524	0.00135938	0.00497981	0.0138848	0.0220451	0.00143729
Inpp5d	0.00230891	0.00422846	0.00264629	0.00187597	0.00216368	0.00133322	0.0341206	0.00337181	0.61678	0	0	0.00338247	0.00135535	0	0	0	0.00595104	0.00277504
Pde3b	0.0343216	0.00111694	0.0371847	0.0294693	0.00231549	0.0264199	0.00412242	0.0230937	0.530779	0.0443821	0.00908415	0.0586403	0.0440026	0.0346585	0.0412261	0	0.00966328	0.0636344
Pycard	0.000947358	0.0157786	0.000151696	0.00300886	0.000520068	0	0.0306967	0.00108628	0.542652	0.0325999	0.031889	0.00915177	0.00321819	0.00687396	0.0456066	0	0.0216452	0
Abi3	0.00265382	0	0.00121891	0.00448108	0.000630628	0.00061515	0.0267798	0	0.511161	0	0.0339866	0	0.00894032	0.00315229	0	0	0.00326515	0.00174345
Slc2a5	0.00102014	0.000684212	6.85e-05	0.000813901	0	0.00184059	0	0.00277333	0.552979	0.00524579	0	0.00575845	0.00193991	0.000623041	0	0	0.00326515	0.00919344
Ccr5	0.00107718	0.00075779	0.000433576	0.00133933	0.00150037	0.001444	0.00851422	0	0.498515	0.000366304	0.00749644	0	0	0	0	0	0	0
Hpgd	0.0016252	0.00706132	0.00165586	0.0255241	0.0012376	0.00303166	0.000859865	0.00362379	0.572587	0.0294808	0.00167503	0	0.0166501	0.000867212	0.000895836	0	0.0382788	0.115807
Bin2	0.00139372	0.000676658	0.000656089	0.0020552	0.00473826	0.00296724	0.00258778	0	0.694424	0	0	0	0.00183877	0	0	0	0.0100614	0
Ncf1	0.00156215	0.00219598	0	0.00288149	0.000261327	0.000284147	0.0019703	0.000455141	0.704765	0.00556653	0	0.00179492	0	0	0	0.00463514	0	0
Pmepa1	0.204565	0.128219	0.264289	0.0940589	0.0473839	0.339134	0.297783	0.19054	1.14781	0.374276	0.0995208	0.0513366	0.13338	0.275629	0.161039	0.0420215	0.505205	0.212455
Samsn1	0.00184629	0.000597068	0.000606963	0.00182009	0.000884017	0	0.0422851	0	0.827602	0.00524579	0.00813168	0.000939891	0	0.000460699	0	0	0	0.00193079
Lair1	0.00237872	0.0404735	0.00529259	0.00570329	0.000879915	0.0156126	0.0045558	0.00304563	0.955173	0.00167015	0.0127371	0.00856797	0.00588426	0.00917608	0.00262184	0.00772291	0	0.00339899
Apbb1ip	0.0760833	0.00190793	0.00972145	0.0311639	0.0327745	0.009454	0.00444341	0.0573035	1.13725	0.0986826	0.00645665	0.116621	0.0702374	0.00634323	0	0.00428097	0	0
Lpcat2	0.00883068	0.016171	0.00385912	0.00654542	0.0417129	0.00633653	0.00778479	0.00563941	0.986946	0.124425	0.00167503	0.0065976	0.00312683	0.00626678	0.00379203	0.00428097	0	0.00889353
Zfhx3	0.018986	0.0258927	0.00569271	0.0157546	0.0274546	0.0548987	0.0788291	0.0110423	1.2057	0.0603598	0.584815	0.0142569	0.00346123	0.00538562	0.0352872	0.00323226	0.191498	0.0189024
Ptgs1	0.00315169	0.0613926	0.00805707	0.0110872	0.00111071	0.00325237	0.00880135	0.0359858	1.21029	0.00422429	0	0.0556156	0.144846	0.00191923	0.0156663	0	0.0744144	0.0850865
P2ry13	0.000639704	0.000575879	0.000275271	0.00113917	0.00470525	0	0.0043864	0	1.00866	0.00139069	0	0	0.00261795	0	0	0.00428097	0	0
Tgfbr1	0.0985302	0.0354628	0.014057	0.00530381	0.0197089	0.0144511	0.0455897	0.0308571	1.16192	0.0422419	0.0471723	0.00315391	0.0255547	0.00795661	0.0962175	0.00984588	0.186228	0
Itgam	0.0148111	0.00910654	0.0108965	0.0111324	0.012234	0.00738782	0.0501038	0.0103845	1.67117	0.00866479	0.0316587	0.00358991	0.00736488	0.00825442	0.0710996	0	0.0113169	0.00501561
4632428N05Rik	0.00138061	0.0101739	0.000400189	0.00310186	0.00403606	0.00149721	0.0983667	0	1.57706	0.0222774	0.00176387	0	0.00497221	0	0	0	0.00268589	0
Tmem119	0.00180327	0.000803427	0.00166484	0.00334848	0.00660709	0.00302516	0.0112557	0.0015592	1.74666	0.00552569	0.026956	0	0.00135535	0	0.00960437	0	0.378416	0
Gpr34	0.00141477	0.000827837	0.000663677	0.00331956	0.00377157	0.00681667	0.0129128	0.00455214	1.95459	0	0.0233257	0.00174145	0.00609192	0	0	0	0.00576974	0.0163486
Trem2	0.0022716	0.00748519	0.00259154	0.0062157	0.00136426	0.00201777	0.00723179	0.00227832	1.99415	0.0118506	0.00917147	0	0.00686207	0	0.00708655	0	0.00497814	0
Siglech	0.00244408	0.00480135	0.00186824	0.0058836	0.00560433	0.00608874	0.00794355	0.00477371	2.45147	0.0191103	0.00854704	0	0.00941115	0	0	0.00658527	0.00998174	0.00715518
Selplg	0.00363879	0.000895565	0.0028646	0.00425471	0.00623367	0.00695508	0.00834977	0.00042294	2.57177	0.0126238	0.0460622	0	0.00377606	0	0	0.00658527	0.00446712	0.0163486
P2ry12	0.00493917	0.0294448	0.00497009	0.00812928	0.00501276	0.0135205	0.0151412	0.00319014	3.19598	0.0081424	0.0239896	0	0.0158351	0.00886463	0	0.00658527	0.0052201	0.0217783
Cx3cr1	0.0124619	0.0141589	0.00901144	0.0121289	0.0199046	0.0132736	0.0162451	0.0123006	3.91258	0.0292081	0.0629037	0.00281233	0.00480977	0.00405734	0.00149816	0.014032	0.0247325	0.00828442
Hexb	0.0581641	0.138255	0.0695902	0.079389	0.089322	0.106209	0.166346	0.0808275	4.60386	0.145108	0.142975	0.077671	0.0863283	0.0820482	0.056778	0.0735072	0.300142	0.117325
Abtb2	0.000700345	0.0731045	0.00108887	0.000906501	0.056585	0.000696834	0.00198781	0.0105641	0	0.312509	0.00567991	0	0.0634467	0	0.00379203	0.00698964	0	0
Tcf7l2	0.00120932	0.197768	0.000942676	0.00257072	0.0555007	0.00110659	0.0817862	0.000567672	0.0400508	0.411138	0.114466	0	0.00427413	0	0.0716464	0.00552682	0.167459	0.00112924
Rnf122	0.0161232	0.0169557	0.000508766	0.00238123	0.180556	0.00474029	0.0126503	0.00896179	0.00689686	0.388297	0.0265692	0.00532569	0.0198347	0	0.117935	0.0213094	0.0230656	0
Col9a3	0.00181796	0.0800698	0.00125131	0.00185706	0.124414	0.00311594	0.00333287	0.00764051	0.000338754	0.479626	0.00224872	0.00868199	0	0	0.117436	0	0	0
Ampd3	0.0173657	0.0830256	0.0154641	0.00834121	0.00248679	0.0199422	0.0313084	0.0447107	0.0119829	0.321429	0.0248091	0.0293201	0.100788	0.0230044	0.0843159	0	0.0361332	0
Nkx2-2	0.000959779	0.0267438	0.000262601	0.000587337	0.127425	0.00043726	0	0	0.000759882	0.383738	0	0	0	0	0	0	0	0
Trib2	0.119978	0.213806	0.0834003	0.0929189	0.0161303	0.206889	0.210202	0.0718412	0.0146974	0.474394	0.158176	0.0796455	0.0221428	0.030132	0.0801052	0	0.0588168	0.11155
Shc4	0.0632282	0.0136316	0.0340195	0.0270045	0.0518571	0.0291383	0.0134011	0.0129403	0.00799387	0.238305	0.020355	0.00903741	0.017252	0.040882	0.0413037	0.0213123	0.0371382	0.0256291
Sox6	0.00378271	0.158402	0.0022704	0.00167441	0.00370397	0	0.00389299	0.00358234	0.0021232	0.441969	0.128137	0.00236945	0.194094	0	0.167649	0.0104576	0	0
Bfsp2	0.00254645	0.00252871	0.00113151	0.00218344	0.184262	0	0.00143781	0	0.00595894	0.519876	0.00120355	0	0.00301896	0	0.00595864	0	0	0
Snx22	0.00953372	0.00335348	0.0144993	0.0164095	0.0471577	0.00669045	0.00218218	0.0121917	0.042236	0.363722	0	0.00842931	0.00392788	0.0137997	0.0523443	0.00323226	0.0105532	0.0213163
Emid1	0.002524	0.0272596	0.000791081	0.000167548	0.00454033	0.00106169	0.00852852	0.00570586	0.00358643	0.368973	0.106687	0.00451605	0.00161187	0	0.0126609	0	0	0.111796
Chadl	0.0476043	0.0834751	0.0326414	0.0173408	0.14745	0.063091	0.0118868	0.0530996	0.0227431	0.589297	0.0197225	0.0308218	0.0398419	0.081596	0.0444477	0.0112271	0.0392312	0.0216544
Pcdh15	0.00270754	0.00215111	0.0168737	0.00500803	0.0168279	0.0430959	0.00585818	0.0153542	0	0.384441	0	0.0479343	0.0509901	0.0999435	0.0511639	0	0	0.0553157
Megf11	0.0277333	0.00336616	0.0810079	0.0901751	0.00707529	0.0544263	0.0135628	0.0430707	0.000901566	0.3533	0	0.00958449	0.0131302	0.171834	0.0227468	0	0.0813005	0.0556762
Sema3d	0.00186075	0.00209004	0.00761421	0.0550179	0.0532065	0.0913472	0.00115684	0.00247083	0	0.533816	0	0	0.00814848	0.119822	0.0112365	0.00850843	0.0403767	0.0218578
Traf4	0.0144025	0.0405599	0.00722255	0.00545629	0.00708161	0.0127743	0.00618789	0.0221705	0.000898597	0.465449	0.0196837	0.020976	0.00575615	0.0167482	0.137405	0	0.0287511	0
Kank1	0.00629163	0.124597	0.00296365	0.00355409	0.0624416	0.00249699	0.0490174	0.00189987	0.00201905	0.698937	0.135811	0.00105015	0.00291279	0.0103086	0.024918	0.029256	0.0613126	0.0273004
Enpp6	0.00220189	0.00175572	0.00199357	0.00228322	0.150152	0	0.00321887	0.00394302	0.0076487	0.759025	0	0	0	0	0.00262184	0	0.00596078	0
Sh3bp4	0.0382936	0.00816004	0.133597	0.0590221	0.014463	0.0617081	0.210947	0.00914573	0.0136919	0.741943	0.017714	0.00138033	0.0136652	0.0374656	0.0765629	0	0.127168	0.0834827
Cdo1	0.0624889	0.0552882	0.0793634	0.0674701	0.00879491	0.067908	0.0144048	0.0965715	0.010676	0.609979	0.00424177	0.083588	0.105355	0.101831	0.0137056	0.0162371	0.031875	0.191865
Matn4	0.0603831	0.0137343	0.00567858	0.00686576	0.0561694	0.00451448	0.00476631	0.00290419	0	0.834813	0.0153304	0.017483	0	0	0.0331555	0	0.0148759	0.0116593
Neu4	0.000415789	0.00390466	0.00034105	0.00164366	0.015882	0.000915593	0.00591711	0	0.000898597	1.03349	0	0.00342802	0	0	0.00379203	0	0.031875	0
Vcan	0.0054494	0.0407945	0.0118046	0.0211478	0.0134567	0.027082	0.0067308	0.0445028	0.0247003	1.36122	0.0113039	0.577317	0.017221	0.00251305	0.141808	0.0752378	0.0626944	0
C1ql1	0.00187575	0.0115751	0.00951871	0.00653568	0.0118595	0.000992412	0.00456557	0.0250983	0.00570756	1.11904	0	0.034667	0.0432635	0	0.0198156	0.185475	0.0222371	0
Tnr	0.7328	0.0297518	0.713821	0.532594	0.0661283	0.291947	0.048127	0.279801	0.0797828	2.52615	0.108993	0.492951	0.456546	0.283365	0.0627189	0.0213772	0.182837	0.972358
Gpr17	0.00201205	0.00399304	0.00145094	0.00204701	0.0440777	0.00439006	0.00838587	0.00631681	0.00133539	1.60799	0	0	0	0.00263694	0.02098	0	0.0415777	0
Lhfpl3	0.0125879	0.0131083	0.0139276	0.00395984	0.0405918	0.0452824	0.00604747	0.179239	0.00075672	1.7404	0.0330031	0.0863957	0.17547	0.0501435	0.0901765	0.068337	0	0.00712642
Pgf	0.0151278	0.0206521	0.0217939	0.0271034	0.00624171	0.0235835	0.00663381	0.0988717	0	0.0125997	0.324241	0.149947	0.0520599	0.0146803	0.00242939	0.0305602	0.0410068	0.00630089
Arhgap10	0.0618039	0.0111886	0.0291129	0.0273477	0.00403558	0.0652742	0.0650181	0.00500871	0.00422152	0.045867	0.391645	0.0120229	0.00272896	0.0767871	0.007583	0.00217911	0.123991	0
Tuba1c	0.00242501	0.000337581	0.00251582	0.00717215	0.00368064	0.00380718	0.0316856	0.00495733	0.0618977	0.00965566	0.3828	0	0	0	0.0485741	0	0.0256255	0
F2r	0.00818273	0.0278023	0.00477323	0.00550448	0.00449996	0.0204828	0.0161821	0.0234281	0	0.101138	0.229976	0.0212922	0.0504439	0.0139356	0.108364	0.0811379	0.0704341	0.0199587
Rcsd1	0.000361625	0.00223823	0.000432353	0.00313122	0.000672461	0.000394554	0.0940768	0.00350485	0.14469	0.00136318	0.312288	0	0.00135535	0.00433468	0	0	0.114788	0
Mob2	0.0939293	0.0538832	0.0904597	0.122237	0.0927157	0.0999238	0.168652	0.0858059	0.085973	0.0516533	0.370394	0.0887364	0.0986331	0.111448	0.0352331	0.0642763	0.0575447	0.13754
Ptpn9	0.0842613	0.0920539	0.111872	0.129838	0.0256145	0.064907	0.0556507	0.146851	0.00784766	0.0513635	0.449614	0.13773	0.116794	0.163047	0.140559	0.13479	0.224549	0.117936
Nrip2	0.131913	0.00208111	0.0311952	0.0208858	0.00451766	0.0498879	0.0127246	0.0873641	0.0090135	0.0161647	0.437746	0.0590044	0.1194	0.0925336	0.00113859	0	0.0224457	0.0728398
Wtip	0.0150951	0.00310845	0.0172001	0.00973253	0.00408415	0.00927743	0.037936	0.005992	0.000164582	0.0141513	0.291773	0.0183634	0.0182833	0.00938687	0.00996676	0	0.0261108	0.0624553
Lrrc32	0.000316434	0	0.00238355	0.00217006	0	0.000334961	0.0220178	0.00918801	0	0	0.364919	0	0.0239372	0	0	0.0292455	0.143186	0.0349131
Pdlim1	0.000922201	0.00845302	0.0266579	0.0447433	0.192975	0.0369483	0.0127029	0	0.0434536	0.00495172	0.435224	0	0	0.0342566	0.034945	0	0.0528965	0.00806953
Gprc5c	0.00142816	0.00522987	0.00207692	0.00155188	0.00158027	0.00208365	0.00747091	0.000797055	0	0.00307548	0.413538	0.000876511	0	0	0	0.00607229	0.107236	0.00840582
Ednra	0.0215632	0.0255012	0.0133037	0.000245925	0.00157042	0.0052446	0.0081365	0	0.00211512	0.0575007	0.348988	0	0	0.0850328	0	0.00977119	0.0330185	0.0769329
Rasl12	0.00097879	0.00436019	0.00292401	0.0200378	0.0230783	0.00179203	0.00647203	0	0.0010742	0.0151529	0.37648	0.00938918	0	0	0.0114244	0.00679451	0	0.0230402
Ntn4	0.00150542	0.0194473	0	0.00218344	0.00220398	0.00779797	0.0409052	0.00977123	0	0.0104674	0.563249	0.0911292	0.0726579	0.028596	0.00524113	0.0180317	0	0.00964054
Pdlim3	0.000509607	0.00158857	0.00101258	5.2e-05	0	0	0.0033663	0.000956315	0	0	0.446586	0.0258292	0.00458261	0	0	0	0	0
Egflam	0.000402754	0.000169118	0.000113385	0.000681223	0.00143092	0	0.0537899	0.00178852	0	0.0329305	0.296938	0.00505258	0	0.0040857	0	0	0.138088	0
Gpc3	0.0484605	0.00656627	0.0138977	0.0121536	0.0010977	0.0240305	0.00790772	0.1331	0.022477	0.0104232	0.408208	0	0.0351877	0.0161755	0.00193382	0	0.129451	0
Hspb2	0.00146682	0.00364899	0.00110652	0.0011912	0.0139594	0.00210228	0.00986463	0.000797055	0	0.0125211	0.521696	0.0249453	0	0.000898383	0	0	0.0296753	0.0151284
Heyl	0.000494774	0.0191081	0.000763141	0.000418171	0.000348429	0.000124094	0.00701037	0.000797055	0.0015659	0.0244963	0.427433	0.00105015	0	0.00512054	0	0.00656385	0.102658	0.00328572
Tgfb1i1	0.00432904	0.0023887	0.0248602	0.0111734	0.00281411	0.0126296	0.0996779	0.0103926	0	0.035461	0.603585	0.0134603	0.0116108	0.0143451	0.0179623	0.0450899	0.165364	0.0222817
Naalad2	0.000364991	0.00411643	0.00198132	0.000492752	0.00128452	0.000550347	0.0398909	0	0.0303692	0	0.35072	0	0.0018976	0	0	0	0.0808295	0
Pcdh18	0.000410971	0.00651057	0.000656133	0.00069681	0.000942616	0.014329	0.0104181	0.172205	0	0	0.556595	0.0453413	0.126898	0	0.0338701	0	0.0569585	0.00112924
Notch3	0.000916946	0.0125731	0.000365352	0.00110518	0.00131379	0.00073939	0.0139644	0.000455141	0	0	0.641375	0	0	0	0	0	0.00326515	0.00635481
Olfr558	0	0.000983231	0.000432377	0.00388953	0	0	0.0124227	0.00175337	0	0	0.514814	0	0	0	0	0	0	0.00539695
Des	0.000421031	0.000639607	0.000129548	0.000162707	0	0	0.0112206	0	0	0	0.746191	0	0	0	0	0	0.00326515	0.00635481
Map3k7cl	0.000986406	0.00016253	0	0.00015988	0	0	0.0115916	0	0	0	0.696347	0	0	0	0	0	0	0
Pth1r	0.00206322	0.0124263	0.00463808	0.00487206	0.000711782	0.0419516	0.0181929	0.0145609	0.0141451	0.0248425	0.558253	0.00468188	0.00541547	0.154667	0	0	0.152246	0
Ano1	0	0.000286062	0.000217557	0.000246719	0	0.000593761	0.0184184	0.00436773	0	0.00272841	0.592291	0	0.008941	0.00161363	0	0	0	0.00196064
Crispld2	0.000750259	0.0437679	0.00232575	0.00349983	0.00112625	0	0.0125304	0.0477068	0	0.00127896	0.632568	0	0	0	0.00283485	0	0.307523	0.299765
Enpep	0.000218686	0	0.000106543	0.000388378	0.00299339	0	0.0184026	0.000666592	0	0	0.603019	0	0	0	0	0.0319072	0.0502673	0.00225104
Cox4i2	0.000379432	0.0222144	0.000720198	0.00109011	0.00084792	0	0.0232605	0	0	0	0.832902	0	0	0.00864627	0	0.0246081	0	0
Slc19a1	0.024402	0.0244136	0.0344507	0.0408321	0.0236675	0.0504699	0.013843	0.0374432	0.0157909	0.0404101	0.774813	0.048976	0.0239385	0.0420578	0.0779001	0.112414	0.21308	0.0320304
Abcc9	0.000441677	0	0.000417275	0.00396003	0.00161696	0.000863029	0.0375807	0	0	0.00148826	0.612828	0	0	0.00161363	0	0.0246081	0.0047215	0
Ecm2	0.103963	0.0361131	0.00457825	0.00353832	0.00477973	0.00620588	0.137409	0.0023998	0.0047967	0.0111513	0.776569	0	0	0	0.00341376	0	0.148605	0.0143681
Nexn	0.013285	0.0223374	0.0191624	0.013954	0.00189973	0.00985039	0.0179138	0.0695146	0.00778425	0.027573	0.629721	0.0475629	0.211207	0.0106108	0.0318709	0	0.153394	0.0428809
Gper1	0.000717702	0.00442758	0.00126336	0.00984058	0.00117694	0.00134831	0.0554774	0	0	0	0.710932	0	0	0.00217776	0.021592	0.0415556	0.129748	0.00948414
Ace2	0.000254752	0	0.000140207	0.00244402	0.00144986	0	0.0224405	0	0	0	0.681805	0	0	0.00254455	0	0.0246081	0.0047215	0
S1pr3	0.016317	0.00520054	0.00970114	0.0213796	0.00653489	0.0203112	0.0152756	0.0101501	0	0.00738916	0.800022	0.0100502	0.115612	0.0239469	0	0	0.285536	0.0042515
Gm13861	0.000594507	0	0.00110315	0.000393632	0.000385917	0.000495697	0.0211448	0	0	0	0.875553	0.00265813	0	0	0.00441583	0	0	0
Perp	0.0100085	0.000885894	0.00544713	0.00727465	0.0005252	0.00554671	0.0245539	0.0104707	0	0.000765755	0.917938	0.00230554	0.0143995	0.051537	0	0.0810376	0.0702325	0.0131737
Atp13a5	0.000230668	0.00943425	0.000199641	0.000847725	0.00223353	0.00061575	0.0348966	0	0	0	0.842403	0	0.00576543	0.00523764	0	0.0319072	0.0620701	0.00143729
Gja4	0.00179196	0.000347433	0	0.00479219	0.000459132	0.00327855	0.0669017	0.00297838	0.00159181	0	0.954778	0	0	0.00225177	0	0	0.0691118	0.0066994
Mustn1	0.00103873	0.00940913	0.000492495	0.000391293	0.00117694	0.00038849	0.0307588	0.00465326	0	0	1.09785	0.00125702	0.0297772	0	0	0	0.0516023	0
Pdgfrb	0.001146	0.105849	0.00181777	0.00470891	0.00483571	0	0.0342744	0.00306086	0	0.000666135	1.01314	0.00105015	0	0.00407139	0	0.0246081	0.289329	0.0134387
Ndufa4l2	0.0015058	0.00154966	0.00130863	0.00296643	0	0.00299403	0.0313453	0.00214999	0	0.000469485	1.21081	0	0	0.00579896	0.0111824	0.00463514	0.206259	0
Pln	0.00080054	0.00018407	0.000721412	0.00148384	0.00109439	0.000919597	0.0113646	0.00137869	0.00177403	0.000570791	0.96644	0	0	0	0	0	0.00510396	0.00964454
Aspn	0.00129744	0.00438425	0.00415504	8.7e-05	0.00555195	0	0.0153546	0.000797055	0	0	1.08283	0	0.00576543	0	0	0.0319072	0.00739493	0.00430148
Art3	0.00360289	0.0043288	0.00793569	0.00272052	0.00142095	0.0127801	0.0183612	0.000573634	0	0.00722782	0.965649	0	0	0.00663655	0.00358054	0	0	0.00730807
P2ry14	0.00043984	0	0.000331978	0.00325297	0.0031084	0.00244267	0.0273679	0.000573634	0	0	1.04369	0	0.0065665	0.00365542	0	0	0.0186822	0.00635481
Sod3	0.00145796	0.104236	0.00154468	0.00132046	0.00331923	0.00426688	0.0363568	0.00224418	0.00068091	0.00632332	1.00752	0.00310293	0.0136301	0.00447471	0.00886672	0.00753957	0.425154	0.272612
Lmod1	0.000767628	0.00201709	0.000587429	0.000496224	0.00265097	0.000655215	0.0160667	0.00190099	0	0	1.28486	0.00221818	0	0.000460699	0	0	0.36925	0
Kcnj8	0.000322675	0.00106622	0.000560062	0.00195568	0.000577264	0.000775527	0.0144006	0.00222833	0.0109196	0	1.17518	0.00233592	0.00682435	0.0044338	0	0.036345	0.0451201	0
Mylk	0.0176427	0.0210173	0.0730855	0.175705	0.0134821	0.021361	0.112216	0.0342782	0.0123699	0	1.73157	0.0437681	0.0066889	0.0192284	0	0	0.0766076	0.239363
Tagln	0.0014859	0.00140744	0.00227225	0.00107921	0.00140806	0.0017866	0.0177148	0.00481711	0.0123699	0	1.56512	0	0	0	0	0	0.0823253	0.00635481
Myh11	0.00344193	0.0039698	0.00373367	0.00715759	0.00349563	0.00561375	0.0468132	0.00309673	0.00332169	0.000666135	1.78133	0.00115973	0.00238499	0.00332586	0.01086	0.00298175	0.0247251	0.0237872
Higd1b	0.00319975	0.00118899	0.0013877	0.00275115	0.00538993	0.00980314	0.0673256	0.000573634	0.00573231	0	2.18288	0.00444193	0	0.00947246	0	0	0.0241077	0.00312225
Tpm2	0.00323414	0.009569	0.00372703	0.0102334	0.00537613	0.0197183	0.0286253	0.0810951	0.00438652	0.0131437	1.9885	0.00443775	0.0909047	0.00161272	0.0222273	0	0.247126	0.0415039
Cald1	0.56608	0.215092	0.0461756	0.137616	0.17241	0.0584947	0.504842	0.126395	0.119377	0.33233	4.19431	0.230138	0.083414	0.0859156	0.37695	0.174507	1.8398	0.282279
Myl9	0.0129537	0.0507878	0.00846242	0.0128021	0.00664436	0.00443928	0.0749864	0.00420681	0.00759259	0.0123577	3.38444	0.022732	0.0124567	0.00850291	0.0255817	0	0.530385	0.0315089
Eepd1	0.0820634	0.0488172	0.0333237	0.0566586	0.00455215	0.0395091	0.0358726	0.0865921	0.0865614	0.00660844	0.0480374	0.232012	0.0487058	0.0961447	0.0446883	0	0.0181942	0.0291544
Astn2	0.000232569	0.0513367	0.0165128	0.00123392	0.00703853	0.0684548	0.00180331	0.0537894	0	0.0593591	0.0116584	0.219834	0.104917	0.028144	0	0.0732324	0	0.0131685
Sv2c	0.126496	0.00458053	0.00522093	0.00179671	0.00103935	0.0138729	0.00371294	0.00898298	0.00331814	0.0110569	0.0078409	0.304861	0.0150717	0.0627386	0.00298808	0.0021341	0.0108544	0.00766938
Rnf152	0.00240576	0.000192956	0.00232711	0.00468321	0	0.110936	0.0640819	0.072479	0	0.0310811	0.16627	0.333737	0.107426	0.00245679	0.085666	0.12305	0.0157734	0.0159926
Pld5	0.001493	0.000134052	0.000207693	0.00153661	0	0.00110914	0	0.0378967	0.00105016	0.0366284	0	0.378814	0.129556	0	0.00341276	0.0907946	0	0.0362385
Egfr	0.0135535	0.177084	0.0027159	0.00322004	8.28e-05	0.00210059	0.00192892	0.194259	0.00190466	0.00495763	0.00769451	0.408376	0.0177801	0.000819452	0.119872	0	0.0500363	0.00811201
Baiap2l2	0.00165147	0.00139658	0.00018326	0.00164983	0.00265789	0.00676853	0	0.0144392	0	0.00549094	0.0100224	0.450752	0.0099137	0.00100611	0.01904	0	0	0
Cplx3	0.0011479	0.00103954	0.00118953	0.000257051	0	0.0710491	0.00204015	0.0346629	0	0.0234896	0.000806673	0.551111	0	0	0	0.00312412	0	0
Nyap2	0.0398434	0.004387	0.156395	0.188633	0.00736628	0.0918233	0.0104378	0.169845	0.00815128	0.00086185	0	0.799354	0.222851	0.250423	0.0511459	0.0496986	0	0.207296
Lamp5	0.132222	0.0130465	0.136931	0.207049	0.0110206	0.092455	0.0121538	0.0497938	0.0203132	0.00179765	0.0388095	1.40698	0.0318107	0.0774083	0.00660311	0	0.030935	0.183879
Ank1	0.00199351	0.00448841	0.0169067	0.00037604	0.00301267	0.0418893	0.00151712	0.0689192	0	0.00791765	0	0.079979	0.276665	0.0602907	0	0.00275453	0	0.00176089
Kcnab3	0.018611	0.00902665	0.0380767	0.0140616	0.00477169	0.072583	0.00130583	0.075726	0.00521768	0.0260229	0	0.0993455	0.371814	0.0966335	0.014002	0.0237723	0.0299382	0.00882274
Cort	0.000919668	0	0.00176653	0.000288503	0	0.00166068	0	0.00395907	0.000946039	0	0.00391725	0.140829	0.358652	0.0218927	0.00253794	0	0	0
Kctd8	0.0011755	0.000682929	0.00795744	0.00632181	0.000449234	0.0700081	0.00438562	0.116296	0.00144748	0.0024309	0	0.0123078	0.524177	0.157283	0.00577819	0.221241	0	0.123867
Tac1	0.00143469	0.000292591	0.00298946	0.00134675	0.00623892	0	0.00213449	0.00530642	0	0.0779924	0.00352799	0.0551169	0.52802	0	0.00173988	0	0	0.161256
Lypd6	0.00441239	0.0856197	0.0033243	0.00413011	0.043558	0.0176766	0.00327854	0.0105718	0.0366599	0.0571959	0.0167274	0.0762994	0.846776	0.000287635	0.0104261	0.00778487	0.105253	0
Crhbp	0.0014533	0.000800835	0.00119426	9.5e-05	0.00372938	0.000712849	0.00256317	0.00539651	0	0.0145777	0	0	0.708135	0	0	0	0	0.00937837
Sst	0.0112361	0.0114455	0.0526633	0.0400517	0.0149057	0.00770469	0.0325401	0.0153405	0.0243768	0.0175511	0.00270397	0.0102022	3.35463	0.0210564	0.0219662	0	0.0176654	0.00921632
Pcdhb20	0.0422327	0.0141796	0.0480285	0.0363742	0.0134556	0.0419196	0.0179493	0.0471057	0.00632984	0.0730865	0.0239305	0.0715017	0.0816225	0.198559	0.0207696	0.0115641	0.0115896	0.0198785
Adgra3	0.0212411	0.0678369	0.0119117	0.0699471	0.0138116	0.0057148	0.0556855	0.0389956	0.02962	0.0229805	0.021305	0.00202774	0.0870475	0.263089	0.0130149	0	0.0154742	0.0961077
Pcdhb5	0.0227913	0.00389735	0.0214174	0.0178083	0.0069536	0.00828851	0.00408959	0.0761983	0.0050636	0.0421195	0.019416	0.0501653	0.029006	0.203855	0	0	0.0186285	0.0181526
Npas2	0.0230627	0.047771	0.0873868	0.0184613	0.000686215	0.100472	0.00288942	0.00573478	0.0147908	0.000375389	0.0100442	0.0571828	0.0132196	0.296376	0	0	0.00751374	0.052738
Htr1b	0.00193537	0.00293287	0.112811	0.00255161	0.00331602	0.141315	0.00402881	0.0573328	0.000243673	0.00522021	0.0550208	0.00735635	0.0191928	0.320711	0	0	0.0131878	0
Adcy8	0.0351854	0.029539	0.0556613	0.00512357	0.00158218	0.0534727	0.00556121	0.0436875	0.00438983	0.0192991	0	0.0623721	0.128276	0.330163	0	0.128954	0	0.00752411
Amn	0.0465805	0.00396066	0.0220442	0.0144411	0.00118044	0.10541	0.00125125	0.0243538	0.0177555	0.0135123	0.00466074	0.00664562	0.07271	0.29556	0.00818216	0	0.0102039	0.0203353
Pbx3	0.00390695	0.00487883	0.0283632	0.00567152	0.0426458	0.034157	0.0523628	0.0968678	0.0594155	0.0255472	0.0179437	0.0241914	0.0210872	0.373688	0.0168346	0.037593	0.0997525	0
Scn4b	0.0032057	0.000227753	0.00481181	0.0565994	0	0.0383793	0.000328547	0.0017397	0	0	0.0550054	0.00123221	0.00221801	0.382158	0	0.043097	0	0.0159118
Syt2	0.00256446	0.000942692	0.00034429	0.00205855	0	0.0421193	0.00333859	0.00950194	0.00362144	0.00111664	0.000189916	0.00271488	0.173587	0.467457	0	0	0	0
Gpr88	0.000707418	0.000155138	0.00442307	0.00581209	0.0017464	0.0820503	0.00722773	0.000671289	0.00191221	0.00106378	0.00140533	0.00504193	0	0.989429	0.00782378	0	0.126973	0.00567924
Wfs1	0.0955533	0.110114	0.296573	0.0710101	0.027547	0.080012	0.0556212	0.0239984	0.0373206	0.0468942	0.0661706	0.0375401	0.0561672	2.21197	0.0518908	0.153514	0.0602893	0.229617
Ppih	0.0841571	0.040316	0.0612241	0.0490138	0.0399972	0.0700508	0.0553955	0.0583504	0.0405933	0.117789	0.0350892	0.0525537	0.0538837	0.0615625	0.237632	0.0633691	0.00723428	0.0547212
Med22	0.154825	0.0656421	0.0758449	0.0993216	0.0704904	0.0835439	0.0608513	0.0847656	0.0573436	0.134323	0.0243998	0.10587	0.136131	0.0816795	0.343672	0.112378	0.0473649	0.119927
Ppil1	0.0940968	0.0458915	0.0631121	0.073548	0.0446664	0.0445627	0.0599037	0.0811374	0.104519	0.0792781	0.0177944	0.0632927	0.0600017	0.0690892	0.221984	0.0259875	0.0412952	0.0962751
1110038B12Rik	0.0844478	0.0294914	0.0384701	0.0459506	0.0246177	0.0570218	0.0320187	0.0425431	0.0708214	0.0976419	0.029909	0.045156	0.078323	0.0726735	0.208603	0.052063	0.0505826	0.0541133
Cenpq	0.0248161	0.0934883	0.0212333	0.0180682	0.0793234	0.0338439	0.00748772	0.0504046	0.0200575	0.0965171	0.0110842	0.0254813	0.0532568	0.0214056	0.291097	0.0114916	0.018007	0.0125153
Gm8186	0.0909891	0.0418686	0.0273829	0.0270336	0.0296644	0.0320338	0.138332	0.0225348	0.0441727	0.0761201	0.1043	0.00878092	0.0145911	0.0339812	0.374635	0.12384	0.0382716	0.00407707
Ska2	0.0691475	0.0316429	0.0515436	0.0306726	0.0568191	0.0410959	0.0812699	0.132195	0.00692521	0.0733955	0.0309707	0.125777	0.0826748	0.0324881	0.272732	0.0899212	0.0739846	0.0374998
Ddx39	0.0558261	0.0312568	0.0331357	0.0364287	0.0399348	0.0363108	0.112108	0.0671608	0.0288418	0.0283525	0.07771	0.040602	0.0639585	0.0642879	0.322763	0.0397257	0.014347	0.0188469
Nudt21	0.121045	0.0907972	0.0852778	0.0731105	0.0697556	0.0908898	0.0772163	0.12007	0.0140734	0.0868138	0.0788214	0.0552156	0.0699044	0.0430606	0.348697	0.15308	0.0676496	0.0671714
Syce2	0.0254403	0.0159403	0.021498	0.0419931	0.00567533	0.0168373	0.0129624	0.0263315	0.00673643	0.0191919	0.00346987	0.0248689	0.00295271	0	0.224621	0.0520917	0.0175831	0.00800979
Rfc4	0.0252592	0.00695185	0.0123633	0.0131284	0.0502511	0.0206555	0.0338283	0.00853506	0.00198321	0.0271676	0.0228753	0.0145913	0.0189513	0.0309414	0.387921	0.0174447	0	0.0163235
Cenpk	0.00956901	0.00209874	0.0118892	0.00946262	0.0105688	0.0181159	0.00241852	0.0202428	0.000533022	0.0325256	0	0.0248954	0.000568336	0.000400905	0.327356	0.00297791	0	0.00708874
Tyms	0.020277	0.0290003	0.00647401	0.0362347	0.0052083	0.00493078	0.0236995	0.010358	0.0301398	0.0349199	0.00581382	0.00891129	0	0.0109874	0.286254	0	0.0117063	0.0358863
Gm8730	0.0545866	0.0389825	0.0206152	0.0305933	0.0802799	0.0398899	0.14738	0.00907267	0.0712633	0.0460039	0.0865964	0.011972	0.0307642	0.00501558	0.382268	0.13999	0.154874	0.0166466
Tipin	0.126882	0.113217	0.0783084	0.0676902	0.0845909	0.11741	0.100241	0.0673359	0.108845	0.115004	0.124105	0.126616	0.0971381	0.0636608	0.415999	0.107824	0.10136	0.0782683
Rpa2	0.0635709	0.0624087	0.0402936	0.0395471	0.088047	0.0477465	0.0525575	0.0289855	0.0273225	0.109406	0.0599612	0.029644	0.0153371	0.0447141	0.343406	0.115402	0.0772401	0.00536551
Snrpc	0.141732	0.103496	0.0739226	0.0637018	0.15357	0.0813219	0.170905	0.0845783	0.0561502	0.125952	0.15533	0.0922571	0.0467085	0.0573038	0.440582	0.0429299	0.158835	0.0622473
Rcor2	0.0647818	0.00861309	0.021464	0.0344311	0.00753	0.0250809	0.00159989	0.0238981	0.0209012	0.0220727	0.00550843	0.0136781	0.0102847	0.0402165	0.306717	0	0	0.0943116
H2afz	0.167966	0.0490698	0.071087	0.0873818	0.0667221	0.120338	0.141801	0.0987222	0.0444197	0.0723003	0.1269	0.10684	0.0922151	0.0914418	0.503587	0.145142	0.111878	0.0663098
Mcm2	0.0208501	0.00437731	0.00760613	0.0128714	0.0202839	0.0111397	0.0404437	0.0122263	0.0125899	0.0287178	0.00712592	0.0123699	0.00724099	0	0.255695	0.00944984	0.0397551	0.00176089
Hells	0.0389013	0.00708649	0.024433	0.0282921	0.00377259	0.0259375	0.0330354	0.0189871	0.0355756	0.0768918	0	0.0290757	0.0372102	0.0289226	0.392147	0.00490538	0.0375632	0.0310675
Snhg5	0.127595	0.0610987	0.0446766	0.0270326	0.116855	0.0311484	0.0492141	0.0348001	0.0787735	0.085053	0.0674167	0.0502581	0.0124637	0.0289321	0.378338	0.0919347	0.0168442	0.0371559
Mcm6	0.173128	0.0180389	0.0150771	0.0126117	0.0149334	0.0152371	0.0680855	0.0441046	0.0207431	0.0361435	0.0912699	0.0706476	0.0439263	0.00140146	0.401128	0.0513282	0.16558	0.0216449
Racgap1	0.0120539	0.00233192	0.00567182	0.00416959	0.00806891	0.0202895	0.00481911	0.0266369	0.00709146	0.0050634	0.00476093	0.00194842	0.0179764	0.0528406	0.310221	0.0239547	0	0.0835245
Alyref	0.124726	0.118522	0.0929046	0.0814708	0.170166	0.0788016	0.165569	0.0865019	0.0941769	0.182707	0.123288	0.0521888	0.0320719	0.0960809	0.42709	0.136513	0.0861602	0.089619
Dtymk	0.22127	0.167667	0.151923	0.169238	0.185087	0.165432	0.119694	0.151137	0.0370806	0.179415	0.234754	0.157311	0.111613	0.154742	0.574791	0.165844	0.199393	0.144391
Rrm1	0.0495162	0.0473866	0.0332843	0.0314643	0.0737433	0.0392597	0.0966066	0.0364111	0.0724067	0.094522	0.0387761	0.0334147	0.0579589	0.0362581	0.436073	0.0550003	0.0100558	0.0371943
Txnrd1	0.404233	0.122692	0.204412	0.199992	0.0785674	0.215776	0.166827	0.237546	0.162046	0.224639	0.138239	0.186007	0.202243	0.237127	0.858831	0.0691958	0.18294	0.252121
Dctpp1	0.101518	0.0377166	0.0782534	0.0584252	0.0859909	0.0565295	0.103091	0.0583292	0.0854957	0.111787	0.0678724	0.0675898	0.029632	0.12105	0.440811	0.0674034	0.010403	0.0280682
Cdk6	0.0185231	0.00187003	0.00217295	0.00696526	0.000839973	0	0.0540463	0	0.129	0.0266631	0.0767416	0	0.00171268	0	0.32544	0	0	0
Prmt1	0.339624	0.0800601	0.230394	0.248051	0.161472	0.214609	0.17391	0.343172	0.10846	0.236076	0.196376	0.281087	0.28391	0.210894	0.848328	0.257742	0.0787859	0.289312
Cks1b	0.0132283	0.0234429	0.0145415	0.0262944	0.0109396	0.00584013	0.00920187	0.00196835	0.03086	0.0317917	0.0321446	0.0112593	0.0112166	0.0191053	0.401951	0.118145	0.0836571	0.0163537
Ilf2	0.545349	0.218909	0.453147	0.424081	0.43358	0.487996	0.24593	0.546363	0.281802	0.545148	0.269889	0.530601	0.545679	0.466175	1.15203	0.531374	0.252957	0.444782
Casp3	0.056864	0.0241292	0.0137508	0.0116318	0.0125893	0.0240344	0.0367283	0.0225163	0.0354213	0.161343	0.0604822	0.0645067	0.0456707	0.00683315	0.454188	0.197657	0.0880673	0.0513522
Lig1	0.0315354	0.042584	0.0298925	0.0274782	0.0727624	0.0881126	0.0794572	0.194791	0.0257166	0.0932092	0.0264853	0.127904	0.172284	0.0511615	0.396212	0.170732	0.0247921	0.0248713
Cenpa	0.0360618	0.00260568	0.00531365	0.00471501	0.0221474	0.0154957	0.0272736	0.0330991	0.00820871	0.00110738	0.0228962	0.00887876	0.148311	0	0.346492	0.00367094	0	0.00728172
Lmnb1	0.0232075	0.0116686	0.0269559	0.0135021	0.0103086	0.0457978	0.0179975	0.0408405	0.0129906	0.051499	0.0262942	0.0191682	0.0271963	0.0426405	0.486777	0.0790942	0.00953372	0.00238333
Mex3a	0.0292195	0.00833403	0.0178157	0.0204795	0.00409508	0.0282151	0.014872	0.0651829	0.0155108	0.110299	0	0.0630014	0.0355269	0.0206439	0.354745	0.0196086	0.0288515	0.035443
Dut	0.230235	0.0748577	0.148868	0.158596	0.039705	0.124482	0.0785571	0.157511	0.0727608	0.116604	0.0252416	0.100042	0.152265	0.159509	0.621574	0.183319	0.0604702	0.0726839
Cdca7	0.00905433	0.0181469	0.00244268	0.00187742	0.00261506	0	0.0452673	0.00348584	0.0346082	0.016421	0.0119005	0.0350142	0.056645	0	0.523416	0.00463747	0	0
Anp32e	0.335508	0.351189	0.26913	0.268982	0.410322	0.236433	0.314267	0.378975	0.270347	0.408763	0.420041	0.477802	0.169979	0.317411	0.956727	0.379795	0.40237	0.265087
Cdca8	0.011892	0.00317836	0.00699864	0.0128794	0.00190418	0.0129686	0.0029072	0.00524818	0.0105551	0.00466934	0.00267403	0.00977763	0.00827499	0.00734012	0.542981	0	0	0.00963307
Mcm7	0.0302212	0.0177788	0.0182807	0.0143777	0.0373289	0.0447827	0.0459285	0.0168461	0.010388	0.103588	0.0286274	0.0255757	0.00711349	0.0126893	0.514461	0.110934	0.047008	0.00339899
Gm26735	0.00204541	0.00939783	0.0135727	0.00445806	0.00202162	0.0201313	0.00805677	0.0107914	0.0345451	0.192658	0.0205718	0.0206173	0.0243318	0.00443018	0.39094	0.0370197	0.0325266	0.00138932
Mki67	0.000534328	0	0.000527962	0.00312791	0	0.00193407	0.00158291	0	0.0127721	0	0	0	0	0	0.54939	0	0	0
Prc1	0.00291717	0.00152754	0.00241916	0.00299683	0.00271137	0.00184193	0.00364561	0.00835786	0.0569056	0	0.0187253	0.0143378	0.00609847	0	0.470044	0	0	0.00253598
Hes6	0.112686	0.102238	0.0166454	0.0193832	0.0362871	0.0776593	0.0680351	0.0778742	0.0538606	0.154171	0.0517913	0.0425787	0.0279636	0.0428115	0.786775	0.123431	0.0638957	0.0545715
Dcx	0.0364827	0.00114485	0.0412745	0.0530999	0.00922769	0.0981583	0.00661601	0.127377	0.0169234	0.071732	0.0131575	0.133714	0.113068	0.171237	0.467522	0	0.0328238	0.0417232
1190002F15Rik	0	0.000758521	0	0.00066421	0.00839616	0.00068379	0.000136684	0	0.00425799	0.00288433	0	0	0	0	0.566603	0	0	0
2700094K13Rik	0.139054	0.0949158	0.0856174	0.0874836	0.112379	0.17685	0.175331	0.198011	0.148364	0.181017	0.113585	0.187008	0.0889446	0.110256	1.03051	0.431345	0.0513443	0.0452798
Hn1	0.513014	0.0650464	0.360939	0.468091	0.040767	0.368943	0.124292	0.293084	0.233301	0.21067	0.10777	0.235369	0.308146	0.344582	1.53889	0.275755	0.0590987	0.254133
Ezh2	0.0792114	0.12262	0.0274829	0.0197781	0.115469	0.0669282	0.0576793	0.034674	0.0212897	0.313688	0.0478665	0.0863512	0.0190879	0.0400579	0.950301	0.0601283	0.00859516	0.00234201
Hnrnpab	1.00384	0.33586	0.755646	0.72515	0.59136	0.642328	0.783596	0.675312	0.654422	0.926829	0.780585	0.620781	0.471923	0.547216	2.1683	0.955355	0.507799	0.67061
2810417H13Rik	0.0022729	0.000299981	0.000790475	0.000177248	0.0026963	0	0	0	0.00601567	0.0252481	0	0	0.00185055	0	0.724553	0	0	0
Hmgn2	0.130968	0.0868068	0.0434127	0.0235982	0.193958	0.046596	0.0630966	0.0484716	0.0335177	0.106719	0.0655392	0.0315038	0.0356599	0.0324585	1.16795	0.193036	0.142858	0.0193953
Top2a	0.00127781	0	0.000736918	0.000805018	0	0.00269476	0.000715785	0	0.0105516	0.0378444	0	0	0	0	0.760154	0	0	0.00138932
Hmgb2	0.00781666	0.0641355	0.00575589	0.00672566	0.0303286	0.0049382	0.142873	0.0179044	0.0738544	0.0635317	0.075799	0.0090154	0.0256809	0.00324147	0.889633	0.0548723	0.0526301	0.00189519
Igfbpl1	0.00202966	0.000417789	0.00324872	0.00184408	0.00607044	0.0153025	0.0023039	0.00404926	0	0.00883283	0	0	0	0.00160363	1.66224	0	0	0
Pdzd2	0.195178	0.0109811	0.0257251	0.0372284	0.00235984	0.0632876	0.0560611	0.0687918	0	0.078783	0.193853	0.00838421	0.0698981	0.0580965	0	0.441228	0.0699383	0.02557
Wrap73	0.156182	0.029346	0.111524	0.123069	0.0920468	0.086599	0.0500749	0.0677976	0.0559354	0.0469265	0.0511484	0.0643048	0.0374984	0.0877913	0.121401	0.403757	0.0380091	0.0906579
Syndig1l	0.00736571	0.00223381	0.00564802	0.0142875	0	0.0148768	0.000951706	0.0918747	0.00131152	0.00247724	0	0.00484026	0.00463811	0.0162851	0	0.288497	0	0.104466
Mrap2	0.00166594	0.00078976	0.00357073	0.00245701	0	0.0173246	0	0.0694351	0	0	0	0.0473886	0.083767	0	0.00700083	0.447772	0	0
Dach1	0.0567738	0.0437253	0.0732669	0.00312913	0.00214792	0.0103804	0.0922373	0.00461966	0.0120786	0.0425451	0.0469604	0.0581	0.0151126	0	0.0306419	0.362908	0.0299939	0
Cd274	0.00376852	0.0060949	0.000608625	0.00226423	0.000254868	0	0.0217108	0.00420501	0.00664292	0	0	0.00181023	0.000703336	0.0139538	0	0.388066	0.00520248	0.0194506
Twsg1	0.137306	0.0760288	0.110516	0.112844	0.0585578	0.0665779	0.0815491	0.087461	0.113262	0.0991236	0.128847	0.066988	0.106522	0.0788793	0.0626681	0.899311	0.423537	0.211446
Ankrd35	0.0217797	0.0175855	0.032754	0.0746194	0.00737478	0.134671	0.00126457	0.051102	0.0496078	0.00844887	0	0.0183559	0.0358999	0.136727	0	0.610997	0.027318	0.0220179
Ebf3	0.000134572	0	0	0.00015141	0	0	0	0	0.0785372	0	0	0	0	0	0.00269075	0.675485	0	0
Nxph4	0.000753005	0.000176557	9.29e-05	9.73e-05	0	0.0169858	0.00054751	0.00552821	0	0	0.0524999	0	0	0	0	0.704367	0.0506847	0
Trp73	0.0028583	0.00170238	0.00195619	0.0106855	0.000982622	0.000196896	0	0	0	0	0	0	0	0	0.0215134	0.522982	0	0
Pkib	0.140074	0.00433046	0.0243712	0.093447	0.00832169	0.0249592	0.00739917	0.0915824	0.0673352	0.014188	0.0197811	0.136696	0.0707206	0.215419	0.0603995	0.830349	0.0157023	0.189579
Isoc1	0.161124	0.0911699	0.021171	0.0058522	0.0591298	0.0251113	0.109905	0.108689	0.0450568	0.156882	0.0200464	0.0866588	0.0320204	0.0694861	0.149591	0.884837	0.100992	0.0298226
Ecel1	0.000487974	0	0.00117219	0.00101333	8.28e-05	0.00267624	0	0.104338	0.00474973	0	0.000361638	0	0.00872025	0.0657053	0	0.651561	0	0.00653962
Lhx5	0	0.00124629	0	8.97e-05	0	0.00156466	0	0	0	0	0	0	0	0	0	0.641487	0	0
Lhx1os	0.000403146	0	0.00064266	0.000294523	0.000672412	0.00121663	0	0	0	0	0	0	0	0	0.0316978	1.01872	0	0
Fam159b	0.00152377	0	0.000710674	0.00932531	0.000284144	0.0177232	0	0.00463153	0	0	0	0.002022	0	0.00425439	0.0617329	0.758933	0	0
Lhx1	8.18e-05	0.00188982	0.000284688	0.000297411	0	0	0	0	0	0	0	0	0	0	0.00215218	0.974393	0	0
Nhlh2	0.00278724	0.000973969	0.00322383	0.0701497	0.00128719	0.00291518	0.00581474	0	0.0239509	0.00111664	0.00186384	0.00131241	0.00425401	0	0.113533	1.40235	0	0.0728077
Klhdc9	0.0426727	0.0358972	0.0313786	0.0127104	0.00444608	0.0398108	0.00967404	0.028471	0.00331814	0.00604838	0.0126623	0.0310584	0.0481738	0.0213638	0.0256184	0.00465197	0.0182353	0.0658242
Znrd1as	0.0480889	0.0573164	0.0265544	0.0219466	0.0280889	0.0283099	0.0345813	0.0343394	0.0627418	0.0393707	0.0614307	0.0153769	0.0246666	0.0150813	0.0156358	0.0390609	0.0508981	0.0296262
8430429K09Rik	0.0753964	0.0238024	0.0554373	0.0613884	0.0235649	0.0689811	0.0319868	0.0731872	0.00659873	0.0321059	0.0132551	0.0559549	0.0769715	0.0583728	0.0138245	0.0364127	0.0373292	0.0916334
Gatb	0.0928391	0.0361518	0.0737927	0.0791839	0.0433777	0.0957284	0.0217	0.0414184	0.112013	0.0264002	0.0168895	0.0720803	0.047509	0.100592	0.0228909	0.0370227	0.0669667	0.0691606
Slc2a12	0.0349749	0.0256829	0.0142827	0.0218551	0.00316186	0.0127069	0.021705	0.0219416	0.00365956	0.0376797	0.00382111	0.0110947	0.00380889	0.012691	0.0253668	0	0.0764054	0.0183386
2810402E24Rik	0.050184	0.0502889	0.0236601	0.026193	0.0221152	0.0160769	0.0648735	0.0253816	0.0234329	0.0637391	0.0608152	0.00209843	0.0172122	0.00604845	0.0289259	0.00373358	0.00944164	0.0294568
Nubpl	0.0312398	0.0288534	0.0251548	0.0248385	0.0100394	0.0133727	0.0620595	0.0195159	0.0278209	0.0156583	0.0237156	0.0156641	0.0137794	0.0336456	0.0178646	0.00648599	0.0177555	0.028431
Tmem231	0.0530625	0.0146764	0.0355357	0.023507	0.0035407	0.0375894	0.0157641	0.0256602	0.0276189	0.0158831	0.0191856	0.0269116	0.0241207	0.0472499	0.0256261	0.0219908	0.0101815	0.017608
Rp2h	0.034596	0.061042	0.0549713	0.0495067	0.0521414	0.0270304	0.0414053	0.033939	0.170358	0.0554505	0.053606	0.0554973	0.0440307	0.0451901	0.135247	0.105386	0.00836911	0.0379708
Lyrm2	0.184113	0.140121	0.116779	0.0970615	0.167232	0.140467	0.175081	0.158564	0.0654589	0.127622	0.0599443	0.123014	0.0600483	0.0643132	0.210849	0.175836	0.198932	0.0933209
Iqce	0.0491096	0.0487346	0.0616768	0.0466079	0.0221861	0.0596573	0.0295152	0.0662221	0.0419687	0.0322123	0.0658775	0.0523307	0.0635972	0.0643823	0.0305784	0.0386494	0.0279019	0.0706472
Adck4	0.028297	0.0332904	0.0387176	0.0290654	0.0131727	0.0298777	0.00850793	0.0152717	0.0204959	0.0280998	0.00146412	0.0255658	0.0103897	0.0340862	0.00193382	0.0135839	0.0203303	0.0349993
Pbx4	0.0663634	0.0147368	0.102472	0.0610367	0.0102658	0.10528	0.00447122	0.0183697	0.00474895	0.0563282	0.00123757	0.0591189	0.0583379	0.093351	0.027891	0.0608804	0.0102039	0.0584094
Ppm1m	0.0184293	0.0710626	0.0312409	0.0238609	0.0375343	0.063615	0.0951505	0.0225069	0.0509079	0.0291236	0.0850787	0.018014	0.0706149	0.109194	0.0292744	0.0039191	0.106772	0.0906141
Tbc1d31	0.0336278	0.0186516	0.0179931	0.0182908	0.0120833	0.00825999	0.011925	0.0314802	0.0324664	0.0180659	0.00791046	0.0173395	0.0408175	0.0409608	0.0837733	0	0.00828101	0.0157948
Cnot10	0.138826	0.0687835	0.155114	0.128008	0.0943921	0.139864	0.0688927	0.117506	0.049635	0.165745	0.0800553	0.129085	0.107406	0.156343	0.128063	0.0857593	0.0473002	0.10569
Wdr92	0.0876618	0.0321332	0.0391238	0.0463603	0.0402494	0.0323762	0.0543267	0.0295159	0.0724648	0.0625873	0.065003	0.0621018	0.0531815	0.0490619	0.0964635	0.11992	0.0665403	0.0394205
Zfp423	0.0255666	0.0201051	0.0283567	0.016671	0.00189561	0.00631128	0.0470623	0.0155981	0	0.0193606	0.0115322	0.00105015	0.00559749	0	0.0250051	0	0.0530505	0.0634705
Fbxw9	0.0369314	0.0225571	0.0402534	0.0576386	0.0285715	0.0371005	0.0308801	0.0486188	0.0167624	0.0683563	0.0316535	0.0681534	0.0368793	0.0216837	0.0518122	0.0281091	0.0265068	0.0616808
Parn	0.0929027	0.049699	0.100514	0.106495	0.0581984	0.0886294	0.0498742	0.0587449	0.0680441	0.0619612	0.0362916	0.134002	0.0708664	0.0740891	0.0845371	0.0412291	0.0941352	0.129146
Dleu2	0.0521351	0.0398254	0.0334764	0.0430767	0.0495012	0.0512412	0.056325	0.0382555	0.0886279	0.0107043	0.0654194	0.0456082	0.0528018	0.059538	0.0831439	0.00656385	0.0155663	0.0466115
Thap3	0.121898	0.0925422	0.0761809	0.0624008	0.103552	0.107324	0.113673	0.109372	0.0307168	0.106223	0.0742465	0.0754154	0.0715665	0.0854815	0.100812	0.0566228	0.101509	0.12174
1700030J22Rik	0.0150255	0.00152132	0.0390111	0.0416313	0.00256944	0.026128	0.000391503	0.0303295	0.00406153	0.0229557	0.00863785	0.020926	0.0290843	0.0334373	0.00218871	0	0	0.0512129
Enkd1	0.0423545	0.0247028	0.0420609	0.0236538	0.00459115	0.0366387	0.00847221	0.0220391	0.0122232	0.0446249	0.00294314	0.0176515	0.0256826	0.0540806	0.0443135	0.0920536	0.0109936	0.0695528
Glt8d1	0.0747134	0.073971	0.0693694	0.0599888	0.058873	0.0499643	0.0838868	0.0788726	0.072162	0.0688905	0.0689597	0.0810126	0.135016	0.0563789	0.13964	0.0401785	0.140787	0.130337
Ccdc88c	0.0183937	0.0377856	0.0961346	0.0287345	0.00438208	0.0432698	0.00599801	0.0116574	0	0.046176	0.00542279	0.0183236	0.035806	0.0876173	0.0472881	0.0182358	0.031875	0.0105781
Tmem106c	0.0744485	0.0781449	0.0539893	0.0860575	0.0726551	0.110324	0.0563519	0.0789854	0.0454549	0.0255266	0.0930598	0.0637096	0.0808168	0.0558558	0.165838	0.144179	0.0450888	0.130073
Agbl3	0.0266598	0.0492563	0.0269503	0.0237393	0.0302955	0.0189038	0.0301093	0.0438863	0.0307123	0.0206199	0.0195651	0.0481245	0.0386418	0.0353357	0.0541017	0.0211066	0.0269581	0.0163235
Ccdc157	0.00635128	0.0347065	0.0122413	0.0211943	0.0061171	0.0281891	0.027904	0.0178896	0.0138871	0.0120372	0.00762812	0.0497277	0.0454556	0.0139657	0	0.0579013	0.0256255	0.0429848
D330023K18Rik	0.0319474	0.0945728	0.0281028	0.0222817	0.0390128	0.0571384	0.0672776	0.0385099	0.0110013	0.0451459	0.0491985	0.0387812	0.0231101	0.00489018	0.022031	0.0629625	0.0159944	0.00681758
Psmd9	0.160489	0.113845	0.102014	0.12026	0.170414	0.13041	0.119663	0.133337	0.0308564	0.156167	0.0854656	0.102352	0.0994741	0.0949654	0.0739243	0.0992204	0.166198	0.16201
5430403G16Rik	0.0391982	0.0171791	0.0194112	0.00804972	0.0064441	0.0238617	0.0218869	0.0459576	0.0170608	0.0357482	0.0189003	0.0145225	0.0139368	0.0202864	0.0590614	0	0.0237337	0.0104391
Fbxo16	0.0619869	0.00350516	0.0577283	0.0265688	0.00481239	0.0490542	0.00603255	0.0396463	0.014499	0.0190409	0.0172242	0.0338686	0.063329	0.0196667	0.0196399	0.00924374	0.0449147	0.0476215
Rmst	0.00346672	0.0504072	0.00173183	0.000459481	0.000583765	0.0775703	0.00399127	0.00311457	0	0	0.00265416	0.00643818	0.00461664	0.0787482	0.00760975	0	0	0
Lekr1	0.0205334	0.0237893	0.0411876	0.0370013	0.00939111	0.0203574	0.0181708	0.0287392	0.00642521	0.0242234	0.0183175	0.0608107	0.0900254	0.0827088	0.0185318	0.00955213	0	0.06859
Tulp3	0.0335571	0.0753522	0.0276409	0.0337526	0.0166627	0.0172778	0.030343	0.0264818	0.00396034	0.0115289	0.0439887	0.0358746	0.0482619	0.0412805	0.0197011	0.0254145	0.114406	0.0317175
Slc35d1	0.0360893	0.13933	0.0412684	0.0354164	0.0144705	0.0388021	0.0249681	0.0435525	0.0383171	0.0733551	0.0436114	0.0533545	0.0338235	0.0840842	0.0117641	0.0026353	0.025177	0.115626
Pard3b	0.0344396	0.0373521	0.00191764	0.0054122	0.010184	0.0099666	0.0632737	0.0324063	0.0306386	0.0399608	0.0721703	0.0604288	0.0736075	0.00721643	0.00867633	0.00448039	0.056708	0.0119806
Cep112	0.0354395	0.0181177	0.0345861	0.0185432	0.00403178	0.030812	0.0518844	0.0011697	0.0104864	0.00825323	0.0340466	0.0099114	0.0427911	0.0274397	0.0669411	0.0780567	0.0859947	0.0105664
Me2	0.117671	0.031524	0.0892902	0.0932121	0.125868	0.0853565	0.0764314	0.0713778	0.068352	0.0941309	0.0252368	0.0523345	0.0582268	0.0831638	0.129338	0.0343011	0.130945	0.0770289
Uhrf1bp1	0.0243475	0.0174971	0.0121327	0.00777159	0.0118631	0.020177	0.0136143	0.0378802	0.0293373	0.00849841	0.0141141	0.0395712	0.0290365	0.0340507	0.0020124	0.00464791	0.0134509	0.00511705
Wdpcp	0.0291816	0.0177487	0.0410696	0.0323289	0.0152438	0.0273726	0.0109249	0.0122404	0.016755	0.021303	0.0508246	0.0183133	0.0151496	0.0167946	0.0246521	0.017983	0.0130608	0.0152898
Rwdd3	0.164899	0.0187261	0.0326504	0.0885505	0.0227087	0.0188626	0.00672071	0.0768155	0.0379433	0.0437268	0.00237198	0.0441525	0.0234413	0.0227207	0.0188774	0	0.031875	0.0756771
Trappc6a	0.0932363	0.0822726	0.0372998	0.0353749	0.0810224	0.0371524	0.0971675	0.0378262	0.0814697	0.0357233	0.0882772	0.0425126	0.0402841	0.0327636	0.0671009	0.0635242	0.0723856	0.0209028
Srl	0.0218317	0.00661016	0.0141479	0.0232877	0.00309012	0.00238468	0.000916242	0.00428669	0.00465667	0.00571094	0.0195482	0.00323291	0.0312077	0.000590715	0.0198518	0	0.0630237	0.0454801
Nkapl	0.0259825	0.00365761	0.0119302	0.0150381	0.0145425	0.020571	0.0233767	0.00839242	0.0360074	0.00935643	0.010338	0.024794	0.0169513	0.0115844	0.0017448	0.0695926	0.0332583	0.0356783
Mfsd7b	0.0375513	0.0154383	0.0295526	0.0364388	0.0208254	0.0334211	0.0327442	0.0533824	0.0389537	0.0189262	0.0202145	0.0253324	0.0664159	0.0376061	0.0417923	0.0178084	0.0348152	0.0464352
Cep164	0.0549691	0.0237472	0.0731308	0.0575799	0.0226711	0.0316353	0.0687321	0.0799135	0.0151728	0.0290378	0.0264032	0.0781511	0.0664376	0.0945871	0.037555	0.0168404	0.0821028	0.0639463
Taf1a	0.0446508	0.0225909	0.0367714	0.0362205	0.0193674	0.0360454	0.0310587	0.0291141	0.0193857	0.0195394	0.0742165	0.0384137	0.0219477	0.0761888	0.0465669	0.0311366	0	0.0789846
Scrn2	0.0113703	0.0615767	0.00893047	0.00703134	0.0353041	0.0145234	0.0277463	0.00663197	0.0077568	0.0298536	0.0214607	0.0124599	0.0143327	0.0137414	0.0806635	0.00750319	0.0179039	0.0107426
Grk4	0.022097	0.025079	0.0202725	0.0178404	0.0115425	0.00935335	0.0436513	0.00684307	0.0106074	0.0259415	0.0705001	0.011239	0.00140165	0.0257789	0.00870238	0.00570622	0.0171343	0.0194421
Cep41	0.0479028	0.0262117	0.0329348	0.0196164	0.0235304	0.0262705	0.0282942	0.0280401	0.0160842	0.0187461	0.00476093	0.0157883	0.0218675	0.0154774	0.0331178	0.00380445	0.00744117	0.0138797
Rdh5	0.000780838	0.0426474	0.000360081	0.00676382	0.00244201	0.00256963	0.00579326	0	0	0.00121468	0.0957095	0.00105015	0.00114139	0.00382556	0.120926	0	0.0192895	0.0258056
2310039H08Rik	0.0872761	0.0929051	0.0362195	0.0392729	0.0643766	0.0307901	0.13149	0.0351017	0.0521481	0.146477	0.120138	0.0382067	0.0215255	0.0177629	0.0834358	0.147458	0.0918069	0.0146854
Spag1	0.0445551	0.0862157	0.0261755	0.0249174	0.00826433	0.0216975	0.00810855	0.0242299	0.00710205	0.0251951	0.0259696	0.0290569	0.0529541	0.076411	0	0.00771177	0	0.0438295
Rab36	0.0848487	0.0451772	0.0752049	0.054156	0.00641758	0.0690785	0.00751148	0.0557823	0.000248942	0.0296054	0.0211747	0.0639296	0.081755	0.0410695	0	0.125883	0.0416072	0.108999
Tchp	0.0496883	0.0423786	0.0315062	0.0348408	0.0265699	0.040669	0.0453418	0.0303295	0.0241392	0.038857	0.0665686	0.0408066	0.050125	0.0359941	0.0347566	0.104767	0.0119682	0.0779668
Rcc2	0.253122	0.0472547	0.268036	0.212693	0.0161106	0.16642	0.0747718	0.10121	0.103511	0.0836304	0.123243	0.0833204	0.105244	0.212847	0.139232	0.0698308	0.0615041	0.206338
2310015A10Rik	0.0085931	0.0435396	0.00676472	0.0103995	0.0795242	0.00716067	0.0238194	0.0167309	0.00113641	0.0269607	0.0548034	0.00656155	0.0250999	0.0103734	0	0.0101466	0.0230337	0
2700046G09Rik	0.0153594	0.0171094	0.0101533	0.0134259	0.0207747	0.0164804	0.0058888	0.0150444	0.00100121	0.0140357	0.000806673	0.033131	0.0220822	0.0297486	0.028574	0	0.0115913	0.0107916
Mok	0.0351646	0.0216911	0.0411204	0.0315447	0.00498617	0.0357025	0.0101705	0.0286697	0	0.0338911	0	0.0123852	0.0286146	0.0191635	0.0539183	0.00799934	0.00138746	0.053702
Uvssa	0.0717391	0.0564428	0.0648973	0.0550298	0.04493	0.0666495	0.134891	0.059608	0.0879518	0.115286	0.0669226	0.0718511	0.111782	0.0684905	0.0638118	0.0848347	0.0280909	0.118333
Fam229b	0.0591819	0.0723486	0.0488773	0.0407999	0.0461861	0.0716187	0.0163559	0.0231828	0.0134023	0.0414529	0.0141917	0.0505533	0.0800506	0.0570297	0.0400371	0.0279581	0.0195813	0.0833036
Atad5	0.0522454	0.0253786	0.0332113	0.0327301	0.0186835	0.0605242	0.025807	0.0510996	0.00713162	0.0347565	0.0407731	0.05774	0.045663	0.0505248	0.111406	0.12317	0.024261	0.0736018
Spata6	0	0.0146062	0.0109692	0.00257139	0.0273547	0.00378616	0.123373	0.00140448	0.0142776	0.0349424	0.0992125	0.00151725	0.019182	0	0.0319051	0.120178	0.0357643	0.00476145
Traf3ip1	0.0912642	0.0327544	0.0935831	0.103215	0.0364709	0.117509	0.0716666	0.110266	0.0466194	0.0421679	0.0180429	0.0728144	0.167045	0.147515	0.0488557	0.0838736	0.0427734	0.0881284
Ttc9	0.0175938	0.00218831	0.0630451	0.00183349	0.0940363	0.0669086	0.00759468	0.0398102	0.0198749	0.0132445	0	0.0393893	0.0860793	0.0644579	0.0332317	0.0930837	0	0.010068
Otud1	0.0332218	0.0507694	0.0578299	0.0254088	0.0278678	0.0859014	0.0766843	0.024689	0.0309521	0.0211552	0.026188	0.0352369	0.0604345	0.0418004	0.0203553	0.012869	0.115767	0.0696314
Cc2d2a	0.147096	0.0924363	0.0861741	0.103574	0.0493346	0.0535014	0.0330531	0.055666	0.0151836	0.112448	0.11464	0.0773689	0.0802141	0.108152	0.0972946	0.128607	0.0660128	0.147839
Gas2l1	0.14636	0.0490521	0.113353	0.147121	0.0345246	0.0794172	0.0841314	0.0550852	0.0866783	0.0522184	0.0383719	0.044364	0.136212	0.0983129	0.0059757	0.00490538	0.0540543	0.139618
Tmem216	0.0519176	0.0464185	0.0328862	0.0351632	0.0285093	0.0693295	0.0427785	0.0575292	0.0182009	0.0631609	0.0410641	0.0451205	0.0447076	0.106162	0.031031	0.0207446	0.048079	0.101775
Wdr19	0.0625546	0.0215653	0.0545011	0.0623313	0.0247918	0.0522441	0.0173618	0.0712788	0.0077171	0.00704259	0.00630578	0.0534613	0.0834851	0.0781766	0.0168916	0.0179378	0.00669822	0.0844705
Naf1	0.13125	0.101859	0.081164	0.0768192	0.104311	0.0858584	0.0676839	0.171928	0.028095	0.105676	0.137576	0.0822729	0.0870721	0.123927	0.0770958	0.0274491	0.0494896	0.122521
Mipep	0.137953	0.0403235	0.104745	0.116687	0.0226896	0.0573908	0.0648169	0.0640377	0.0533752	0.0675627	0.0282771	0.0587199	0.0365965	0.109247	0.130318	0.056629	0.0356967	0.117679
Ift172	0.0487373	0.0281108	0.107936	0.0871488	0.0195382	0.0814323	0.0753536	0.0655312	0.0130121	0.0462301	0.00791997	0.0944143	0.0622797	0.0968691	0.00450367	0.0263735	0.00316802	0.134826
Dchs1	0.00683726	0.0579349	0.0073203	0.00459814	0.00633512	0.00871609	0.0172101	0.0327312	0	0.0285055	0.0295832	0.0152605	0.0554233	0.0111771	0.100083	0.0782775	0.0552036	0.0429478
Dyx1c1	0.0140502	0.0105714	0.0162977	0.0160334	0.000844797	0.0103035	0.00315433	0.0131249	0.0425072	0.0027757	0.00132567	0.00131241	0.0176679	0.0108417	0.00158826	0.0106626	0.116485	0.00332011
1700037C18Rik	0.0155423	0.0193274	0.0280888	0.0265474	0.0180881	0.020192	0.0143775	0.0192316	0.0012215	0.0126062	0.00908305	0.0222397	0.0360535	0.0399836	0.0341282	0.0130811	0.00907098	0.0291659
Fat1	0.0159594	0.122182	0.0186702	0.00976285	0.0406323	0.00602762	0.0104577	0.0158316	0.00235591	0.0757629	0.0410508	0.0779286	0.0274468	0.00124548	0.0307349	0.0133851	0.0367655	0.0124745
Celsr1	0.00254059	0.0586843	0.000102656	0.000607423	0	0.000625491	0.00284573	0	0.0737404	0	0	0	0	0	0.0378353	0	0	0
Elmod3	0.0565382	0.112363	0.0425097	0.0499746	0.0227501	0.0458252	0.0497425	0.038282	0.0146743	0.0334102	0.0264271	0.0341587	0.0539069	0.0667126	0.0144836	0.0660194	0.0363447	0.0462388
Cfap74	0.0297119	0.0125221	0.0226808	0.0165893	0.00123247	0.0145868	0.00552719	0.010257	0.0610268	0.00950723	0.00476093	0.0282952	0.0167938	0.0227663	0.00317378	0.0283008	0	0
Spice1	0.102531	0.0475715	0.0878771	0.0421862	0.0862659	0.0815576	0.117369	0.0417199	0.00513376	0.0532312	0.0647024	0.0487792	0.028008	0.111682	0.0870302	0.0755413	0.0783202	0.0963127
Plod2	0.0352349	0.0289699	0.00837729	0.00932305	0.00551765	0.0130164	0.0676719	0.0301805	0.000289183	0.108147	0.018494	0.0234033	0.00652758	0.0205149	0.0329833	0.00947236	0.0349361	0.0951145
0610009L18Rik	0.0913608	0.114017	0.0459507	0.0347391	0.0544255	0.0369805	0.0354578	0.0442486	0.0809385	0.0792493	0.085521	0.0475955	0.0253656	0.0274845	0.0542726	0.0242282	0.0737653	0.0172936
Gas8	0.0828584	0.0344704	0.0808487	0.0736352	0.0504013	0.0864451	0.0475714	0.0569211	0.00683817	0.0491254	0.0502752	0.0661637	0.0557699	0.0563234	0.146195	0.118911	0.0330702	0.0699696
Ccdc122	0.0312548	0.0843001	0.0220852	0.0470619	0.00188576	0.0143473	0.0258159	0.00234747	0.0131228	0.00248357	0.0286803	0.0471244	0.0192296	0.0497612	0.0272061	0.0173958	0.0165007	0.0774444
Tmem67	0.02817	0.0329447	0.0409112	0.0217002	0.00514395	0.0395374	0.0323949	0.0220354	0.00145964	0.00690343	0.00668413	0.0527409	0.015408	0.0487918	0.00570951	0.029426	0.0149206	0.0261704
Ino80b	0.130207	0.0718605	0.136045	0.0928196	0.133268	0.12561	0.119877	0.11118	0.0778075	0.124527	0.0387472	0.137533	0.0660179	0.139371	0.119272	0.0550053	0.0884043	0.157141
Wrn	0.0505445	0.0257094	0.0416272	0.0460924	0.0318424	0.0707149	0.0740789	0.0512249	0.0197221	0.0326639	0.0397458	0.0582377	0.037569	0.0612067	0.0197758	0.0275547	0.151935	0.0313437
Gsr	0.130081	0.0955885	0.0849885	0.164015	0.107525	0.146162	0.136664	0.0990957	0.115369	0.0943469	0.0607891	0.152393	0.0754646	0.0958138	0.125588	0.0329299	0.126591	0.175872
Hist1h4i	0.0356585	0.0526285	0.00436316	0.00559757	0.00452387	0.00557722	0.00814007	0.00281887	0.00133262	0.000310183	0.00542279	0	0.0159678	0	0.064751	0.0115378	0.035081	0.0040457
Acot6	0.0303983	0.0290587	0.0223237	0.0277038	0.0300989	0.0116422	0.00864526	0.0148148	0	0.010163	0.0135673	0.0214783	0.0235223	0.0060599	0.00378363	0	0.0148759	0.0252438
Taco1os	0.00311443	0.0390915	0.00417532	0.0099223	0.0123251	0.00581326	0.00763921	0.0200283	0.0109808	0.0316285	0.0076299	0.016557	0.0112867	0.0128711	0.0238596	0.0483237	0.0355474	0.0259299
Ccs	0.113437	0.188484	0.0571883	0.0679799	0.152194	0.05333	0.201228	0.0413235	0.0995004	0.122607	0.14124	0.0615982	0.0539125	0.0938734	0.0622924	0.154875	0.117872	0.0232955
Galk1	0.0550131	0.0635763	0.0438189	0.0248649	0.122395	0.0572242	0.0980106	0.03557	0.0730378	0.0991662	0.139151	0.0270271	0.0125807	0.0628565	0.0680296	0.0304556	0.128033	0.0375457
2010001A14Rik	0.00527306	0.0594019	0.00715809	0.00839164	0.0510106	0.0052507	0.0201447	0.00360733	0.0158325	0.0413286	0.0542537	0.00729997	0.0429276	0.0332724	0.0311287	0	0	0.00429428
Ruvbl2	0.0517466	0.0344429	0.0577095	0.0488086	0.0414059	0.0470746	0.0641728	0.0412055	0.0421832	0.0928843	0.044898	0.0584376	0.0355628	0.0498525	0.129078	0.0214825	0.0162633	0.080124
Wdr31	0.0422728	0.0136214	0.0352309	0.026952	0.00962111	0.0217464	0.00971456	0.0191074	0	0.0102277	0.00386762	0.00264797	0.017998	0.0418841	0.0313721	0.0464181	0.0236349	0.0151922
1700029J07Rik	0.00903459	0.0117585	0.0154406	0.00455382	0.00619242	0.00547459	0.0204116	0.0076884	0.00322632	0.0112233	0.0194252	0.00505746	0.00158809	0.00579498	0.0110567	0.00300737	0.0154237	0.0167897
Endog	0.134263	0.17654	0.11899	0.114991	0.0624138	0.113832	0.104593	0.12372	0.0466957	0.0511286	0.104721	0.0793048	0.119493	0.0930244	0.0214721	0.174166	0.0561758	0.0962863
1700084C01Rik	9.95e-05	0.186681	0.000449248	0.000285079	0.00199011	0.00568022	0.0173408	0	0.0210145	0.000310183	0.00854206	0.00257926	0	0.00118346	0	0.00784642	0	0
2310010J17Rik	0.0450731	0.091438	0.0230696	0.0196848	0.0932296	0.0338301	0.0593469	0.0216451	0.0341827	0.0522118	0.0738332	0.0350768	0.0129064	0.0164636	0.012849	0.0567942	0.0971479	0.0068115
Ankrd42	0.0363714	0.0106711	0.0634457	0.0467688	0.00234438	0.0621547	0.0133792	0.0591601	0	0.00269933	0.000489519	0.107039	0.0394485	0.0744601	0.0147416	0.00464791	0	0.0593167
Mr1	0.00236049	0.0780809	0.00211477	0.00209684	0.0121855	0.00392319	0.0652825	0	0.0353402	0.00811758	0.0754098	0	0.00135535	0.0219165	0.0195434	0.00451299	0.142183	0
Akr1b10	0.00395	0.187061	0.0555439	0.101834	0.00463862	0.00679209	0.0228288	0.0533845	0.109956	0.0549316	0.192266	0.02863	0.158902	0.0498875	0.0115771	0.0441555	0.109258	0.117812
4430402I18Rik	0.0406925	0.0095534	0.0368114	0.0283795	0.00566783	0.0215517	0.0266041	0.0102099	0.00101093	0.0475694	0.0229459	0.0459179	0.0250037	0.00279537	0.0159425	0	0.034789	0.0263269
Scube3	0.000697361	0.000189918	0.00250293	0.00339259	0	0.00522197	0.00196677	0.0047511	0	0.000153131	0	0.0156113	0	0.00438084	0	0.158303	0.0149195	0.00168444
Acot5	0.137386	0.00141158	0.0315411	0.0354904	0.00109362	0.0189131	0.00171688	0.000635042	0	0.00275415	0.000946304	0	0.0174097	0.0113476	0	0	0.0108544	0.0055173
Slc22a4	0.0133485	0.0637267	0.0064982	0.0204872	0	0.0294084	0.00695069	0.0105247	0.00123094	0.029111	0.00261988	0.00205908	0.0254084	0.0191471	0.00764878	0	0.0857775	0.0377504
Elmod2	0.0543988	0.0606755	0.042656	0.0568539	0.0490118	0.0417581	0.0489999	0.0612845	0.0347306	0.0547667	0.0344824	0.0558232	0.07155	0.0506202	0.0170726	0.0116186	0.0440627	0.06112
Hrasls	0.001412	0.00155037	0.0794732	0.0793103	0.00151363	0.0532851	0.00179752	0.0424423	0	0.0654632	0.00663481	0.0552095	0.161363	0.0755853	0	0.0050491	0.0115913	0.122502
Chaf1a	0.0258801	0.00993687	0.0257964	0.0250411	0.0195691	0.023558	0.013938	0.0109814	0.00254446	0.0150023	0.0292624	0.0194203	0.0141594	0.00436052	0.174546	0.0381081	0	0.066932
Odf2l	0.0586913	0.0504339	0.0717436	0.0568389	0.0525533	0.076473	0.0375008	0.061809	0.0185137	0.0459484	0.0363411	0.0824238	0.0649233	0.0928291	0.0577706	0.0575161	0.0743165	0.0909479
Ccdc151	0.0170143	0.00369968	0.0197772	0.0137587	0.000310807	0.0251399	0.00133575	0.0103553	0.000248654	0.000303986	0.00476093	0.00591264	0.00834873	0.0401109	0.0360203	0.00989694	0	0.00186573
Myo7a	0.012256	0.00384157	0.0194106	0.0192366	0.00119612	0.0182875	0.000702537	0.0159145	0.0439382	0.00541586	0	0.02914	0.0276262	0.0313524	0.00553734	0	0	0.0302201
BC026585	0.00118859	0.0678035	0.00151108	0	0.0194268	0.000641563	0.00212237	0	0.0139873	0.00728611	0.00146313	0	0.00371521	0	0	0	0.00323241	0
Plcb3	0.00363019	0.111665	0.00289512	0.00277451	0.00344913	0.0011265	0.120785	0.00908414	0.147809	0.0370868	0.0958214	0	0.00201611	0.00590946	0.0107539	0.0329139	0.053129	0.00193079
Abhd14a	0.116234	0.167293	0.12714	0.109177	0.145466	0.168614	0.0407216	0.0866411	0.0553189	0.105463	0.142075	0.0949486	0.101085	0.245242	0.163337	0.170762	0.239487	0.120992
Ptgr1	0.0726952	0.0128517	0.000826323	0.0243105	0.00397697	0.000229382	0.00815017	0.00420493	0.0572033	0.0070495	0.0977961	0.00953584	0	0	0.00948141	0	0.0515449	0.0289316
Tctex1d2	0.210837	0.0617376	0.111145	0.0997832	0.0760034	0.129003	0.0731796	0.136941	0.0971215	0.0943276	0.133964	0.1268	0.152233	0.145314	0.192372	0.0908676	0.16539	0.125802
Zfp703	0.0071109	0.141481	0.0604741	0.0355433	0.00647404	0.0526735	0.0371166	0.0236237	0.186784	0.0696414	0.195979	0.0130983	0.0403105	0.0859549	0.048031	0	0.0438266	0.0821152
Creld2	0.0995817	0.102235	0.0826977	0.0660572	0.0803213	0.0742231	0.162786	0.0741812	0.164777	0.189067	0.109308	0.0371031	0.0732702	0.0809921	0.108999	0.0546197	0.2199	0.0744943
Ccdc114	0.000547647	0.0124169	0.00455866	0.00027845	0.00549544	0.000340791	0.00477858	0.00147189	0	0.0361	0.00175748	0.0389531	0	0.000346271	0.00920003	0.00752048	0.124672	0.00628751
Lpin1	0.0788371	0.134118	0.0628171	0.0800505	0.0734963	0.10228	0.0948154	0.14048	0.176611	0.0755427	0.0584209	0.0975484	0.143245	0.187416	0.0872145	0.231731	0.136322	0.0420005
A430018G15Rik	0.0211745	0.0160939	0.0183992	0.0156584	0.0127388	0.0209456	0.0230186	0.0301412	0.0154321	0	0.0194759	0.0386712	0.0344693	0.0424353	0.00113859	0.0878908	0.0157771	0.0231242
Fam13a	0.140658	0.0384969	0.0904403	0.13504	0.00853442	0.0920837	0.0708352	0.0520565	0.0226845	0.0715079	0.0408786	0.100528	0.0845157	0.115486	0	0	0.0637299	0.0865736
Tango6	0.0205862	0.0067757	0.0259865	0.0291401	0.00498244	0.0158679	0.0150904	0.0136677	0.00689901	0.00474248	0.00964104	0.00308404	0.0168476	0.0214849	0.0196414	0.0141016	0	0.0154754
Bag2	0.0359327	0.0211853	0.0327526	0.0454695	0.00513451	0.0320885	0.0426356	0.0609249	0.00119911	0.019071	0.0379058	0.031468	0.100712	0.0833517	0.025926	0.147982	0	0.0466144
2610301B20Rik	0.278508	0.142237	0.22218	0.246902	0.0994159	0.200083	0.0886066	0.135596	0.0816864	0.120685	0.0527054	0.209322	0.203796	0.245605	0.174953	0.117691	0.103807	0.301353
Acyp1	0.310855	0.111902	0.189806	0.240617	0.121117	0.241012	0.104639	0.222639	0.0751553	0.144085	0.134761	0.279812	0.208706	0.205532	0.189667	0.150054	0.223231	0.188315
Arl13b	0.0846334	0.0786697	0.0813013	0.0629445	0.147224	0.10936	0.183873	0.0624212	0.0222419	0.0544859	0.100452	0.0786255	0.0710568	0.107674	0.0959739	0.0756517	0.0693122	0.102472
Rpgr	0.0937207	0.0388707	0.144087	0.10707	0.0172262	0.10916	0.00542138	0.131138	0.124349	0.0252871	0.0219623	0.0939868	0.118193	0.155582	0.0429203	0.0168657	0.0108544	0.122367
Pawr	0.00132361	0.031816	0.00433021	0.0040745	0.0038629	0.000969946	0.0195934	0.00675157	0	0.0111064	0.11027	0.0264637	0	0.0180034	0.0062293	0	0.0307179	0.0058576
Cd55	0.013327	0.0013207	0.0343633	0.0275892	0.00310712	0.0213598	0.00774928	0.0216186	0.0358049	0.0208093	0.00899647	0.0162779	0.0383079	0.0354844	0	0.00218189	0.0269519	0.0255554
Wdr35	0.18286	0.0331304	0.183835	0.175556	0.011044	0.181673	0.0377611	0.165623	0.00890052	0.0357945	0.0436611	0.110488	0.141151	0.206886	0.0441206	0.172878	0.0718629	0.262031
Ulk4	0.0217402	0.00825321	0.0344554	0.0212096	0.00347424	0.024463	0.0129914	0.0152101	0.0270633	0.0141221	0	0.0182386	0.00218959	0.00907468	0.00211705	0.00686523	0	0.0344168
Cntrl	0.046749	0.054362	0.0530519	0.0411912	0.102213	0.0634289	0.12372	0.0651557	0.104271	0.0818715	0.0300872	0.033599	0.0237566	0.0694071	0.086157	0.00993254	0.131299	0.0648694
1700003E16Rik	0.0271291	0.00466731	0.050181	0.0340506	0.00213116	0.0614102	0.00597825	0.0262642	0.0192912	0.00416129	0.00462611	0.0124591	0.0232353	0.0359756	0.0021396	0.0250973	0	0.0825521
RP23-132D7.4	0.00202466	0.000495358	0	0.000185084	0.0270426	0	0.000435899	0	0	0	0	0	0	0	0	0	0	0
Saxo2	0.0997626	0.0139724	0.0696953	0.046939	0.0558686	0.0786238	0.0178674	0.0770704	0.0460223	0.0327924	0.00323478	0.108803	0.0496223	0.0655843	0.0112762	0.0157004	0.00497814	0.0640129
Akip1	0.0171201	0.0323962	0.0091234	0.01093	0.0502816	0.0128701	0.155796	0.0161543	0.0740069	0.027626	0.18282	0.00770139	0.00665058	0.0109053	0.0275559	0.0489773	0.129197	0.00186573
Cfap69	0.022892	0.00540254	0.0373516	0.0334067	0.00645158	0.0465036	0.00415881	0.0879527	0.001142	0.0399663	0.00379262	0.0548	0.0951799	0.103881	0	0	0	0.0881744
4632427E13Rik	0.0616718	0.0375003	0.0579269	0.0528845	0.0129102	0.0442811	0.0383034	0.0490248	0.051483	0.00975389	0.0259272	0.0126113	0.0210351	0.0315267	0.0312835	0.0283008	0.0168115	0.0477056
Cd109	0.00123519	0.00458119	0	0.0460625	0	0.000605673	0.00120921	0	0	0	0.0018942	0	0	0.00979623	0	0.0486404	0	0.0585196
Fam161a	0.0199984	0.0163462	0.0172675	0.0181734	0.0357445	0.0127742	0.0372321	0.00565505	0.00705056	0.0184637	0.0435811	0.00307848	0.0103433	0.0134162	0.00350491	0.0122619	0.0940711	0.0336461
Smad5	0.0885779	0.115221	0.0695089	0.0362954	0.078506	0.0628882	0.134664	0.0971628	0.11397	0.144357	0.0836483	0.144166	0.102885	0.0519928	0.17085	0.0219894	0.125472	0.174654
Abhd14b	0.0182655	0.0426853	0.0195349	0.0258797	0.0224854	0.0375786	0.0653016	0.0267171	0.0138171	0.00226659	0.170375	0.0513399	0.0218759	0.0661474	0	0.0153101	0.137167	0.0156677
Scnn1a	0.0806007	0.000674972	0.0012923	0.0035979	0.000252913	0.00410577	0.00398629	0.000764803	0.0345171	0	0.0178379	0.00934914	0.011054	0.0249217	0	0	0	0.00186573
Hint2	0.289883	0.266352	0.20775	0.202523	0.14136	0.211022	0.302462	0.211085	0.135094	0.253707	0.264261	0.179226	0.145367	0.160301	0.162043	0.312656	0.374503	0.16588
Ttll3	0.0108165	0.0145914	0.00670596	0.008936	0.00150057	0.00261474	0.00344221	0.00307282	0.00583489	0.00254588	0	0.00563214	0.0175062	0.0330339	0.00180376	0	0	0.0144812
Erich2	0.000783964	0.00679656	0.000739727	0.000500978	0	0	0.00149262	0.00734638	0	0	0	0.0114297	0	0.000875273	0.0528917	0	0.0255775	0
1810010H24Rik	0.0141258	0.0345494	0.00304754	0.0054299	0.00603545	0.0120995	0.00531033	0.0167464	0.00112767	0.0360394	0.0126517	0.0032924	0.00427916	0.00672525	0.0183261	0.0906853	0.0800994	0.00573877
Ipo11	0.170902	0.0428391	0.255765	0.300858	0.0426102	0.176492	0.196705	0.159755	0.0535968	0.106195	0.00753244	0.139214	0.237472	0.223997	0.0842408	0.0115503	0.0607823	0.310608
Ift81	0.267136	0.0982239	0.234611	0.207559	0.0475822	0.297569	0.0596029	0.251658	0.157281	0.0971098	0.141005	0.242151	0.275681	0.316454	0.115553	0.26862	0.0864837	0.232812
Fam149a	0.00305801	0.0599904	0.00458917	0.0297938	0.00653535	0.0313631	0.0151921	0.13854	0	0.0673214	0.0573505	0.115179	0.136577	0.073757	0.0414359	0.00607229	0.0585715	0.115045
Lrrc36	0.000942739	0	9.19e-05	7.3e-05	0	0	0	0	0	0	0	0	0	0	0	0	0	0
Ccdc30	0.131833	0.00554198	0.0944048	0.0655973	0.00615937	0.0683761	0.0172054	0.0470166	0.089049	0.0155681	0.0178263	0.0213378	0.0965396	0.136388	0	0.0579378	0.064355	0.101906
Ccdc96	0.00479389	0.005889	0.0104881	0.0091383	0.00403735	0.00943566	0.0124139	0.00331044	0.000415192	0.00147058	0	0.000535129	0	0.0080356	0.00579201	0	0	0.0133886
Ccdc65	0.0297937	0.00207955	0.0444733	0.0228147	0.00220519	0.0805459	0.00215353	0.0194601	0.00480897	0.00362147	0	0.0458983	0.0611295	0.0762264	0.0125156	0.0563547	0	0.0387118
Vit	0.00129167	0.00816649	0.00461053	0.0467028	0.00437541	0.0019466	0.00044753	0.00291942	0	0.00136181	0	0	0.00731919	0.0809462	0	0.00556512	0	0
Ttc21a	0.00055717	0	0	0.00162331	0	0.000153549	0	0.00279579	0	0	0	0	0	0	0	0	0	0
Crb2	0.00544739	0.00460062	0.00636241	0.00974061	0.000177082	0.0051126	0.00818565	0	0.001142	0.0006218	0	0.00557168	0	0.0363513	0	0	0	0.0277166
Gm166	0.0251525	0.050512	0.0199193	0.013205	0.00498859	0.0152584	0.00175316	0.0169047	0	0.0080583	0	0.0194262	0.00195464	0.0116472	0	0.0366402	0.0290846	0.0106618
Erich3	0.101583	0.00202894	0.0522629	0.0570641	0.0238354	0.0841613	0.0102961	0.0872653	0.0132163	0.0379529	0	0.0791863	0.0231948	0.0544501	0.030308	0.15448	0	0.0996543
Tsga10	0.158049	0.0354651	0.0999855	0.104854	0.0572538	0.0880944	0.0404851	0.0597945	0.0460904	0.0513038	0.0240046	0.0713361	0.102273	0.11885	0.0609072	0.0391026	0.0953133	0.178981
Cfap20	0.386375	0.20206	0.300568	0.281813	0.0840125	0.256783	0.17256	0.287247	0.172132	0.133411	0.261155	0.369699	0.352195	0.350014	0.280111	0.281049	0.302543	0.369326
Nudt14	0.0462373	0.0279926	0.0405979	0.0278209	0.0343134	0.0203521	0.191129	0.047532	0.0509845	0.0686979	0.0750689	0.0265218	0.0233037	0.0760019	0.0686237	0.102242	0.0919682	0.041195
Oscp1	0.275998	0.206192	0.251324	0.181302	0.0243903	0.263969	0.0213189	0.192737	0.0490361	0.0641959	0.0435478	0.130656	0.127874	0.299807	0.12306	0.0350591	0.181416	0.298915
Eno4	0.00276163	0.00170353	0.00742666	0.00405576	0.00153486	0.00477471	0.000814129	0.00257462	0	0	0	0	0.00674581	0.0340847	0	0	0	0.00756639
Adamts20	0.0411554	0.0265116	0.0274191	0.0180004	0.0375737	0.0305045	0.00123857	0.0334369	0.000846682	0.00260662	0.00196543	0.0339484	0.0355942	0.033403	0	0	0	0.00194349
Lrrc46	0.00757724	0.00671633	0.0036432	0.00379313	0.0039633	0.00112513	0.000139265	0.00510781	0.00101825	0.00261344	0	0	0.00140762	0	0.0175304	0.0109056	0	0.0064683
Prrg4	0.00374349	0.00105872	0.00203121	0.00395713	0	0	0	0.00148997	0	0	0	0	0.00270386	0.00365836	0.00494226	0.00218189	0	0.00739695
Tex9	0.00553199	0.120042	0.0137274	0.0059206	0.0220389	0.0830057	0.0251777	0.113815	0.0694168	0.0431835	0.0545424	0.101978	0.0882992	0.0194544	0.139807	0.0432724	0.0406593	0
Wdr63	0	0.000310596	0	0.000597636	0	0	0	0	0	0	0	0	0	0	0	0	0	0
Rsph10b	0.0104925	0.00330736	0.00577667	0.00901776	0.00403637	0.0220047	0.000303059	0.00977724	0.00119911	0.00272841	0.000986078	0.00806997	0	0.0103779	0.0101703	0	0.00387366	0.0160728
Macrod1	0.145287	0.0745417	0.0166618	0.0449451	0.123684	0.0337442	0.0494167	0.0268904	0.079604	0.0346277	0.0525743	0.0322358	0.0697252	0.0267451	0.0621833	0.0586002	0	0.00573187
Ccdc181	0.248771	0.0834235	0.295247	0.300309	0.0915805	0.243234	0.124316	0.219936	0.110896	0.106049	0.0537357	0.122001	0.162333	0.312797	0.178178	0.166044	0.202315	0.281389
Nuf2	0.00673797	0.0310241	0.00339832	0.00361485	0.00355911	0.00169948	0.00143866	0	0.00607306	0.00389272	0	0	0.00102592	0.000460699	0.228317	0.00604783	0	0.00623008
Nphp1	0.152658	0.0513568	0.118118	0.0731976	0.0382107	0.0889736	0.0766108	0.0298585	0.0149654	0.0394689	0.105774	0.0293491	0.0255257	0.0683465	0.127139	0.0926097	0.0816685	0.0674734
Nt5c	0.270796	0.252536	0.220383	0.181821	0.148962	0.206533	0.178844	0.125639	0.195446	0.207661	0.189936	0.105701	0.10325	0.172616	0.110753	0.188953	0.199131	0.176641
BC051019	0	0.000221696	0	0.000307663	0	0	0	0	0	0	0.127833	0	0	0	0	0	0	0
Nmb	0.00816376	0.0281782	0.00714286	0.0148737	0.00910007	0.0151108	0.00816145	0.0120343	0.00529494	0.0062341	0.0016449	0	0.00806074	0.0317734	0.0203547	0.0213552	0	0.10942
Cspp1	0.236822	0.189522	0.241343	0.227243	0.0775804	0.224517	0.144811	0.237513	0.182667	0.158023	0.15673	0.234422	0.283567	0.2531	0.233591	0.106234	0.156966	0.244347
Ccdc108	0.00147792	0.00014649	0.00454833	0.00205423	0	0.0101047	0	0	0	0	0	0	0	0.0184318	0	0	0	0.00269704
Ankub1	0.000496278	0.000429603	0.00010665	0.000470912	0.0876672	0.00137589	0.00617591	0	0.000248942	0.000452314	0	0	0	0	0	0	0	0
Dnaja4	0.236188	0.0346471	0.212257	0.290662	0.0447651	0.124837	0.103287	0.065476	0.0547998	0.0360132	0.112919	0.0683522	0.111515	0.222185	0.0109153	0.0221071	0.0516297	0.0179756
Efcab12	0.0107666	0.00518361	0.0144941	0.00395396	0.00309074	0.0168329	0	0.00242071	0.001204	0.0117345	0	0.00117225	0.0240454	0.012699	0.00953791	0.00549478	0	0
1700026L06Rik	0.000474081	0.00028032	0.00141761	0.000377008	0	0.000935547	0	0.000797055	0	0	0	0	0.00194389	0	0.00378363	0	0	0.0040457
Uckl1os	0.00261873	0.00121593	0.0014535	0.00277473	0	0	0.000924799	0.00042294	0	0.00192103	0	0.00530987	0.00972153	0.000898383	0	0	0	0
Plin5	0.000555163	0.000254373	0.00142629	0.00172238	0.00492205	0.0013167	0.00314577	0.00362873	0.0358049	0	0	0.000525601	0	0.00226384	0	0	0	0.0122569
Tctn2	0.0798356	0.0352841	0.0711201	0.0429321	0.0162893	0.0666169	0.0354051	0.0507873	0.0770678	0.0201989	0.0100173	0.0881505	0.0761544	0.0899461	0.0646533	0.0292231	0.0404601	0.0699911
Hydin	0.00033191	0.000125629	0.00518678	0.000992337	0	0.00139062	0	0.000746959	0.000710997	0	0	0	0	0	0	0	0	0.0352854
Oard1	0.0923645	0.142324	0.0586389	0.0528136	0.114167	0.060647	0.173705	0.0700102	0.0841595	0.0855401	0.311342	0.056539	0.0591799	0.0323546	0.107583	0.0755925	0.0479389	0.0333673
Cdk5rap2	0.0368991	0.0866881	0.0216425	0.0243365	0.183238	0.0137391	0.0644258	0.026408	0.0321858	0.0769987	0.0630429	0.00947987	0	0.0319984	0.192914	0.0194233	0.0331349	0.0109188
Myb	0.000370577	0.000821823	0	0.00075584	0	0	0	0.000538466	0	0.00320706	0	0.0021948	0	0	0.0289845	0	0	0
Ttc12	0.000157186	0.012846	0.00135405	0.000707728	0.00842392	0.000135184	0.0243708	0.00101917	0.0047031	0	0.0074433	0	0.00808744	0.00068284	0	0	0.00746256	0
Mycbp	0.0838119	0.0413356	0.100219	0.0994102	0.108807	0.127553	0.174738	0.125585	0.0598981	0.0323852	0.102927	0.0913641	0.0964038	0.105989	0.0334829	0.323792	0.091624	0.169352
Mycbpap	9.81e-05	0	0.000525832	0.00322728	0.00105904	0.00390524	0.00151655	0.00200279	0	0	0	0.00115973	0.0048397	0	0	0	0	0.0267182
Vwa3a	0.0710529	0.00130001	0.0078049	0.00518356	0.00105447	0.0104934	0.0158702	0	0.00487917	0.00486744	0.00230072	0	0	0.00948755	0.00951288	0.00217911	0.0383433	0.00164658
Srsf10	0.219122	0.160177	0.248941	0.175023	0.137587	0.158998	0.149446	0.185772	0.146786	0.25879	0.164529	0.213516	0.119573	0.167393	0.382798	0.0873885	0.16467	0.178378
Ccdc74a	0.0548703	0.0880853	0.0680968	0.150112	0.016899	0.0561426	0.0139912	0.0291448	0.0131899	0.0290579	0.00550942	0.0226516	0.0590528	0.116418	0.0115997	0.00605157	0.0307067	0.196392
Cox6b2	0.000217013	0.0614543	0.000572977	0.000933708	0.0370435	0.000218567	0.00679129	0.00508465	0.00218193	0.020081	0.0857712	0	0	0	0.0614252	0.00748323	0.150918	0.00168444
Ccdc176	0.056468	0.0430246	0.0881933	0.0788792	0.0178511	0.0987034	0.011005	0.0597513	0.01075	0.015651	0.0225407	0.0541727	0.0567439	0.0674998	0.0192516	0.0154839	0	0.0997956
Ubxn11	0.0360284	0.00961256	0.0357429	0.0226653	0.00723855	0.0220739	0.00898761	0.0104852	0.000823407	0.00109144	0	0.00630053	0.0203216	0.0315352	0.0150647	0.00857962	0	0.0254116
1700028P14Rik	0.00247856	0.00406296	0.00432165	0.0134032	0	0.00100895	0	0.00655182	0	0.00112403	0	0.00376508	0	0.0164851	0	0	0	0
Khk	0.0105412	0.0529077	0.0169726	0.0175351	0.0433569	0.0227192	0.107654	0.0252788	0.11911	0.0219969	0.024678	0.0414812	0.0292668	0.0329446	0.00193382	0.0102008	0.024038	0.0340506
Dnah11	0	0	0.000299269	0.00191053	0	0	0	0.00167543	0	0.0013002	0	0	0	0	0	0	0	0
Hhatl	0.00465091	0.13923	0.0010502	0.00281388	0.0181121	0.0010483	0.000955737	0.0037959	0.00223585	0.00169572	0.00029997	0.00383101	0.0453984	0	0	0.0378216	0.037951	0.00234688
Cep126	0.0371373	0.0107645	0.17617	0.141388	0.0173757	0.166333	0.0203544	0.0958569	0.0147708	0.043262	0.0350417	0.144298	0.216005	0.289512	0.0348237	0.0096731	0.0901037	0.296638
4932443I19Rik	0.00600421	0.0218246	0.00144784	0.00453808	0.000413026	0.00128179	0.00095028	0	0	0	0	0.00433685	0.00776085	0.000875848	0.00446812	0	0	0.00917772
Nek5	0.00057075	8.81e-05	0.000315277	0.00030618	0	0	0.000657247	0	0.0014015	0.00498917	0	0	0	0	0	0	0	0
Ccdc121	0.000132191	0.00287279	0.000263654	0.000239774	0.000399677	0.00124734	0.00558648	0.00161427	0	0	0	0	0	0	0	0	0	0
Kif9	0.00550905	0.000700767	0.00979567	0.00571598	0.0014652	0.017108	0.0015875	0.00931842	0.042236	0	0	0	0.00628854	0.0220074	0.00366262	0.00660328	0	0
1110032A03Rik	0.144605	0.106602	0.129582	0.15513	0.193103	0.164393	0.106952	0.188256	0.103922	0.108129	0.136051	0.0928437	0.180951	0.169377	0.152738	0.18077	0.157042	0.152219
B9d1	0.138854	0.127728	0.107344	0.0388175	0.0876746	0.0753403	0.0574481	0.0778586	0.0674377	0.0373291	0.118383	0.110262	0.0492515	0.0753994	0.149883	0.0419955	0.180424	0.0793449
Lrrc6	0.0326321	0.00090779	0.0476029	0.0589708	0.00128994	0.0947827	0.00585476	0.0440561	0.00735897	0.00799077	0	0.0481225	0.0349369	0.115726	0	0	0	0.0959043
Rgs22	0.000607708	0.000477213	7.91e-05	0	0	0.00237017	0	0.00121166	0	0	0	0.00214807	0	0	0	0	0	0
Dnaic2	0.000511607	0.00816989	0.00182434	0.00165364	0.00442912	0.00163445	0	0.000430323	0	0.0055051	0	0	0.00395694	0	0.0182708	0	0	0.00629497
Fbln7	0	0.000574756	0.00015685	6.83e-05	0.000240933	0.00137771	0	0.00743949	0	0.0137371	0.00178131	0	0	0	0	0	0.0755139	0
Mrps6	0.159803	0.248425	0.177577	0.208829	0.161324	0.141497	0.0939674	0.276504	0.0915687	0.153801	0.348087	0.214225	0.220212	0.164839	0.34225	0.242131	0.241893	0.243929
Dnah9	0.0316053	0.0103126	0.0367626	0.0209366	8.28e-05	0.0294377	0.000162038	0.0134199	0	0	0	0.00153499	0.00819015	0.00813622	0	0.00692039	0	0.00404213
Spag16	0.000145114	0.00110024	0.000134064	0	0	0.00172274	0	0	0	0	0	0	0	0	0	0	0	0
Bdh2	0.00127062	0.0390298	0.000924929	0.00158715	0	0	0.000553002	0	0	0	0	0	0	0	0.0162341	0	0.0619727	0
Spag8	0.00257238	0.00652588	0.00345747	0.00202983	0.00123877	0.00921826	0.000705408	0	0	0.00898866	0.00140533	0	0	0.00276185	0	0	0	0.00604492
Lca5	0.0347806	0.042169	0.0539364	0.0301897	0.0259547	0.02816	0.027353	0.0688021	0.0250595	0.078757	0.082382	0.0371084	0.039971	0.062794	0.143063	0.101849	0.0847007	0.0498217
Rabl2	0.0510935	0.0163434	0.0860513	0.0761678	0.0388497	0.0909469	0.0360846	0.112435	0.0289826	0.0639472	0.022791	0.0870454	0.102899	0.103068	0.0845021	0.0220868	0.0414615	0.228476
Avpi1	0.135497	0.110847	0.094637	0.101473	0.0214838	0.147459	0.0987974	0.0746212	0.0755078	0.0165251	0.21247	0.230966	0.11103	0.172527	0.0390489	0.0190395	0.137009	0.120655
Ift22	0.310191	0.144728	0.290299	0.226643	0.128024	0.306464	0.125288	0.234889	0.0476879	0.134653	0.0838226	0.176416	0.248539	0.238503	0.165582	0.32951	0.146516	0.296793
Ttc30b	0.0649344	0.0642547	0.0659768	0.0667707	0.0618769	0.0758029	0.0195828	0.0928655	0.00404896	0.0611114	0.0262449	0.0976286	0.163635	0.0672904	0.0593844	0.226358	0.05796	0.109459
Cdhr4	0.00292939	0.0012154	0.00305267	0.00122272	0	0	0.00169115	0	0	0	0	0	0	0	0	0	0	0
Stmnd1	0.000965975	9.95e-05	0.000699702	0.000616694	0.00247976	0	0	0	0	0	0.00117998	0	0.00199252	0	0	0	0	0.00349142
Fank1	0.0116884	0.00115475	0.0414172	0.0154391	0.000576189	0.0333334	0.000687617	0.015828	0	0.000397253	0	0.00408853	0.0301851	0.0359861	0.00648968	0.00231644	0	0.0412869
Stk33	0.00840934	0.0010543	0.0128639	0.0118164	0	0.0105559	0.00759135	0.0319851	0	0.00645013	0	0.00809796	0.0174428	0.00686026	0.0179748	0.00729792	0.0062795	0.0235388
Wdr78	0.0235722	0.00651843	0.0424342	0.0351018	0.00107907	0.0530201	0.00972931	0.028929	0.00564512	0.00167909	0.0247037	0.0477794	0.0534351	0.0410722	0.0063835	0.0111039	0	0.0894749
Adgb	0.000537806	0.00130473	0.00144678	0.00261115	0.000783095	0.00199787	0	0.00155437	0	0.010455	0.0013215	0	0	0	0	0	0	0
1700019G24Rik	0.000718984	0.00247747	0.000258604	0	0	0	0	0	0	0	0	0	0	0	0	0	0	0
Dpcd	0.261264	0.137733	0.280598	0.26924	0.119988	0.329463	0.128978	0.239746	0.0933421	0.0703497	0.135887	0.167381	0.210874	0.384137	0.287349	0.321384	0.0803986	0.352058
2310007L24Rik	0	0	0.00111189	0	0	0	0	0	0	0	0	0.00612643	0	0	0	0.0116325	0	0
Tcea3	0.000591762	0	8.18e-05	0.00261406	0	0.000932692	0.0743995	0	0	0.000142131	0.0281783	0	0	0	0	0	0.0563283	0
Bbox1	0.000500758	0.0404564	0.00014313	0.000807799	0.00134186	0	0.00386421	0	0	0.00372836	0.00722994	0	0	0	0	0	0	0
Dync2li1	0.162204	0.0974699	0.11035	0.0856165	0.0374733	0.122629	0.0375308	0.105637	0.0465978	0.0789842	0.0783937	0.095457	0.0851644	0.0692384	0.101142	0.140641	0.2071	0.128789
Dnaic1	0.00188257	0.0732223	0.00210853	0.000344554	0	0.00658773	0.00172825	0.000538466	0.0192023	0.00603703	0.00466344	0	0	0.0102996	0.0227742	0.0201353	0	0
1700024G13Rik	0	0	0	0.000433284	0	0	0.00329045	0	0	0	0	0	0	0	0	0	0	0
Drc1	0.0802068	0.0071719	0.0453032	0.0295324	0.00234967	0.0340876	0.00272665	0.0282588	0.00111048	0.00356125	0.00161888	0.0154605	0.0303854	0.0305914	0.0148117	0.0170619	0	0.0168645
Ppil6	0.00842467	0.0884336	0.00728127	0.00528395	0.00188482	0.00923766	0.00190603	0.00747285	0.00123127	0	0.0352848	0.00305454	0.00193991	0.00565451	0.0062293	0.0378216	0.0284128	0
Bace2	0.000394235	0.00305419	0.00127639	0.00911669	0.018909	0.00344162	0.0149727	0	0	0.0193633	0.0317211	0	0.00166257	0.0173006	0	0	0.0378913	0.0245865
Mro	0.050695	0.132906	0.00783849	0.0161822	0.00244918	0.0355552	0.00187957	0.0158733	0.00856119	0.124702	0.010837	0.0265724	0.0224597	0.0449266	0.00656914	0	0.0213725	0.00314284
Col8a2	0.00108219	0.000532704	0.000206632	0.000391938	0	0.00164133	0	0.000670203	0	0	0	0	0	0.000627134	0	0	0.127974	0
Catip	0.00129009	0.00529759	0.00319714	0.00312694	0	0.0301188	0.011136	0	0.00709217	0.00533261	0.00292269	0	0	0.00438084	0	0	0	0.0092554
Spef1	0.0163171	0.00566396	0.0264991	0.0171105	0.00396972	0.0276485	0.0221093	0.0152291	0.00478698	0.00555655	0.0156932	0.020027	0.0218268	0.0326226	0.0413207	0.0118618	0.0171199	0.0119012
1110004E09Rik	0.356124	0.149616	0.353852	0.231709	0.14478	0.339161	0.196984	0.29655	0.0592142	0.146407	0.146669	0.230098	0.196864	0.261507	0.307939	0.304765	0.176111	0.262863
Nin	0.138835	0.0479972	0.261701	0.294286	0.0455041	0.249748	0.0884129	0.148143	0.0700963	0.22068	0.0786271	0.215546	0.120452	0.167426	0.149962	0.00992388	0.0418666	0.16983
Pih1d2	0.0126997	0.0166213	0.00951609	0.00696232	0	0.00297327	0.00360072	0.00101054	0	0.00155657	0	0.00105015	0.00255612	0.0186272	0.0283532	0	0.0537734	0
Ttc25	0.00250864	0.00635066	0.00315996	0.00519377	0.00493523	0.00445167	0.000636026	0.00378013	0.00517367	0.000810284	0	0.00307734	0.0164192	0	0	0.00852848	0	0.00486328
Got1l1	0.000265949	0.000246709	0	0	0.00105545	0	0	0.000797055	0	0	0	0	0	0.00296656	0	0	0	0
Tbcel	0.29357	0.239809	0.184109	0.180585	0.117454	0.165063	0.161119	0.117468	0.0803362	0.10507	0.10417	0.144436	0.117332	0.171338	0.103725	0.133485	0.121788	0.183899
Scn7a	0.0107641	0.00152664	0.00445925	0.033891	0.000473731	0.00264426	0.000511083	0.0427191	0	0.0012961	0	0	0.00386906	0	0	0.0102337	0.0455362	0.0628227
Cfap53	0.0029382	0.00266404	0.00220907	0.000741051	0.00227546	0.00541747	0.000552668	0.00397715	0	0.0033429	0	0.00920671	0	0	0	0.00771454	0	0.0116534
Maats1	0.00142348	0.000204632	0.00257262	0.00528667	0.000210187	0.00355307	0	0	0	0	0.00262456	0	0	0.000904613	0	0	0	0
Gm5617	0.0427472	0.0887472	0.0260788	0.0247692	0.09267	0.0157479	0.0546927	0.0382501	0.0717436	0.042295	0.103206	0.0107622	0.00822014	0.0323845	0.0757405	0.0784454	0.153397	0.0409713
Cfap52	0.000169545	0.00163157	0.00101532	0.000141025	0	0.00259011	0.000426469	0	0	0	0.0203855	0	0	0	0	0	0	0
Ccdc39	0.11955	0.0327888	0.113564	0.0842942	0.0256489	0.118757	0.00706697	0.0943202	0.0429303	0.0355051	0.0293459	0.119202	0.137174	0.12157	0.0591442	0.0227708	0.0330463	0.12831
Ccpg1os	0.061847	0.0932613	0.029995	0.0227282	0.0361377	0.0401058	0.0266451	0.0349114	0.0528681	0.0574019	0.108152	0.0165334	0.0181886	0.0325557	0.0351215	0.0831291	0.0501095	0.0173495
Cetn4	0.124902	0.0370216	0.143318	0.107605	0.00403186	0.080316	0.0122201	0.0468225	0.00765698	0.039686	0.0128561	0.0696017	0.0942029	0.111988	0.0350999	0.112709	0.118819	0.0943543
Efcab2	0.0493942	0.0603328	0.0547246	0.0650711	0.0320799	0.0671429	0.0315651	0.0849283	0.034496	0.0313662	0.0321941	0.0911122	0.0877541	0.0715088	0.213225	0.182816	0.0922049	0.0819526
Hist1h4h	0.0049307	0.129281	0.000822604	0.000552264	0.0681621	0.00122	0.021536	0.000458464	0.000759882	0.00457285	0.0277687	0	0	0	0.0226794	0	0.0146669	0.0342553
1700101E01Rik	0	9.95e-05	0	0	0	0	0	0.00110199	0	0	0	0	0	0	0	0	0	0
Lrrc74b	0.0010061	0.00121306	0.000748501	0.000454258	0	0	0	0	0	0	0	0	0	0	0	0	0.00823743	0
Ccdc33	0.000632928	0.000427079	0.000172301	0.000551832	0.00163594	0.00252457	0.000915021	0	0	0	0	0	0	0	0.00646966	0.00301715	0	0
Morn5	0.00673041	0.00888616	0.00157902	0.00290834	0.000948676	0.00399322	0	0.00303242	0.00171292	0.00398289	0	0.00122781	0	0.000904407	0	0	0	0.0142182
Arvcf	0.0816305	0.0402469	0.0851799	0.161729	0.0498017	0.0864551	0.0144874	0.136127	0.119407	0.185616	0.172388	0.0818042	0.199987	0.188787	0.0898624	0.225483	0.135592	0.240614
Rdh10	0.0968658	0.0856467	0.0392137	0.0816315	0.0153885	0.0201219	0.0471983	0.0422372	0.00879849	0.0446708	0.0644913	0.0261036	0.0342164	0.0926236	0.024913	0.0356865	0.320002	0.355952
Sostdc1	0.0173107	0.000300423	0.00275868	0.0216982	8.28e-05	0.0197477	0.00159188	0.0254406	0.00211512	0.00996033	0	0	0.0058108	0	0.0520294	0.00391264	0	0.00592316
3300002A11Rik	0.00053631	0.00164146	0.000137917	0.000364756	0	0	0.00385526	0.00172134	0	0	0	0	0	0	0	0	0	0
Drc7	0	0.000171509	0.00377695	0.00020977	0.000659384	0.0033675	0	0	0	0	0.00196543	0	0.0114443	0.00139107	0	0	0	0
Smim5	0.00147903	0.000193913	0.000311284	0.00109702	0	0	0.00362167	0	0	0	0.144122	0	0	0.00634058	0	0	0	0
Dnah6	0.00056395	0.000551573	0.00130414	0.000535759	0	0.00631946	0.00868345	0.0021818	0	0	0	0	0	0.00634058	0	0	0	0
Htr5b	0.00793038	0.000585008	0.0994544	0.00254862	0.00205865	0.00638233	0.0019214	0.0027006	0.00598785	0.00540855	0.000806673	0	0.00322363	0.0180659	0	0	0.00675711	0
Dnah5	0.042387	0.00508339	0.00655352	0.00969841	0.00183862	0.00530639	0.00280531	0.0019938	0.00153369	0.0294346	0.0217498	0.00233449	0.0496873	0.0262843	0	0	0	0.0326846
Ccdc81	0.00112661	0.000110318	0.0012577	0.00265204	0.000253486	0.00131477	0	0.00576826	0	0	0	0.00191736	0	0.00726517	0	0	0	0.00463101
Wdr60	0.195064	0.0986727	0.339889	0.228827	0.0787167	0.26592	0.0660615	0.1935	0.0893041	0.108466	0.138291	0.197387	0.279563	0.293289	0.0977428	0.139219	0.115664	0.326002
Spag6	0.0765024	0.000317354	0.0353375	0.0216899	0.00200534	0.0274013	0.0084116	0.0158145	0	0	0	0.00974704	0.0128753	0.0146419	0.0214887	0.00464791	0	0.0354861
6820408C15Rik	0.00626693	0.00124328	0.0190984	0.00501376	0.0027888	0.0105211	0.00252874	0.00508536	0	0	0	0.00432073	0.00374799	0.00446504	0	0	0	0.00919731
Fam166b	0.000888401	0.00122503	0.00094471	0.000767724	0	0.00042021	0	0.00160848	0	0	0	0	0	0	0	0	0.00739493	0
Armc3	0.000294059	0.000959912	0.00243948	0.0024815	0.000620117	0	0	0	0.0578473	0	0.0408817	0	0	0.00197276	0.00225666	0	0	0.00143729
Armc4	0.000345331	0.000193913	0	0.00768113	0	0	0	0	0.00558626	0	0	0	0	0	0	0	0	0
Spata24	0.0304104	0.0568759	0.0192426	0.0227549	0.0966975	0.0141397	0.00195314	0.031758	0.0245033	0.0226454	0.060115	0.026281	0.00167492	0.00630434	0.0711153	0	0.0760106	0.0476149
1700007G11Rik	0.00046276	0.00201711	0.000424915	0.00208878	0.000351222	0	0	0	0	0.00120643	0	0	0	0.00956601	0	0	0	0.0118653
Dmkn	0.000352508	0.000175099	0.00113047	0.00493778	0	0.000864083	0.000722464	0	0	0	0	0	0.00489565	0	0	0.00301715	0	0.00853571
2410004P03Rik	0	0.000727914	0.00182021	0.00216558	0	0.00572959	0	0.00324543	0	0	0	0	0.00480495	0	0	0	0	0
Gm10714	0.000646038	0.00271428	0	0	0	0.00148211	0.00094021	0	0	0	0	0	0	0	0	0	0	0
Gm17455	0.000582412	0.00605377	0	0.00178551	0	0.000122972	0	0.000684718	0	0.00188598	0	0.0040904	0.00146965	0	0	0	0.0084246	0
Efcab1	0.13063	0.00505618	0.0579105	0.0676249	0.00254846	0.0132	0.00689182	0.0411246	0.0538493	0.0542906	0	0.0356136	0.0038196	0.0531641	0	0	0.00953372	0.0507761
Dnah12	0.000391204	0	0.00015862	0.000177962	0.000389055	0.00132701	0	0.000593614	0	0	0	0.00437105	0	0	0	0	0	0
1700003M02Rik	0.000479792	0.000400692	0.00324316	0.000589195	0	0.000956854	0	0	0	0	0	0.00508705	0	0.0177515	0	0	0	0
Cfap46	0.00143842	0.00209862	0.00200929	0.00616571	0.000632955	0.0314879	0.000168034	0	0.00263402	0.00209282	0	0.00773166	0.0679159	0	0	0	0	0.0244764
Dsg2	0.0582665	0.00293584	0.00120797	0.00830394	0.00162303	0.0426339	0.0015127	0	0.0104168	0.00471616	0	0	0.025606	0.120999	0	0.00312386	0.0177712	0
Ppp1r32	0.00127201	0.00087805	0.000385471	0.00345632	0	0	0.000665868	0.000577791	0	0	0	0	0	0.000561638	0	0	0	0.00663169
Nme5	0.0901713	0.0328145	0.0640236	0.0446428	0.00330749	0.0574605	0.00663487	0.0293892	0.00328004	0.0105458	0.00733399	0.023194	0.0143231	0.078651	0.00791115	0.0142442	0.0387908	0.0383216
Anxa1	0.00036852	0.00229186	0.000325681	0.000250232	0.000976933	0.00333788	0.0566787	0	0.0049198	0	0.250654	0.00281233	0	0	0	0	0.148892	0
Hipk1	0.221645	0.0930137	0.204866	0.266282	0.0577775	0.213732	0.263695	0.307678	0.120617	0.0701757	0.0777495	0.351918	0.332195	0.251993	0.0550964	0.0370191	0.152831	0.351885
Cfap54	0.012242	0.00578901	0.0221885	0.0102749	0.00399696	0.0259041	0.00413544	0.0155721	0.00101517	0.000806184	0.000709406	0.0116401	0.0168972	0.0243089	0.00269938	0	0	0.0339443
Cdhr3	0.00884997	8.52e-05	0.000173546	0.000682403	0	0.0013905	0.000181005	0.000529461	0	0	0.00835696	0	0.00130989	0.00683197	0	0	0	0
Ccdc37	0.0103784	0.0461622	0.0521851	0.0216515	0	0.0112254	0.00385526	0.00339681	0.0662507	0.0107703	0.0148615	0.00257926	0.0149779	0.00270872	0.00205139	0	0	0.00696368
Pifo	0.0020879	0.000376334	0.0007366	0.000655487	0.00217516	0.000664304	0.000358376	0	0	0	0	0	0	0.000595367	0.0184346	0	0	0
Folr1	0.000805136	0.00514307	0.000119257	0.00189707	0.00139292	0	0	0	0.00117936	0	0	0	0	0	0.0183737	0	0	0
Nudc	0.462144	0.224466	0.360627	0.322803	0.36596	0.428747	0.347006	0.388224	0.1386	0.382496	0.300645	0.370631	0.311807	0.399663	0.482712	0.612724	0.284912	0.354509
Cetn2	0.644657	0.286117	0.599	0.628016	0.226746	0.49964	0.511576	0.404866	0.377008	0.289885	0.363955	0.489529	0.358531	0.639972	0.402752	0.703468	0.471906	0.602092
Ccdc173	0.0253956	0.0723204	0.0563193	0.0546113	0.0224212	0.0454421	0.0285983	0.0758862	0.0139467	0.0456976	0.009868	0.0743086	0.0557218	0.0742418	0.0212737	0.214025	0.0435691	0.0775468
Lgals3	0.00337612	0.011253	4.1e-05	0.00131183	0.000138683	0.000419726	0.00569887	0	0.0242719	0	0.0457045	0	0.00295271	0	0.0259777	0	0.0353965	0
Lrrc48	0.00814173	0.00900404	0.022628	0.0229493	0.00563387	0.026333	0.00174748	0.0222139	0.00331814	0	0.0002399	0.00596959	0.0385227	0.014695	0.00354239	0.00442808	0.0102039	0.0176837
Lrrc51	0.0159425	0.0385141	0.0122312	0.013677	0.0079257	0.00896485	0.00381879	0.00507544	0.00244953	0.0105707	0.00905436	0.0110823	0.00609947	0.0131331	0.0306165	0.0990346	0	0.0273163
Efcab10	0.087271	0.00276225	0.0227554	0.0260703	0.00799869	0.0517045	0.000734758	0.0225742	0.0107194	0.0225674	0.00140533	0.0201168	0.013001	0.0391259	0.00689279	0.131095	0.019279	0.00186573
Ppp1r36	0.00343205	0.0158972	0.000267001	0.000577348	0	0.000739956	0.00746883	0	0	0.00362147	0	0.00594176	0.00453362	0.0231391	0	0	0	0
2610015P09Rik	0.0876514	0.0474284	0.0554261	0.0593776	0.0530243	0.053028	0.0647117	0.0568017	0.0235958	0.0394657	0.0299432	0.0290996	0.101732	0.051467	0.0442935	0.0639488	0.0782058	0.0577541
Cfap43	0.0123405	0.000193269	0.0116212	0.0133273	0	0.00316345	0.0288391	0	0.00725496	0.00190867	0.0212352	0.0015988	0.00496685	0.039172	0.0282486	0	0.0444089	0.00733277
Akap14	0.0002741	0	8.49e-05	0.000195391	0	0	0	0.000343018	0	0	0	0	0	0	0	0.00217911	0	0
1700088E04Rik	0.0192421	0.0425757	0.0215015	0.01652	0.0109066	0.0315929	0.00666011	0.0126662	0	0.00789162	0.00649103	0.0227918	0.0111117	0.0200261	0.0380283	0.0358307	0.126089	0.0163163
Lbp	0.0100031	0.000158241	0.00198536	0.00440377	0.00112197	0.000607253	0.014314	0	0.00391421	0	0	0.00131241	0.00498679	0	0	0	0.113291	0.00255321
Chek2	0.0948674	0.0105201	0.00365945	0.00546549	0.00704101	0.00173987	0.0320212	0.00107343	0.0662121	0.00264103	0.0145423	0	0.00556775	0.000862481	0.112964	0.0469036	0.0803897	0.00138932
Fhad1	0.0872229	0.0152242	0.0174081	0.00908481	0.0013262	0.118172	0.0180963	0.102163	0.024242	0.00585743	0.0151712	0.00336331	0.0713652	0.00572674	0.00169242	0.0100018	0.0102039	0.00174345
Hdc	0.00629259	0.00805925	0.000506306	0	0.00106411	0.000602185	0.000797118	0	0	0	0	0	0	0	0	0	0	0
Lrriq1	0.0481583	0.00612909	0.0663614	0.0628148	0.00302644	0.0636207	0.00690162	0.0199369	0.0217771	0.00296923	0.00711315	0.015289	0.0238106	0.0835085	0.028979	0.0488503	0	0.0505187
Ak9	0.00293237	0.000293064	0.00502111	0.00546729	0	0	0.00486755	0	0	0	0	0	0	0.000919084	0	0	0	0.0293914
Capsl	0.0170575	0.00283446	0.0201279	0.00987312	0	0.0102162	0.00154784	0.00283766	0	0	0	0	0	0.0253496	0.0184346	0	0	0
Lrrc23	7.32e-05	0.002051	0.00377612	0.00291948	0	0.00231487	0.00210714	0	0	0	0.0010218	0	0.00623344	0.0095301	0.00240481	0	0.0036749	0.00249686
Cfap44	0.0311891	0.00233817	0.0209226	0.00758557	0.00113078	0.00913634	0.00400926	0.00185978	0.0133124	0	0	0.0032924	0.00248587	0.00796128	0	0.0246081	0	0.0121589
Tctex1d4	0.000476	0.000521826	0.000380152	0.00014448	0	0.000513102	0	0	0.00111048	0	0	0	0	0	0.00228677	0	0	0
Dnali1	0.000115474	0.00265002	0.00054172	0.000472381	0	0	0.00498314	0	0	0	0	0	0	0.000441756	0	0	0	0
Stoml3	0.000265429	0.000438211	0.000624693	0.000186552	0	0	0	0.00150752	0	0	0	0	0	0	0	0	0	0.00758272
Bphl	0.275189	0.197566	0.139486	0.120397	0.0367915	0.104211	0.105743	0.155911	0.0375252	0.114901	0.121703	0.143923	0.148219	0.121055	0.114311	0.205394	0.182607	0.0940166
Iqcg	0.00931915	0.00772713	0.0136131	0.00888043	0.00455903	0.0096763	0.00176427	0.0178429	0	0.0106478	0	0.0131423	0.0109639	0.00938551	0.00902037	0.00635202	0.00739493	0.0684153
Ccdc113	0.0152791	0.000657387	0.013952	0.0157817	0	0.0120421	0	0.00399117	0.00288627	0.0246375	0.0127525	0.00432887	0.00451355	0.000305723	0.0294913	0.0100018	0	0.025431
Elof1	0.184741	0.131229	0.175934	0.15706	0.179056	0.225869	0.202579	0.196099	0.178109	0.129667	0.165168	0.212907	0.199984	0.192044	0.281973	0.279299	0.30268	0.216068
Tekt1	0.00705418	0.00868333	0.00704704	0.00312518	0	0.00202498	0.00284117	0	0.00154632	0.0045095	0	0	0	0.00379184	0.103806	0	0	0.00266326
1700001C02Rik	0.00165303	0.000980183	0.000555994	0.000155683	0	0.000219901	0	0	0.00147961	0	0	0	0	0	0	0	0	0.0076052
1700007K13Rik	0.00337563	0.012212	0.00617751	0.00263613	0	0.0191193	0.00034113	0.00165286	0	0	0.0102486	0	0.000463316	0.013676	0.021605	0.011174	0	0.0242548
Cfap45	0.00978531	0.0017615	0.0494845	0.00996749	0.00184202	0.071941	0.00751281	0.0044785	0.00674701	0.00522021	0	0.00224147	0.00346742	0.0458154	0.00228677	0	0.0212893	0.00838395
E230008N13Rik	0.000242239	0	3.51e-05	0.00098355	0	0.00188139	0	0	0	0	0	0.00777995	0	0	0	0	0	0
Ascc1	0.094133	0.0384239	0.0784865	0.104186	0.0729414	0.0694108	0.0953261	0.0767668	0.0260626	0.0437376	0.0466344	0.0853716	0.0858177	0.0577297	0.0560577	0.129994	0.0244389	0.0950667
Crygn	0.0033476	0.00540367	0.00343519	0.00209054	0.00161127	0.00228601	0.00203375	0.00826021	0.00131733	0.00341921	0.016693	0	0	0.00404417	0	0.0053005	0.00793891	0.0289236
Spef2	0.0131321	0.0102007	0.0281913	0.0373129	0.0260727	0.00213999	0	0.000833961	0	0	0	0.00131241	0.00287333	0.00804517	0.0184335	0	0.0100107	0.0143813
Odf3b	0.00376227	0	0.000337062	0.00567818	0	0.00340618	0.0668368	0	0	0	0	0.00284791	0.0107088	0.00383284	0	0	0.0108544	0
Rsph4a	0.0124767	0.000193913	0.0448033	0.00549176	0.00379104	0.0376316	0.00355173	0	0	0	0	0.00273421	0.0044244	0.00345157	0.00168306	0	0	0.0016732
1700012B09Rik	0.00070661	0.000771673	0	0.00136375	0.00324027	0	0	0	0	0.00344527	0.000812431	0	0	0.00268327	0	0	0	0
Wdr66	0.0380465	0.00295571	0.0781968	0.0531992	0.001858	0.0728429	0.012225	0.00429993	0.0153953	0.0162	0.00563429	0.0174893	0.0108565	0.033177	0	0	0.0798615	0.126427
Mlf1	0.00584674	0.00390345	0.00460051	0.00286442	0.0093664	0.00387632	0.00859852	0.00296622	0	0.0194097	0.0655643	0.00606485	0.0142713	0.00634058	0.0525874	0	0	0.00570142
Spa17	0.0420567	0.0450768	0.0270069	0.0336046	0.034717	0.0417103	0.0352517	0.0404635	0.00631884	0.0927529	0.0179544	0.0434682	0.0471944	0.0322806	0.0990025	0.0658426	0.0450111	0.00338029
Fam216b	0.0041332	6.45e-05	0.000337442	9.43e-05	0	0	0.00102999	0	0	0.00126773	0	0	0	0	0	0	0	0
1700026D08Rik	0.000357537	0.00416692	0.00020476	0.00119931	0.00132544	0	0	0	0	0	0	0	0.00224503	0	0	0	0	0.0341971
Spag17	0.0012807	9.13e-05	0.00614057	0.00200648	0	0.00174208	0.00179847	0	0	0	0	0	0	0.0044592	0.00375408	0	0.00823743	0
Riiad1	0.0433616	0.0804915	0.0143725	0.0174193	0.00706525	0.0215928	0.00259953	0	0.0080234	0.00493644	0.0366869	0.0151287	0.00238499	0.0391755	0.0347399	0.0320646	0	0.0140054
Mns1	0.0131543	0.0311237	0.00514949	0.0114553	0.00657525	0.0068899	0.00422041	0.129825	0.00105242	0.0387528	0.037054	0.0170918	0.0216521	0.00513916	0.157688	0.0603602	0	0.00715264
Tmem107	0.0861582	0.066249	0.0510411	0.0353296	0.0141324	0.0812157	0.0193733	0.050757	0.00600735	0.0285015	0.0429183	0.0399642	0.045817	0.0561288	0.199626	0.139302	0.0296635	0.0481774
1500015O10Rik	0.00121686	0.0429206	0.000716931	0.00206159	0	0.000238875	0.00192916	0	0	0	0.00169934	0	0	0	0.0864825	0	0.0925824	0
Iqca	0.0132748	0	0.00144665	0.0066345	0.000804086	0.00756422	0.00138701	0	0	0	0	0	0	0.00859647	0	0	0	0
Ucma	0	0.0093254	0.0123372	0.0154483	8.21e-05	0.00217715	0.00134746	0	0.000691755	0.0105921	0.000651637	0.00242389	0	0.0148073	0.00623491	0	0	0.0492169
Krt15	0.000504508	0.0011439	9.45e-05	0.0003014	0.00200033	0.000679234	0.000143958	0	0	0	0	0	0	0.00634058	0.00711277	0	0	0.0168108
Calml4	0.00121641	0.0012707	0.000885828	0.00228698	0	0.000723131	0.00376271	0	0	0	0.00591569	0	0.00652668	0.00342976	0.0346687	0	0.00541762	0.0179545
1700016K19Rik	0.00805724	0.000974287	0.0115737	0.00259628	0.000672913	0.0328881	0.00127651	0.00278781	0.0114738	0.00234853	0	0	0.00119186	0.00897095	0	0	0.0210019	0.0234204
Ccdc146	0.000870159	0.00163659	0.000453522	0.00108508	0	0.00114753	0	0	0	0	0.00200788	0	0.00119186	0.00714307	0	0	0	0
Meig1	0.0853243	0.00824966	0.0402953	0.0154366	0.0176084	0.0197493	0.00490013	0.00725001	0.00596101	0.0236661	0.00666036	0.0160294	0.00100585	0.0162804	0	0	0	0.043281
4933434E20Rik	0.169201	0.113048	0.143966	0.176875	0.167184	0.185837	0.119306	0.137133	0.155818	0.219213	0.0786316	0.148779	0.147753	0.203299	0.0576402	0.0677487	0.175566	0.201133
Foxj1	0.00548534	0.00333711	0.00643295	0.0114997	0.0663563	0.00910233	0.00159994	0.00945613	0	0.000172299	0	0.00758435	0.00302257	0.000592318	0.00619193	0	0	0.0164318
Ak7	0.00146423	0.000518031	0.0014837	0.00131465	0.0028063	0.00126701	0	0	0	0	0	0	0	0	0	0	0.0255775	0
1110017D15Rik	0.0205401	0.00605462	0.00532978	0.00732821	0.0005252	0.00860844	0.00141596	0.00982094	0.000601993	0.00617588	0.000812751	0.00338343	0.0123286	0.00494847	0.0286617	0	0.0134509	0.0130197
Cfap126	0.00179071	0.00927341	0.000656777	0.000272094	0.00463769	0.000501139	0.00934371	0	0.0216719	0.00042607	0.0175691	0.00390268	0	0	0.0395524	0.00836444	0.0084246	0.00962326
Sntn	0.000312106	0.00197124	0.000473082	0.00027939	0.000731064	0	0	0.000483994	0	0	0	0	0	0.00110001	0	0.0082686	0	0
Fam183b	0.143855	0.00420385	0.012895	0.0367081	0.000631974	0.0134955	0.00131464	0.0115458	0.00318147	0.0503013	0.00841356	0.00276019	0.00928538	0.0133499	0.0231531	0.00464791	0	0.0798996
Enkur	0.0138502	0.00471781	0.0274318	0.0161146	0.00115789	0.043647	0.0123707	0.00768399	0.0235381	0	0.00848148	0.00306524	0.00230705	0.13168	0.0232856	0.00463514	0.00205136	0.017556
Rsph1	0.0395026	0.00510834	0.0218292	0.0179251	0.00303029	0.0209776	0.000597958	0.00549441	0.000973346	0.000570791	0.0509932	0.00109456	0.0129329	0.0200043	0	0.00703551	0	0.0106644
Dynlrb2	0.00267434	0.00356363	0.00254029	0.00255921	0.00730887	0.00305294	0.00101718	0.000807454	0	0	0	0.0047619	0	0.000256051	0.00215218	0.00312587	0	0
Tmem212	0.000890996	0.000511507	0.00177997	0.00127129	0	0.00155915	0	0	0	0.00312002	0.0030412	0	0.00982196	0.00356044	0	0	0	0.00395087
Ccdc153	0.00198187	0.00279175	0.00219441	0.00198917	0.00338761	0.000849537	0.00378661	0.0013644	0.00143355	0.00206911	0.00228481	0.00906434	0	0.00149576	0	0	0	0.00682515
Tmed1	0.0474037	0.110239	0.0447253	0.0443878	0.120417	0.0503693	0.0666731	0.0673796	0.0750123	0.111283	0.0968136	0.0489623	0.0657163	0.067535	0.0971087	0.066512	0.34826	0.078046
Arhgef40	0.0198954	0.116696	0.0156889	0.0116874	0.0119898	0.0237042	0.0502346	0.0530752	0.098878	0.107343	0.0891408	0.0462145	0.0999228	0.0148657	0.0408245	0.0118288	0.323708	0.0564727
Fam26e	0.0161129	0.00164725	0.0534309	0.0710519	0.00128373	0.0261371	0.00217339	0.011316	0.026329	0.00106059	0.0671322	0.0284355	0.0110631	0.0402765	0	0.00352016	0.157579	0.061852
Shc1	0.00139871	0.0243093	0.00667136	0.0123376	0.00332414	0.00584971	0.044617	0.00932171	0.0502394	0.00476997	0.120891	0.00432928	0.00917207	0.00755954	0.00294493	0	0.29497	0.00956181
Adamts2	0.00221373	0.00108545	0.0521165	0.00494986	0.0418163	0.0492073	0.0060205	0	0	0.0089347	0.0239381	0.00138033	0.00303025	0.115719	0	0	0.306842	0.151711
Col5a2	0.00561113	0.00833646	0.0213406	0.00142789	0.000663407	0	0.0226523	0.0222034	0.00616064	0	0.0566315	0.0544561	0.0155978	0.00133349	0.0115866	0	0.237036	0.00360894
Sulf1	0.00348306	0.000953844	0.0169983	0.00509998	0.00489314	0.0990877	0.0060103	0.00395336	0	0.0926273	0.00833485	0	0.00595916	0	0.0337338	0	0.241647	0
Steap3	0.0263645	0.049289	0.000586053	0.000642697	0.00251639	0.000129883	0.0858945	0.00215091	0.0210145	0.0329178	0.0129664	0.0109404	0	0.0267845	0.00923199	0	0.242202	0
P3h3	0.0390155	0.0576506	0.0653577	0.0442539	0.00350672	0.0418275	0.0147434	0.0409697	0.0188701	0.032487	0.14918	0.0478834	0.0432472	0.0457231	0.0431571	0.0418086	0.416556	0.0479306
Fmo1	0.000174544	0.0675119	0.000280118	0.00349378	0	0	0.103147	0.0020372	0	0	0.0197817	0.0236022	0.00271128	0.000639898	0	0.00772404	0.269538	0
Engase	0.0242568	0.00593326	0.0180817	0.0259415	0.00229511	0.042959	0.0105011	0.0120511	0.0214835	0.0281236	0.00386675	0.0110411	0.0265359	0.0371858	0.00269063	0	0.18212	0.0511894
Zic2	0.00251558	0.066643	0	0	0.0013455	0	0.174308	0	0.00075672	0	0.0553549	0.00328905	0	0.00634058	0.00516371	0.0443687	0.363274	0
Mfap4	0.0117936	0.000988166	0.00539002	0.00721793	0.000622938	0.00124841	0.0027398	0	0	0.0126053	0.0107833	0	0	0	0.104479	0	0.284824	0.0457076
Angptl4	0.000158725	0.0709455	0.00172139	0.00184193	0	0.000620967	0.14988	0.000635042	0.0137773	0	0.0728713	0	0	0	0.0110567	0	0.314646	0.0129707
Gstm2	0.00437946	0.00199468	0.00180288	0.00806875	0.000254868	0	0.103384	0.0015594	0.00075672	0.00599226	0.0589737	0	0.00488361	0	0	0	0.49607	0
Col16a1	0.00189535	0.0453605	0.00394511	0.0054514	0.0101685	0.0153335	0.00201462	0.00196877	0.00295158	0.0649263	0.00560319	0	0.00549177	0.0250072	0	0	0.376735	0.118052
Foxd1	0.000379462	0	0.000199995	0.0001239	0.000705845	0.00154304	0.00128456	0	0	0	0.168225	0	0.0112632	0	0	0	0.368732	0
Chp2	0.000278021	0.00382009	0.000207987	0.000203864	0.00132817	0	0.0378062	0	0	0	0.106582	0	0	0	0	0	0.487793	0.00570142
Lama2	0.00441115	0.0617827	0.00471292	0.00679536	0.0391622	0.00278242	0.0116146	0.00361719	0.0310329	0.00105806	0.200281	0.00579712	0	0	0.0335261	0	0.456231	0.00485394
Svil	0.00322967	0.0271007	0.00184685	0.000826872	0.00746769	0.0166231	0.135567	0.0661954	0.0119218	0.125565	0.106254	0.0048848	0.0161207	0	0.0118104	0.0246081	0.449268	0.00532737
Bmp2	0.001297	0.000729416	0.0821346	0.00453293	0.0594936	0.00563575	0.0116231	0.00673148	0.0108459	0.0227992	0.0455914	0.00473906	0.0153057	0.026474	0	0.00297791	0.447259	0.00682515
Fbln2	0.0011615	0.0349437	0.019859	0.00227835	0.0041811	0.0206011	0.0913907	0.107714	0.00600597	0.0268948	0.0131473	0.0187417	0.00324868	0.0450288	0.0199601	0	0.373986	0
Fbln5	0.000339147	0.0180829	0.000943747	0.00047227	0	0.000385587	0.0499423	0.00538858	0.000846682	0.0207825	0.0127916	0	0.00739609	0.00264969	0	0	0.497158	0.0482006
Ranbp3l	0.000547471	0.0756612	0.00284724	0.00164502	0.000433354	0.000181569	0.00167809	0.00665832	0.000342156	0	0.0181328	0.00705535	0	0	0	0	0.499935	0.00196064
Cemip	0.127627	0.00590543	0.0298618	0.00634761	0.0067106	0.00931417	0.0103239	0.0141868	0.021048	0.00825294	0.0108088	0.0779069	0.0643314	0.00161429	0	0.00217911	0.492011	0.0383129
Osr1	0	0.000216572	0.00335613	0.0784615	0.000658636	0.00407123	0.000804767	0	0.00533715	0.0105921	0.00117998	0.00807479	0	0	0	0	0.525047	0.0459589
Slc13a4	0.0005018	0.000304484	0	0.000478727	0.000788845	0.000269509	0	0	0	0	0.00029997	0	0	0	0	0	0.524538	0
Lamc3	0.000183328	0.000152102	0.00131726	0.000897077	0	0	0.0275842	0	0	0	0.168434	0	0	0	0.00690345	0	0.553853	0
Mrc2	0.00148486	0	0.000717811	0.00136074	0.00937731	0.00286244	0.00492452	0.00914026	0.0301211	0	0.0826194	0	0	0.00165792	0	0	0.402598	0
Fibin	0.00345777	0.00876274	0.0051256	0.0405649	0.00259267	0.0106086	0.00288125	0.00457646	0	0.000731729	0.0233126	0.00191736	0.0105076	0.00944007	0	0.125235	0.388543	0.0404538
Ctgf	0.000440452	0.0010311	0.000623413	0.00207553	0	0.0697949	0.0945968	0.00297491	0	0	0.09064	0.0107541	0.00780299	0.0100042	0	0	0.407475	0
Aox3	0.000704001	0	0.000689847	0.000283738	0.00207142	0.00266305	0	0	0	0	0.00150113	0	0.00408005	0.00674374	0	0	0.555298	0.0359285
Syn3	0.00930991	0.0778622	0.00449228	0.00415473	0.00231732	0.0110938	0.193329	0.0215342	0.00288891	0.0479527	0.191786	0.0188492	0.0405928	0.0279008	0.0321305	0	0.521709	0.00360894
Fkbp7	0.013377	0.0453579	0.0108304	0.0188686	0.0147072	0.00589796	0.211597	0.00979219	0.0961651	0.0608191	0.121574	0.0193008	0.0235223	0.0220128	0.0307465	0.0440529	0.58502	0.00742183
Pcca	0.0984429	0.113059	0.0922159	0.0821893	0.045831	0.0686586	0.160827	0.0731941	0.019268	0.0479165	0.108288	0.0875075	0.0878701	0.0587189	0.0444763	0.0720601	0.547103	0.0372647
Slc13a3	0.00140947	0.180656	0.000734671	0.000935508	0.011705	0	0.00818671	0.0147794	0.0427756	0.00130239	0.00834865	0.00402266	0	0	0.00253462	0	0.659491	0
Col6a1	0.00450367	0.00122211	0.0192511	0.0179716	0	0.0119176	0.0038863	0	0.00378788	0	0.017977	0.00271533	0.00409491	0.0380798	0	0.00467915	0.422844	0.0189443
Col18a1	0.000259389	0.00309905	0.00430277	0.00143433	0	0.000179065	0.0559369	0.0033111	0	0.0418931	0.161976	0	0	0	0.00341276	0	0.527888	0.0396808
Lama1	0.000834287	0	0.000784509	0.000384407	0.00084342	0	0.0126967	0.00210015	0	0.0137492	0.00564535	0	0.01618	0.00536175	0	0	0.502039	0
Col13a1	0.00599056	0	0	0.000231807	0	0.000668885	0.000228547	0	0	0	0.0249683	0	0	0	0	0	0.627083	0.00485079
Enpp1	0.00151153	0.000525509	0.00164557	0.00202604	0.0499863	0	0.00417293	0.00930642	0.0130599	0.00118541	0.0208488	0.00513468	0.00261047	0	0	0	0.630951	0
Col4a5	0	0.0262022	0.000384874	0.000345421	0	0	0.00778546	0.0010494	0	0	0.0816744	0	0	0	0	0	0.691619	0
Cmbl	0.0462107	0.106498	0.0262152	0.0343104	0.0197233	0.106833	0.0058613	0.00299872	0.0219494	0.0132484	0.066103	0.00433685	0.0138833	0.0391254	0	0.00618338	0.881866	0.168096
Bmp7	0.000252387	0.0155941	0.000993699	0.00098286	0.00168065	0.0112143	0.00232684	0.00203281	0.000338754	0.107176	0.0259134	0.00426912	0	0	0	0.0586226	0.710013	0
Cped1	4.87e-05	0.00383984	0.00305487	0.00102185	0.00139205	0.00263289	0.0158458	0.00110199	0	0.00102125	0.172554	0	0	0.00404417	0	0	0.966455	0
Col15a1	0.00138223	0.000181344	0.000383178	0.00954319	0	0.00175469	0.00034113	0.00565618	0.0342306	0.00241456	0.00545454	0	0	0	0	0	0.515453	0.0444293
Itih2	0.000379605	0.000173796	0.000710793	0.000136341	0	0	0.000504415	0	0.00907088	0	0.00634502	0	0	0	0	0	0.97375	0
Fmod	0.000286179	0.000271047	0.000422906	0.000177848	0.00257399	0.000378902	0.000279644	0	0	0	0.045787	0.000535129	0	0.000597457	0	0.00391902	0.719396	0.00164658
Tmem64	0.274996	0.0571926	0.218725	0.206162	0.0415285	0.198053	0.206744	0.223154	0.274666	0.0947225	0.0826704	0.184745	0.181885	0.305957	0.0900947	0.0511732	1.22287	0.19461
Cyp1b1	0.00015211	0.0307038	0.00154112	0.000167597	0.000747945	0.00282464	0.00573168	0	0	0	0.00693209	0	0	0	0.0107069	0	1.08785	0
Efemp1	0.00490913	0.105142	0.00232204	0.0719002	0.0565069	0.00149193	0.00199073	0	0.00654019	0.00570894	0.036649	0.0127527	0.041571	0	0.00797338	0	1.13138	0.0115661
Aldh1a2	0.000189213	0	0.00101493	0.000426532	0.000494561	0.00328817	0.00395403	0.00182993	0	0	0.00499724	0	0.00423499	0	0	0	0.97643	0
Gjb2	0.00083213	0.0916019	0	0.000141899	0.00066296	0.00582626	0.00286661	0	0	0	0.0151719	0.00105015	0	0	0	0	1.03729	0
Lum	0.0599646	0.00113893	0.00462812	0.00837935	0.00170956	0.000907445	0.0150124	0	0.0096795	0.000497754	0.00808055	0	0	0	0	0	0.998193	0
Slc22a6	0.000581373	8.91e-05	0.000436278	0.000351012	0	0.00206182	0.00370207	0	0	0	0.0128905	0	0	0	0	0	1.18787	0
Col3a1	0.000715709	0.000806161	0.000145628	0.00147882	0.00142649	0.000463361	0.00918628	0	0	0	0.247473	0	0	0.000354137	0.00397443	0	0.909052	0
Serpinf1	0.00135555	0.0368833	0.00123806	0.0433215	0.00713484	0.000390147	0.0139357	0.00455624	0.134028	0.0027156	0.0233369	0.00174754	0.0324782	0.00161587	0	0	1.39564	0.278717
Col1a1	0.000306077	0.0109659	0.000409263	0.00404042	0.000841703	0	0.00743662	0.00254686	0.00907088	0	0.0122861	0	0	0.00391925	0	0	1.56318	0
Slc6a13	0.00155426	0.000449559	0.000754404	0.000920756	0	0.000905827	0.0107518	0	0	0	0.0477376	0	0	0.00115141	0	0	1.70999	0.00880402
Spp1	0.00117158	0.00474219	0.00104435	0.00043533	0.00405049	0.00256174	0.0221521	0.000573634	0	0	0.190496	0	0	0.000367964	0.00708655	0	1.62533	0
Shc2	0.087382	0.00218038	0.0916417	0.122891	0.0072954	0.117158	0.0132099	0.0668288	0.00674042	0.0313637	0.0178379	0.0727597	0.0920257	0.0572534	0.0551788	0.0105003	0.0367248	0.272105
Tmem68	0.225835	0.0533106	0.23443	0.224794	0.0691552	0.16351	0.048953	0.179528	0.0791747	0.0742298	0.0630155	0.20626	0.173605	0.242822	0.127377	0.0118922	0.0324561	0.506931
Rpe	0.0885064	0.0633838	0.0857365	0.149989	0.070996	0.0905675	0.0692907	0.0914168	0.0339383	0.13345	0.0760539	0.0714008	0.0937461	0.0822228	0.0255774	0.0640465	0.0531192	0.342644
RP24-421E18.5	0.0255867	0.00544534	0.0515755	0.0744685	0.00770451	0.0333637	0.00879283	0.0464521	0.00483577	0	0.00140944	0.0451352	0.0538471	0.0688001	0	0.0106873	0	0.245622
Mex3b	0.127985	0.00935162	0.181678	0.115436	0.0412105	0.10099	0.0330968	0.0523116	0.0346706	0.148612	0.0447736	0.0622656	0.089218	0.0938444	0.150102	0	0.0134509	0.381435
4930447C04Rik	0.00856886	0.0049366	0.0265821	0.0990852	0.0044328	0.0203287	0.00171465	0.053371	0.00449711	0	0.0096382	0.0442373	0.0341031	0.0247451	0.00517503	0.0455706	0	0.294805
Fam160a2	0.205651	0.0347033	0.214206	0.208564	0.0320794	0.18167	0.0464487	0.149291	0.0512057	0.0496701	0.0495066	0.16621	0.162802	0.203697	0.0170774	0.0284669	0.0306958	0.519908
Bcl6	0.187066	0.0674117	0.187021	0.0368404	0.0266698	0.106107	0.0295024	0.00268715	0.0931298	0.0253981	0.0347364	0.0331507	0.0848707	0.019602	0.0139867	0.0283008	0.0688598	0.529023
Lrp12	0.180708	0.0267314	0.146933	0.209609	0.0799855	0.0992939	0.0243463	0.139873	0.117732	0.0377738	0.0503639	0.17877	0.20067	0.106337	0.0393866	0.114745	0.0602178	0.468157
Arsj	0.103293	0.00521404	0.0269694	0.0192	0.00537501	0.00643834	0.00661808	0.0107159	0.00063074	0.018286	0.00807495	0	0.00595916	0.179669	0	0	0	0.392768
Bid	0.0268349	0.000407099	0.0341845	0.0876095	0.00416368	0.0179416	0.00316219	0.0684139	0.0634876	0.0190726	0.00295635	0.102083	0.0436665	0.0224166	0.056466	0.0098345	0.00953372	0.310877
4833422C13Rik	0.0839024	0.0123524	0.013837	0.0670771	0.00614166	0.0327418	0.0161606	0.0436604	0.00196411	0.0288037	0.0854032	0.029997	0.0327435	0.0579669	0	0.0158165	0.0567688	0.341599
Sorcs2	0.0945319	0.159665	0.0756983	0.0623357	0.00635806	0.100798	0.00519555	0.13832	0.00123572	0.0380012	0.00851791	0.0858499	0.0490227	0.0482761	0.00182026	0	0.0223894	0.45202
Shisa2	0.00151574	0.011534	0.0021745	0.0451436	0.000503844	0.0121795	0.000967224	0.0148745	0	0.00149098	0	0.0225321	0.0293726	0.0582818	0.00679787	0	0	0.370965
Scube1	0.00463682	0.00151853	0.14256	0.147794	0.00380783	0.0453396	0.00144076	0.00341253	0.0135932	0.00786434	0.00793727	0.0955712	0.00528614	0.0172203	0.00671464	0.0082686	0.0924409	0.391661
Ndst4	0.0989178	0.00794783	0.155224	0.0154455	0.00744959	0.107624	0.00176361	0.00791392	0.0152631	0.0104265	0.000473521	0.0440944	0.00117203	0.0109823	0	0	0.0272697	0.398677
Higd1a	0.27116	0.150285	0.260344	0.325144	0.120308	0.268592	0.166735	0.30489	0.0736869	0.0844254	0.220608	0.299289	0.274056	0.331446	0.174903	0.226047	0.1906	0.785388
Kcng1	0.20669	0.00329669	0.0945032	0.101303	0.00961989	0.135218	0.00634901	0.00654208	0.00694237	0.0214495	0.0252863	0.0029229	0.00102592	0.0691367	0.00113859	0.0199109	0	0.495133
Onecut2	0.092259	0.00618039	0.0802254	0.160256	0.0322722	0.041247	0.00987675	0.00404828	0.00133499	0.0431318	0.00081534	0.0086975	0.00287647	0.0191221	0.0188773	0	0.0108544	0.604781
Adcyap1	0.00270204	0.00153602	0.00126167	0.00446206	0	0.0317942	0	0.00194475	0.000973346	0	0.0163813	0	0.0248325	0.0103227	0.0023702	0.0021341	0	0.588474

## Sheet: Cibersort_output
Input Sample	Biotype	Cluster_00	Cluster_03	Cluster_04	Cluster_07	Cluster_09	Cluster_13	Cluster_14	Cluster_16	Cluster_17	Cluster_02	Cluster_06	Cluster_08	Cluster_10	Cluster_11	Cluster_12	Cluster_15	Cluster_20	Cluster_21	P-value	Pearson Correlation	RMSE
ERR1779295	Control	0	0.252618	0.104637	0.014235	0.0436415	0.0212621	0.122432	0	0	0.125906	0.0112292	0.0292556	0.0298553	0.0259145	0.00484061	0.0838593	0.0199788	0.0522532	0	0.688677	0.803283
ERR1779296	Control	0	0.336205	0.09984	0.0002	0.0492236	0	0.134304	0	0	0.0657233	0.0146328	0.0189568	0.0284493	0.0390932	0.00330367	0.0595585	0.0001	0.0693567	0	0.68835	0.79911
ERR1779297	Control	0	0.263205	0.146155	0.0287047	0.0347412	0	0.129821	0	0	0.0930715	0.0105403	0.025704	0.0295404	0.0396078	0.00659532	0.102296	0.0002	0.0604943	0	0.700501	0.79597
ERR1779298	Control	0	0.259953	0.1502	0.0235137	0.0441851	0	0.136863	0	0	0.107344	0.00482373	0.0231385	0.0296619	0.0322893	0.0051523	0.0927796	0.0006	0.0524464	0	0.632396	0.827433
ERR1779300	Control	0	0.268579	0.101957	0.0267088	0.0361163	0	0.117802	0	0	0.100822	0.0001	0.0203946	0.0323934	0.037149	0.00558543	0.110973	0	0.0598767	0	0.693657	0.80091
ERR1779301	Control	0	0.317994	0.0971005	0.0353026	0.0474109	0.00475185	0.120446	0	0	0.092307	0.00436303	0.0239394	0.033347	0.0320808	0.00570862	0.111541	0.00895847	0.0246525	0	0.679425	0.806002
ERR1779302	Control	0	0.315183	0.108655	0.0479606	0.0468325	0.00859325	0.108287	0	0	0.0753999	0.0130891	0.0192508	0.0273485	0.0397743	0.00648009	0.103223	0.0009	0.0690415	0	0.684671	0.803757
ERR1779303	Control	0	0.30346	0.145369	0.0676378	0.050161	0	0.122874	0	0	0.0817984	0.00630001	0.021829	0.02853	0.0398226	0.00933977	0.0996259	0	0.0638864	0	0.64302	0.82204
ERR1779304	Control	0	0.326523	0.0642513	0.0309624	0.0431229	0	0.137681	0	0	0.094896	0.00769906	0.0248666	0.0388079	0.0332057	0.00726012	0.089939	0.00748676	0.0376326	0	0.660358	0.814038
ERR1779305	Control	0	0.265814	0.157269	0.010548	0.0430574	0	0.146542	0	0	0.0980967	0.0151529	0.0266834	0.0382653	0.0321115	0.00341385	0.0539647	0.0137918	0.0210008	0	0.662462	0.813295
ERR1779306	Control	0	0.278398	0.180282	0.0076514	0.0423599	0.00288563	0.0870392	0	0	0.101941	0.0223409	0.0255752	0.0337658	0.0363755	0.00371873	0.0567202	0.00266835	0.0605264	0	0.676528	0.807039
ERR1779307	Control	0	0.287157	0.12844	0.0521275	0.0520093	0	0.11813	0	0	0.0789625	0.00785596	0.0228333	0.0300114	0.0389715	0.00683279	0.091361	0.00907458	0.0710622	0	0.672724	0.807485
ERR1779308	Control	0	0.270887	0.141936	0.0142379	0.0442608	0	0.115514	0	0	0.0886426	0.00525413	0.0213946	0.0297702	0.040792	0.00419547	0.0823721	0.00244295	0.0483216	0	0.670873	0.809948
ERR1779309	Control	0	0.30245	0.10308	0.0453371	0.0373173	0	0.1124	0	0.00191055	0.0746568	0.00950612	0.0212294	0.0238823	0.0395018	0.00801116	0.0935207	0.00270113	0.0639215	0	0.63898	0.822384
ERR1779310	Control	0	0.259433	0.135548	0.044237	0.0506086	0	0.121865	0	0	0.0760799	0.00623002	0.0220642	0.0236543	0.0377342	0.00197007	0.0852505	0.00509246	0.0654853	0	0.680896	0.804465
ERR1779313	Control	0	0.311889	0.16378	0.0153631	0.0342165	0.0200293	0.117357	0	0	0.0678248	0.02035	0.0212011	0.0196055	0.0324352	0.00311333	0.0376316	0	0.0623308	0	0.663685	0.811408
ERR1779314	Control	0	0.231506	0.13788	0.0599989	0.0371646	0	0.130951	0	0	0.0713374	0.00195576	0.0209769	0.030395	0.0382491	0.00633515	0.12354	0.0029752	0.0594621	0	0.63822	0.823647
ERR1779315	Control	0	0.269971	0.11897	0.0394426	0.0500918	0	0.140031	0	0	0.0854197	0.00633806	0.021403	0.0284358	0.0427444	0.00290624	0.104292	0	0.0675657	0	0.653575	0.817
ERR1779316	Control	0	0.28847	0.159688	0.0101624	0.0532305	0	0.144048	0	0	0.0666194	0.0167568	0.0223337	0.0295723	0.0377646	0.00228884	0.0603646	0	0.0540627	0	0.671471	0.808111
ERR1779317	Control	0	0.344926	0.164178	0.0158895	0.0489051	0.00762706	0.103803	0	0	0.102602	0	0.0273542	0.0422977	0.0304171	0.00704503	0.12958	0.00744615	0.03242	0	0.68619	0.801892
ERR1779318	Control	0	0.292019	0.155313	0.0301168	0.0490578	0.0243316	0.130223	0	0	0.0700061	0.0224341	0.0226049	0.0311876	0.0280542	0.00107842	0.0870566	0.00863509	0.0288212	0	0.689741	0.800756
ERR1779319	Control	0	0.309423	0.13878	0.0578349	0.0478905	0	0.124917	0	0	0.0607109	0	0.0174357	0.0222081	0.0352462	0.00414827	0.124517	0.0001	0.0556686	0	0.656833	0.815604
ERR1779320	Control	0	0.296777	0.158211	0.0171389	0.0590036	0.017352	0.136021	0	0	0.0821604	0.0257279	0.0242746	0.0291768	0.0342617	0.00386207	0.102757	0.0111324	0.0378868	0	0.686315	0.802825
ERR1779321	Control	0	0.321768	0.171164	0.00884697	0.0448206	0.0237286	0.145023	0	0	0.0637833	0.0131621	0.0235325	0.0343355	0.0245948	0.00416379	0.0751666	0.00927094	0.0359787	0	0.680152	0.803773
ERR1779322	Control	0	0.287564	0.164391	0.0178178	0.0376121	0	0.11944	0	0	0.0672741	0.0147869	0.0228724	0.0315208	0.0363193	0.00512879	0.0871746	0.00668266	0.0691845	0	0.683993	0.80264
ERR1779323	Control	0	0.327758	0.120198	0.0288183	0.0490955	0.0115227	0.0945238	0	0	0.0721876	0.0188355	0.0193795	0.0249375	0.0410972	0.00156018	0.0824802	0	0.0710492	0	0.700818	0.794719
ERR1779324	Control	0	0.3032	0.163023	0.0231012	0.0560701	0.0062517	0.110453	0	0	0.0684604	0.00836472	0.0251474	0.0252215	0.0396232	0.00816957	0.100883	0.00391943	0.0785021	0	0.69135	0.797611
ERR1779325	Control	0	0.314727	0.148785	0.0283948	0.0506833	0.00577789	0.106799	0	0	0.0856498	0.0197023	0.0216738	0.0274997	0.0367571	0.00612378	0.096996	0	0.0712051	0	0.700782	0.795023
ERR1779326	Control	0	0.331428	0.127351	0.0232331	0.0477907	0.00175745	0.123854	0	0	0.0647309	0.0182278	0.0235207	0.0259859	0.0346602	0.00180509	0.0474212	0	0.0739114	0	0.705319	0.791169
ERR1779327	Control	0	0.371473	0.119508	0.028705	0.036629	0.0171744	0.109944	0	0	0.059441	0	0.0161068	0.0289784	0.0423811	0.00581961	0.0888119	0.00399217	0.0632592	0	0.686235	0.800642
ERR1779328	Control	0	0.337382	0.143458	0	0.0284756	0.0171196	0.112779	0	0	0.0610398	0.0141106	0.0196811	0.0292631	0.0409217	0.00315006	0.0626512	0	0.0610332	0	0.704884	0.792463
ERR1779329	Control	0	0.321889	0.103631	0.00518437	0.0278111	0.0181882	0.121646	0	0	0.0796315	0.0141763	0.0195041	0.0248549	0.0300357	0.00254258	0.0549215	0	0.059954	0	0.695485	0.798626
ERR1779330	Control	0	0.23817	0.103723	0.0641168	0.051663	0.00255325	0.144927	0	0.0093045	0.100133	0.0111904	0.0212141	0.0211314	0.0389009	0.00511914	0.124118	0	0.0650834	0	0.680235	0.806162
ERR1779331	Control	0	0.321959	0.114696	0.0365198	0.0332604	0	0.107449	0	0	0.0772883	0.0148723	0.0205269	0.0276854	0.0409748	0.0085499	0.115793	0	0.0658926	0	0.687649	0.801341
ERR1779332	Control	0	0.33064	0.14574	0.0239233	0.0502904	0.00719407	0.139243	0	0	0.0722217	0.0133348	0.0194786	0.0260618	0.0289271	0.00385708	0.0458373	0.00504697	0.0196383	0	0.677545	0.805928
ERR1779333	Control	0	0.314905	0.176374	0	0.0482389	0.0156235	0.108803	0	0	0.0991197	0.0201368	0.0248124	0.0380068	0.0334493	0.00337599	0.0628847	0.00674458	0.0439029	0	0.660949	0.814199
ERR1779334	Control	0	0.322055	0.144394	0.0363701	0.0420399	0.00573952	0.106584	0	0	0.0847494	0.0143567	0.0206313	0.0249997	0.0343913	0.00699394	0.0947095	0	0.0613545	0	0.699463	0.796485
ERR1779335	Control	0	0.306578	0.103718	0.0194424	0.0383448	0.0152481	0.0778064	0	0	0.0948291	0.0001	0.0243494	0.0355244	0.0426886	0.008098	0.0954183	0	0.0710498	0	0.704	0.79383
ERR1779336	Control	0	0.316673	0.199842	0.020067	0.0361455	0.0169733	0.0806786	0	0	0.0901829	0.00169629	0.0244696	0.0358668	0.0368221	0.00731793	0.102316	0	0.0620374	0	0.705189	0.792931
ERR1779337	Control	0	0.302954	0.11342	0.005162	0.0436415	0.00728217	0.120222	0	0	0.081859	0.0258471	0.0211838	0.0268891	0.036183	0.00418744	0.0543065	0.00453524	0.0709438	0	0.695606	0.798174
ERR1779338	Control	0	0.287309	0.0997849	0.0415593	0.0397392	0.00482147	0.118009	0	0	0.0834548	0.0150063	0.0213712	0.0276744	0.0341897	0.00542017	0.100607	0.00198973	0.0636988	0	0.700323	0.796248
ERR1779339	Control	0	0.332857	0.0544823	0.015431	0.0458943	0.027494	0.106223	0	0	0.0910741	0.0213046	0.0203397	0.0328368	0.0378465	0.00198478	0.105473	0.00254063	0.0502497	0	0.698656	0.798422
ERR1779340	Control	0	0.25936	0.0716072	0.0189589	0.0502894	0.0272302	0.137558	0	0	0.0827303	0.0107769	0.0249047	0.0310477	0.0310134	0.00294596	0.11618	0.00527784	0.0309201	0	0.682775	0.805592
ERR1779341	Control	0	0.282342	0.116118	0.0373238	0.0483136	0.00229186	0.125264	0	0	0.0747974	0	0.0263988	0.0252559	0.0378427	0.00885834	0.162654	0.0286572	0.066344	0	0.680895	0.803693
ERR1779342	Control	0	0.28035	0.10096	0.0390421	0.0526184	0.00628223	0.126526	0.00100548	0	0.0788612	0	0.0272939	0.0236857	0.0327983	0.0106026	0.142984	0.0314375	0.0671885	0	0.6712	0.808395
ERR1779343	Control	0	0.368725	0.115893	0.0524536	0.0562214	0.0142728	0.109772	0	0	0.0706527	0	0.0213336	0.02201	0.0343821	0.00584757	0.0998959	0	0.0596676	0	0.674714	0.805655
ERR1779344	Control	0	0.351164	0.0976535	0.0423552	0.0527204	0.00781168	0.118263	0	0	0.0797764	0.00465994	0.0208125	0.0240966	0.0336393	0.00710115	0.10158	0	0.0658893	0	0.663653	0.812034
ERR1779345	Control	0	0.302636	0.118343	0.0620747	0.0500366	0.0147437	0.0978747	0	0	0.0771317	0	0.0206777	0.034354	0.0381702	0.00497303	0.130285	0.0062819	0.0609479	0	0.696403	0.79764
ERR1779346	Control	0	0.307302	0.167688	0.0348743	0.0316767	0	0.123247	0	0	0.0788253	0	0.0203138	0.0284056	0.0344268	0.00415354	0.109386	0.00151716	0.0514353	0	0.685984	0.80224
ERR1779347	Control	0	0.310902	0.113961	0.0192696	0.0440071	0	0.103319	0	0	0.0840773	0.00363462	0.0231678	0.0264851	0.0410443	0.00635998	0.120208	0	0.0627373	0	0.684309	0.802413
ERR1779348	Control	0	0.30895	0.0843625	0.0523343	0.05192	0.010623	0.1331	0	0	0.0746579	0	0.0218528	0.0315379	0.027794	0.00297428	0.133413	0.00988494	0.0351591	0	0.644064	0.820963
ERR1779349	Control	0	0.309814	0.118466	0.0363488	0.0438152	0	0.11427	0	0	0.0719947	0.011098	0.0219627	0.0300795	0.0379688	0.00585067	0.123162	0	0.0673739	0	0.69885	0.795694
ERR1779350	Control	0.0142732	0.312267	0.161372	0.0217366	0.0418562	0.00156372	0.0845869	0	0	0.072572	0	0.0231679	0.0313245	0.0484448	0.00447741	0.102426	0.0100918	0.0698089	0	0.688522	0.799539
ERR1779351	Control	0	0.303209	0.118892	0.0349302	0.03559	0	0.14335	0	0	0.0958329	0.00415351	0.0241035	0.0315324	0.0410808	0.00821859	0.101142	0.00681514	0.0700257	0	0.672967	0.80798
ERR1779352	Control	0.00614912	0.33986	0.157424	0.00419933	0.0392489	0.0119392	0.0761395	0	0	0.0616971	0.0106624	0.0213838	0.0263954	0.0410856	0.00921456	0.143599	0	0.0768072	0	0.69693	0.794963
ERR1779353	Control	0	0.336538	0.146	0.0212397	0.0496725	0	0.107522	0	0	0.0646614	0	0.0211456	0.0242012	0.0309196	0.00727602	0.117477	0.0124731	0.0708628	0	0.695309	0.796297
ERR1779354	Control	0	0.289613	0.127149	0.0249138	0.0407793	0	0.104245	0	0.0128829	0.0898259	0.0120796	0.0218173	0.0268855	0.0394094	0.00349934	0.100431	0.00867619	0.0696563	0	0.663504	0.812651
ERR1779355	Control	0	0.357782	0.0944479	0.0364193	0.0455993	0	0.0952098	0.00112329	0	0.0757015	0.0165641	0.019747	0.032719	0.0359634	0.00759938	0.0902744	0	0.0671232	0	0.692168	0.797862
ERR1779357	Control	0	0.304163	0.0890033	0.0225769	0.0483708	0.0009	0.0994504	0	0	0.0890301	0.00175332	0.0213957	0.0262732	0.0363994	0.0087916	0.101419	0.00652267	0.0692312	0	0.693923	0.798582
ERR1779359	Control	0	0.371139	0.0901722	0.0146393	0.0414184	0	0.107964	0	0	0.0847656	0.0151136	0.0177687	0.0296558	0.0364366	0.00168737	0.0896734	0	0.0653909	0	0.683475	0.802846
ERR1779360	Control	0	0.261227	0.164337	0.0492934	0.0365112	0.0156171	0.1041	0	0	0.0803109	0.00703551	0.0213597	0.0183011	0.0374081	0.00930099	0.139291	0.00664686	0.0658839	0	0.679745	0.806176
ERR1779361	Control	0	0.36028	0.113387	0.0348188	0.0426136	0	0.121315	0	0	0.0776348	0	0.0221387	0.0285066	0.0362238	0.00526415	0.10504	0	0.0690937	0	0.623881	0.828474
ERR1779362	Control	0	0.378956	0.160231	0.0218292	0.0415597	0	0.0934211	0.00166133	0	0.0673149	0	0.0209744	0.0231435	0.0403018	0.00611598	0.101092	0.0008	0.0607843	0	0.678786	0.803046
ERR1779363	Control	0	0.345373	0.0950887	0.0474199	0.0534176	0	0.108772	0	0	0.0916918	0.0101633	0.0219739	0.0257824	0.0351636	0.0102212	0.101425	0	0.0682361	0	0.676885	0.806531
ERR1779364	Control	0	0.312616	0.12844	0.0430138	0.0436212	0.00835023	0.120382	0	0	0.0681142	0	0.0179212	0.0234259	0.0373408	0.00426231	0.0973296	0	0.0601441	0	0.681807	0.804325
ERR1779365	Control	0	0.277504	0.135182	0.00424153	0.0520946	0	0.111044	0	0	0.0784194	0.00292698	0.0261236	0.0334615	0.0404587	0.0117795	0.112038	0.0207601	0.0793301	0	0.702969	0.794147
ERR1779367	Control	0	0.263292	0.150203	0.0228373	0.0479582	0.0134382	0.147945	0	0	0.103078	0.0261734	0.020913	0.026878	0.0264282	0.0057197	0.0642645	0.0001	0.0534516	0	0.673149	0.811023
ERR1779368	Control	0	0.26501	0.167092	0.0536927	0.0518763	0.00843378	0.151373	0	0	0.11094	0.0212073	0.0228338	0.0236681	0.0227101	0.0059203	0.107757	0.00755743	0.0330013	0	0.648981	0.821289
ERR1779369	Control	0	0.276179	0.140782	0.0197952	0.0504243	0.00125001	0.104316	0	0	0.111469	0.0206948	0.02224	0.0329375	0.0379329	0.00272581	0.0880579	0.00466587	0.0633506	0	0.659651	0.816145
ERR1779370	Control	0	0.305395	0.130391	0.037855	0.0340055	0	0.136578	0	0	0.0704076	0.0126967	0.0197251	0.0297824	0.031784	0.00561197	0.0946312	0	0.060103	0	0.669573	0.808956
ERR1779371	Control	0	0.306666	0.0858705	0.0408367	0.0563329	0	0.118143	0	0	0.0846865	0.00693927	0.0203727	0.031673	0.0349824	0.00592706	0.105926	0	0.0652419	0	0.675907	0.806802
ERR1779372	Control	0	0.355982	0.130719	0.00399371	0.0378749	0.012323	0.143903	0	0	0.0710322	0.0134371	0.0251836	0.0295077	0.0293494	0.00373165	0.0584228	0.00571122	0.030193	0	0.664918	0.810121
ERR1779373	Control	0.0116626	0.309924	0.174594	0.0419538	0.0338831	0	0.119566	0	0	0.0745376	0	0.0183755	0.022801	0.0348872	0.0052497	0.108316	0.0011123	0.0695947	0	0.671681	0.807977
ERR1779374	Control	0	0.298102	0.101451	0.0367254	0.0421614	0	0.115705	0	0	0.0702649	0.0241249	0.019254	0.0259145	0.0344322	0.00267279	0.0544681	0	0.0562814	0	0.678498	0.806129
ERR1779375	Control	0	0.328065	0.153417	0.0313195	0.0389905	0	0.0957102	0	0	0.0866471	0.00477161	0.0215177	0.0340319	0.0400933	0.00482437	0.107866	0.00595071	0.0704153	0	0.682399	0.803957
ERR1779376	Control	0	0.374656	0.0982299	0.0259623	0.0274193	0	0.111682	0	0	0.0850633	0.00470024	0.019098	0.0233544	0.0392006	0.00711134	0.0973424	0	0.0584366	0	0.662272	0.812128
ERR1779377	Control	0	0.342756	0.0752103	0.0348862	0.0471005	0	0.134188	0	0	0.0996015	0.0157501	0.0226708	0.0309069	0.040336	0.00535983	0.0885115	0	0.0739743	0	0.667769	0.810736
ERR1779379	Control	0	0.319569	0.231188	0	0.0330601	0	0.0930698	0	0	0.0968263	0.00274774	0.0201781	0.0254199	0.0309266	0.00809736	0.09446	0	0.0702133	0	0.474003	0.893022
ERR1779380	Control	0	0.343447	0.0847304	0.0173478	0.0361203	0.0231964	0.126963	0	0	0.0819929	0.0183349	0.0266367	0.0365454	0.0343544	0.00339071	0.0661381	0.0109233	0.027557	0	0.679568	0.805047
ERR1779381	Control	0.0110229	0.283118	0.17641	0.034627	0.0292181	0.00276166	0.0988607	0	0.0109231	0.0904007	0.00699921	0.0232358	0.0298135	0.0477598	0.00626713	0.101945	0	0.0629058	0	0.665889	0.811969
ERR1779382	Control	0	0.294498	0.17302	0.0251196	0.036705	0	0.118775	0	0	0.093904	0.0160525	0.0238747	0.0281883	0.0405826	0.00351813	0.0711421	0	0.0730839	0	0.674516	0.807401
ERR1779383	Control	0	0.294706	0.12093	0.0194033	0.043003	0.00963992	0.123685	0	0	0.0941319	0.0181956	0.0274906	0.0416954	0.0396928	0.00381378	0.107773	0.012055	0.036414	0	0.657386	0.816289
ERR1779384	Control	0.0043388	0.32646	0.136125	0.0191519	0.0386294	0.0157475	0.144889	0	0	0.0916587	0.0145665	0.0237228	0.0314249	0.0331755	0.00257233	0.0590082	0.00602816	0.0576762	0	0.673618	0.808075
ERR1779385	Control	0	0.267142	0.0931717	0.0502185	0.0385797	0	0.134944	0	0	0.0840972	0.0005	0.0202007	0.0206919	0.0402924	0.0056038	0.12139	0.0006	0.0575118	0	0.670006	0.810466
ERR1779386	Control	0	0.302331	0.126694	0.0299065	0.0536859	0	0.116199	0	0.00754991	0.0888637	0.0067297	0.0248359	0.0261849	0.0348338	0.00854317	0.0915709	0	0.0704595	0	0.667027	0.810285
ERR1779387	Control	0	0.336282	0.112848	0.0296873	0.043794	0	0.0858576	0	0	0.0883369	0.0103694	0.019009	0.0286189	0.0386382	0.00655876	0.103772	0	0.0535067	0	0.680477	0.805049
ERR1779388	Control	0	0.336601	0.135019	0.0529933	0.0461629	0.00823789	0.0843955	0	0	0.0915694	0.0115845	0.018452	0.0245776	0.0367121	0.00709514	0.119448	0.0004	0.0684003	0	0.670905	0.809291
ERR1779389	Control	0	0.313375	0.118859	0.00988154	0.0295134	0.015801	0.108011	0	0	0.0871312	0.0104668	0.0194904	0.0254183	0.0416157	0.002636	0.0592877	0.00240149	0.0588179	0	0.687441	0.802257
ERR1779390	Control	0	0.245556	0.123218	0.0701939	0.0348	0.0232634	0.0983534	0	0	0.0774457	0.0109125	0.0232905	0.0268495	0.0343566	0.00669418	0.134705	0.00123996	0.0579187	0	0.669801	0.811095
ERR1779391	Control	0	0.330426	0.0989103	0.0430745	0.036189	0.017006	0.121776	0	0	0.0839113	0.0148843	0.0257305	0.0339935	0.0303562	0.00543221	0.102805	0.00800938	0.0227862	0	0.666065	0.81119
ERR1779392	Control	0	0.318147	0.0356358	0.0561645	0.0443489	0.00735162	0.130681	0	0	0.0828188	0	0.0212975	0.0330027	0.0341804	0.00744135	0.10715	0.00195332	0.0665972	0	0.673316	0.808742
ERR1779393	Control	0	0.351641	0.15299	0.0143367	0.0319176	0.0222545	0.118448	0	0	0.0853418	0.0158374	0.0281021	0.0282155	0.0289831	0.00288407	0.0835603	0.0165251	0.0198114	0	0.65243	0.816817
ERR1779395	Control	0	0.35409	0.111524	0.0275752	0.0426011	0	0.10733	0	0	0.0809665	0	0.0185201	0.0279223	0.0301154	0.00644233	0.0993674	0	0.0714122	0	0.679946	0.804208
ERR1779397	Control	0	0.347695	0.153076	0.0336054	0.0407608	0	0.118901	0	0	0.0726591	0	0.0158905	0.0193094	0.0371727	0.00553019	0.0852606	0	0.0598911	0	0.692793	0.79854
ERR1779398	Control	0	0.330641	0.183959	0.0350159	0.040197	0	0.10019	0	0	0.0649258	0	0.0172159	0.0213314	0.037768	0.00432544	0.125595	0.00249578	0.0590688	0	0.690187	0.799586
ERR1779399	Control	0.0194589	0.341127	0.164394	0.0172321	0.0385461	0	0.0897028	0.00204841	0	0.0642849	0	0.0181463	0.0235842	0.0384442	0.00654746	0.10712	0.00290509	0.0422308	0	0.678853	0.804216
ERR1779400	Control	0	0.360853	0.142885	0.0218071	0.0396125	0	0.112528	0	0	0.0505758	0.00157267	0.0171236	0.0241513	0.0389491	0.00479206	0.113721	0.00951799	0.056249	0	0.680039	0.80286
ERR1779401	Control	0	0.285271	0.0994683	0.0349164	0.0398192	0	0.122885	0	0	0.0818884	0.00234469	0.0217646	0.0279604	0.0416902	0.0039646	0.125228	0.00535191	0.0686265	0	0.70259	0.794814
ERR1779402	Control	0	0.34594	0.092233	0.0404268	0.0454196	0.00184019	0.0930759	0.0009	0	0.065266	0.0121475	0.020574	0.0280977	0.0415782	0.00566675	0.11084	0.00589906	0.0687032	0	0.698198	0.794596
ERR1779403	Control	0	0.329303	0.122673	0.0230592	0.0463912	0	0.111313	0	0	0.0772301	0.00325309	0.0217122	0.0258322	0.0398995	0.00875616	0.11057	0	0.0676753	0	0.687663	0.800114
ERR1779404	Control	0	0.294326	0.0997917	0.0339269	0.0464338	0.0137628	0.111184	0	0	0.0915069	0.00787042	0.0229907	0.0306001	0.0365686	0.0086895	0.0956347	0	0.0660117	0	0.695509	0.798888
ERR1779405	Control	0.0273761	0.307989	0.134548	0.0221885	0.0366602	0.00710005	0.0916487	0.0001	0.00380597	0.0875025	0.00419371	0.0197065	0.0228086	0.037552	0.00647682	0.123809	0.00746218	0.0663613	0	0.679403	0.805922
ERR1779406	Epilepsy	0	0.272646	0.113399	0.0888138	0.0437263	0	0.130022	0	0	0.0676749	0.0124585	0.020611	0.0279188	0.0406381	0.00782333	0.133455	0	0.0563236	0	0.647598	0.819575
ERR1779407	Epilepsy	0	0.235931	0.245065	0.0663994	0.0563058	0	0.0806702	0	0	0.0910902	0	0.0249957	0.0336525	0.0450113	0.0101343	0.0751295	0.0217814	0.0768309	0	0.659002	0.81463
ERR1779408	Epilepsy	0	0.266276	0.107444	0	0.0513267	0	0.122738	0.0136713	0	0.117251	0	0.0232555	0.0382042	0.0445899	0.00523858	0.120921	0.0131561	0.0754144	0	0.621989	0.832093
ERR1779410	Epilepsy	0	0.133243	0.0569281	0.0749528	0.0544116	0	0.111641	0	0	0.125082	0.0297957	0.0328071	0.0447031	0.0623553	0.0009	0.154449	0.0653447	0.144321	0	0.538506	0.864912
ERR1779411	Epilepsy	0	0.186308	0.233734	0.0302385	0.043226	0	0.0924025	0	0.0004	0.084285	0.0181779	0.0197064	0.0278094	0.0551737	0.00392154	0.0844403	0.00241951	0.0662775	0	0.66104	0.814257
ERR1779412	Epilepsy	0	0.323188	0.18092	0.0191751	0.0520674	0	0.0949069	0	0.00784153	0.111576	0.0173773	0.0243432	0.0369268	0.0352115	0.00915633	0.100779	0.00215119	0.0646884	0	0.660082	0.814608
ERR1779413	Epilepsy	0	0.170098	0.0590426	0.0365205	0.0547398	0	0.104895	0.00831004	0.0125104	0.115918	0.0253313	0.0319003	0.0521601	0.0729959	0.00977382	0.127568	0.0498757	0.102358	0	0.624541	0.829601
ERR1779414	Epilepsy	0	0.193237	0.201822	0.0526588	0.0414708	0	0.0764316	0	0	0.0791785	0.0161979	0.023386	0.0375237	0.0441286	0.00501771	0.121253	0.0271988	0.0931609	0	0.649202	0.81872
ERR1779415	Epilepsy	0.0109959	0.175836	0.0981307	0.0554936	0.0436591	0	0.101574	0	0.00876456	0.126708	0.0191153	0.0253897	0.0573871	0.0484688	0.0020054	0.130989	0.0408898	0.0446026	0	0.633349	0.828978
ERR1779416	Epilepsy	0	0.191365	0.111629	0.0325795	0.0507573	0	0.112885	0	0	0.10659	0.0120701	0.0256385	0.0580395	0.0551604	0.00719733	0.157315	0.0234268	0.0751947	0	0.65112	0.819327
ERR1779418	Epilepsy	0.0267102	0.174196	0.0882826	0.052654	0.058644	0.00226004	0.0790699	0	0.0142989	0.125481	0.0258454	0.0276606	0.0672099	0.0598989	0.00331746	0.120846	0.0709332	0.0832363	0	0.633458	0.825951
ERR1779419	Epilepsy	0.032285	0.0688115	0.0753447	0.0457574	0.053036	0.00803854	0.10195	0	0.0114367	0.181809	0.0277853	0.0379859	0.115426	0.0514807	0.00891494	0.0887537	0.0641723	0.0847447	0	0.678197	0.80079
ERR1779420	Epilepsy	0	0.179186	0.104338	0.0933652	0.0575901	0.00188346	0.0832409	0	0.00934432	0.101205	0.0233919	0.0289148	0.0462494	0.0575498	0.00866044	0.114245	0.0480374	0.104962	0	0.617987	0.832507
ERR1779421	Epilepsy	0	0.106525	0.0599475	0.0174428	0.0547206	0	0.103744	0	0.0134898	0.112909	0.0452166	0.0394958	0.108232	0.0647108	0.00370253	0.101993	0.0551427	0.0758528	0	0.677779	0.798922
ERR1779422	Epilepsy	0.0767559	0.129661	0.0822888	0.106492	0.043577	0	0.109702	0	0.00814012	0.0886457	0.0290255	0.0355396	0.0400105	0.0560058	0.0103371	0.135908	0.087414	0.0861388	0	0.642067	0.819276
ERR1779423	Epilepsy	0	0.174039	0.0975134	0.0894761	0.0511612	0	0.102967	0	0.00844594	0.111543	0.0314934	0.0304588	0.0468706	0.0397763	0.0120993	0.139141	0.0226439	0.0777982	0	0.630841	0.828731
ERR1779424	Epilepsy	0.0429287	0.130994	0.0545494	0.0606219	0.0416541	0	0.133922	0.00398072	0.0158459	0.10413	0.0173422	0.0297739	0.0540721	0.0558531	0.00907566	0.112894	0.0396623	0.0893723	0	0.622804	0.831544
ERR1779425	Epilepsy	0	0.233473	0.0548235	0.0894546	0.0639686	0	0.161841	0.00280693	0	0.0895983	0	0.0292356	0.0499943	0.0465489	0.00812337	0.117357	0.0337131	0.096863	0	0.568499	0.852474
ERR1779426	Epilepsy	0	0.185848	0.118484	0.0484887	0.0550072	0	0.105713	0.0116693	0	0.111748	0.0180062	0.0323173	0.056373	0.0562847	0.0108118	0.15771	0.0321371	0.102868	0	0.632177	0.826199
ERR1779427	Epilepsy	0.0122468	0.160102	0.173762	0.0306553	0.0380777	0	0.0960292	0	0	0.113914	0.0235052	0.0268924	0.0316154	0.0417955	0.00381206	0.151474	0.0417503	0.0684266	0	0.671864	0.810911
ERR1779428	Epilepsy	0.0790674	0.031743	0.0422021	0.114406	0.0746045	0.0145974	0.0753262	0	0.00659501	0.139456	0.0341716	0.042131	0.0813146	0.0628975	0.0174763	0.0704616	0.0825403	0.0955955	0	0.693633	0.793955
ERR1779429	Epilepsy	0	0.247361	0.17677	0.0156822	0.0549161	0	0.0948936	0	0	0.0961277	0.0183707	0.0244752	0.032479	0.0389065	0.00566185	0.0999486	0.0272042	0.0606063	0	0.683413	0.805049
ERR1779430	Epilepsy	0	0.227942	0.232041	0	0.048071	0	0.0769352	0.0127252	0	0.0848199	0.0229472	0.0202417	0.0372479	0.0415236	0.0049993	0.0896458	0.0115216	0.0690656	0	0.671745	0.809224
ERR1779431	Epilepsy	0	0.203354	0.0451786	0.0694773	0.0563604	0	0.0823155	0	0.0157005	0.0935384	0.023538	0.0227868	0.0443968	0.0504629	0.00594548	0.122407	0.0343036	0.0988415	0	0.670806	0.811576
ERR1779432	Epilepsy	0	0.223495	0.264632	0.015651	0.0433453	0	0.111065	0	0.00708551	0.0624191	0.0189476	0.019408	0.0379283	0.0422246	0.00315052	0.0914869	0.00597738	0.0879911	0	0.658007	0.813434
ERR1779433	Epilepsy	0.0207883	0.173005	0.0560032	0.0687098	0.0398857	0	0.0827119	0	0.00323452	0.11466	0.0273607	0.0277098	0.052686	0.073952	0.00153052	0.120478	0.0356001	0.0910729	0	0.653399	0.818101
ERR1779434	Epilepsy	0.0300877	0.125368	0.0756523	0.0509212	0.0432685	0	0.10447	0	0	0.0829118	0.0008	0.0287248	0.0609576	0.0665308	0.00731112	0.12215	0.0867615	0.114816	0	0.611874	0.834026
ERR1779435	Epilepsy	0	0.339965	0.0959474	0.0577831	0.0441082	0	0.078912	0.00436684	0.00295751	0.0926331	0.00718399	0.0241908	0.0386941	0.0531155	0.0101858	0.0810913	0.0072284	0.0705575	0	0.68735	0.801349
ERR1779437	Epilepsy	0.0222099	0.181611	0.279559	0.0395401	0.0386628	0	0.080685	0	0.00311832	0.0922665	0.0172532	0.0198043	0.0288747	0.0454884	0.00482822	0.108506	0.00529915	0.0673134	0	0.690164	0.801284
ERR1779438	Epilepsy	0.0160479	0.183154	0.283242	0.0400449	0.043261	0	0.088694	0.00199257	0.00303507	0.0933302	0.0196508	0.0210552	0.0314521	0.0421902	0.0040683	0.117188	0.00310248	0.0754713	0	0.69236	0.800782
ERR1779440	Epilepsy	0	0.196152	0.235288	0.057766	0.0507255	0	0.0846084	0.00485053	0.00672481	0.0580041	0	0.0207732	0.0297768	0.0441071	0.0106944	0.127917	0.0298733	0.0693148	0	0.635972	0.824932
ERR1779441	Epilepsy	0	0.209486	0.215494	0.0781944	0.0532662	0	0.0924574	0.00622975	0.00869285	0.0690998	0.0003	0.0217127	0.0350912	0.0484542	0.0102124	0.095149	0.023103	0.0838937	0	0.627008	0.827793
ERR1779442	Epilepsy	0.0886706	0.187267	0.0935404	0.0465186	0.0396111	0	0.0833812	0	0.00776733	0.102666	0.021736	0.0232357	0.0396871	0.0607814	0.00174695	0.0959492	0.0569461	0.103711	0	0.647498	0.820371
ERR1779443	Epilepsy	0	0.265992	0.103277	0.0379852	0.0480764	0	0.0978641	0	0	0.101428	0.00760891	0.0257749	0.0469529	0.0490691	0.00759137	0.119013	0.0188794	0.0851397	0	0.625376	0.829918
ERR1779444	Epilepsy	0.00573715	0.210225	0.0554135	0.11005	0.0593185	0	0.0866254	0	0	0.130857	0.022686	0.0331536	0.0633223	0.0665136	0.0173019	0.0393805	0.0280292	0.0931331	0	0.651931	0.819341
ERR1779445	Epilepsy	0	0.193727	0.244285	0.0600175	0.0576	0	0.0659797	0	0	0.114043	0.00970136	0.0276313	0.0436992	0.0451239	0.00697999	0.100597	0.0165792	0.0671881	0	0.652255	0.817735
ERR1779446	Epilepsy	0	0.20849	0.158649	0.0296079	0.0525212	0	0.102117	0	0	0.0806088	0.0204495	0.0256529	0.0371579	0.0450131	0.00501827	0.151858	0.0280746	0.0717579	0	0.679693	0.806175
ERR1779447	Epilepsy	0	0.322744	0.172263	0.00355081	0.0578886	0	0.0869649	0.00157165	0	0.0888767	0	0.0213896	0.0297763	0.0451257	0.0137106	0.0769422	0.0326841	0.055205	0	0.688402	0.801906
ERR1779448	Epilepsy	0	0.304121	0.186804	0	0.0552755	0	0.0919395	0	0.00390135	0.0891322	0	0.0238909	0.0294378	0.0416609	0.0146999	0.0799999	0.0275082	0.0676358	0	0.684736	0.803071
ERR1779449	Epilepsy	0	0.20732	0.163784	0.0831111	0.0406145	0	0.118759	0	0	0.099752	0.00470733	0.0233183	0.025593	0.0447727	0.00295115	0.126714	0.0144016	0.0737977	0	0.634127	0.826838
ERR1779450	Epilepsy	0.00104962	0.189234	0.198895	0.0509257	0.0355378	0	0.123036	0	0	0.104216	0.0002	0.0247974	0.0259645	0.0392991	0.00337136	0.117631	0.00841714	0.0729704	0	0.635297	0.826205
ERR1779451	Epilepsy	0.0428483	0.19052	0.0453941	0.06622	0.0465197	0	0.0792772	0	0.0104417	0.121494	0.0104121	0.0291793	0.0399575	0.0630183	0.0009	0.111238	0.0496562	0.0820767	0	0.654897	0.817419
ERR1779452	Epilepsy	0	0.0882705	0.0833511	0.0627498	0.0427473	0	0.0818048	0	0	0.121347	0.0235945	0.0278857	0.0446469	0.0555661	0.00606626	0.182212	0.0536169	0.0888167	0	0.655796	0.81721
ERR1779454	Epilepsy	0	0.35269	0.182862	0.0166098	0.0433675	0	0.0799581	0	0.0109437	0.0956797	0.0038962	0.0226395	0.0295885	0.0357849	0.00918899	0.100283	0.00222893	0.0595059	0	0.669336	0.809088
ERR1779455	Epilepsy	0	0.162466	0.243647	0.0670498	0.0388992	0	0.0746563	0	0	0.0733415	0.0090522	0.0230989	0.0344875	0.0446286	0.0100405	0.120324	0.0390031	0.0787172	0	0.631987	0.826928
ERR1779456	Epilepsy	0	0.176939	0.284057	0.0413023	0.0435922	0	0.0761063	0	0	0.0819521	0.0150191	0.023675	0.028765	0.0451543	0.00294646	0.115957	0.0356398	0.0739547	0	0.625915	0.828446
ERR1779457	Epilepsy	0.0397252	0.18734	0.134908	0.0922002	0.0358432	0	0.122117	0	0.00798195	0.10256	0.0183355	0.0257086	0.0450717	0.0422016	0.00567254	0.116938	0.0419577	0.0638417	0	0.656738	0.816607
ERR1779459	Epilepsy	0	0.227519	0.182773	0.0424736	0.0384411	0	0.0873829	0	0.00182902	0.08965	0.018179	0.0254049	0.0369447	0.0402655	0.0114709	0.135411	0.00804151	0.0707587	0	0.6472	0.819998
ERR1779460	Epilepsy	0	0.227393	0.180404	0.0424694	0.0384414	0	0.087313	0	0.00185244	0.0896538	0.0181503	0.0253755	0.0369961	0.0402991	0.0114474	0.135398	0.00812635	0.0708697	0	0.647204	0.820001
ERR1779461	Epilepsy	0	0.239556	0.145139	0.0644287	0.0380451	0	0.0921834	0	0.011942	0.0946877	0.0153839	0.0246417	0.0366856	0.0445915	0.0129235	0.1292	0.009871	0.0698114	0	0.66594	0.812097
ERR1779462	Epilepsy	0	0.276826	0.184059	0.0404156	0.0581326	0	0.0754098	0	0	0.103328	0.0104693	0.0232513	0.0379377	0.0442593	0.00612788	0.0586454	0.00586531	0.0642457	0	0.655362	0.816539
ERR1779463	Epilepsy	0	0.242422	0.165039	0.102063	0.0519566	0	0.0674211	0	0.00350751	0.0963238	0.00216252	0.0240726	0.040066	0.0437301	0.0115372	0.111563	0.0542419	0.0768639	0	0.692514	0.800553
ERR1779464	Epilepsy	0	0.242395	0.165069	0.102331	0.0519377	0	0.0674088	0	0.00353931	0.096215	0.00220912	0.0240741	0.0400544	0.043778	0.0115282	0.111754	0.0542934	0.0769797	0	0.692521	0.800539
ERR1779465	Epilepsy	0	0.191733	0.101096	0.0663337	0.0362181	0	0.142348	0	0	0.104159	0.0136251	0.0278606	0.0642387	0.0567155	0.00718946	0.102433	0.0475121	0.067264	0	0.623504	0.830505
ERR1779466	Epilepsy	0	0.213317	0.208817	0.0356699	0.0535733	0	0.104055	0	0	0.0808722	0.0140458	0.0226504	0.0298663	0.0592254	0.00572643	0.0789379	0.00764314	0.0688708	0	0.588174	0.844929
ERR1779467	Epilepsy	0	0.345861	0.182648	0.0581253	0.0264294	0	0.118054	0	0	0.090683	0.0001	0.0213655	0.0239356	0.0348078	0.0042406	0.101682	0.0197887	0.0438925	0	0.682318	0.804572
ERR1779468	Epilepsy	0	0.29912	0.163503	0.0397036	0.0459243	0	0.114372	0	0	0.0911021	0	0.0189009	0.0255141	0.033699	0.00597843	0.101564	0.013518	0.0683962	0	0.702012	0.796013
ERR1779469	Epilepsy	0	0.274097	0.232503	0.0800182	0.0362441	0	0.121919	0	0.00952703	0.0628883	0	0.0229534	0.0253548	0.0411764	0.0086714	0.107694	0.0427446	0.0638276	0	0.644075	0.820175
ERR1779470	Epilepsy	0	0.248483	0.197059	0.0379586	0.0524253	0	0.0988683	0	0	0.0931665	0.0130261	0.0218957	0.0347249	0.0383692	0.0108264	0.0557489	0.0186025	0.074359	0	0.679173	0.80634
ERR1779471	Epilepsy	0	0.205985	0.259943	0.0333774	0.0406057	0	0.0977551	0	0	0.0648694	0.0170341	0.0216875	0.0272338	0.0504641	0.00803869	0.125981	0.0291365	0.0767237	0	0.604212	0.837529
ERR1779473	Epilepsy	0	0.279561	0.156987	0.057034	0.0441191	0	0.0737138	0	0	0.095663	0	0.0223982	0.0325395	0.0400361	0.0124531	0.135712	0.0432714	0.0684479	0	0.67167	0.809735
ERR1779474	Epilepsy	0	0.28863	0.136302	0.0474381	0.0460092	0	0.0837534	0	0	0.0995459	0	0.0229702	0.029116	0.0386977	0.0132562	0.135645	0.0408697	0.0587329	0	0.660713	0.814787
ERR1779475	Epilepsy	0.00965528	0.237206	0.181452	0.0822389	0.0374847	0	0.0692719	0	0	0.0996629	0.0151694	0.0240332	0.0282845	0.042506	0.00503453	0.096327	0.0381955	0.0662184	0	0.60963	0.836383
ERR1779476	Epilepsy	0	0.237292	0.183838	0.0532242	0.0387592	0	0.076774	0	0.00260258	0.0996679	0.0050514	0.0260254	0.0300987	0.0433611	0.00828765	0.124324	0.025948	0.0706078	0	0.667335	0.811525
ERR1779477	Epilepsy	0.0666343	0.185665	0.107015	0.0685959	0.0410136	0	0.0882441	0	0.00649516	0.121078	0.011039	0.0235741	0.0312428	0.0389054	0.00572186	0.157594	0.0558869	0.0752616	0	0.663578	0.814671
ERR1779478	Epilepsy	0	0.27603	0.178738	0.0527508	0.0598667	0	0.0744227	0	0.00821437	0.0942905	0.0205978	0.0247031	0.0292375	0.0386436	0.0128186	0.120567	0.0327907	0.0658965	0	0.644492	0.821295
ERR1779479	Epilepsy	0.0237686	0.210408	0.244995	0.0749542	0.0449294	0	0.0862448	0.00332417	0.0107388	0.0844274	0	0.0208895	0.0299769	0.0382873	0.00762355	0.122222	0.0326924	0.0651737	0	0.662292	0.813491
ERR1779480	Epilepsy	0.0690901	0.132402	0.105048	0.0390302	0.0415688	0.0146664	0.0879037	0	0.0141978	0.134501	0.0199641	0.0270234	0.0568075	0.0550484	0.0002	0.165683	0.0268413	0.0829462	0	0.621803	0.832586
ERR1779481	Epilepsy	0	0.197576	0.216227	0.0610984	0.0377959	0	0.094173	0	0	0.0908113	0	0.02815	0.0328838	0.0377079	0.00930855	0.100381	0.0181708	0.0668235	0	0.662559	0.812724
ERR1779482	Epilepsy	0	0.265309	0.149788	0.0662168	0.0427386	0.0007	0.127852	0	0.0179178	0.10498	0.0240626	0.027928	0.0320895	0.0418788	0.00248446	0.0876972	0.031909	0.0689231	0	0.647465	0.820638
ERR1779483	Epilepsy	0.00548127	0.259605	0.130696	0.0394391	0.0418561	0	0.117005	0	0.0157399	0.0931299	0	0.0225066	0.0343452	0.0487309	0.0061988	0.123841	0.0281626	0.0667612	0	0.619685	0.832671
ERR1779484	Epilepsy	0.0157153	0.208749	0.183303	0.0322414	0.0401184	0.00766926	0.0721289	0.00361804	0.00358899	0.0945621	0.0152287	0.028851	0.0344044	0.0504755	0.00776432	0.119591	0.0229623	0.103686	0	0.658953	0.814291
ERR1779485	Epilepsy	0.0159531	0.224291	0.152087	0.0295583	0.0430688	0	0.0793467	0.00335656	0.0056604	0.0964981	0.00831362	0.0262447	0.0335073	0.0569913	0.00880693	0.142741	0.026026	0.0907527	0	0.642078	0.822016
ERR1779486	Epilepsy	0	0.200272	0.27041	0.001	0.0361512	0	0.100296	0.00535345	0	0.0881883	0	0.0195358	0.0324791	0.0422929	0.00677713	0.108654	0.0183939	0.0645649	0	0.659043	0.815421
ERR1779487	Epilepsy	0	0.121627	0.225262	0.0411082	0.0535161	0	0.0820501	0	0.00444322	0.125418	0.0297708	0.0274384	0.0435768	0.0456842	0.0112179	0.111945	0.0279537	0.0725187	0	0.680366	0.806717
ERR1779488	Epilepsy	0	0.207238	0.214306	0.048824	0.0557468	0	0.102515	0	0	0.0851633	0.013853	0.0220492	0.0386687	0.0491979	0.00576567	0.111674	0.0350291	0.0686671	0	0.627993	0.828667
ERR1779489	Epilepsy	0.0207411	0.172411	0.0732918	0.0459401	0.0410258	0	0.118163	0	0.00194873	0.15364	0.0231411	0.0312196	0.0869039	0.0778734	0.00393255	0.0798718	0.0311565	0.0711586	0	0.645154	0.820447
ERR1779490	Epilepsy	0	0.276317	0.0691687	0.0376913	0.0413554	0	0.123705	0	0.00127435	0.0880662	0.0006	0.0241815	0.0363709	0.0583471	0.00995075	0.126169	0.0107965	0.101595	0	0.649439	0.818288
ERR1779491	Epilepsy	0	0.2911	0.0656509	0.036809	0.041018	0	0.0862614	0.00275221	0.00938316	0.121679	0.0007	0.0231889	0.0360767	0.0532201	0.0102631	0.121426	0.0122976	0.0893643	0	0.648442	0.820687
ERR1779492	Epilepsy	0	0.226353	0.18925	0.0192543	0.0388334	0	0.112768	0	0.0114828	0.0740439	0	0.0225096	0.0362879	0.0390869	0.00476343	0.0871355	0.0145262	0.0840085	0	0.645006	0.819879
ERR1779493	Epilepsy	0	0.321558	0.169953	0.0496562	0.0314201	0	0.0776487	0	0	0.100431	0.014285	0.0222389	0.0261792	0.0426869	0.0131683	0.113476	0.0294553	0.0592626	0	0.620556	0.832612
ERR1779494	Epilepsy	0.0306091	0.283671	0.173209	0.0107833	0.0452284	0	0.0931597	0	0.0004	0.108349	0.00937492	0.0215171	0.0315108	0.0360952	0.00544512	0.112932	0.00236612	0.0646691	0	0.637118	0.825393
ERR1779495	Epilepsy	0	0.247931	0.158691	0.0234433	0.0626824	0	0.131492	0.00662416	0.0101175	0.095057	0.011827	0.0241951	0.0396437	0.0512073	0.0106324	0.0846487	0.029885	0.0735464	0	0.643022	0.822487
ERR1779496	Epilepsy	0	0.226163	0.151939	0.0361874	0.0587241	0	0.118242	0	0	0.0753687	0	0.0252036	0.0375111	0.0508029	0.0124643	0.107773	0.026613	0.0863059	0	0.635555	0.825158
ERR1779497	Epilepsy	0.0105162	0.177625	0.0963002	0.0103209	0.0329816	0	0.130116	0	0	0.123398	0.0124389	0.0315479	0.0529749	0.0664839	0.00651581	0.128802	0.0391905	0.0796646	0	0.627747	0.829238
ERR1779498	Epilepsy	0	0.159599	0.224691	0.0695413	0.0376522	0	0.115699	0	0	0.104432	0.00533132	0.0262762	0.0310198	0.0371795	0.0128221	0.1132	0.0268954	0.0483428	0	0.683284	0.805275
ERR1779499	Epilepsy	0	0.265433	0.223405	0.0350186	0.0582086	0	0.082396	0	0	0.0968657	0.00707453	0.0279043	0.0396464	0.0393248	0.00755016	0.0725223	0.0177508	0.0533427	0	0.662661	0.812929
ERR1779500	Epilepsy	0	0.26782	0.179635	0.0103847	0.0383238	0	0.125124	0	0	0.100984	0	0.0258933	0.0297669	0.0466007	0.0077023	0.102971	0.0174325	0.0656712	0	0.651232	0.818637
ERR1779501	Epilepsy	0.0182149	0.121933	0.0285263	0.0301118	0.0339834	0.00852115	0.103761	0	0.0178654	0.13314	0.0182194	0.0291604	0.0739001	0.0785829	0.00139814	0.134982	0.0700722	0.0846194	0	0.619716	0.832277
ERR1779502	Epilepsy	0	0.255056	0.188595	0	0.0574679	0	0.079517	0.0009	0.0117056	0.101001	0	0.0239897	0.0475167	0.0442807	0.01102	0.117653	0.00915658	0.0751212	0	0.670982	0.809631
ERR1779504	Epilepsy	0	0.228287	0.0877642	0.0616199	0.0610434	0	0.149377	0.00812417	0.0115104	0.102974	0.0144047	0.0255972	0.0406873	0.0363211	0.00978255	0.0874467	0.0326726	0.0721875	0	0.637539	0.825638
ERR1779505	Epilepsy	0.00101205	0.229397	0.241675	0.0937546	0.0306143	0.00444254	0.0574354	0	0	0.103402	0.0150358	0.0244041	0.0316351	0.0422259	0.0150325	0.0875176	0.0280863	0.0793125	0	0.68975	0.801557
ERR1779506	Epilepsy	0	0.189228	0.217768	0.0435836	0.0520516	0	0.0922169	0	0	0.0705052	0.0153974	0.0254286	0.0337991	0.0528853	0.00536882	0.113401	0.0150445	0.0983072	0	0.626688	0.828745
ERR1779507	Epilepsy	0	0.172683	0.173482	0.0421203	0.057501	0	0.110397	0.0106827	0	0.0569613	0.0177388	0.0289728	0.0426894	0.0475845	0.00116075	0.120616	0.0113422	0.137188	0	0.544617	0.861593
ERR1779509	Epilepsy	0	0.0782849	0.226487	0.024546	0.0557446	0	0.154637	0	0	0.0926171	0.011525	0.035262	0.0346684	0.0593812	0.00643598	0.0921927	0.0584726	0.116916	0	0.59683	0.838853
ERR1779510	Epilepsy	0	0.306523	0.203455	0.0319189	0.0492285	0	0.108225	0	0	0.0818718	0.00426386	0.0216489	0.0263537	0.0365617	0.00547073	0.112873	0.0023244	0.0655594	0	0.646248	0.819601
ERR1779511	Epilepsy	0	0.187774	0.089729	0.0700539	0.052621	0	0.111782	0	0	0.0760435	0.0174771	0.0289395	0.0388765	0.0607972	0.00418464	0.124802	0.0425349	0.0952025	0	0.604933	0.838535
ERR1779512	Epilepsy	0.0209508	0.278187	0.130927	0.0332333	0.0392019	0	0.117167	0.00816915	0.00971861	0.0923731	0	0.018328	0.0296026	0.0375132	0.00621665	0.105339	0.00767191	0.0674204	0	0.645746	0.82184
ERR1779513	Epilepsy	0	0.181621	0.232242	0.0336614	0.0623502	0	0.116282	0	0	0.09793	0.0158377	0.0334251	0.0325103	0.0348285	0.00306299	0.139053	0.034292	0.0810938	0	0.651093	0.816656
ERR1779514	Epilepsy	0	0.192265	0.212474	0.0613305	0.0518153	0	0.0999151	0	0.00275061	0.111375	0.0248558	0.023353	0.0318922	0.0430331	0.0100447	0.122563	0.019754	0.075971	0	0.694517	0.800799
ERR1779515	Epilepsy	0	0.198336	0.228929	0.0212497	0.0562461	0	0.094892	0.00198656	0	0.0853041	0.00812481	0.0220836	0.0368806	0.0423164	0.00768836	0.106582	0.0240589	0.0708469	0	0.666957	0.811356
ERR1779516	Epilepsy	0.0617736	0.0980425	0.0761083	0.104349	0.0379372	0.0400337	0.0884099	0	0	0.138262	0.0237658	0.0402143	0.0605431	0.0528446	0.0148116	0.146255	0.0738792	0.0352552	0	0.667277	0.810461
ERR1779517	Epilepsy	0.0187499	0.216605	0.180087	0.015848	0.0402974	0	0.108798	0.0004	0	0.100277	0.0153023	0.0215808	0.0336191	0.0435679	0.00849834	0.115588	0.0212202	0.0722706	0	0.662664	0.814532
ERR1779518	Epilepsy	0.0072942	0.258104	0.208616	0.0481407	0.031586	0	0.075371	0	0	0.0543998	0	0.0231773	0.0380757	0.0442809	0.0101805	0.146281	0.0339857	0.0833624	0	0.673383	0.806024
ERR1779519	Epilepsy	0.0213219	0.277812	0.0997446	0.0116817	0.0589216	0	0.082484	0.00404749	0.00396127	0.0990757	0	0.0268081	0.041822	0.0555278	0.00973857	0.121066	0.0372646	0.0867376	0	0.62725	0.828231
ERR1779520	Epilepsy	0.029756	0.295984	0.0661673	0.0703644	0.0423553	0	0.0728732	0	0	0.0971906	0	0.0265305	0.0326019	0.0582697	0.0112312	0.11623	0.0534907	0.0920774	0	0.643243	0.820816
ERR1779521	Epilepsy	0.012688	0.203758	0.27753	0.0325176	0.0382058	0	0.097241	0	0	0.0560079	0.0121603	0.0214377	0.0259602	0.0403108	0.00362894	0.0955936	0.0330136	0.0710897	0	0.665008	0.809962
ERR1779522	Epilepsy	0	0.306005	0.179215	0.0536052	0.045729	0	0.0823283	0	0	0.0563599	0	0.0192154	0.0297413	0.0448978	0.00830593	0.105642	0.0261814	0.063593	0	0.668996	0.809565
ERR1779523	Epilepsy	0	0.190535	0.235895	0.0484848	0.0427734	0	0.0652699	0	0	0.0716874	0.0220882	0.0239792	0.032482	0.0488917	0.0124932	0.127069	0.0348218	0.0864383	0	0.659243	0.813517

## Sheet: NLS_output
Input Sample	Biotype	nnls_00	nnls_03	nnls_04	nnls_07	nnls_09	nnls_13	nnls_14	nnls_16	nnls_17	nnls_02	nnls_06	nnls_08	nnls_10	nnls_11	nnls_12	nnls_15	nnls_20	nnls_21
ERR1779295	Control	0	16.31	9.1	0	8.03	0	9.59	0	0	14.78	2.84	3.84	2.72	3.92	0.74	8.26	1.17	7.27
ERR1779296	Control	0	24.05	11.69	0	8.84	0	12.14	0	0	5.43	1.62	2.67	2.6	5.47	0.23	7.52	0	7.92
ERR1779297	Control	0	23.24	8.06	0	7.55	0	11.11	0	0	11.65	4.99	3.41	3.14	4.11	0.36	7.8	0	5.5
ERR1779298	Control	0	24.72	6.92	0	6.81	0	11.04	0	0	11.72	3.76	3.1	2.77	4.6	0.71	8.26	0	5.62
ERR1779300	Control	0	23.29	9.59	0	8.45	0	11.28	0	0	9.8	3.29	3	2.85	4.85	0.38	6.63	0	6.76
ERR1779301	Control	0	23.83	10.25	0	8.78	0	9.23	0	0	8.06	3.89	2.94	3.11	6.1	0.35	6.81	0	8.23
ERR1779302	Control	0	25.94	8.03	0	8.32	0	10.21	0	0	7.26	3.6	2.72	2.58	5.33	0.43	7.39	0	7.64
ERR1779303	Control	0	21.78	7.41	0	7.96	0	12.24	0	0	9.15	3.31	3.03	3.02	4.93	0.97	7.18	0	7.96
ERR1779304	Control	0	23.07	5.28	0	6.34	0	12.88	0	0	11.69	3.98	3.22	3.63	4.35	0.72	9.63	0	5.74
ERR1779305	Control	0	23.22	6.48	0	7.05	0	12.98	0	0	13.51	3.88	3.38	3.61	2.6	0.81	7.2	0.5	4.4
ERR1779306	Control	0	22.35	11.99	0	6.63	0	7.62	0	0	10.38	3.76	3.45	3.25	4.41	0.71	11.77	0	4.07
ERR1779307	Control	0	22.18	8.28	0	7.38	0	10.12	0	0	9.77	3.54	3.22	2.82	4.59	0.52	9.82	0	6.2
ERR1779308	Control	0	25.42	12.61	0	7.04	0	14.05	0	0	16.11	4.06	4.16	2.86	3.6	0.54	7.27	0.61	1.66
ERR1779309	Control	0	23.06	9.28	0	7.92	0	9.69	0	0	8.12	3.49	3.16	2.58	5.95	0.44	7.31	0	8.56
ERR1779310	Control	0	22.55	12.09	0	6.83	0	13.03	0	0	11.45	4.12	3.52	2.3	4.54	0.47	8.91	0.64	3.76
ERR1779313	Control	0	25.47	13.26	0	6.98	0	13.23	0	0	8.67	3.08	3.32	2.29	4.14	0.49	5.75	0.29	5.38
ERR1779314	Control	0	23.1	8.87	0	7.51	0	10.87	0	0	6.83	3.58	2.78	2.66	4.9	0.61	8.81	0	7.64
ERR1779315	Control	0	24.07	8.74	0	8.94	0	14.15	0	0	8.15	3.08	2.64	2.52	4.17	0.59	6.31	0	5.85
ERR1779316	Control	0	23.48	9.57	0	7.09	0	13.73	0	0	7.34	4.34	2.93	2.79	4.27	0.53	8.39	0	4.04
ERR1779317	Control	0	24.9	10.8	0	7.07	0	7.64	0	0	14.94	2	4.25	3.78	4.06	0.59	15.4	0.28	2.19
ERR1779318	Control	0	22.65	6.81	0	8.23	0	12.43	0	0	6.79	3.77	2.52	2.57	4.1	0.45	12.18	0	5.67
ERR1779319	Control	0	24.48	8.45	0	7.24	0	12.51	0	0	4.38	2.79	2.39	2.11	6.12	0.47	10.72	0	7.2
ERR1779320	Control	0	16.85	10.04	0	7.53	0	11.99	0	0	12.26	4.28	3.35	2.86	2.98	0.58	11.35	0.32	4.3
ERR1779321	Control	0	23.21	11.24	0	9.23	0	11.01	0	0	7.27	2.43	2.88	3.07	3.3	0.55	7.68	0	6.48
ERR1779322	Control	0	22.9	11.48	0	7.43	0	12.13	0	0	8.39	2.51	2.96	3.06	3.59	0.62	8.96	0	5.87
ERR1779323	Control	0	23.02	12.13	0	9.06	0	8.22	0	0	6.91	3.84	2.73	2.42	4.41	0.42	6.39	0	7.6
ERR1779324	Control	0	22.51	13.04	0	9.27	0	9.39	0	0	5.67	3.18	2.68	2.36	4.55	0.3	5.17	0	8.88
ERR1779325	Control	0	22.35	13.98	0	8.13	0	9.33	0	0	6.45	3.24	2.73	2.39	4.47	0.32	5.34	0	7.48
ERR1779326	Control	0	23.18	13.33	0	7.22	0	10.69	0	0	6.81	3.36	2.68	2.28	4.76	0.35	5.63	0	6.91
ERR1779327	Control	0	26.21	11.49	0	10.29	0	9.5	0	0	4.86	2.88	2.53	2.63	4.71	0.15	8.23	0	7.75
ERR1779328	Control	0	25.44	12.75	0	8.37	0	9.49	0	0	5.06	2.96	2.5	2.63	5.02	0.13	9.19	0	7.09
ERR1779329	Control	0	26.24	12.23	0	7.5	0	10.1	0	0	6.11	3.1	2.61	2.5	5	0.21	10.2	0	5.96
ERR1779330	Control	0	18.86	7.61	0	6.5	0	12.66	0	0	10.09	3.49	3.17	2.2	4.51	0.47	11.62	0	6.68
ERR1779331	Control	0	23.98	10.66	0	8.04	0	9.14	0	0	7.17	3.96	2.65	2.28	4.72	0.34	10.33	0	6.38
ERR1779332	Control	0	26.36	11.87	0	7.11	0	11.72	0	0	8.76	3.2	2.68	2.84	3.9	0.52	6.92	0	3.57
ERR1779333	Control	0	22.1	11.92	0	8.15	0	9.06	0	0	12.34	3.63	3.29	3.52	3.82	0.5	7.23	0	5.45
ERR1779334	Control	0	24.99	11.62	0	8.62	0	9.15	0	0	6.35	3.22	2.85	2.53	5.57	0.32	6.75	0	7.89
ERR1779335	Control	0	24.37	15.64	0	8.33	0	6.33	0	0	5.15	2.58	2.95	3.28	6.86	0.07	4.04	0	9.52
ERR1779336	Control	0	24.95	15.53	0	8	0	6.6	0	0	4.76	2.57	2.92	3.3	7.22	0.05	4.22	0	9.46
ERR1779337	Control	0	24.58	11.89	0	8.15	0	11.44	0	0	9.6	4.88	3.07	2.81	2.96	0.54	7.13	0.09	4.32
ERR1779338	Control	0	24.76	11.67	0	7.73	0	11.9	0	0	10.06	4.9	3.08	2.78	3.28	0.55	7.71	0.09	3.82
ERR1779339	Control	0	22.9	6.82	0	9.94	0	9.13	0	0	7.01	3.34	2.64	2.82	4.54	0.26	11.28	0	8.53
ERR1779340	Control	0	19.74	9.59	0	10.08	0	11.39	0	0	9.24	2.36	3.09	2.97	3.73	0.23	10.61	0	6.87
ERR1779341	Control	0	20.44	7.91	0	8.31	0	10.03	0	0	5.74	2.09	3.59	2.17	5.83	0.67	10.37	3.19	7.88
ERR1779342	Control	0	21.11	7.56	0	7.45	0	10.37	0	0	6.18	2.11	3.66	2.16	6.06	0.73	10.54	3.25	7.51
ERR1779343	Control	0	26.92	10.58	0	9.66	0	9.21	0	0	4.27	2.96	2.58	1.99	6.15	0.25	4.58	0	9.28
ERR1779344	Control	0	27.13	10.67	0	8.88	0	9.76	0	0	4.72	3.03	2.59	2	6.35	0.34	5.21	0	8.74
ERR1779345	Control	0	21.86	10.54	0	9.75	0	8.22	0	0	4.75	1.49	2.73	2.77	7.67	0.25	8.25	0	11
ERR1779346	Control	0	27.01	12.66	0	8.42	0	11.17	0	0	10.11	2.38	3.44	2.75	4.12	0.42	7.44	0.23	5.53
ERR1779347	Control	0	25.14	10.85	0	7.87	0	8.11	0	0	5.66	2.81	2.57	2.54	5.95	0.44	8.68	0	7.39
ERR1779348	Control	0	26.25	5.74	0	7.65	0	10.88	0	0	8.03	2.78	3	2.52	3.38	0.65	12.52	0	5.64
ERR1779349	Control	0	25.06	10.07	0	9.01	0	9.11	0	0	6.86	2.91	2.92	2.51	5.51	0.38	8.62	0	7.53
ERR1779350	Control	0	23.65	12.2	0	8.61	0	8.16	0	0	9.67	2.54	3.36	3.09	6.75	0.43	5.57	0.57	9.3
ERR1779351	Control	0	25.99	9.84	0	6.97	0	11.4	0	0	6.18	2.86	3.17	2.99	5.93	0.75	6.1	0.53	6.22
ERR1779352	Control	0	25.37	12.89	0	8.22	0	6.2	0	0	3.65	2.41	2.54	2.36	8.2	0.32	7.58	0	9.63
ERR1779353	Control	0	26.7	7.65	0	7.83	0	8.63	0	0	5.48	2.15	2.91	2.37	6.3	0.64	9.3	1.14	8.82
ERR1779354	Control	0	22.52	11.57	0	8.15	0	11.49	0	0	11.78	3.08	3.62	2.67	5.05	0.48	5.84	0.92	6.22
ERR1779355	Control	0	24.45	12.03	0	9.12	0	8.26	0	0	5.68	2.52	2.64	2.95	5.51	0.34	4.25	0	9.93
ERR1779357	Control	0	22.59	11.28	0	8.34	0	8.77	0	0	5.57	2.47	2.87	2.41	5.86	0.65	8.02	0.42	8.98
ERR1779359	Control	0	25.47	7.2	0	8.09	0	8.78	0	0	5.48	3.03	2.39	2.84	6.76	0.21	10.7	0	8.96
ERR1779360	Control	0	19.89	6.52	0	7.13	0	8.34	0	0	6.85	2.32	2.9	1.91	6	0.79	13.07	1.3	8.33
ERR1779361	Control	0	27.68	8.55	0	7.88	0	11.15	0	0	7.03	3.49	3.07	2.79	4.53	0.59	5.87	0	7.66
ERR1779362	Control	0	25.88	15.72	0	6.93	0	10.03	0	0	10.49	2.58	3.47	2.7	5.46	0.57	7.59	0.58	4.19
ERR1779363	Control	0	24.43	11.99	0	6.18	0	9.6	0	0	8.09	3.35	2.89	2.17	6.04	0.49	9.13	0	5.89
ERR1779364	Control	0	24.88	10.9	0	7.78	0	11.7	0	0	6.57	2.93	2.5	2.29	5.46	0.4	5.66	0	6.77
ERR1779365	Control	0	22.98	7.74	0	8.43	0	9.39	0	0	6.87	3.52	3.6	3.19	6.08	0.6	7.01	2.38	8.43
ERR1779367	Control	0	23.96	10.27	0	6.32	0	14.21	0	0	15.37	5.66	3.26	2.41	2.24	0.77	7.88	0.27	0.9
ERR1779368	Control	0	24.33	9.06	0	5.42	0	15.53	0	0	15.68	5.77	3.27	2.36	2.14	0.92	8.81	0.17	0
ERR1779369	Control	0	19.34	6.78	0	7.45	0	11.87	0	0	14.26	4.05	3.63	3.01	5.1	0.68	9.48	0	5.87
ERR1779370	Control	0	27.54	8.96	0	6.37	0	11.23	0	0	8.4	3.5	2.89	3.01	6.02	0.5	6.84	0	6.69
ERR1779371	Control	0	26.41	8.91	0	7.91	0	10.09	0	0	7.63	2.93	2.78	2.87	6.11	0.38	8.91	0	7.3
ERR1779372	Control	0	26.34	9.4	0	9.3	0	10.35	0	0	6.05	2.36	3.17	2.68	5.78	0.45	7.3	0	7.98
ERR1779373	Control	0	23.24	12.8	0	7.65	0	10.15	0	0	10.38	2.1	3.2	2.81	5.73	0.6	5.9	0.42	7.47
ERR1779374	Control	0	24.31	6.46	0	7.45	0	12	0	0	7.2	3.8	2.61	2.63	4.29	0.48	10.97	0	6.18
ERR1779375	Control	0	24.03	8.09	0	7.25	0	10.66	0	0	10.27	3.33	3.47	2.89	5.8	0.55	9.31	0.32	6.09
ERR1779376	Control	0	30.84	8	0	7.09	0	10.11	0	0	5.31	1.91	2.82	2.52	7.37	0.49	6.56	0	8.16
ERR1779377	Control	0	24.85	7.09	0	7.88	0	13.15	0	0	9.71	4.22	2.98	2.91	4.48	0.63	7.45	0	5.54
ERR1779379	Control	0	28.23	13.37	0	7.69	0	7.56	0	0	7.8	3.39	2.67	3.05	5.63	1.58	4.21	0	6.02
ERR1779380	Control	0	21.64	12.25	0	6.01	0	11.01	0	0	8.22	3.85	3.07	3.4	6.62	0.51	5.84	0	6.4
ERR1779381	Control	0	22.09	11.41	0	5.97	0	12.12	0	0	13.23	4.16	3.8	2.97	6.49	0.6	6.98	0.1	4.92
ERR1779382	Control	0	22.41	12	0	7.63	0	13.31	0	0	12.84	2.73	3.94	2.52	4.85	0.54	8.71	0.41	4.49
ERR1779383	Control	0	17.36	6.75	0	6.09	0	14.39	0	0	13.62	4.15	3.41	3.46	3.98	0.71	10.59	0.13	3.51
ERR1779384	Control	0	21.69	9.13	0	6.44	0	12.03	0	0	10.14	3.29	3.09	3.13	4.94	0.76	6.92	0	7.01
ERR1779385	Control	0	24.21	6.92	0	7.3	0	11.48	0	0	8.14	3.2	2.71	1.94	4.89	0.56	10.9	0	6.98
ERR1779386	Control	0	23	11.78	0	8.51	0	10.91	0	0	12.33	4.31	3.76	2.81	3.31	0.65	5.44	0.58	5.22
ERR1779387	Control	0	23.71	9.97	0	9.18	0	10.23	0	0	7.47	3.45	2.74	2.55	5	0.41	9.33	0	6.23
ERR1779388	Control	0	23.35	9.05	0	8.13	0	11.5	0	0	10.65	2.84	3.31	2.5	6.25	0.55	11.57	0	5.96
ERR1779389	Control	0	24.05	9.31	0	7.3	0	10.26	0	0	7.18	2.83	2.81	2.82	5.6	0.53	9.03	0	7.45
ERR1779390	Control	0	21.15	10.7	0	5.39	0	10.58	0	0	9.83	4.28	3.09	2.57	5.09	0.65	13.29	0	3.82
ERR1779391	Control	0	28.89	9.72	0	6.35	0	12.94	0	0	8.31	4.18	3.18	2.9	3.88	0.6	10.06	0	2.19
ERR1779392	Control	0	24.53	11.21	0	6.13	0	12.26	0	0	10.1	3.85	3.02	2.77	4.34	0.64	8.84	0	3.56
ERR1779393	Control	0	21.42	10.82	0	4.54	0	11.86	0	0	8.64	2.4	3.4	2.17	6.27	0.89	11.55	0.56	5.17
ERR1779395	Control	0	26.4	12.52	0	7.98	0	10.31	0	0	4.8	2.41	2.58	2.27	5.4	0.47	6.77	0	7.25
ERR1779397	Control	0	29.64	12.81	0	8.67	0	12.24	0	0	5.28	2.15	2.65	1.99	6.53	0.22	4.62	0	7.5
ERR1779398	Control	0	24.93	13.65	0	7.41	0	11.13	0	0	7.28	2.73	3.27	2.29	7.54	0.48	10.29	0.04	5.57
ERR1779399	Control	0	28.28	14.76	0	7.4	0	7.93	0	0	4.22	2.69	2.52	2.65	7.18	0.41	4.79	0	8.49
ERR1779400	Control	0	25.78	14.16	0	8.35	0	9.77	0	0	5.88	2.44	3.08	2.59	7.13	0.39	9.83	0	6.75
ERR1779401	Control	0	23.56	8.89	0	7.95	0	9.54	0	0	6.58	3.03	3.03	2.48	7.04	0.3	11.54	0	7.94
ERR1779402	Control	0	24.96	9.74	0	7.31	0	7.73	0	0	4.24	3.13	2.86	2.43	8.46	0.36	8.74	0	10.54
ERR1779403	Control	0	24.21	13.04	0	6.31	0	10.18	0	0	10.42	2.91	3.93	2.61	5.95	0.57	12.74	0.58	4.23
ERR1779404	Control	0	24.65	9.86	0	6.13	0	8.75	0	0	6.96	3.58	2.79	2.88	6.55	0.55	10.03	0	6.65
ERR1779405	Control	0	20.71	13.97	0	5.45	0	8.57	0	0	11.34	3.32	3.59	2.84	7.07	0.53	10.73	0.93	6.09
ERR1779406	Epilepsy	0	22.19	8.88	0	5.34	0	10.23	0	0	4.98	3.79	2.68	2.55	6.49	0.56	16.45	0	5.78
ERR1779407	Epilepsy	0	17.38	12.52	0	5.64	0	7.26	0	0	12.56	3.2	3.46	3.04	4.97	0.82	7.85	2.61	7.73
ERR1779408	Epilepsy	0	19.7	3.26	0	5.29	0	10.22	0	0	12.85	2.43	3.2	4.47	8.19	0.99	8.58	0.7	10.53
ERR1779410	Epilepsy	0	9.41	0.99	0	3.38	0	7.78	0	0	9.92	2.42	4.02	5.54	7.98	1.97	23.63	8.98	8.14
ERR1779411	Epilepsy	0	17.24	15.4	0	5.75	0	8.29	0	0	12.58	2.6	3.38	2.68	6.47	0.53	9.28	0.6	8.55
ERR1779412	Epilepsy	0	22.43	13.27	0	5.23	0	9.42	0	0	16.52	3.93	3.97	3.88	4.08	0.68	6.7	0.34	3.82
ERR1779413	Epilepsy	0	13.61	2.04	0	4.6	0	8.74	0	0	14.43	3.55	3.82	5.92	9.15	1.05	8.56	3.93	11.44
ERR1779414	Epilepsy	0	15.3	10.36	0	6.51	0	6.54	0	0	9.36	2.56	3.27	3.04	5.45	0.87	12.21	2.76	8.61
ERR1779415	Epilepsy	0	12.51	4.63	0	5.65	0	7.36	0	0	13.03	3.44	3.34	6.62	7.71	0.86	9.28	3.35	11.08
ERR1779416	Epilepsy	0	14.44	4.01	0	7.05	0	9.8	0	0	13.06	2.57	3.74	7.24	6.93	0.87	13.79	2.09	9.46
ERR1779418	Epilepsy	0	13.68	2.18	0	4.36	0	7.4	0	0	12.44	4.4	3.66	7.7	8.32	0.87	6.37	7.12	12.03
ERR1779419	Epilepsy	0	5.65	7	0	3.86	0	7.56	0	0	17.2	4.59	4.6	11.31	7.95	0.86	8.75	6.05	7.1
ERR1779420	Epilepsy	0	12.42	2.37	0	5.8	0	7.06	0	0	14.91	4.16	3.61	4.87	6.17	0.98	14.31	3.71	8.38
ERR1779421	Epilepsy	0	7	2.91	0	3.87	0	8.8	0	0	16.12	5.85	3.7	12.33	6.97	0.13	9.05	8.67	5.96
ERR1779422	Epilepsy	0	10.95	7.7	0	4.24	0	9.29	0	0	18.03	4.08	4.65	4.15	6.18	1.02	13.68	9.51	4.85
ERR1779423	Epilepsy	0	13.84	4.61	0	5.25	0	9.27	0	0	15.96	5.12	4.14	5.07	4.79	1.19	10.24	2.72	6.85
ERR1779424	Epilepsy	0	10.23	3.6	0	3.66	0	10.39	0	0	17.66	3.91	3.62	6.24	5.97	0.9	14.79	3.46	5.92
ERR1779425	Epilepsy	0	14.95	1.08	0	3.69	0	11.37	0.42	0	12.62	2.86	3.21	4.78	5.34	1.53	18.67	2.64	6.04
ERR1779426	Epilepsy	0	15.01	4.39	0	5.49	0	7.36	0	0	12.6	4.26	3.89	5.82	7.84	1.02	10.54	2.58	9.34
ERR1779427	Epilepsy	0	14.09	13.81	0	5.46	0	9.81	0	0	17.09	3.38	4.72	3.45	4.42	0.76	9.72	5.55	4.6
ERR1779428	Epilepsy	0	5.93	6.22	0	4.66	2.28	7.19	0	0	15.36	6.72	4.77	8.83	7.63	1.29	3.81	7.31	9.85
ERR1779429	Epilepsy	0	17.39	12.97	0	4.85	0	8.34	0	0	10.7	3.38	3.48	3.97	7.39	0.75	7.1	2.78	5.34
ERR1779430	Epilepsy	0	19.05	17.56	0	5.56	0	7.38	0	0	12.12	3.76	2.82	3.6	5.28	0.64	3.99	0.8	6.54
ERR1779431	Epilepsy	0	15.6	0	0	5.5	0	7.17	0	0	10.69	4.3	3.3	4.76	7.47	1.09	14.07	3.13	10
ERR1779432	Epilepsy	0	18.91	14.61	0	7.74	0	10.17	0	0	8.77	2.76	2.91	4	4.07	0.86	8.66	0.11	7.05
ERR1779433	Epilepsy	0	14.44	4.07	0	5.27	1.27	7.39	0	0	13.83	4.58	3.41	5.97	6.98	0.93	8.65	3.39	8.52
ERR1779434	Epilepsy	0	11	1.31	0	3.22	0	7.99	0	0	11.33	2.74	3.46	6.25	7.89	0.77	16.32	8.93	8.96
ERR1779435	Epilepsy	0	24.86	4.08	0	6.93	0	7.65	0	0	12.46	3.98	3.38	4.24	5.52	0.7	5.06	1.2	8.59
ERR1779437	Epilepsy	0	16.33	14.65	0	7.16	0	6.85	0	0	10.01	3.27	2.6	3.14	6.16	0.36	6.12	0.55	8.85
ERR1779438	Epilepsy	0	15.92	14.77	0	6.39	0	7.52	0	0	10.88	3.48	2.64	3.2	6.37	0.42	7.13	0.5	8.04
ERR1779440	Epilepsy	0	14.85	11.16	0	5.87	0	7.23	0	0	8.88	2.17	3.05	3.23	5.93	0.72	8.09	3.12	10.32
ERR1779441	Epilepsy	0	14.73	11.16	0	5.03	0	7.74	0	0	9.86	2.21	3.12	3.17	6.46	0.81	9.1	3.07	9.39
ERR1779442	Epilepsy	0	15.38	3.49	0	5.21	0	7.39	0	0	12.52	3.68	3.26	5.28	9.77	0.7	3.55	6.05	13.18
ERR1779443	Epilepsy	0	22.21	2.9	0	4.75	0	8.49	0	0	10.85	3.93	3.43	4.19	9.78	0.76	7.87	1.59	10.78
ERR1779444	Epilepsy	0	16.72	2.27	0.63	5.93	0.06	7.99	0	0	14.27	4.49	3.93	6.42	6.99	1.41	4.41	2.69	12.09
ERR1779445	Epilepsy	0	16.21	16.96	0	5.56	0	6.47	0	0	13.68	3.96	3.99	4.3	5.3	0.57	5.67	1.74	4.98
ERR1779446	Epilepsy	0	15.23	11.5	0	5.51	0	8.69	0	0	10.07	3.92	3.34	3.07	6.12	0.71	12.22	2.95	5.5
ERR1779447	Epilepsy	0	21.79	14.21	0	6.8	0	7.94	0	0	7.92	1.64	3.58	2.93	6.76	0.98	3.21	3.47	7.89
ERR1779448	Epilepsy	0	21.63	14.64	0	5.91	0	8.45	0	0	8.52	1.57	3.69	2.92	6.97	1.07	3.65	3.29	7.98
ERR1779449	Epilepsy	0	16.96	8.15	0	6.22	0	10.2	0	0	12.2	1.34	3.9	2.4	10.02	0.54	11.54	1.14	9.84
ERR1779450	Epilepsy	0	17.1	8.08	0	5.58	0	10.69	0	0	12.89	1.32	3.89	2.38	10.23	0.56	12.42	1.16	9.24
ERR1779451	Epilepsy	0	16.96	1.99	0	5.81	0	7.25	0	0	11.41	3.32	3.54	4.09	9.45	0.55	6.86	4.5	13.54
ERR1779452	Epilepsy	0	7.99	4.23	0	6.57	0.93	8	0	0	11.4	3.27	3.73	5.31	6.71	1	13.72	5.37	9.81
ERR1779454	Epilepsy	0	22.96	16.16	0	4.52	0	7.18	0	0	9.92	3.66	3.26	3.02	6.59	0.84	7.94	0.06	5.68
ERR1779455	Epilepsy	0	13.33	13.97	0	6.64	0	6.57	0	0	7.97	2.84	3.35	2.68	6.97	0.79	6.17	3.93	11.55
ERR1779456	Epilepsy	0	13.31	14.13	0	6.01	0	6.94	0	0	8.57	2.89	3.41	2.58	7.38	0.86	6.76	3.98	11.08
ERR1779457	Epilepsy	0	15.46	6.92	0	5.6	0	10.55	0	0	13.49	2.35	3.91	5.04	7.18	0.66	9.24	4.53	8.75
ERR1779459	Epilepsy	0	18.42	9.72	0	5.95	0	8.12	0	0	9.14	4.05	3.31	3.41	6.42	1.18	9.39	0.8	7.86
ERR1779460	Epilepsy	0	18.42	9.72	0	5.95	0	8.12	0	0	9.14	4.05	3.31	3.41	6.42	1.18	9.39	0.8	7.86
ERR1779461	Epilepsy	0	18.68	8.87	0	6.01	0	8.53	0	0	9.45	4.17	3.35	3.34	6.67	1.05	9.77	0.75	8.13
ERR1779462	Epilepsy	0	20.84	17.28	0	6.02	0	7.24	0	0	11.46	3.14	3.36	3.54	6.74	0.58	2.63	0.38	6.5
ERR1779463	Epilepsy	0	17.22	9.4	0	6.2	0	6.61	0	0	10.03	3.8	3.46	3.41	4.96	0.72	7.85	5.77	7.39
ERR1779464	Epilepsy	0	17.22	9.4	0	6.2	0	6.61	0	0	10.03	3.8	3.46	3.41	4.96	0.72	7.85	5.77	7.39
ERR1779465	Epilepsy	0	14.43	1.16	0	4.54	0	9.73	0	0	12.45	2.83	3.61	7.18	10.53	1.15	9.37	3.32	12
ERR1779466	Epilepsy	0	19.45	12.32	0	3.55	0	8.7	0	0	9.47	2.54	3.83	3.39	9.44	0.88	10.91	0	8.89
ERR1779467	Epilepsy	0	20.22	16.84	0	4.72	0	9.85	0	0	11.77	2.91	3.48	2.8	6.88	0.47	5.11	1.65	6.23
ERR1779468	Epilepsy	0	20.35	16.09	0	4.43	0	10.28	0	0	11.43	2.99	3.46	2.85	6.95	0.43	5.46	1.61	6.44
ERR1779469	Epilepsy	0	19.86	14.55	0	5.34	0	8.95	0	0	9.68	2.32	3.52	2.62	7.47	0.82	4.74	3.81	9.35
ERR1779470	Epilepsy	0	19.18	16.33	0	6.16	0	8.57	0	0	7.54	3.03	3.2	3.44	6.37	0.65	2.11	1.93	9.03
ERR1779471	Epilepsy	0	12.23	22.64	0	4.95	0	7.79	0	0	7.11	2.15	3.04	2.41	5.52	1.04	14.63	3.14	3.78
ERR1779473	Epilepsy	0	18.53	12.69	0	5.72	0	6.6	0	0	8.4	2.11	3.18	2.98	5.25	0.93	8.23	4.32	7.04
ERR1779474	Epilepsy	0	17.96	13.44	0	5.35	0	7.15	0	0	8.57	2.15	3.24	2.9	5.17	0.84	9	4.36	6.51
ERR1779475	Epilepsy	0	18.78	10.34	0	5.94	0	6.33	0	0	8.92	3.36	3.12	2.85	6.39	0.72	5.9	3.1	8.4
ERR1779476	Epilepsy	0	18.06	10.91	0	5.49	0	6.81	0	0	9.83	3.49	3.2	2.98	6.2	0.69	7.21	2.86	8.51
ERR1779477	Epilepsy	0	12.14	1.13	0	4.88	0	7.61	0	0	12.35	2.4	3.66	3.4	7.84	0.6	19.32	5.53	9.69
ERR1779478	Epilepsy	0	19.04	13.64	0	4.35	0	6.84	0	0	11.08	4.14	3.29	2.9	4.69	0.97	8.9	3.3	4.87
ERR1779479	Epilepsy	0	15.59	16.3	0	5.76	0	7.39	0	0	7.46	1.44	3.32	2.64	5.94	0.65	8.31	3.16	8.29
ERR1779480	Epilepsy	0	13.22	2.66	0	5.8	0	7.14	0	0	11.99	3.29	3	7.13	8.53	0.74	13.23	3.61	10.4
ERR1779481	Epilepsy	0	14.21	11.31	0	5.93	0	8.48	0	0	12.75	2.86	3.86	3.44	4.99	0.79	10.41	2.38	6.62
ERR1779482	Epilepsy	0	18.74	9.5	0	6.36	0	9.62	0	0	14.59	3.16	4.07	3.56	7.19	0.93	8.94	2.4	8.47
ERR1779483	Epilepsy	0	19.11	9.58	0	5.48	0	10.63	0	0	15.73	3.3	4.17	3.57	7.26	1.04	9.48	2.4	7.54
ERR1779484	Epilepsy	0	16.29	9.6	0	3.56	0	6.76	0	0	12.92	3.99	3.82	2.95	8.14	0.76	6.36	2.39	10.16
ERR1779485	Epilepsy	0	16.69	9.05	0	3.32	0	7.26	0	0	13.36	4.01	3.84	2.99	8.02	0.9	7.46	2.31	9.8
ERR1779486	Epilepsy	0	19	15.96	0	6.06	0	9.28	0	0	13.13	2.83	3.47	2.93	7.06	0.74	5.07	1.86	7.42
ERR1779487	Epilepsy	0	8.6	15.81	0	5.44	0	7.81	0	0	14.55	3.48	3.77	4.35	6.01	0.51	7.14	2.52	7.04
ERR1779488	Epilepsy	0	14.74	8.34	0	4.98	0	8.57	0	0	11.17	1.77	3.29	3.41	5.82	1.01	17.97	3.84	7.22
ERR1779489	Epilepsy	0	11.83	1.55	0	3.29	0	9.17	0	0	15.93	4.15	3.73	8.74	11.99	0.73	11.49	2.12	12.16
ERR1779490	Epilepsy	0	20.77	0	0	6.02	0	9.55	0	0	10.88	1.8	3.11	4.03	7.5	0.8	15.41	1.46	10.33
ERR1779491	Epilepsy	0	20.01	0	0	5.5	0	7.09	0	0	14.31	2.87	3.3	4.05	6.15	0.97	18.82	1.57	7.56
ERR1779492	Epilepsy	0	18	13.28	0	5.41	0	9.39	0	0	11.57	2.29	3.18	2.81	6.63	0.56	5.39	1.19	8.1
ERR1779493	Epilepsy	0	19.14	13.02	0	4.44	0	6.76	0	0	9.86	3.49	3.43	2.89	6	1.15	6.79	2.35	6.78
ERR1779494	Epilepsy	0	20.42	15.32	0	4.45	0	7.4	0	0	8.68	3.67	3.16	2.76	6.15	0.81	8.2	0.25	6.81
ERR1779495	Epilepsy	0	16.57	11.42	0	6.02	0	10.74	0	0	15	4.23	3.54	3.52	4.24	0.84	4.33	3.17	4.71
ERR1779496	Epilepsy	0	14.93	8.23	0	4.77	0	10	0	0	12.94	2.79	3.82	3.46	5.17	1.25	12.86	2.39	6.72
ERR1779497	Epilepsy	0	12.01	2.85	0	3.77	0	8.97	0	0	14.7	2.94	3.53	5.55	8.28	1.2	17.53	3.19	7.4
ERR1779498	Epilepsy	0	13.91	18.86	0	5.2	0	10.09	0	0	12.91	4	3.98	2.73	4.84	0.96	6.54	2.4	3.19
ERR1779499	Epilepsy	0	17.5	20.96	0	6.35	0	7.37	0	0	10.78	3.25	3.96	4.17	7.03	0.75	2.95	1.71	5.58
ERR1779500	Epilepsy	0	18.83	16.27	0	6.36	0	11.98	0	0	15.91	3.25	4.21	2.56	4.14	0.86	6.2	2.37	2.67
ERR1779501	Epilepsy	0	7.5	0	0	4.03	0	6.56	0	0	14.76	3.86	3.68	7.33	11.55	0.9	17.47	4.87	12.24
ERR1779502	Epilepsy	0	17.86	11.87	0	6.84	0	7.38	0	0	13.88	2.46	3.36	5.47	5.03	0.77	6.31	1.18	7.35
ERR1779504	Epilepsy	0	17.12	2.64	0	5.47	0	12.29	0.04	0	17.17	4.67	3.48	3.95	3.86	0.93	10.81	2.61	4.51
ERR1779505	Epilepsy	0	16.36	15.89	0	4.92	0	5.52	0	0	9.35	3.96	3.47	3.55	5.74	0.85	5.09	2.86	7.79
ERR1779506	Epilepsy	0	15.36	8.19	0	4.93	0	7.95	0	0	9.32	2.11	3.38	3.26	5.55	1.49	15.29	1.56	9.95
ERR1779507	Epilepsy	0	15.67	3.71	0	4.97	0	7.94	0	0	7.74	1.11	3.17	3.97	5.26	1.89	21.5	1.58	10.64
ERR1779509	Epilepsy	0	10.85	11.86	0	4.51	0	11.52	0	0	13.78	2.41	4.1	3.01	4.55	1.49	16.86	6.51	3.06
ERR1779510	Epilepsy	0	21	13.6	0	4.75	0	9.43	0	0	10.29	2.55	3.26	2.67	6.13	0.71	11	0	6.29
ERR1779511	Epilepsy	0	16.04	2.7	0	4.37	0	8.68	0	0	9.66	2.95	3.59	3.44	7.39	1.39	16.31	3.25	9.07
ERR1779512	Epilepsy	0	20.45	4.55	0	5.38	0	9.51	0	0	8.45	1.32	2.9	2.91	7.6	0.93	12.51	0.55	10.62
ERR1779513	Epilepsy	0	13.39	9.51	0	5.04	0	9.29	0	0	14.18	3.07	4.21	3.51	5.15	0.9	12.38	3.2	5.24
ERR1779514	Epilepsy	0	15.57	10.89	0	4.8	0	8.65	0	0	12.97	4.18	3.66	3.59	5.71	0.78	7.95	1.77	6.51
ERR1779515	Epilepsy	0	16.77	16.44	0	4.92	0	8.5	0	0	10.74	3.13	3.43	3.56	6.69	0.67	5.36	2.47	7.6
ERR1779516	Epilepsy	0	7.57	2.35	0	4.57	2.93	6.6	0	0	12.01	3.07	4.46	6.93	9.7	1.12	8.3	6.06	11.42
ERR1779517	Epilepsy	0	21.14	7.4	0	5.79	0	9.32	0	0	8.97	2.67	3.19	3.6	8.23	0.61	5.88	1.31	10.84
ERR1779518	Epilepsy	0	20.87	9.47	0	5.99	0	6.55	0	0	6.44	1.5	3.45	3.24	7.91	0.65	9.01	4.65	10.24
ERR1779519	Epilepsy	0	21.58	2.82	0	5.6	0	7.2	0	0	9.79	3.13	3.98	4.49	8.44	1.15	7.53	4.78	10.78
ERR1779520	Epilepsy	0	21.31	6.64	0	5.36	0	7.8	0	0	15.14	2.8	4.69	3.12	6.42	0.94	8.84	6.76	7.61
ERR1779521	Epilepsy	0	16.04	17.99	0	4.72	0	8.51	0	0	8.27	2.04	3.3	2.32	7.65	0.61	6.25	3.48	8.94
ERR1779522	Epilepsy	0	21.53	9.51	0	4.53	0	6.89	0	0	6.52	1.72	2.73	2.56	7.15	0.71	11.56	2.24	9.14
ERR1779523	Epilepsy	0	14.82	16.9	0	6.27	0	5.83	0	0	7.67	3.29	3.58	3.5	7.77	0.98	6.79	3.76	7.2

## Sheet: LMM_output
Input Sample	Biotype	dtangle_00	dtangle_03	dtangle_04	dtangle_07	dtangle_09	dtangle_13	dtangle_14	dtangle_16	dtangle_17	dtangle_02	dtangle_06	dtangle_08	dtangle_10	dtangle_11	dtangle_12	dtangle_15	dtangle_20	dtangle_21
ERR1779295	Control	2.91	13.59	9.71	3.88	16.5	3.88	7.77	1.94	0	7.77	2.91	2.91	2.91	4.85	0.97	10.68	0.97	0.97
ERR1779296	Control	2.91	16.5	9.71	2.91	18.45	3.88	9.71	0.97	0	4.85	1.94	0.97	2.91	5.83	0	11.65	0	1.94
ERR1779297	Control	1.94	18.45	9.71	1.94	16.5	2.91	8.74	0.97	0	5.83	2.91	1.94	2.91	4.85	0.97	12.62	0	0.97
ERR1779298	Control	3.88	19.42	8.74	1.94	15.53	3.88	8.74	0.97	0	5.83	2.91	1.94	2.91	4.85	0.97	12.62	0	0.97
ERR1779300	Control	3.88	17.48	9.71	1.94	17.48	2.91	8.74	0.97	0	4.85	2.91	1.94	2.91	4.85	0	11.65	0	0.97
ERR1779301	Control	3.88	16.5	10.68	1.94	18.45	2.91	7.77	0.97	0	5.83	2.91	1.94	2.91	5.83	0	11.65	0.97	0.97
ERR1779302	Control	3.88	18.45	9.71	2.91	17.48	3.88	7.77	0.97	0	4.85	2.91	1.94	2.91	5.83	0	11.65	0	0.97
ERR1779303	Control	2.91	15.53	8.74	2.91	17.48	2.91	9.71	0.97	0	5.83	2.91	1.94	2.91	5.83	0.97	10.68	0	0.97
ERR1779304	Control	2.91	18.45	8.74	1.94	14.56	2.91	9.71	0.97	0	4.85	2.91	1.94	3.88	4.85	0.97	13.59	0	1.94
ERR1779305	Control	2.91	18.45	8.74	1.94	14.56	3.88	10.68	0.97	0	6.8	2.91	1.94	2.91	3.88	0.97	10.68	0.97	0.97
ERR1779306	Control	2.91	17.48	9.71	1.94	14.56	3.88	6.8	0.97	0	6.8	2.91	1.94	2.91	4.85	0.97	15.53	0	0.97
ERR1779307	Control	3.88	16.5	8.74	2.91	16.5	2.91	7.77	0.97	0	6.8	2.91	1.94	2.91	4.85	0.97	13.59	0	0.97
ERR1779308	Control	1.94	20.39	10.68	1.94	14.56	2.91	10.68	0.97	0	5.83	2.91	1.94	2.91	4.85	0.97	11.65	0	0.97
ERR1779309	Control	3.88	16.5	9.71	2.91	17.48	2.91	7.77	0.97	0	5.83	2.91	1.94	2.91	4.85	0.97	11.65	0	0.97
ERR1779310	Control	2.91	17.48	9.71	2.91	14.56	3.88	9.71	0.97	0	5.83	2.91	1.94	1.94	4.85	0	12.62	0.97	1.94
ERR1779313	Control	2.91	18.45	9.71	2.91	15.53	4.85	9.71	0.97	0	4.85	2.91	1.94	1.94	4.85	0.97	9.71	0.97	1.94
ERR1779314	Control	3.88	17.48	9.71	2.91	16.5	2.91	8.74	0.97	0	4.85	2.91	1.94	2.91	4.85	0.97	12.62	0	1.94
ERR1779315	Control	2.91	17.48	8.74	1.94	17.48	2.91	11.65	0.97	0	4.85	1.94	1.94	2.91	4.85	0	10.68	0.97	1.94
ERR1779316	Control	3.88	16.5	7.77	2.91	15.53	3.88	10.68	0.97	0	4.85	2.91	1.94	2.91	4.85	0	12.62	0	0.97
ERR1779317	Control	2.91	17.48	9.71	1.94	14.56	2.91	5.83	0.97	0	6.8	1.94	1.94	2.91	4.85	0.97	18.45	0	0.97
ERR1779318	Control	2.91	15.53	7.77	2.91	17.48	3.88	9.71	0.97	0	3.88	2.91	1.94	2.91	4.85	0	15.53	0.97	0.97
ERR1779319	Control	3.88	15.53	8.74	2.91	16.5	3.88	9.71	0.97	0	4.85	2.91	1.94	1.94	4.85	0	14.56	0	0.97
ERR1779320	Control	2.91	13.59	7.77	3.88	15.53	4.85	9.71	0.97	0	6.8	1.94	1.94	2.91	4.85	0.97	13.59	0.97	0.97
ERR1779321	Control	2.91	17.48	8.74	1.94	18.45	3.88	8.74	0.97	0	4.85	1.94	1.94	2.91	5.83	0.97	11.65	0.97	1.94
ERR1779322	Control	2.91	17.48	9.71	2.91	16.5	2.91	9.71	0.97	0	4.85	1.94	1.94	2.91	4.85	0.97	12.62	0.97	1.94
ERR1779323	Control	4.85	16.5	9.71	1.94	18.45	3.88	6.8	0.97	0	5.83	2.91	1.94	2.91	5.83	0.97	10.68	0.97	0.97
ERR1779324	Control	4.85	15.53	9.71	1.94	19.42	3.88	7.77	0.97	0	4.85	2.91	1.94	2.91	5.83	0.97	9.71	0	1.94
ERR1779325	Control	4.85	16.5	9.71	1.94	18.45	3.88	7.77	0.97	0	5.83	2.91	1.94	2.91	5.83	0	9.71	0	1.94
ERR1779326	Control	4.85	16.5	9.71	2.91	16.5	3.88	8.74	0.97	0	5.83	2.91	1.94	2.91	5.83	0	10.68	0	0.97
ERR1779327	Control	3.88	17.48	9.71	1.94	19.42	4.85	7.77	0.97	0	3.88	1.94	0.97	2.91	5.83	0	12.62	0	0.97
ERR1779328	Control	2.91	17.48	9.71	1.94	17.48	4.85	7.77	0.97	0	3.88	2.91	0.97	2.91	5.83	0	13.59	0	0.97
ERR1779329	Control	3.88	19.42	9.71	1.94	16.5	4.85	7.77	0.97	0	4.85	1.94	0.97	2.91	4.85	0	14.56	0	0.97
ERR1779330	Control	3.88	14.56	7.77	2.91	14.56	3.88	9.71	0.97	0	6.8	1.94	1.94	2.91	5.83	0.97	13.59	0.97	1.94
ERR1779331	Control	4.85	17.48	9.71	1.94	16.5	2.91	6.8	0.97	0	4.85	2.91	1.94	1.94	5.83	0	13.59	0	0.97
ERR1779332	Control	0.97	20.39	9.71	2.91	15.53	3.88	8.74	0.97	0	4.85	1.94	1.94	2.91	4.85	0.97	11.65	0	1.94
ERR1779333	Control	1.94	17.48	10.68	1.94	16.5	4.85	7.77	0.97	0	6.8	1.94	1.94	2.91	4.85	0.97	11.65	0	0.97
ERR1779334	Control	4.85	17.48	9.71	1.94	17.48	3.88	6.8	0.97	0	4.85	1.94	1.94	2.91	5.83	0	11.65	0	0.97
ERR1779335	Control	6.8	16.5	10.68	1.94	17.48	4.85	4.85	0.97	0	4.85	2.91	1.94	2.91	5.83	0	9.71	0	0.97
ERR1779336	Control	6.8	17.48	10.68	1.94	17.48	4.85	5.83	0.97	0	4.85	2.91	1.94	2.91	5.83	0	9.71	0	0.97
ERR1779337	Control	1.94	18.45	10.68	1.94	16.5	3.88	8.74	0.97	0	5.83	2.91	1.94	2.91	4.85	0.97	11.65	0.97	0.97
ERR1779338	Control	1.94	18.45	9.71	2.91	15.53	3.88	8.74	0.97	0	5.83	2.91	1.94	2.91	4.85	0.97	11.65	0.97	0.97
ERR1779339	Control	3.88	15.53	8.74	2.91	18.45	4.85	6.8	0.97	0	4.85	2.91	0.97	2.91	4.85	0	13.59	0.97	0.97
ERR1779340	Control	2.91	14.56	8.74	2.91	18.45	5.83	8.74	0.97	0	4.85	1.94	1.94	2.91	5.83	0	12.62	0	0.97
ERR1779341	Control	4.85	13.59	7.77	2.91	17.48	3.88	8.74	0.97	0	4.85	1.94	1.94	1.94	5.83	0.97	13.59	0.97	1.94
ERR1779342	Control	4.85	14.56	7.77	2.91	16.5	3.88	8.74	0.97	0	4.85	1.94	1.94	1.94	5.83	0.97	13.59	1.94	0.97
ERR1779343	Control	4.85	18.45	9.71	2.91	19.42	3.88	7.77	0.97	0	4.85	2.91	1.94	1.94	5.83	0	9.71	0	1.94
ERR1779344	Control	4.85	18.45	9.71	2.91	18.45	3.88	7.77	0.97	0	4.85	2.91	1.94	1.94	5.83	0	10.68	0	0.97
ERR1779345	Control	5.83	14.56	9.71	1.94	19.42	3.88	6.8	0.97	0	4.85	1.94	1.94	2.91	5.83	0	10.68	0	1.94
ERR1779346	Control	3.88	19.42	10.68	1.94	17.48	2.91	7.77	0.97	0	4.85	1.94	1.94	2.91	4.85	0	11.65	0	0.97
ERR1779347	Control	4.85	17.48	10.68	1.94	17.48	2.91	6.8	0.97	0	4.85	1.94	1.94	2.91	5.83	0	13.59	0	0.97
ERR1779348	Control	1.94	20.39	8.74	2.91	15.53	3.88	8.74	0.97	0	3.88	1.94	1.94	2.91	4.85	0	15.53	0.97	0.97
ERR1779349	Control	4.85	17.48	9.71	1.94	18.45	3.88	6.8	0.97	0	4.85	1.94	1.94	2.91	4.85	0	12.62	0.97	0.97
ERR1779350	Control	4.85	15.53	11.65	1.94	18.45	3.88	5.83	0.97	0	5.83	2.91	1.94	2.91	6.8	0	9.71	0.97	1.94
ERR1779351	Control	4.85	19.42	8.74	2.91	15.53	2.91	8.74	0.97	0	4.85	1.94	1.94	2.91	4.85	0.97	10.68	0.97	0.97
ERR1779352	Control	7.77	15.53	11.65	0.97	17.48	3.88	4.85	0.97	0	3.88	2.91	1.94	2.91	5.83	0.97	11.65	0	0.97
ERR1779353	Control	4.85	17.48	9.71	1.94	16.5	2.91	6.8	0.97	0	4.85	1.94	1.94	2.91	4.85	0.97	13.59	0.97	1.94
ERR1779354	Control	3.88	16.5	10.68	1.94	16.5	3.88	8.74	0.97	0	4.85	1.94	1.94	2.91	5.83	0.97	9.71	0.97	1.94
ERR1779355	Control	4.85	17.48	11.65	1.94	18.45	3.88	6.8	0.97	0	4.85	1.94	1.94	2.91	5.83	0.97	8.74	0	0.97
ERR1779357	Control	4.85	15.53	10.68	1.94	17.48	3.88	6.8	0.97	0	4.85	1.94	1.94	2.91	5.83	0.97	12.62	0.97	0.97
ERR1779359	Control	3.88	16.5	8.74	1.94	17.48	3.88	6.8	0.97	0	4.85	2.91	0.97	2.91	5.83	0	14.56	0	0.97
ERR1779360	Control	5.83	14.56	8.74	2.91	16.5	4.85	6.8	0.97	0	3.88	1.94	1.94	1.94	4.85	0.97	15.53	1.94	0.97
ERR1779361	Control	3.88	18.45	10.68	2.91	16.5	3.88	8.74	0.97	0	4.85	2.91	1.94	2.91	4.85	0	10.68	0	0.97
ERR1779362	Control	3.88	18.45	12.62	1.94	15.53	3.88	7.77	0.97	0	4.85	1.94	1.94	2.91	4.85	0.97	12.62	0.97	0.97
ERR1779363	Control	4.85	16.5	11.65	2.91	15.53	2.91	7.77	0.97	0	4.85	2.91	1.94	1.94	5.83	0.97	12.62	0	0.97
ERR1779364	Control	3.88	18.45	10.68	2.91	16.5	3.88	9.71	0.97	0	4.85	1.94	0.97	2.91	4.85	0	10.68	0	0.97
ERR1779365	Control	4.85	16.5	9.71	1.94	17.48	2.91	7.77	0.97	0	3.88	2.91	1.94	2.91	5.83	0.97	11.65	0.97	0.97
ERR1779367	Control	0.97	18.45	9.71	2.91	13.59	3.88	11.65	0.97	0	6.8	2.91	1.94	2.91	3.88	0.97	11.65	0.97	1.94
ERR1779368	Control	0.97	19.42	8.74	2.91	12.62	3.88	12.62	1.94	0	6.8	2.91	1.94	2.91	3.88	0.97	12.62	0.97	1.94
ERR1779369	Control	2.91	14.56	7.77	3.88	15.53	3.88	8.74	0.97	0	6.8	2.91	1.94	2.91	5.83	0.97	12.62	0	0.97
ERR1779370	Control	3.88	20.39	9.71	2.91	14.56	2.91	8.74	0.97	0	4.85	2.91	1.94	2.91	4.85	0	11.65	0	0.97
ERR1779371	Control	3.88	18.45	10.68	1.94	16.5	2.91	7.77	0.97	0	4.85	1.94	0.97	2.91	4.85	0	13.59	0	0.97
ERR1779372	Control	3.88	17.48	10.68	2.91	18.45	3.88	7.77	0.97	0	3.88	1.94	1.94	2.91	4.85	0.97	11.65	0	0.97
ERR1779373	Control	4.85	17.48	10.68	2.91	16.5	3.88	7.77	0.97	0	4.85	1.94	1.94	2.91	4.85	0.97	10.68	0.97	0.97
ERR1779374	Control	2.91	17.48	8.74	2.91	16.5	3.88	9.71	0.97	0	3.88	2.91	1.94	2.91	4.85	0	14.56	0	0.97
ERR1779375	Control	3.88	17.48	8.74	1.94	16.5	3.88	8.74	0.97	0	4.85	2.91	1.94	2.91	5.83	0.97	13.59	0.97	0.97
ERR1779376	Control	4.85	21.36	9.71	1.94	16.5	3.88	7.77	0.97	0	2.91	1.94	0.97	2.91	4.85	0.97	12.62	0	0.97
ERR1779377	Control	2.91	18.45	9.71	1.94	16.5	2.91	10.68	0.97	0	4.85	2.91	1.94	2.91	3.88	0.97	11.65	0	1.94
ERR1779379	Control	3.88	21.36	10.68	0.97	17.48	3.88	6.8	0.97	0	4.85	1.94	1.94	2.91	4.85	0	10.68	0	0.97
ERR1779380	Control	4.85	15.53	8.74	2.91	14.56	5.83	8.74	0.97	0	4.85	2.91	1.94	2.91	4.85	0.97	10.68	0.97	0.97
ERR1779381	Control	4.85	17.48	10.68	2.91	14.56	3.88	9.71	0.97	0	3.88	2.91	1.94	2.91	5.83	0.97	11.65	0	0.97
ERR1779382	Control	3.88	16.5	9.71	2.91	16.5	3.88	9.71	0.97	0	4.85	1.94	1.94	2.91	4.85	0.97	12.62	0.97	0.97
ERR1779383	Control	2.91	14.56	6.8	3.88	14.56	6.8	11.65	0.97	0	3.88	2.91	1.94	3.88	4.85	0.97	13.59	0.97	0.97
ERR1779384	Control	4.85	16.5	8.74	2.91	15.53	4.85	9.71	0.97	0	3.88	2.91	1.94	2.91	5.83	0.97	11.65	0.97	1.94
ERR1779385	Control	3.88	17.48	9.71	2.91	15.53	2.91	8.74	0.97	0	4.85	1.94	1.94	1.94	4.85	0	14.56	0.97	0.97
ERR1779386	Control	1.94	18.45	10.68	2.91	17.48	3.88	8.74	0.97	0	3.88	2.91	1.94	2.91	4.85	0.97	9.71	0.97	1.94
ERR1779387	Control	2.91	16.5	9.71	1.94	18.45	2.91	8.74	0.97	0	3.88	2.91	1.94	2.91	4.85	0.97	13.59	0	0.97
ERR1779388	Control	3.88	16.5	8.74	2.91	16.5	3.88	8.74	0.97	0	3.88	2.91	1.94	2.91	4.85	0.97	14.56	0	0.97
ERR1779389	Control	4.85	16.5	9.71	1.94	16.5	4.85	7.77	0.97	0	4.85	1.94	1.94	2.91	4.85	0.97	13.59	0.97	0.97
ERR1779390	Control	2.91	16.5	8.74	3.88	13.59	4.85	8.74	0.97	0	4.85	2.91	1.94	2.91	4.85	0.97	15.53	0.97	0.97
ERR1779391	Control	1.94	20.39	10.68	1.94	14.56	3.88	9.71	0.97	0	3.88	2.91	1.94	2.91	3.88	0	14.56	0	0.97
ERR1779392	Control	2.91	17.48	8.74	2.91	14.56	3.88	9.71	0.97	0	5.83	2.91	1.94	2.91	4.85	0.97	12.62	0	0.97
ERR1779393	Control	4.85	15.53	9.71	3.88	12.62	4.85	8.74	0.97	0	3.88	1.94	1.94	2.91	4.85	0.97	14.56	0.97	0.97
ERR1779395	Control	3.88	19.42	10.68	1.94	17.48	3.88	8.74	0.97	0	2.91	1.94	1.94	2.91	4.85	0.97	11.65	0	0.97
ERR1779397	Control	3.88	20.39	10.68	1.94	18.45	2.91	8.74	0.97	0	3.88	1.94	0.97	1.94	5.83	0	10.68	0	0.97
ERR1779398	Control	3.88	16.5	10.68	2.91	16.5	2.91	8.74	0.97	0	3.88	2.91	1.94	2.91	5.83	0	14.56	0	0.97
ERR1779399	Control	5.83	19.42	11.65	1.94	17.48	3.88	6.8	0.97	0	3.88	2.91	1.94	2.91	5.83	0	10.68	0	0.97
ERR1779400	Control	5.83	16.5	10.68	1.94	17.48	2.91	7.77	0.97	0	3.88	2.91	1.94	2.91	5.83	0	13.59	0	0.97
ERR1779401	Control	4.85	16.5	9.71	1.94	16.5	3.88	7.77	0.97	0	4.85	2.91	1.94	2.91	5.83	0	14.56	0.97	0.97
ERR1779402	Control	5.83	15.53	10.68	2.91	16.5	3.88	5.83	0.97	0	3.88	2.91	1.94	1.94	5.83	0.97	12.62	0.97	0.97
ERR1779403	Control	3.88	17.48	10.68	1.94	14.56	2.91	7.77	0.97	0	4.85	2.91	1.94	2.91	5.83	0.97	15.53	0.97	0.97
ERR1779404	Control	3.88	17.48	9.71	1.94	14.56	3.88	6.8	0.97	0	4.85	2.91	1.94	2.91	5.83	0.97	13.59	0.97	0.97
ERR1779405	Control	4.85	14.56	11.65	1.94	13.59	4.85	6.8	0.97	0	5.83	2.91	1.94	2.91	4.85	0.97	14.56	0.97	0.97
ERR1779406	Epilepsy	3.88	15.53	9.71	3.88	13.59	3.88	7.77	0.97	0	2.91	2.91	1.94	2.91	4.85	0	17.48	0	0.97
ERR1779407	Epilepsy	3.88	12.62	11.65	1.94	16.5	1.94	6.8	1.94	0	5.83	2.91	1.94	2.91	5.83	0.97	13.59	1.94	1.94
ERR1779408	Epilepsy	4.85	13.59	8.74	1.94	14.56	1.94	8.74	1.94	0	4.85	1.94	1.94	3.88	5.83	0.97	13.59	0.97	1.94
ERR1779410	Epilepsy	2.91	5.83	8.74	2.91	11.65	1.94	6.8	2.91	0	3.88	2.91	1.94	3.88	4.85	0.97	26.21	5.83	0.97
ERR1779411	Epilepsy	4.85	10.68	13.59	1.94	16.5	1.94	6.8	1.94	0	3.88	2.91	1.94	2.91	5.83	0.97	14.56	0.97	1.94
ERR1779412	Epilepsy	2.91	19.42	10.68	1.94	14.56	2.91	7.77	0.97	0	5.83	2.91	1.94	3.88	4.85	0.97	11.65	0.97	0.97
ERR1779413	Epilepsy	5.83	9.71	8.74	2.91	13.59	1.94	7.77	2.91	0	5.83	2.91	1.94	4.85	6.8	0.97	12.62	3.88	1.94
ERR1779414	Epilepsy	4.85	10.68	10.68	2.91	16.5	1.94	5.83	1.94	0	4.85	1.94	1.94	2.91	5.83	0.97	16.5	1.94	1.94
ERR1779415	Epilepsy	7.77	7.77	8.74	2.91	14.56	1.94	5.83	1.94	0	5.83	2.91	1.94	5.83	6.8	0.97	12.62	2.91	1.94
ERR1779416	Epilepsy	2.91	10.68	8.74	2.91	15.53	1.94	7.77	1.94	0	5.83	1.94	1.94	4.85	5.83	0.97	15.53	1.94	1.94
ERR1779418	Epilepsy	4.85	9.71	8.74	2.91	13.59	1.94	5.83	1.94	0.97	5.83	3.88	1.94	5.83	6.8	0.97	9.71	5.83	1.94
ERR1779419	Epilepsy	2.91	3.88	10.68	2.91	10.68	2.91	6.8	1.94	0	8.74	2.91	2.91	8.74	6.8	0.97	12.62	3.88	1.94
ERR1779420	Epilepsy	5.83	7.77	7.77	2.91	13.59	2.91	6.8	1.94	0	6.8	2.91	1.94	3.88	5.83	0.97	18.45	2.91	0.97
ERR1779421	Epilepsy	4.85	5.83	7.77	2.91	11.65	2.91	7.77	1.94	0	6.8	3.88	2.91	9.71	5.83	0.97	11.65	5.83	1.94
ERR1779422	Epilepsy	4.85	7.77	8.74	3.88	10.68	2.91	6.8	1.94	0	5.83	2.91	1.94	3.88	5.83	0.97	15.53	5.83	1.94
ERR1779423	Epilepsy	4.85	10.68	7.77	4.85	12.62	2.91	6.8	1.94	0	7.77	2.91	1.94	4.85	4.85	0.97	12.62	1.94	1.94
ERR1779424	Epilepsy	2.91	7.77	8.74	2.91	11.65	2.91	8.74	1.94	0	6.8	2.91	1.94	4.85	5.83	0.97	18.45	2.91	2.91
ERR1779425	Epilepsy	1.94	10.68	6.8	2.91	12.62	1.94	9.71	1.94	0	4.85	1.94	1.94	3.88	4.85	0.97	22.33	1.94	0.97
ERR1779426	Epilepsy	4.85	8.74	8.74	1.94	14.56	1.94	6.8	2.91	0	5.83	2.91	2.91	4.85	7.77	0.97	15.53	1.94	0.97
ERR1779427	Epilepsy	3.88	9.71	11.65	2.91	13.59	2.91	7.77	1.94	0	8.74	2.91	2.91	3.88	5.83	0.97	12.62	2.91	0.97
ERR1779428	Epilepsy	5.83	3.88	8.74	3.88	12.62	4.85	5.83	1.94	0	9.71	3.88	2.91	6.8	6.8	1.94	5.83	4.85	2.91
ERR1779429	Epilepsy	3.88	13.59	9.71	2.91	14.56	2.91	7.77	1.94	0	5.83	2.91	1.94	3.88	5.83	0.97	11.65	1.94	0.97
ERR1779430	Epilepsy	2.91	14.56	14.56	1.94	16.5	1.94	6.8	2.91	0.97	6.8	2.91	1.94	3.88	5.83	0.97	9.71	0.97	0.97
ERR1779431	Epilepsy	5.83	10.68	7.77	2.91	13.59	1.94	5.83	1.94	0	4.85	2.91	1.94	3.88	5.83	0.97	17.48	2.91	0.97
ERR1779432	Epilepsy	1.94	13.59	11.65	1.94	19.42	2.91	8.74	1.94	0	3.88	1.94	1.94	3.88	5.83	0.97	14.56	0.97	0.97
ERR1779433	Epilepsy	2.91	10.68	8.74	2.91	14.56	1.94	6.8	2.91	0.97	6.8	3.88	1.94	4.85	6.8	0.97	11.65	2.91	2.91
ERR1779434	Epilepsy	4.85	7.77	7.77	2.91	11.65	0.97	6.8	1.94	0.97	4.85	1.94	1.94	4.85	5.83	0.97	20.39	5.83	0.97
ERR1779435	Epilepsy	4.85	17.48	8.74	1.94	15.53	2.91	5.83	1.94	0	6.8	2.91	1.94	3.88	6.8	0.97	8.74	0.97	1.94
ERR1779437	Epilepsy	5.83	10.68	11.65	1.94	19.42	2.91	6.8	1.94	0	5.83	2.91	1.94	2.91	6.8	0.97	11.65	0.97	1.94
ERR1779438	Epilepsy	5.83	10.68	10.68	1.94	18.45	2.91	6.8	1.94	0	5.83	2.91	1.94	3.88	6.8	0.97	12.62	0.97	1.94
ERR1779440	Epilepsy	6.8	9.71	11.65	1.94	17.48	1.94	6.8	1.94	0.97	4.85	1.94	1.94	2.91	6.8	0.97	13.59	1.94	0.97
ERR1779441	Epilepsy	6.8	9.71	11.65	2.91	15.53	1.94	6.8	1.94	0.97	4.85	1.94	1.94	3.88	6.8	0.97	14.56	1.94	0.97
ERR1779442	Epilepsy	8.74	9.71	9.71	1.94	14.56	2.91	6.8	1.94	0	5.83	2.91	1.94	4.85	6.8	0.97	8.74	4.85	1.94
ERR1779443	Epilepsy	4.85	13.59	9.71	3.88	13.59	1.94	6.8	1.94	0	4.85	2.91	1.94	3.88	5.83	0.97	13.59	1.94	0.97
ERR1779444	Epilepsy	4.85	11.65	9.71	4.85	15.53	1.94	6.8	1.94	0	6.8	3.88	1.94	5.83	5.83	0.97	6.8	1.94	2.91
ERR1779445	Epilepsy	2.91	12.62	12.62	1.94	15.53	1.94	5.83	1.94	0	6.8	2.91	2.91	4.85	5.83	0.97	10.68	0.97	0.97
ERR1779446	Epilepsy	3.88	11.65	9.71	2.91	14.56	3.88	6.8	1.94	0	5.83	2.91	1.94	2.91	5.83	0.97	15.53	1.94	0.97
ERR1779447	Epilepsy	4.85	16.5	11.65	1.94	17.48	1.94	6.8	1.94	0	5.83	1.94	1.94	2.91	6.8	0.97	8.74	1.94	0.97
ERR1779448	Epilepsy	4.85	16.5	11.65	1.94	15.53	1.94	6.8	1.94	0	5.83	1.94	1.94	2.91	6.8	0.97	8.74	1.94	0.97
ERR1779449	Epilepsy	5.83	9.71	10.68	3.88	16.5	1.94	7.77	1.94	0	3.88	1.94	1.94	2.91	5.83	0.97	15.53	0.97	0.97
ERR1779450	Epilepsy	5.83	9.71	10.68	3.88	15.53	1.94	8.74	0.97	0	4.85	1.94	1.94	2.91	5.83	0.97	16.5	0.97	0.97
ERR1779451	Epilepsy	8.74	9.71	8.74	2.91	15.53	2.91	5.83	1.94	0	4.85	2.91	1.94	3.88	6.8	0.97	10.68	3.88	1.94
ERR1779452	Epilepsy	4.85	5.83	6.8	2.91	16.5	2.91	6.8	1.94	0.97	6.8	2.91	1.94	4.85	5.83	0.97	15.53	3.88	1.94
ERR1779454	Epilepsy	5.83	16.5	12.62	1.94	13.59	2.91	5.83	0.97	0	5.83	2.91	1.94	2.91	5.83	0.97	12.62	0.97	0.97
ERR1779455	Epilepsy	7.77	7.77	11.65	1.94	18.45	1.94	5.83	1.94	0	4.85	2.91	1.94	2.91	5.83	0.97	11.65	2.91	1.94
ERR1779456	Epilepsy	7.77	8.74	11.65	1.94	17.48	1.94	6.8	1.94	0	4.85	2.91	1.94	2.91	5.83	0.97	11.65	2.91	1.94
ERR1779457	Epilepsy	6.8	9.71	9.71	1.94	14.56	2.91	8.74	1.94	0	4.85	1.94	1.94	4.85	5.83	0.97	12.62	2.91	1.94
ERR1779459	Epilepsy	4.85	12.62	10.68	2.91	15.53	2.91	6.8	1.94	0	4.85	2.91	1.94	2.91	5.83	0.97	13.59	0.97	1.94
ERR1779460	Epilepsy	4.85	12.62	10.68	2.91	15.53	2.91	6.8	1.94	0	4.85	2.91	1.94	2.91	5.83	0.97	13.59	0.97	1.94
ERR1779461	Epilepsy	4.85	12.62	9.71	3.88	15.53	2.91	6.8	1.94	0	4.85	2.91	1.94	3.88	5.83	0.97	13.59	0.97	1.94
ERR1779462	Epilepsy	3.88	17.48	12.62	1.94	16.5	2.91	6.8	1.94	0	7.77	2.91	1.94	3.88	5.83	0.97	7.77	0.97	0.97
ERR1779463	Epilepsy	4.85	13.59	8.74	2.91	15.53	3.88	5.83	1.94	0	5.83	2.91	1.94	3.88	5.83	0.97	11.65	2.91	1.94
ERR1779464	Epilepsy	4.85	13.59	8.74	2.91	15.53	3.88	5.83	1.94	0	5.83	2.91	1.94	3.88	5.83	0.97	11.65	2.91	1.94
ERR1779465	Epilepsy	7.77	7.77	9.71	3.88	13.59	2.91	7.77	1.94	0	4.85	2.91	1.94	5.83	5.83	0.97	13.59	2.91	0.97
ERR1779466	Epilepsy	5.83	10.68	12.62	1.94	14.56	1.94	7.77	1.94	0	3.88	2.91	1.94	2.91	5.83	0.97	17.48	0.97	0.97
ERR1779467	Epilepsy	5.83	15.53	12.62	1.94	14.56	2.91	7.77	1.94	0	4.85	2.91	1.94	2.91	5.83	0.97	9.71	0.97	0.97
ERR1779468	Epilepsy	5.83	15.53	11.65	2.91	14.56	2.91	8.74	1.94	0	4.85	2.91	1.94	2.91	5.83	0.97	10.68	0.97	0.97
ERR1779469	Epilepsy	5.83	12.62	13.59	1.94	16.5	0.97	7.77	1.94	0	3.88	1.94	1.94	2.91	6.8	0.97	10.68	2.91	1.94
ERR1779470	Epilepsy	6.8	13.59	13.59	1.94	17.48	2.91	7.77	1.94	0	4.85	2.91	1.94	3.88	6.8	0.97	7.77	1.94	0.97
ERR1779471	Epilepsy	2.91	9.71	10.68	1.94	16.5	1.94	7.77	1.94	0	3.88	2.91	1.94	2.91	5.83	0.97	21.36	1.94	0.97
ERR1779473	Epilepsy	4.85	14.56	9.71	1.94	15.53	2.91	5.83	0.97	0	5.83	1.94	1.94	2.91	5.83	0.97	12.62	2.91	0.97
ERR1779474	Epilepsy	4.85	14.56	9.71	1.94	15.53	2.91	5.83	0.97	0	5.83	1.94	1.94	2.91	5.83	0.97	13.59	2.91	0.97
ERR1779475	Epilepsy	6.8	13.59	9.71	2.91	16.5	2.91	5.83	1.94	0	4.85	2.91	1.94	2.91	6.8	0.97	10.68	1.94	1.94
ERR1779476	Epilepsy	5.83	12.62	10.68	2.91	15.53	2.91	5.83	1.94	0	4.85	2.91	1.94	2.91	6.8	0.97	11.65	1.94	1.94
ERR1779477	Epilepsy	7.77	7.77	7.77	2.91	13.59	1.94	5.83	1.94	0	3.88	1.94	1.94	2.91	5.83	0.97	21.36	2.91	1.94
ERR1779478	Epilepsy	2.91	14.56	10.68	2.91	13.59	2.91	5.83	1.94	0	6.8	2.91	1.94	2.91	4.85	0.97	13.59	2.91	0.97
ERR1779479	Epilepsy	6.8	11.65	12.62	1.94	16.5	1.94	6.8	1.94	0	3.88	1.94	1.94	2.91	5.83	0.97	12.62	1.94	1.94
ERR1779480	Epilepsy	4.85	7.77	10.68	1.94	14.56	1.94	5.83	1.94	0	6.8	2.91	1.94	4.85	5.83	0.97	16.5	2.91	1.94
ERR1779481	Epilepsy	3.88	11.65	9.71	3.88	15.53	2.91	6.8	1.94	0	6.8	2.91	1.94	3.88	5.83	0.97	13.59	1.94	1.94
ERR1779482	Epilepsy	4.85	10.68	12.62	2.91	15.53	2.91	7.77	1.94	0	5.83	2.91	1.94	2.91	5.83	0.97	12.62	0.97	0.97
ERR1779483	Epilepsy	3.88	12.62	12.62	2.91	14.56	2.91	7.77	1.94	0	5.83	2.91	1.94	2.91	5.83	0.97	13.59	1.94	0.97
ERR1779484	Epilepsy	5.83	9.71	12.62	1.94	14.56	2.91	5.83	1.94	0	5.83	3.88	2.91	2.91	6.8	0.97	12.62	1.94	0.97
ERR1779485	Epilepsy	5.83	10.68	11.65	2.91	13.59	2.91	6.8	1.94	0	5.83	3.88	2.91	3.88	5.83	0.97	13.59	1.94	0.97
ERR1779486	Epilepsy	4.85	11.65	13.59	1.94	16.5	1.94	7.77	1.94	0	5.83	2.91	1.94	2.91	5.83	0.97	10.68	0.97	0.97
ERR1779487	Epilepsy	4.85	5.83	9.71	2.91	15.53	3.88	6.8	1.94	0	9.71	2.91	2.91	4.85	6.8	0.97	10.68	1.94	1.94
ERR1779488	Epilepsy	2.91	9.71	10.68	1.94	14.56	1.94	7.77	1.94	0	4.85	1.94	1.94	2.91	5.83	0.97	22.33	2.91	0.97
ERR1779489	Epilepsy	7.77	8.74	9.71	2.91	11.65	1.94	7.77	1.94	0	5.83	2.91	1.94	6.8	5.83	0.97	15.53	1.94	0.97
ERR1779490	Epilepsy	4.85	12.62	7.77	2.91	15.53	2.91	7.77	1.94	0	3.88	1.94	1.94	2.91	4.85	0.97	18.45	1.94	0.97
ERR1779491	Epilepsy	2.91	13.59	7.77	2.91	13.59	1.94	5.83	1.94	0	5.83	1.94	1.94	2.91	4.85	0.97	21.36	1.94	0.97
ERR1779492	Epilepsy	5.83	12.62	11.65	2.91	15.53	1.94	8.74	1.94	0	5.83	1.94	1.94	2.91	5.83	0.97	10.68	0.97	0.97
ERR1779493	Epilepsy	5.83	15.53	11.65	2.91	13.59	2.91	5.83	1.94	0	3.88	2.91	1.94	2.91	4.85	0.97	11.65	1.94	0.97
ERR1779494	Epilepsy	7.77	13.59	11.65	1.94	14.56	3.88	6.8	0.97	0	4.85	2.91	1.94	2.91	5.83	0.97	13.59	0.97	0.97
ERR1779495	Epilepsy	1.94	13.59	10.68	2.91	15.53	2.91	9.71	1.94	0.97	7.77	2.91	1.94	3.88	4.85	0.97	9.71	1.94	0.97
ERR1779496	Epilepsy	2.91	10.68	9.71	2.91	14.56	2.91	8.74	1.94	0	4.85	1.94	1.94	3.88	4.85	0.97	18.45	1.94	0.97
ERR1779497	Epilepsy	4.85	7.77	8.74	2.91	12.62	2.91	7.77	1.94	0	4.85	2.91	1.94	4.85	5.83	0.97	21.36	1.94	0.97
ERR1779498	Epilepsy	5.83	10.68	11.65	2.91	14.56	2.91	8.74	1.94	0	5.83	2.91	1.94	2.91	5.83	0.97	11.65	1.94	0.97
ERR1779499	Epilepsy	3.88	14.56	14.56	1.94	16.5	2.91	5.83	1.94	0	5.83	2.91	1.94	3.88	5.83	0.97	7.77	1.94	0.97
ERR1779500	Epilepsy	2.91	15.53	11.65	1.94	15.53	3.88	9.71	1.94	0	5.83	2.91	1.94	2.91	4.85	0.97	10.68	0.97	0.97
ERR1779501	Epilepsy	6.8	4.85	7.77	3.88	12.62	1.94	5.83	1.94	0	5.83	2.91	1.94	5.83	5.83	0.97	20.39	3.88	1.94
ERR1779502	Epilepsy	3.88	13.59	10.68	1.94	15.53	2.91	5.83	1.94	0	7.77	1.94	1.94	4.85	4.85	0.97	10.68	1.94	2.91
ERR1779504	Epilepsy	0.97	12.62	7.77	3.88	13.59	1.94	10.68	1.94	0	5.83	2.91	1.94	3.88	3.88	0.97	15.53	1.94	1.94
ERR1779505	Epilepsy	7.77	13.59	11.65	1.94	15.53	2.91	4.85	1.94	0.97	4.85	2.91	1.94	3.88	5.83	0.97	9.71	1.94	1.94
ERR1779506	Epilepsy	3.88	8.74	10.68	1.94	16.5	1.94	7.77	1.94	0	3.88	1.94	1.94	2.91	4.85	0.97	22.33	0.97	0.97
ERR1779507	Epilepsy	3.88	6.8	9.71	1.94	17.48	0.97	7.77	1.94	0	2.91	1.94	1.94	2.91	4.85	0.97	27.18	0.97	0.97
ERR1779509	Epilepsy	0.97	4.85	10.68	1.94	15.53	1.94	10.68	1.94	0	4.85	1.94	2.91	2.91	4.85	0.97	23.3	3.88	0.97
ERR1779510	Epilepsy	3.88	15.53	11.65	2.91	14.56	1.94	7.77	0.97	0	4.85	1.94	1.94	2.91	4.85	0.97	16.5	0.97	0.97
ERR1779511	Epilepsy	3.88	7.77	8.74	2.91	14.56	1.94	7.77	2.91	0	2.91	2.91	1.94	2.91	5.83	0.97	21.36	1.94	0.97
ERR1779512	Epilepsy	6.8	11.65	9.71	2.91	14.56	1.94	7.77	1.94	0	2.91	1.94	1.94	2.91	4.85	0.97	17.48	0.97	0.97
ERR1779513	Epilepsy	3.88	10.68	9.71	2.91	13.59	1.94	7.77	1.94	0	5.83	1.94	2.91	3.88	4.85	0.97	16.5	2.91	1.94
ERR1779514	Epilepsy	3.88	11.65	9.71	2.91	14.56	2.91	7.77	1.94	0	7.77	2.91	1.94	3.88	6.8	0.97	12.62	0.97	0.97
ERR1779515	Epilepsy	5.83	11.65	12.62	1.94	15.53	1.94	7.77	1.94	0	4.85	2.91	1.94	3.88	5.83	0.97	10.68	1.94	0.97
ERR1779516	Epilepsy	8.74	4.85	9.71	2.91	13.59	3.88	5.83	1.94	0.97	5.83	2.91	2.91	5.83	6.8	0.97	9.71	3.88	2.91
ERR1779517	Epilepsy	8.74	11.65	9.71	2.91	15.53	1.94	7.77	1.94	0	4.85	2.91	1.94	3.88	5.83	0.97	10.68	0.97	0.97
ERR1779518	Epilepsy	5.83	13.59	10.68	2.91	16.5	1.94	5.83	1.94	0	3.88	1.94	1.94	2.91	5.83	0.97	14.56	1.94	0.97
ERR1779519	Epilepsy	6.8	13.59	10.68	1.94	14.56	1.94	5.83	1.94	0	4.85	2.91	1.94	3.88	5.83	0.97	12.62	3.88	0.97
ERR1779520	Epilepsy	3.88	15.53	11.65	1.94	13.59	1.94	5.83	1.94	0	4.85	2.91	1.94	2.91	5.83	0.97	13.59	3.88	0.97
ERR1779521	Epilepsy	6.8	9.71	14.56	1.94	16.5	1.94	7.77	1.94	0	3.88	2.91	1.94	2.91	6.8	0.97	12.62	1.94	0.97
ERR1779522	Epilepsy	3.88	15.53	11.65	2.91	14.56	1.94	5.83	1.94	0	2.91	1.94	1.94	2.91	5.83	0.97	17.48	1.94	0.97
ERR1779523	Epilepsy	3.88	10.68	12.62	2.91	16.5	2.91	5.83	1.94	0	5.83	2.91	1.94	3.88	5.83	0.97	11.65	2.91	0.97

## Sheet: RLS_output
Input Sample	Biotype	rls_00	rls_03	rls_04	rls_07	rls_09	rls_13	rls_14	rls_16	rls_17	rls_02	rls_06	rls_08	rls_10	rls_11	rls_12	rls_15	rls_20	rls_21
ERR1779295	Control	-4.11	29.89	19.96	-0.72	4.48	2.26	12.2	-0.81	-1.6	15.78	2.81	3.69	3.19	3.85	0.62	9.31	2.28	6.13
ERR1779296	Control	-5.47	45.15	15.08	-5.11	4.67	1.76	17.86	-1.55	-1.43	10.79	2.62	2.89	3.48	3.66	0.37	8.34	0.59	7.23
ERR1779297	Control	-6.03	38.95	20.81	-3.74	3.58	0.42	15.69	-1.09	-1.31	13.65	4.44	3.16	3.74	4.17	0.35	6.47	0.99	5.78
ERR1779298	Control	-5.37	37.98	21.91	-2.16	3.58	1.1	15.6	-1.25	-1.4	14.23	3.87	2.97	3.74	4.33	0.3	5.19	0.91	5.26
ERR1779300	Control	-4.12	40.74	17.76	-2.53	3.9	1.32	16.07	-1.07	-1.72	12.54	3.34	2.91	3.45	4.19	0.41	7.46	0.78	5.43
ERR1779301	Control	-6.7	43.45	21.28	-2.54	4.17	0.36	13.43	-1.22	-1.65	12.77	4.11	3.11	3.54	4.63	0.39	8.72	0.93	5.52
ERR1779302	Control	-7.06	43.09	20.68	-1.47	4.34	2.49	14.46	-1.13	-1.37	10.79	3.82	2.81	3.44	4.13	0.4	8.05	0.68	5.31
ERR1779303	Control	-5.2	38.82	22.6	-3.3	3.58	0.86	16.95	-1.25	-1.75	12.08	3.5	2.97	3.94	4.57	0.81	7.64	0.99	4.95
ERR1779304	Control	-3.9	39.11	17.89	-3.09	4.25	-0.41	16.29	-1.13	-1.4	12.81	3.96	3.12	4.31	4.5	0.5	9.21	1.01	4.97
ERR1779305	Control	-5.99	35.28	25.03	-3.24	4.62	1.76	15.48	-1.01	-1.56	14.21	3.49	3.06	3.88	3.72	0.52	6.72	1.67	3.46
ERR1779306	Control	-5.44	40.29	24.24	-4.82	3.96	2.68	11.07	-1	-1.85	14.27	3.97	3.35	3.96	3.94	0.6	6.9	1.11	4.92
ERR1779307	Control	-5.08	40.89	21.8	-3	4.17	0.6	14.19	-0.92	-1.74	11.94	3.61	3.04	3.8	4.2	0.42	7.1	0.89	4.88
ERR1779308	Control	-6.92	41.53	21.82	-4.87	4.53	-0.44	17.42	-1.11	-1.46	13.87	4.29	3.25	3.74	4.43	0.57	7.18	1.15	5.09
ERR1779309	Control	-6.7	40.39	22.62	-1.91	4.3	0.98	13.86	-1.03	-1.26	12.17	4.04	3.12	3.43	4.54	0.28	7.23	0.8	6.01
ERR1779310	Control	-3.95	37.78	21.38	-2.8	4.54	1.77	15.92	-1.14	-1.34	11.3	4.2	2.84	3.11	4.3	0.28	7.61	1.48	4.8
ERR1779313	Control	-5.65	42.61	21.19	-2.66	3.57	3.11	16.34	-1.18	-1.63	9.99	3.55	2.78	2.89	3.56	0.22	6.47	1.22	6.17
ERR1779314	Control	-4.57	37.28	20.97	-1.45	4.19	0.45	15.32	-1.05	-1.59	10.51	3.56	2.8	3.46	3.82	0.33	7.62	0.94	5.88
ERR1779315	Control	-4.24	38.99	21.69	-1.06	5.61	0.57	18.02	-1.07	-1.33	10.94	2.96	2.59	3.42	4.19	0.12	7.61	1.02	5.54
ERR1779316	Control	-5.54	40.73	24.57	-3.96	4.4	1.34	19.13	-1.18	-1.97	10.24	3.89	2.9	3.75	4.27	0.23	7.54	1.08	3.98
ERR1779317	Control	-5.48	46.04	20.5	-6.19	4.16	0.58	10.46	-1.18	-1.79	15.19	2.71	3.64	4.63	4.26	0.71	7.28	1.18	5.19
ERR1779318	Control	-6.76	40.27	19.16	-2.02	4.63	2.25	17.89	-1.14	-1.65	10.12	3.88	2.65	3.43	3.8	0.3	8.92	1.04	4.62
ERR1779319	Control	-5.45	41.54	23.51	-0.46	3.76	2	18.08	-1.28	-1.91	9.48	3.12	2.42	3	3.81	0.31	10.55	0.91	3.06
ERR1779320	Control	-3.7	32.95	17.14	-2.38	4.61	3.6	15.38	-1.13	-1.62	13.29	4.23	3.13	3.26	3.91	0.4	8.82	1.26	5.84
ERR1779321	Control	-5.23	42.85	20.08	-2.83	4.51	1.57	15.52	-1.54	-1.47	10.43	2.84	3.03	3.65	3.51	0.53	7.9	1.1	5.4
ERR1779322	Control	-6.06	42.17	19.95	-4.59	3.81	0.77	17.23	-1.08	-1.33	11.3	3.02	3.02	3.74	3.75	0.54	7.37	1.32	5.33
ERR1779323	Control	-3.66	40.3	21.33	-3.79	4.3	1.94	11.67	-1.07	-1.26	11.22	4.03	2.79	2.99	3.97	0.32	7.73	1.21	5.2
ERR1779324	Control	-4.06	37.86	24.67	-3.91	4.38	2.51	13.35	-1.09	-1.92	9.99	3	2.91	3.03	4.22	0.33	9.52	0.61	5.84
ERR1779325	Control	-3.74	39.27	23.21	-4.78	3.94	2.47	13.14	-1.14	-1.85	10.99	3.12	3.06	2.88	3.99	0.35	8.39	0.63	5.54
ERR1779326	Control	-5.28	41.93	22.03	-4.74	3.97	2.26	15.12	-1.09	-1.69	10.5	3.71	2.97	2.98	3.92	0.37	7.4	0.71	5.28
ERR1779327	Control	-5.11	49.58	20.48	-4.88	3.46	3.79	14.15	-1.61	-1.54	9.83	3.46	2.78	3.32	3.87	0.38	6.84	0.47	5.05
ERR1779328	Control	-5.92	47.58	23.07	-4.3	3.09	3.78	14.03	-1.17	-1.69	9.99	3.74	2.74	3.33	3.82	0.4	5.96	0.51	4.58
ERR1779329	Control	-5.24	44.51	21.65	-4.12	3.22	3.68	15.1	-1.34	-1.45	10.92	3.95	2.82	3.08	3.66	0.34	6.63	0.37	5.89
ERR1779330	Control	-4.39	35.27	18.02	-1.91	4.02	2.37	15.75	-1.33	-1.34	12.69	4.02	3.15	2.82	4.14	0.28	9.23	1.15	5.49
ERR1779331	Control	-5.89	45.87	17.26	-4.27	3.7	1.34	13.28	-1.05	-1.27	11.76	4.69	2.78	2.92	4.14	0.47	8.08	0.55	5.3
ERR1779332	Control	-6.74	36.69	21.75	-2.14	4.74	2.21	16.14	-1.17	-1.2	11.02	3.5	2.79	3.25	3.79	0.3	7.92	0.7	5.66
ERR1779333	Control	-5.15	39.72	20.66	-4.1	4.37	3.31	11.98	-1.02	-1.72	15.51	3.46	3.14	4.03	3.99	0.33	6.96	0.82	6.61
ERR1779334	Control	-5.36	43.94	21.38	-4.28	3.85	2.94	13.18	-1.18	-1.8	12.05	3.97	3	3.2	3.8	0.5	7.33	0.73	4.86
ERR1779335	Control	-4.44	41.41	22.8	-4.29	3.77	3.76	9.39	-1.13	-1.74	11.61	3.47	3.17	3.88	3.98	0.41	7.57	0.48	5.32
ERR1779336	Control	-4.63	41.22	22.12	-3.89	3.6	4.05	9.77	-1.09	-1.61	11.45	3.62	3.08	4.09	3.77	0.42	7.76	0.54	5.38
ERR1779337	Control	-6.5	43.4	19.24	-5.26	4.38	2.23	16.17	-1	-1.19	11.9	4.92	2.84	3.61	3.72	0.45	7.19	1.3	5.8
ERR1779338	Control	-6.82	42.59	19.8	-4.92	4.26	2.26	16.86	-1.05	-1.2	12.25	5	2.83	3.74	3.78	0.49	7.21	1.33	5.31
ERR1779339	Control	-6.46	44.92	15.38	-3.33	4.51	3.93	13.59	-1.57	-1.65	12.09	4.01	2.98	3.22	3.96	0.36	10.83	1.35	5.58
ERR1779340	Control	-5.29	37.89	16.64	-0.63	4.67	4.32	16.24	-1.4	-1.81	12.38	2.9	3.21	3.33	3.94	0.35	10.28	0.51	5.11
ERR1779341	Control	-6.62	34.95	21.25	-2.73	4.76	3.04	13.12	-1.32	-2.17	11.07	2.78	3.89	2.85	3.92	0.72	13.96	4.77	4.45
ERR1779342	Control	-6.99	36.38	20.3	-2.74	4.38	3.21	14.32	-1.25	-2.11	11.25	3.02	3.72	3.03	3.73	0.74	12.38	4.87	4.55
ERR1779343	Control	-7.45	47.81	21.86	-3.81	4.34	3.31	13.39	-1.45	-2	10.64	3.44	2.84	2.79	4.17	0.4	10.16	0.83	3.39
ERR1779344	Control	-6.39	46.94	20.6	-2.59	4.25	2.6	14.18	-1.38	-2.04	11.03	3.63	2.66	3.03	4.27	0.48	8.88	0.76	4.27
ERR1779345	Control	-5.23	38.33	21.27	-0.83	4.3	3.71	11.97	-1.25	-2.23	11.01	2.47	3	3.35	4.26	0.47	15.33	1.27	4.44
ERR1779346	Control	-3.94	45.73	18.92	-3.37	3.7	0.55	15.31	-1.25	-1.62	12.61	3.18	3.06	3.36	3.9	0.41	8.26	1.21	6.17
ERR1779347	Control	-3.5	42.65	21.96	-3.27	3.75	0.76	12.15	-1.27	-1.67	10.57	3.39	2.75	3.32	4.06	0.42	9.65	0.9	4.57
ERR1779348	Control	-7.13	39.9	20.34	-1.85	4.58	1.62	15.99	-1.4	-1.44	10.75	3.25	2.85	3.33	3.66	0.33	8.44	1.14	5.05
ERR1779349	Control	-4.73	43.26	19.85	-2.88	3.81	1.97	13.18	-1.39	-1.88	11.09	3.4	2.87	3.38	4.3	0.38	10.09	1.22	5.05
ERR1779350	Control	-1.88	38.84	20.36	-2.85	4	3.01	10.54	-1.33	-2.08	12.02	2.85	3.22	3.63	4.98	0.47	12.28	1.49	6.15
ERR1779351	Control	-4.92	38.37	19.16	-2.45	4.06	0.62	16.05	-1.38	-1.55	10.93	3.38	3.3	4.06	4.44	0.53	9.83	2.17	5.58
ERR1779352	Control	-2.43	39.47	25.55	-2.48	3.63	1.73	9.24	-1.01	-1.67	10.19	3.36	2.64	3.28	4.39	0.48	11.37	0.5	4.04
ERR1779353	Control	-3.78	46.28	19.4	-5.56	4.11	0.93	13.01	-1.35	-1.91	11.04	2.96	3.01	3.24	3.95	0.67	9.14	2.87	5.28
ERR1779354	Control	-2.77	40.32	16.55	-4.05	4.2	2.44	14.71	-1.31	-1.21	11.82	3.93	3.01	3.31	4.47	0.42	9.94	1.82	6.13
ERR1779355	Control	-5.41	43.26	20.71	-2.41	4.24	1.79	11.77	-0.96	-1.7	10.61	3.04	2.85	3.52	3.63	0.45	7.77	0.76	6.03
ERR1779357	Control	-5.92	42.27	20	-3.83	3.88	3	12.91	-1.21	-1.72	10.87	3.37	3.1	3.26	3.8	0.68	8.54	2.45	5.12
ERR1779359	Control	-7.42	46.09	17.64	-3.47	3.68	2.65	13.2	-1.29	-1.74	10.62	3.8	2.68	3.8	4.49	0.32	11.22	0.97	6.89
ERR1779360	Control	-6.02	35.33	17.24	-0.78	3.91	4.48	11.74	-1.24	-1.7	9.96	3.1	2.85	2.7	3.87	0.73	10.94	3.09	4.28
ERR1779361	Control	-7.75	48.85	21.42	-3.84	3.96	1.11	15.66	-0.84	-1.5	10.69	3.58	2.95	3.25	4.03	0.23	6.27	1.11	4.52
ERR1779362	Control	-4.5	47.92	21.35	-6.82	3.68	1	13.31	-1.44	-1.46	12.22	3.59	2.82	3.38	4.39	0.69	7.48	1.52	4.68
ERR1779363	Control	-6.58	44.1	19.43	-2.76	4.19	1.32	13.83	-1.4	-1.3	12.09	4.14	3.07	2.95	4.04	0.52	8.74	0.53	5.03
ERR1779364	Control	-4.82	42.41	18.22	-3.2	4.02	2.92	15.43	-0.97	-1.44	10.72	3.46	2.61	3.11	3.96	0.39	7.64	0.64	4.72
ERR1779365	Control	-4.56	42.26	15.26	-3.88	3.62	1.91	13.8	-1.25	-1.73	10.91	4.34	3.84	3.93	4.45	0.78	10.41	4	6.79
ERR1779367	Control	-7.54	36.19	18.54	-0.36	4.82	1.76	14.73	-0.33	-0.89	14.78	4.59	2.63	3	2.46	0.57	5.42	1.06	4.54
ERR1779368	Control	-7.96	31.77	18.88	0.97	4.66	1.76	16.49	-0.37	-0.52	15.29	5.32	2.65	3.05	2.3	0.55	5.87	0.95	4.67
ERR1779369	Control	-6.01	35.57	15.63	-1.37	4.95	2.33	15.27	-1.23	-1.89	16.12	4.03	3.36	3.7	4.25	0.52	8.95	0.89	5.62
ERR1779370	Control	-4.32	45.01	17.33	-4.53	3.82	1.31	15.87	-1.22	-1.36	11.24	4.03	2.77	3.86	4.16	0.43	8.1	0.72	5.9
ERR1779371	Control	-7.03	48.62	17.18	-5.8	4.49	0.07	15.12	-1.29	-1.31	12.03	3.65	2.95	3.93	4.36	0.44	8.18	0.82	6.42
ERR1779372	Control	-6.96	45.63	17.93	-3.12	4.25	2.89	14.87	-1.4	-1.89	9.61	3.05	3.14	3.6	3.71	0.58	8.6	0.98	4.28
ERR1779373	Control	-2.58	41.92	18.16	-3.74	3.75	2.15	13.31	-1.08	-1.35	11.42	2.96	2.75	3.59	3.91	0.57	8.9	1.45	6.1
ERR1779374	Control	-7.3	42.55	18.4	-1.72	3.35	2.15	17.27	-1.21	-1.4	9.69	4.15	2.68	3.5	3.93	0.51	7.2	0.78	4.24
ERR1779375	Control	-5.28	43.71	15.72	-4.28	3.99	1.92	14.53	-1.3	-1.66	11.71	3.88	3.21	3.71	4.47	0.55	10.11	1.68	5.46
ERR1779376	Control	-6.69	47.86	17.29	-3.76	3.55	2.17	13.62	-1.23	-1.6	11.46	3.15	2.94	3.68	4.45	0.62	7.4	0.85	5.82
ERR1779377	Control	-5.59	45.4	16.46	-5.1	4.38	0.43	17.92	-1.33	-1.32	13.08	4.44	2.81	3.78	4.25	0.52	6.59	0.72	5.98
ERR1779379	Control	-3.81	43.8	25.17	-4.61	3.1	1.76	11.44	-0.91	-1.43	11.38	3.35	2.89	3.44	3.96	0.57	4.97	0.29	5.37
ERR1779380	Control	-4.31	39.34	17.64	-3.28	3.26	3.64	15.37	-1.3	-1.75	11.38	4.24	3.1	3.96	4.12	0.47	6.72	1.15	4.94
ERR1779381	Control	-1.85	38.2	14.08	-3.82	3.44	2.87	15.18	-1.24	-1.52	12.59	5.09	3.12	3.74	4.8	0.53	9.38	0.9	5.87
ERR1779382	Control	-4.36	42.64	16.04	-4.66	4.15	1.91	17.11	-1.04	-1.32	12.09	3.86	3.23	3.44	4.08	0.54	8.03	1.2	6.7
ERR1779383	Control	-5.38	32.88	13.38	-0.11	4.41	3.03	16.31	-1.24	-1.64	12.43	4.21	3.43	4.45	4.29	0.46	8.74	1.42	5.05
ERR1779384	Control	-2.96	38.37	14.74	-2.15	3.8	3.61	16.02	-1.31	-1.04	10.44	3.81	2.91	3.93	3.89	0.67	6.3	0.99	7.22
ERR1779385	Control	-4.12	40.01	17.95	-2.09	4.22	0.67	16.65	-1.24	-1.27	12.4	3.95	2.72	2.58	4.07	0.32	7.93	1.02	5.84
ERR1779386	Control	-5.19	39.12	18.65	-2.45	4.51	1.31	14.19	-1.01	-1.47	10.65	4.89	3.24	3.65	3.91	0.56	7.45	1.7	7.04
ERR1779387	Control	-7.95	44.2	20.44	-1.94	3.87	2	14.26	-1.13	-1.87	11.12	4.12	2.79	3.38	4.41	0.49	9.53	0.93	5
ERR1779388	Control	-5.7	44.34	17.03	-4.49	3.99	3.5	15.3	-1.26	-1.96	12.36	3.82	2.86	3.42	4.44	0.62	10.11	1.07	5.36
ERR1779389	Control	-6.28	43.33	19.05	-2.66	3.19	3.85	14.96	-1.19	-1.82	11.2	3.35	2.85	3.84	3.99	0.56	9.65	1.16	5.12
ERR1779390	Control	-5.88	36.79	19.2	-2.42	3.68	3.96	14.84	-1.3	-1.62	11.78	4.72	2.91	3.57	3.96	0.41	9.83	1.43	5.31
ERR1779391	Control	-7.8	47.16	20.97	-3.57	3.56	2	17.05	-1.21	-1.51	11.2	4.36	3.11	4.03	4.13	0.52	7.54	0.89	3.82
ERR1779392	Control	-6.31	43.93	15.44	-2.41	4.01	2.7	15.77	-1.06	-1.03	12.81	3.85	2.89	3.87	3.88	0.46	8.07	0.96	5.49
ERR1779393	Control	-5.87	38.75	18.62	-1.63	3.15	4.16	14.6	-1.07	-1.25	11.18	3.3	3.17	2.87	3.81	0.69	8.81	1.94	4.34
ERR1779395	Control	-4.55	42.31	21.64	-1.76	3.4	1.64	15.31	-1.32	-1.68	9.94	3.2	2.59	3.13	3.67	0.48	8.36	0.79	4.99
ERR1779397	Control	-6.9	51.72	17.55	-4.69	4.28	1.31	17.21	-1.27	-1.73	11.45	3.47	2.74	2.82	4.1	0.49	7.3	0.57	5.84
ERR1779398	Control	-6.91	45.25	20.94	-1.92	3.75	1.06	15.65	-1.21	-1.82	11.04	3.7	2.94	3.21	4.78	0.61	9.2	1.27	5.21
ERR1779399	Control	-3.83	45.3	20.86	-1.91	3.36	2.95	11.74	-1.21	-1.71	9.71	3.27	2.52	3.43	4.18	0.47	9.54	0.7	4.17
ERR1779400	Control	-6.51	44.54	23.72	-2.78	3.64	0.81	13.75	-1.16	-1.9	9.71	3.48	2.87	3.2	4.84	0.48	10.53	1.19	4.11
ERR1779401	Control	-5.9	40.92	16.97	-4.19	4.31	2.3	14.19	-1.51	-1.84	11.93	3.83	3.23	3.03	4.4	0.37	12.28	1.52	6.07
ERR1779402	Control	-5.37	42.83	20.01	-1.64	3.79	2.79	11.48	-1.25	-1.75	9.76	3.45	3.23	3.06	4.53	0.46	10.45	1.75	5.71
ERR1779403	Control	-5.9	47.04	16.94	-3.96	3.88	1.27	13.8	-1.06	-1.46	11.75	3.95	3.21	3.29	4.72	0.72	9.95	1.54	5.12
ERR1779404	Control	-4.06	41.21	18.01	-3.61	3.29	3.05	12.98	-1.21	-1.52	11.76	4.08	2.86	4.01	4.25	0.44	9.28	1.37	4.68
ERR1779405	Control	-1.49	36.61	19.38	-4.16	3.59	3.15	11.21	-1.1	-1.55	13.13	4.02	3.14	3.56	4.48	0.54	11.08	1.74	5.75
ERR1779406	Epilepsy	-6.06	39.99	17.48	-2.39	3.32	2.94	15.11	-1.27	-1.63	9.17	4.3	2.81	3.24	4.19	0.48	10.53	0.87	4.77
ERR1779407	Epilepsy	-5.13	25.79	27.3	-0.07	4.16	-2.4	9.7	-0.05	-1.32	11.21	3.58	3.14	3.52	4.28	0.69	5.47	3.73	8.82
ERR1779408	Epilepsy	-5.08	31.02	17.85	-0.94	4.09	-1.23	13.86	-0.28	-0.69	14.49	3.14	3.24	4.59	5.9	0.48	5.92	2.1	8.6
ERR1779410	Epilepsy	-3.33	15.16	5.58	1.43	4.67	1.04	11	1.5	-1.49	13.68	3.51	4.29	5.07	7.9	0.49	12.21	7.76	14.54
ERR1779411	Epilepsy	-6.49	25.21	29.44	0.52	3.6	-1.78	10.83	-0.37	-1.4	10.84	3.45	3.09	3.31	5.79	0.53	8.02	1.75	8.17
ERR1779412	Epilepsy	-5.51	42.12	17.71	-2.84	3.14	-1.06	11.6	-0.98	-0.44	13.87	5.16	3.44	4.02	4.4	0.61	6.43	1.14	6.02
ERR1779413	Epilepsy	-1.28	21.83	12.26	-0.36	3.6	-1.04	11.47	-0.64	-0.69	15.41	4.7	4.07	5.89	6.58	0.59	7.99	5.1	10.77
ERR1779414	Epilepsy	-5.78	24.1	29.04	1.49	3.95	-0.8	9.27	-0.07	-1.5	10.59	3.01	3.41	3.55	4.66	0.64	6.4	4.02	8.82
ERR1779415	Epilepsy	-1.28	17.98	16.1	4.51	3.84	-0.37	9.55	-0.36	-1.16	14.25	4.09	3.62	5.99	5.22	0.44	9.66	4.94	8.81
ERR1779416	Epilepsy	-6.46	22.78	18.68	0.88	3.79	-0.7	13.12	-0.29	-1.24	16.12	3.66	3.9	7.07	5.79	0.64	10.55	2.96	7.74
ERR1779418	Epilepsy	-3.89	20.94	10.83	2.26	3.9	-0.45	9.34	-1.1	-0.46	15.46	5.43	4.03	6.72	6.39	0.51	11.55	8	9.99
ERR1779419	Epilepsy	2.42	8.16	9.01	1.14	3.91	1.22	9.44	-0.9	-1.06	18.78	4.95	4.69	10.52	6.15	0.51	8.38	6.38	9.39
ERR1779420	Epilepsy	-0.96	19	14.37	3.45	4.54	0.69	9.76	-1.11	-1.22	16.73	4.85	3.82	4.79	5.02	0.44	8.56	5.16	8.89
ERR1779421	Epilepsy	0.24	12.72	7.05	-0.77	3.23	0.14	11.42	-1.44	-0.45	17.63	6.26	4.28	11.02	6.63	0.48	11.2	6.24	9.33
ERR1779422	Epilepsy	-2.69	17.2	10.66	1.8	3.85	1.18	10.77	-1.32	-0.54	16.55	4.93	4.16	4.2	5.12	0.89	12.23	10.18	8.44
ERR1779423	Epilepsy	-4.59	22.29	11	1.64	3.58	1.11	11.26	-0.82	-0.81	18.09	5.79	4.2	4.85	4.67	0.81	12.36	3.91	6.85
ERR1779424	Epilepsy	-1.32	16.43	9.05	2.69	4.07	0.72	13.72	-0.58	-0.58	17.68	4.24	3.76	5.69	5.62	0.28	9.22	4.61	8.86
ERR1779425	Epilepsy	-4.28	22.15	8.9	4.7	3.77	-0.42	15.85	0.45	-0.9	10.61	3.69	3.28	4.75	5.71	0.51	8.21	3.52	10.79
ERR1779426	Epilepsy	-0.87	18.93	13.74	2.6	4.31	-0.48	9.54	0.35	-1.36	12.34	4.88	3.93	5.7	6.44	0.38	9.91	3.48	11.53
ERR1779427	Epilepsy	-4.46	22.61	19.6	1.18	3.6	-0.3	11.58	-0.82	-1.22	17.88	4.46	4.17	3.87	4.63	0.88	11.62	6.07	6.96
ERR1779428	Epilepsy	-0.63	7.77	12.99	1.95	3.66	3.01	8.37	-1.07	-0.93	19.54	7.06	5.21	7.99	6.34	0.92	5.83	8.51	10.36
ERR1779429	Epilepsy	-5.88	31.05	22.33	-1.77	3.2	-0.38	11.5	-0.85	-0.94	12.42	4.16	3.56	4.52	5.12	0.75	7.24	4.3	6.27
ERR1779430	Epilepsy	-4.93	28.36	28.58	-0.08	3.6	-1.42	9.43	0.5	-0.98	12.14	4.39	2.55	3.54	4.05	0.43	4.74	1.87	8.47
ERR1779431	Epilepsy	-4.13	25.78	12.52	3.12	3.92	-0.04	9.76	-0.32	-0.8	12.56	4.99	3.47	4.93	5.43	0.76	10.58	4.74	8.92
ERR1779432	Epilepsy	-8.79	30.56	31.53	0.73	4.34	-1.49	14.18	-0.18	-0.93	7.26	3.02	2.89	4.26	4.35	0.66	3.55	1.46	6.68
ERR1779433	Epilepsy	-3.01	19.94	8.28	3.91	4.27	0.57	9.22	0.01	-0.4	14.94	5.12	3.48	5.5	5.92	0.42	10.74	3.92	10.84
ERR1779434	Epilepsy	-0.02	18.29	7.33	4.24	3.93	-0.22	11.21	-0.79	-0.49	12.32	4	3.51	6.36	6.74	0.1	8.12	9.2	10.44
ERR1779435	Epilepsy	-3.77	41.12	11.11	-1.95	3.7	0.23	9.88	-0.83	-0.45	14.54	4.46	3.29	4.12	5.04	0.57	8.17	2.53	7.34
ERR1779437	Epilepsy	-0.34	21.22	27.08	0.06	3.57	-0.15	9.19	-0.51	-1.4	10.39	3.36	2.62	2.98	4.75	0.24	7.02	1.83	8.21
ERR1779438	Epilepsy	-0.55	21.56	26.98	0.66	3.47	-0.76	9.99	-0.52	-1.13	10.82	3.63	2.57	3.25	5.06	0.29	6.45	1.74	8.19
ERR1779440	Epilepsy	-6.6	21.68	26.21	1.19	3.8	-0.36	9.77	-0.23	-1.77	9.69	2.65	3.29	3.46	4.79	0.52	9.35	4.81	8.14
ERR1779441	Epilepsy	-7.07	22.08	25.79	2.88	3.69	-1.2	10.47	-0.1	-1.41	10.21	2.85	3.3	3.63	5.11	0.56	9.13	4.56	7.39
ERR1779442	Epilepsy	1.62	21.19	10.62	0.99	3.58	0.41	9.39	-1.14	-1.04	14.29	4.55	3.52	4.89	5.81	0.49	7.92	7.03	10
ERR1779443	Epilepsy	-6.09	32.81	14.79	0.27	3.98	-0.77	11.49	0.42	-1.37	12.45	4.48	3.33	4.77	5.41	0.41	8.1	3.3	7.52
ERR1779444	Epilepsy	-4.64	23.07	10.3	5.2	3.98	-0.66	9.57	-0.2	-1.11	15.88	4.9	3.88	6.21	5.28	1.15	5.62	4.13	10.23
ERR1779445	Epilepsy	-4.51	25.93	23.21	-0.93	4.18	-1.49	8.44	-0.3	-0.84	13.64	3.82	3.67	4.91	4.49	0.44	6.96	2.89	7.61
ERR1779446	Epilepsy	-4.76	27.08	16.54	-0.34	3.89	2.1	12.01	-1	-1.14	13.09	4.67	3.73	3.47	4.52	0.59	11.09	4.55	6.34
ERR1779447	Epilepsy	-6.77	40.26	20.11	-4.66	3.75	-0.18	10.97	-0.77	-0.72	12.24	2.73	3.78	3.53	4.85	1.21	7.38	5.12	6.74
ERR1779448	Epilepsy	-8.09	40.08	21.15	-4.98	3.49	-0.47	11.48	-0.69	-0.68	13.12	2.94	3.86	3.61	4.75	1.26	7.54	4.91	7.04
ERR1779449	Epilepsy	-3.94	23.66	20.82	1.18	3.79	-0.33	13.49	-0.4	-1.51	11.31	2.62	3.69	3.14	5.56	0.5	9.56	2.71	7.48
ERR1779450	Epilepsy	-4.56	24.32	20.89	0.9	3.52	-0.64	14.21	-0.53	-1.62	12.27	2.78	3.68	3.12	5.59	0.53	10.26	2.75	7.22
ERR1779451	Epilepsy	-2.12	24.18	14.04	1.86	3.54	1.21	9.25	-0.36	-1.17	13.95	4.09	3.77	4.19	5.64	0.42	9.62	5.74	9.76
ERR1779452	Epilepsy	-2.36	12.87	9.99	6	3.25	2.4	9.85	-0.98	-1.07	14.71	4.3	3.83	5.37	5.29	0.71	15.64	6.74	9.93
ERR1779454	Epilepsy	-4.31	41.53	17.78	-4.03	2.72	0.69	9.76	-0.68	-0.98	14.01	4.46	3.32	3.38	4.56	0.68	9.1	1.48	5.94
ERR1779455	Epilepsy	-6.4	17.11	31.44	0.65	3.67	-0.33	8.93	-0.2	-1.67	9.76	3.43	3.54	3.18	4.85	0.58	7.93	5.69	8.92
ERR1779456	Epilepsy	-7.01	18.27	31.31	0.94	3.61	-0.88	9.43	-0.02	-1.61	9.84	3.46	3.57	3.28	5.05	0.65	7.71	5.62	8.99
ERR1779457	Epilepsy	-2.33	22.89	15.56	0.2	3.6	0.36	13.06	-0.82	-1.23	11.65	3.33	3.68	5.13	4.99	0.69	10.61	5.78	7.56
ERR1779459	Epilepsy	-5.28	29.36	20.3	-0.38	4.04	0.38	10.82	-0.53	-1.25	11.68	4.61	3.53	3.49	4.57	0.91	9.61	2.47	7.06
ERR1779460	Epilepsy	-5.28	29.36	20.3	-0.38	4.04	0.38	10.82	-0.53	-1.25	11.68	4.61	3.53	3.49	4.57	0.91	9.61	2.47	7.06
ERR1779461	Epilepsy	-5.6	30.86	19.4	-0.08	4	0.05	11.39	-0.59	-1.17	11.69	4.79	3.47	3.65	4.7	0.9	9.39	2.43	7.03
ERR1779462	Epilepsy	-5	37.77	20.1	-1.32	3.83	-0.69	9.59	-0.35	-0.77	14.44	3.83	2.96	4.23	4.46	0.38	5.96	1.56	7.52
ERR1779463	Epilepsy	-5.86	30.59	17.21	0.48	3.72	1.56	8.69	-1.06	-0.86	12.27	4.53	3.72	3.81	4.41	0.83	10.15	7.05	6.6
ERR1779464	Epilepsy	-5.86	30.59	17.21	0.48	3.72	1.56	8.69	-1.06	-0.86	12.27	4.53	3.72	3.81	4.41	0.83	10.15	7.05	6.6
ERR1779465	Epilepsy	-3.55	20.78	12.5	0.24	3.3	0.32	13.11	-0.26	-1.5	14.37	3.94	3.72	6.94	6.32	0.85	10.09	4.68	9.32
ERR1779466	Epilepsy	-7.66	25.73	26.26	0.83	3.5	-2.53	12.46	-0.02	-1.5	10.82	3.22	3.8	3.99	6.05	0.49	6.18	1.44	8.35
ERR1779467	Epilepsy	-6.35	36.22	20.31	-2.75	2.78	-0.22	12.76	-0.9	-0.9	11.9	4.15	3.3	3.37	4.95	0.73	8.93	2.75	7.04
ERR1779468	Epilepsy	-6.5	36.5	20.09	-2.9	2.84	-0.3	13.29	-0.77	-0.82	11.9	4.25	3.26	3.26	4.69	0.77	8.71	2.67	7.35
ERR1779469	Epilepsy	-6.21	28.62	26.5	0.07	3.55	-2.15	11.7	-0.18	-1.42	9.67	2.77	3.43	3.1	5.57	0.82	7.08	4.93	8.63
ERR1779470	Epilepsy	-6.45	30.67	24.81	-1.19	3.17	-0.19	11.62	-0.79	-1.46	10.52	3.78	3.37	3.63	4.54	0.79	7.03	3.52	7.23
ERR1779471	Epilepsy	-9.36	22.24	32.93	0.71	3.94	-2.04	12.03	-0.41	-1.28	7.85	3.08	3.53	3.17	5.48	0.77	7.01	4.39	8.57
ERR1779473	Epilepsy	-5.69	34.12	17.97	-1.58	2.94	1.35	9.33	-0.84	-0.98	12.71	3.12	3.64	3.3	4.22	0.94	9.16	5.85	6.52
ERR1779474	Epilepsy	-7.03	34.42	18.77	-0.7	2.79	0.8	9.95	-0.84	-0.96	12.42	3.32	3.53	3.53	4.19	0.86	9.53	5.65	6.5
ERR1779475	Epilepsy	-5.82	29.07	21.55	1.2	3.59	1.32	8.55	-0.8	-1.16	10.56	3.82	3.4	3.18	4.61	0.44	10.51	4.98	6.42
ERR1779476	Epilepsy	-4.61	28.58	18.77	1.63	3.2	1.67	9.09	-0.81	-1.18	11.52	3.93	3.48	3.24	4.26	0.58	8.53	4.74	7.15
ERR1779477	Epilepsy	-4.9	19.61	13.58	3.87	4.2	1.24	9.95	-1.04	-1.03	14.05	3.72	3.78	3.57	5.53	0.61	12.57	6.73	9.32
ERR1779478	Epilepsy	-6.69	33.23	17.11	0.01	3.33	0.02	9.17	-0.73	-0.54	13.7	4.55	3.3	3.39	4.06	0.82	7.32	4.58	7.97
ERR1779479	Epilepsy	-4.23	26.83	23.83	0.76	3.4	0.17	9.97	-0.73	-1.3	10	2.43	3.73	3.02	4.48	0.61	10.34	4.62	6.69
ERR1779480	Epilepsy	1.94	18.5	10.91	-1	3.81	1.51	10.13	-0.83	-0.93	16.16	4.31	3.65	6.21	5.52	0.33	12.48	4.23	8.88
ERR1779481	Epilepsy	-4.83	25.42	23.34	-0.44	3.65	-0.34	10.97	-0.97	-1.35	13.45	3.52	3.69	3.8	4.05	0.7	8.73	3.78	6.06
ERR1779482	Epilepsy	-3.45	27.18	16.7	0.99	3.95	0.4	11.88	-0.71	-1.51	13.75	4.19	3.78	3.79	5.47	0.83	9.21	3.5	9.21
ERR1779483	Epilepsy	-4.62	29.99	14.99	0.57	3.68	0.26	13.14	-0.85	-0.95	14.63	4.42	3.52	3.9	5.68	0.83	8.89	3.44	8.09
ERR1779484	Epilepsy	-2.72	20.99	21.13	1.63	3.21	0.22	8.67	-0.59	-1.94	12.5	4.66	3.86	3.49	5.37	0.6	8.89	3.86	9.92
ERR1779485	Epilepsy	-3.97	22.64	21.26	2.42	3.06	-0.45	9.41	-0.67	-1.66	13.33	4.65	3.71	3.58	5.36	0.69	7.83	3.63	9.66
ERR1779486	Epilepsy	-4.36	26.41	30.79	-1.6	3.46	-1.74	11.92	-0.31	-1.92	12.27	3.38	3.17	3.74	5.25	0.64	6.84	3.02	6.8
ERR1779487	Epilepsy	-3.22	12.02	27.05	2.68	3.31	0.37	9.63	-1.23	-1.12	17.51	3.9	3.66	4.34	4.83	0.46	7.54	3.48	8.39
ERR1779488	Epilepsy	-9.53	24.28	27.08	1.55	3.97	-1.76	12.78	-0.7	-0.88	10.78	3.09	3.47	4.4	5.09	0.87	7.16	5.03	8.41
ERR1779489	Epilepsy	-0.74	19.13	7.21	-0.7	3.53	-1.33	12.39	-1.56	-0.58	20.55	5.42	3.48	7.99	8.29	0.41	10.5	3.12	9.84
ERR1779490	Epilepsy	-5.67	32.47	13.67	2.37	3.76	0.1	14.02	-0.8	-1.47	11.52	2.99	3.01	4.26	5.23	0.58	8.91	3.16	8.08
ERR1779491	Epilepsy	-6.14	35.39	11.93	1.29	3.61	-0.19	10.2	-0.7	-0.72	14.71	3.94	3.33	4.12	5.59	0.6	8.48	3.22	8.56
ERR1779492	Epilepsy	-4.48	27.47	23.32	0.2	3.5	-0.94	12.44	-0.57	-1.13	11.87	3.02	3.18	3.29	4.65	0.32	5.7	2.32	8
ERR1779493	Epilepsy	-5.88	35.06	17.42	-0.36	2.96	0.65	8.92	-0.51	-1.01	11.6	4.36	3.5	3.63	4.26	0.93	8.59	3.99	5.5
ERR1779494	Epilepsy	-5.56	33.16	21.13	-2.55	2.66	2.38	10.47	-0.9	-0.94	12.26	4.36	3.29	3.15	4.35	0.56	7.59	2.11	5.54
ERR1779495	Epilepsy	-5.8	27.71	21.55	-0.55	3.63	-0.91	13.99	-0.25	-1.07	13.64	4.4	3	4.18	4.72	0.68	4.19	4.05	7.29
ERR1779496	Epilepsy	-6.58	23.17	22.09	4.12	3.52	-0.56	13.62	-0.23	-1.06	10.6	3.58	3.63	4.4	5.03	0.92	7.19	3.61	7.78
ERR1779497	Epilepsy	-1.16	17.82	9.81	2.28	3.9	0.28	12.64	-0.91	-0.88	16.2	4.16	3.62	5.25	6.77	0.67	9.33	4.11	10.37
ERR1779498	Epilepsy	-6.28	21.47	31.84	-1.05	3.37	-1.23	13.37	-0.87	-1.7	12.29	4.58	4.14	2.93	4.49	0.98	8.01	3.83	6
ERR1779499	Epilepsy	-4.82	33.38	20.98	-3.69	3.03	0.22	9.31	-0.64	-0.65	12.98	4.41	3.75	4.41	5.06	0.78	7	2.97	5.84
ERR1779500	Epilepsy	-5.04	35.16	17.36	-4.83	3.54	1.26	15.02	-0.57	-0.89	14.25	4.02	3.41	3.3	4.18	0.89	7.35	3.05	6.39
ERR1779501	Epilepsy	0.29	12.55	5.56	4.38	3.98	2.64	9.42	-0.83	-0.72	17.04	4.55	3.84	7.18	7.85	0.41	11.8	6.21	12.49
ERR1779502	Epilepsy	-2.98	30.26	18.27	-1.43	3.99	0.2	9.41	-0.61	-0.7	16.31	3.05	3.22	5.28	4.18	0.56	6.96	2.42	7.39
ERR1779504	Epilepsy	-7.52	27.22	9.17	4.32	3.87	-1.18	16.35	0.5	-0.46	13.74	5.14	3.19	4.48	3.74	0.6	7.58	3.49	8.22
ERR1779505	Epilepsy	-3.99	27.37	23.13	-0.24	2.99	0.09	7.1	-0.54	-0.76	11.01	4.7	3.59	3.35	4.77	0.85	8.03	4.64	6.14
ERR1779506	Epilepsy	-5.31	20.06	24.4	3.02	3.7	-1.52	11.03	0.49	-1.59	7.4	2.89	3.09	4.01	5.77	0.98	7.66	2.65	10.78
ERR1779507	Epilepsy	-6.75	16.64	23.37	4.32	3.9	-0.29	11.8	1.09	-1.77	9.92	2.48	3.2	4.41	5.9	0.59	8.96	2.48	12.01
ERR1779509	Epilepsy	-8.39	10.72	23.62	0.88	4.45	-1.65	15.93	0.3	-1.24	12.05	3.28	3.95	3.75	5.98	0.83	7.85	6.08	9.65
ERR1779510	Epilepsy	-9.23	38.27	23.84	-3.1	3.57	-1.33	13.31	-0.7	-0.99	11.75	3.51	3.19	3.31	4.5	0.6	7.79	1.37	6.33
ERR1779511	Epilepsy	-4.54	19.48	16.56	4.85	3.97	0.34	12.3	0.17	-1.28	9.04	3.86	3.87	3.98	6.19	0.75	9.1	4.62	8.52
ERR1779512	Epilepsy	-4.25	28.43	21.19	3.27	3.68	-1.2	13.42	-0.12	-1.44	11.46	2.37	2.92	3.41	4.62	0.69	8.25	2.18	6.23
ERR1779513	Epilepsy	-6.89	22.11	21.69	1.1	3.56	-1.51	12.36	-0.42	-0.67	13.43	3.91	3.86	3.66	4.75	0.82	8.68	4.61	6.93
ERR1779514	Epilepsy	-4.79	23.56	20.93	2.55	2.58	0.1	11.14	-0.92	-0.71	14.31	4.74	3.65	3.98	4.76	0.81	6.69	3.06	7.03
ERR1779515	Epilepsy	-4.75	25.39	26.37	0.12	3.35	-1.11	10.91	-0.38	-1.45	11.41	3.93	3.41	4.03	5.12	0.67	5.84	3.35	8.48
ERR1779516	Epilepsy	2.65	9.72	7.23	1.09	3.31	4.16	8.12	-0.98	-1.08	16.33	4.23	4.76	6.69	6.28	0.93	13.88	7.46	9.31
ERR1779517	Epilepsy	-1.44	27.86	22.64	-2.63	3.57	-0.81	12.7	-0.88	-1.33	12.49	3.55	3.32	3.62	4.9	0.44	8.7	2.72	7.21
ERR1779518	Epilepsy	-7.11	32.89	26.24	0.41	3.65	-1.2	9.62	-0.78	-1.41	9.76	2.7	3.58	3.54	5	0.79	7.5	6.06	7.2
ERR1779519	Epilepsy	-4.55	34.54	16.5	-4.03	4.18	-1.4	10.01	-0.85	-1.02	11.83	4.06	4.11	4.85	6.31	0.85	6.79	6.17	9.36
ERR1779520	Epilepsy	-6.32	34.72	12.5	0.3	4.36	-1.15	9.07	-0.54	-0.94	13.03	4.03	4.15	3.75	5.85	1	10.33	7.26	9.25
ERR1779521	Epilepsy	-4.92	20.82	31.94	-1.78	3.31	-2	11.44	-0.49	-1.57	9.42	3.01	3.54	2.89	5.4	0.67	7.38	4.64	8.4
ERR1779522	Epilepsy	-8.67	36.44	19.63	3.07	3.57	-0.29	10.21	-0.59	-0.77	8.28	2.74	2.94	3.54	4.93	0.75	7.74	3.74	7.19
ERR1779523	Epilepsy	-5.22	24.19	24.85	2.04	3.69	0.42	7.97	-0.65	-1.06	11.97	4.63	3.71	3.98	5.07	0.93	8.24	5.3	6.51
