# Supplementary material for: Cellular, molecular, and therapeutic characterization of pilocarpine-induced temporal lobe epilepsy
Source: Sci Rep. 2021 Sep 27;11:19102. doi: 10.1038/s41598-021-98534-3 (PMC8476594; doi:10.1038/s41598-021-98534-3)
Supplement: Supplementary file 10 — Supplementary Information 10. [file 41598_2021_98534_MOESM10_ESM.xlsx]

## Sheet: PYC-influenced
Index	Gene_ID	Gene_Names	baseMean	logFC	basePadj	adjustedPadj	Regulated
1	ENSMUSG00000051951	Xkr4	1480.52	0.0838385	0.0138424	0.329657	FALSE
2	ENSMUSG00000025902	Sox17	112.96	0.174448	1.23e-14	0.00757948	FALSE
3	ENSMUSG00000103922	Gm6123	127.698	-0.0872736	0.0704937	0.326781	FALSE
4	ENSMUSG00000033845	Mrpl15	1020.66	-0.137745	1.1e-10	7.5e-08	FALSE
5	ENSMUSG00000025903	Lypla1	880.332	-0.083605	0.974998	0.0788813	FALSE
6	ENSMUSG00000033813	Tcea1	3369.71	-0.0522583	0.257026	0.0558695	FALSE
7	ENSMUSG00000062588	Gm6104	66.2379	0.2371	1.01e-13	0.00059467	FALSE
8	ENSMUSG00000103280	Gm37277	69.928	0.484018	2.51e-36	1.23e-08	FALSE
9	ENSMUSG00000002459	Rgs20	633.732	0.345806	2.17e-62	2.2e-25	FALSE
10	ENSMUSG00000033793	Atp6v1h	6091.79	-0.127862	1.03e-10	1.24e-06	FALSE
11	ENSMUSG00000025905	Oprk1	63.7796	0.383583	0.00035491	6.43e-06	TRUE
12	ENSMUSG00000033774	Npbwr1	107.315	-0.0097993	1.39e-07	0.924609	FALSE
13	ENSMUSG00000025907	Rb1cc1	3959.57	-0.0932266	2.41e-09	0.00465944	FALSE
14	ENSMUSG00000090031	4732440D04Rik	38.2933	0.163059	4.56e-09	0.106518	FALSE
15	ENSMUSG00000103845	Gm19026	102.752	0.057183	0.175234	0.467376	FALSE
16	ENSMUSG00000033740	St18	1317.42	-0.0361838	0.441259	0.483393	FALSE
17	ENSMUSG00000103329	Gm42492	39.3704	-0.17634	0.00178335	0.0261212	FALSE
18	ENSMUSG00000102135	Gm37108	110.012	0.00229007	0.81319	0.984354	FALSE
19	ENSMUSG00000051285	Pcmtd1	4680.21	0.082318	0.123255	0.0113176	TRUE
20	ENSMUSG00000048538	Gm9826	127.723	0.153765	0.00643469	0.0001469	TRUE
21	ENSMUSG00000025909	Sntg1	985.88	-0.0406628	1.76e-10	0.217967	FALSE
22	ENSMUSG00000061024	Rrs1	625.732	-0.0128992	0.0805366	0.701857	FALSE
23	ENSMUSG00000025911	Adhfe1	448.59	-0.145617	0.225364	0.0389187	TRUE
24	ENSMUSG00000081441	Gm6161	520.205	0.0074794	0.473747	0.885085	FALSE
25	ENSMUSG00000067879	Vxn	7884.01	-0.147557	7.18e-15	0.00017694	FALSE
26	ENSMUSG00000025912	Mybl1	95.7501	0.125729	2.26e-05	0.0226676	FALSE
27	ENSMUSG00000045210	Vcpip1	3623.31	-0.0136227	2.02e-05	0.743268	FALSE
28	ENSMUSG00000025915	Sgk3	319.201	-0.0170126	0.0690473	0.818309	FALSE
29	ENSMUSG00000098234	Snhg6	163.161	-0.174352	0.209351	0.00031341	TRUE
30	ENSMUSG00000025917	Cops5	2021.89	-0.0159621	0.38153	0.545626	FALSE
31	ENSMUSG00000056763	Cspp1	397.198	-0.168301	0.0285287	0.00016025	TRUE
32	ENSMUSG00000067851	Arfgef1	4992.14	-0.0498211	4.84e-08	0.149817	FALSE
33	ENSMUSG00000048960	Prex2	3965.92	-0.031821	0.0497947	0.692045	FALSE
34	ENSMUSG00000057715	A830018L16Rik	2852.43	-0.112451	1.45e-16	0.00249681	FALSE
35	ENSMUSG00000016918	Sulf1	786.393	0.703364	1.79e-10	0.00059644	FALSE
36	ENSMUSG00000025938	Slco5a1	87.7309	0.579988	1.8e-37	5.66e-16	FALSE
37	ENSMUSG00000005886	Ncoa2	3459.45	-0.0186668	9.33e-06	0.671777	FALSE
38	ENSMUSG00000025935	Tram1	1444	0.0160698	3.09e-12	0.535164	FALSE
39	ENSMUSG00000025937	Lactb2	434.551	0.405882	1.15e-70	5.84e-25	FALSE
40	ENSMUSG00000025932	Eya1	668.935	0.228889	6.17e-16	9.41e-10	FALSE
41	ENSMUSG00000081201	Smt3h2-ps4	1245.75	0.0489856	0.0262479	0.0668379	FALSE
42	ENSMUSG00000082193	Rpl5-ps1	1100.57	0.00512337	0.00075402	0.916786	FALSE
43	ENSMUSG00000092083	Kcnb2	797.73	-0.0907039	1.26e-09	0.187894	FALSE
44	ENSMUSG00000025925	Terf1	188.254	-0.0419302	0.630073	0.265349	FALSE
45	ENSMUSG00000043716	Rpl7	7555.9	0.00861774	1.64e-09	0.813218	FALSE
46	ENSMUSG00000025921	Rdh10	383.981	0.0429362	1.92e-09	0.236771	FALSE
47	ENSMUSG00000025920	Stau2	6020.34	-0.118421	3.18e-29	3.65e-12	FALSE
48	ENSMUSG00000025939	Ube2w	2637.49	-0.169435	2.62e-09	1.12e-08	FALSE
49	ENSMUSG00000079658	Eloc	3761.16	-0.163166	1.22e-14	4.81e-08	FALSE
50	ENSMUSG00000025940	Tmem70	1270.71	-0.166957	3.54e-15	1.6e-11	FALSE
51	ENSMUSG00000091020	Gm5828	58.5647	-0.0828231	0.0549029	0.2222	FALSE
52	ENSMUSG00000042686	Jph1	1322.92	-0.0335993	7.66e-07	0.538153	FALSE
53	ENSMUSG00000025777	Gdap1	4263.15	-0.0812397	1.19e-11	0.00180028	FALSE
54	ENSMUSG00000101589	Rbm6-ps1	41.3667	0.0698072	0.475096	0.345711	FALSE
55	ENSMUSG00000067780	Pi15	59.809	-0.0238569	0.0558858	0.773943	FALSE
56	ENSMUSG00000025776	Crispld1	196.49	-0.449509	2.76e-24	4.45e-13	FALSE
57	ENSMUSG00000109887	Gm28756	46.3273	-0.142856	0.00344295	0.0337853	FALSE
58	ENSMUSG00000100720	Gm10075	567.239	0.0885851	0.00052798	0.0640283	FALSE
59	ENSMUSG00000041859	Mcm3	114.791	0.298765	8.58e-25	7.01e-09	FALSE
60	ENSMUSG00000025931	Paqr8	5725.43	-0.323218	3.85e-27	1.08e-19	FALSE
61	ENSMUSG00000041809	Efhc1	51.1785	0.397792	2.68e-09	0.00220641	FALSE
62	ENSMUSG00000041779	Tram2	66.9895	0.548777	1.6e-37	7.92e-13	FALSE
63	ENSMUSG00000025933	Tmem14a	674.774	-0.122789	4.92e-13	0.00011695	FALSE
64	ENSMUSG00000028033	Kcnq5	3219.54	-0.252694	2.09e-09	9.6e-06	FALSE
65	ENSMUSG00000082935	Gm7658	313.262	-0.018865	0.749502	0.839074	FALSE
66	ENSMUSG00000097109	ENSMUSG00000097109	57.2729	-0.264656	0.00028598	0.00949755	FALSE
67	ENSMUSG00000041670	Rims1	5359.12	-0.230458	3.78e-32	4.25e-11	FALSE
68	ENSMUSG00000026158	Ogfrl1	8298.32	-0.272289	1.33e-18	5.43e-07	FALSE
69	ENSMUSG00000026156	B3gat2	443.487	-0.178057	4.96e-14	0.00054932	FALSE
70	ENSMUSG00000026155	Smap1	1408.35	0.0431495	0.159909	0.117089	FALSE
71	ENSMUSG00000026154	Sdhaf4	452.642	-0.0316122	0.259989	0.524091	FALSE
72	ENSMUSG00000026153	Fam135a	957.561	0.132334	6.85e-15	0.00101271	FALSE
73	ENSMUSG00000026141	Col19a1	188.118	-0.642678	6.6e-19	2.97e-11	FALSE
74	ENSMUSG00000099997	Tubb4b-ps2	143.425	0.0240436	0.605901	0.83659	FALSE
75	ENSMUSG00000100131	Gm28439	123729	-0.0970197	0.0871048	0.123583	FALSE
76	ENSMUSG00000067736	Gm10222	32746.1	-0.0737562	0.107359	0.259267	FALSE
77	ENSMUSG00000101939	Gm28438	24901.7	-0.165451	0.0176007	0.0060066	TRUE
78	ENSMUSG00000101111	Gm28437	251109	-0.159513	0.0358176	0.00097548	TRUE
79	ENSMUSG00000100862	Gm10925	317164	-0.124381	0.0781208	0.0203571	TRUE
80	ENSMUSG00000102070	Gm28661	252670	-0.156092	0.0330742	0.00191176	TRUE
81	ENSMUSG00000101249	Gm29216	178924	-0.18663	0.00337785	0.00010819	TRUE
82	ENSMUSG00000073725	Lmbrd1	5841.51	-0.0893702	1.3e-16	2.79e-05	FALSE
83	ENSMUSG00000033569	Adgrb3	4033.49	0.0772627	0.0111959	0.0052688	TRUE
84	ENSMUSG00000099492	Gm5525	170.982	0.0517101	0.354118	0.659327	FALSE
85	ENSMUSG00000100261	Gm6473	164.253	-0.143912	0.00317519	0.0470652	FALSE
86	ENSMUSG00000048874	Phf3	2824.13	-0.0265878	0.0231386	0.496963	FALSE
87	ENSMUSG00000026064	Ptp4a1	5154.12	-0.0778285	0.173666	0.0135287	TRUE
88	ENSMUSG00000070960	Gm19680	73.6066	0.233172	1.02e-18	7.55e-06	FALSE
89	ENSMUSG00000026058	Khdrbs2	334.767	0.244621	4.49e-24	1.21e-08	FALSE
90	ENSMUSG00000100481	Gm7114	75.3923	-0.037501	0.222341	0.655922	FALSE
91	ENSMUSG00000026134	Prim2	176.047	0.060504	1.25e-05	0.0970539	FALSE
92	ENSMUSG00000004768	Rab23	935.322	-0.0139325	0.581282	0.522363	FALSE
93	ENSMUSG00000042215	Bag2	274.953	-0.108248	0.00885268	0.00321954	TRUE
94	ENSMUSG00000042197	Zfp451	2124.36	0.0306263	0.917767	0.429	FALSE
95	ENSMUSG00000042182	Bend6	3176.48	-0.221281	7.28e-44	1.65e-16	FALSE
96	ENSMUSG00000026131	Dst	8190.23	0.0769511	0.929902	0.32325	FALSE
97	ENSMUSG00000102336	Gm37233	113.423	0.621002	9.85e-21	1.56e-12	FALSE
98	ENSMUSG00000042111	Ccdc115	483.514	0.0205335	0.0674883	0.524364	FALSE
99	ENSMUSG00000026127	Imp4	780.038	-0.153246	6.73e-12	6.74e-10	FALSE
100	ENSMUSG00000045174	Amer3	1376.53	-0.0315756	1.24e-06	0.38143	FALSE
101	ENSMUSG00000037509	Arhgef4	5807.05	-0.131682	3.57e-17	0.00012476	FALSE
102	ENSMUSG00000037503	Fam168b	10181.7	-0.0586697	5.78e-31	3.99e-05	FALSE
103	ENSMUSG00000026123	Plekhb2	8200.42	0.0436884	0.0111728	0.013242	FALSE
104	ENSMUSG00000045216	Hs6st1	1535.6	0.0605479	0.0168247	0.0934646	FALSE
105	ENSMUSG00000037470	Uggt1	2177.97	-0.0716822	1.39e-05	0.0764461	FALSE
106	ENSMUSG00000037447	Arid5a	313.838	-0.531452	4.84e-22	1.06e-21	FALSE
107	ENSMUSG00000010453	Kansl3	2072.53	-0.287588	4.42e-59	6.43e-26	FALSE
108	ENSMUSG00000037432	Fer1l5	451.454	-0.252117	1.54e-24	8.63e-07	FALSE
109	ENSMUSG00000001143	Lman2l	1709.62	-0.261472	8.39e-35	1.1e-12	FALSE
110	ENSMUSG00000037408	Cnnm4	473.894	-0.308008	4.89e-57	2.55e-21	FALSE
111	ENSMUSG00000001138	Cnnm3	987.853	0.0947111	0.0161455	0.00025238	TRUE
112	ENSMUSG00000079610	Ankrd39	159.134	0.087765	1.73e-06	0.078436	FALSE
113	ENSMUSG00000026121	Sema4c	335.003	0.151835	1.32e-12	3.88e-06	FALSE
114	ENSMUSG00000061518	Cox5b	4212.23	-0.101656	5.46e-05	0.00241454	FALSE
115	ENSMUSG00000037351	Actr1b	7827.96	-0.0566284	4.98e-14	0.00296258	FALSE
116	ENSMUSG00000026117	Zap70	86.562	-0.473828	1.98e-31	9.65e-14	FALSE
117	ENSMUSG00000026116	Tmem131	3011.24	0.191497	2.08e-05	1.76e-06	TRUE
118	ENSMUSG00000050122	Vwa3b	231.552	0.259471	1.38e-06	4.16e-05	FALSE
119	ENSMUSG00000026113	Inpp4a	4297.66	-0.113735	1.67e-10	0.0132495	FALSE
120	ENSMUSG00000026112	Coa5	4145.14	-0.0803002	2.35e-13	0.00425523	FALSE
121	ENSMUSG00000026111	Unc50	962.401	-0.072613	0.93737	0.00228007	TRUE
122	ENSMUSG00000026110	Mgat4a	1520.46	-0.141468	2.13e-11	4.25e-05	FALSE
123	ENSMUSG00000026090	2010300C02Rik	12183.2	0.103187	0.0534856	0.0146367	TRUE
124	ENSMUSG00000060771	Tsga10	647.095	-0.124271	0.0594796	0.0003336	TRUE
125	ENSMUSG00000097268	Gm26805	72.7768	0.186556	0.0001474	0.00552823	FALSE
126	ENSMUSG00000037216	Lipt1	119.264	0.0108293	0.712379	0.783647	FALSE
127	ENSMUSG00000026088	Mitd1	144.832	-0.221011	0.00299058	9.02e-09	TRUE
128	ENSMUSG00000026087	Mrpl30	1126.9	-0.0571885	0.276354	0.0195235	TRUE
129	ENSMUSG00000058407	Txndc9	1555.42	0.00953341	9.45e-07	0.726162	FALSE
130	ENSMUSG00000026083	Eif5b	3322.78	-0.0426819	0.136418	0.332371	FALSE
131	ENSMUSG00000026082	Rev1	485.49	-0.0529039	0.570615	0.130635	FALSE
132	ENSMUSG00000037138	Aff3	2068.99	-0.0139122	4e-07	0.821634	FALSE
133	ENSMUSG00000048814	Lonrf2	6878.46	0.0200187	0.00103347	0.64242	FALSE
134	ENSMUSG00000026080	Chst10	2048.24	-0.268993	1.74e-42	1.81e-16	FALSE
135	ENSMUSG00000026078	Pdcl3	614.371	-0.0022854	0.00064839	0.942953	FALSE
136	ENSMUSG00000026077	Npas2	866.942	-0.142721	0.00091341	0.00622011	FALSE
137	ENSMUSG00000073702	Rpl31	4883.41	-0.0911057	0.763635	0.05476	FALSE
138	ENSMUSG00000003134	Tbc1d8	406.649	0.371518	2.82e-38	3.47e-15	FALSE
139	ENSMUSG00000003135	Cnot11	981.021	0.0896908	6.31e-06	2.08e-05	FALSE
140	ENSMUSG00000085894	Gm15832	42.8396	-0.0181491	0.016858	0.920126	FALSE
141	ENSMUSG00000048234	Rnf149	707.227	0.316554	9.62e-11	3.7e-06	FALSE
142	ENSMUSG00000050967	Creg2	6613.1	0.235632	0.0644197	4.01e-06	TRUE
143	ENSMUSG00000097083	D930019O06Rik	84.9892	0.514914	3.21e-18	3.15e-12	FALSE
144	ENSMUSG00000026074	Map4k4	4662.85	0.0364609	0.0155835	0.253753	FALSE
145	ENSMUSG00000026072	Il1r1	504.731	0.0111293	0.00050459	0.898101	FALSE
146	ENSMUSG00000026065	Slc9a4	567.313	-0.16184	4.44e-08	0.00153668	FALSE
147	ENSMUSG00000026062	Slc9a2	771.245	-0.158958	2.99e-13	0.00093908	FALSE
148	ENSMUSG00000041945	Mfsd9	78.9336	0.218333	5.63e-06	3.3e-06	TRUE
149	ENSMUSG00000060424	Pantr1	1170.51	-0.175214	4.84e-16	0.00027356	FALSE
150	ENSMUSG00000093436	Gm20646	115.613	0.056932	0.857373	0.678359	FALSE
151	ENSMUSG00000045515	Pou3f3	4019.23	-0.158889	9.67e-43	1.06e-09	FALSE
152	ENSMUSG00000099784	Dalir	41.3931	0.0123919	0.951203	0.924764	FALSE
153	ENSMUSG00000060679	Mrps9	799.018	-0.045715	0.0107053	0.0978707	FALSE
154	ENSMUSG00000041907	Gpr45	558.373	0.138333	3.44e-06	0.00030454	FALSE
155	ENSMUSG00000070939	Tgfbrap1	1855.56	0.119336	0.00014468	2.46e-10	TRUE
156	ENSMUSG00000010290	AI597479	1297.17	-0.132796	8.03e-15	3.91e-09	FALSE
157	ENSMUSG00000008136	Fhl2	671.251	0.201264	4.39e-06	0.00020262	FALSE
158	ENSMUSG00000094497	Gm8210	2283.91	0.0617905	0.879337	0.746274	FALSE
159	ENSMUSG00000066877	Nck2	1347.44	-0.0037119	8.86e-06	0.905469	FALSE
160	ENSMUSG00000026051	Ecrg4	290.437	0.335168	0.0104001	0.323962	FALSE
161	ENSMUSG00000057363	Uxs1	1545.39	-0.0647942	0.00027347	0.0102845	FALSE
162	ENSMUSG00000041763	Tpp2	2433.69	0.0227277	0.0179925	0.56675	FALSE
163	ENSMUSG00000026049	Tex30	114.899	-0.109597	0.818229	0.0476544	TRUE
164	ENSMUSG00000026047	Poglut2	129.103	-0.0157341	2.14e-06	0.773943	FALSE
165	ENSMUSG00000041684	Bivm	893.201	-0.0252399	0.195026	0.311037	FALSE
166	ENSMUSG00000026048	Ercc5	607.268	0.0210224	5.56e-05	0.290062	FALSE
167	ENSMUSG00000056870	Gulp1	170.495	0.200714	6.98e-09	0.0229004	FALSE
168	ENSMUSG00000026043	Col3a1	688.376	2.37164	6.21e-115	1.86e-39	FALSE
169	ENSMUSG00000026042	Col5a2	154.724	1.0406	1.58e-78	4.82e-21	FALSE
170	ENSMUSG00000025995	Wdr75	913.463	-0.0327277	0.685826	0.165598	FALSE
171	ENSMUSG00000084817	Gm5526	782.986	-0.0857102	0.93494	0.0970991	FALSE
172	ENSMUSG00000025993	Slc40a1	450.542	0.20943	7.55e-15	6.2e-05	FALSE
173	ENSMUSG00000041144	Dnah7b	82.1409	0.467592	3.73e-34	2.86e-12	FALSE
174	ENSMUSG00000101262	Gm8326	138.373	-0.314907	0.00793704	0.193263	FALSE
175	ENSMUSG00000101337	Dnah7c	69.7029	0.285908	7.64e-27	4.58e-08	FALSE
176	ENSMUSG00000025986	Slc39a10	6534.81	0.118887	1.14e-05	0.0010209	FALSE
177	ENSMUSG00000100213	Gm28151	64.0764	-0.0546963	7.52e-05	0.494379	FALSE
178	ENSMUSG00000100160	Gm28527	39.7608	-0.0320996	0.192932	0.736395	FALSE
179	ENSMUSG00000081185	Gm4852	130.475	0.00019875	0.20611	0.998337	FALSE
180	ENSMUSG00000100033	Gm8337	357.354	-0.179924	5.47e-05	0.187676	FALSE
181	ENSMUSG00000026109	Tmeff2	3478.2	0.253493	1.06e-45	1.2e-17	FALSE
182	ENSMUSG00000045954	Cavin2	320.094	0.00411285	0.00052962	0.957804	FALSE
183	ENSMUSG00000026107	Nabp1	695.403	-0.113927	0.0442136	0.0197207	TRUE
184	ENSMUSG00000018417	Myo1b	529.06	-0.0302715	0.470685	0.47105	FALSE
185	ENSMUSG00000026104	Stat1	365.617	0.0443774	2.24e-05	0.383545	FALSE
186	ENSMUSG00000026103	Gls	12393.6	-0.0886098	2.26e-11	0.00372968	FALSE
187	ENSMUSG00000002881	Nab1	1215.37	-0.0694567	0.506789	0.00202586	TRUE
188	ENSMUSG00000100007	Gm5527	1064.19	0.101601	1.22e-05	0.00872768	FALSE
189	ENSMUSG00000043015	Nemp2	121.662	0.0707312	7.3e-09	0.356443	FALSE
190	ENSMUSG00000041439	Mfsd6	3748.96	-0.0403896	4.25e-12	0.136844	FALSE
191	ENSMUSG00000026102	Inpp1	850.651	-0.0901997	0.107382	0.0365518	TRUE
192	ENSMUSG00000041426	Hibch	564.231	0.108617	8.47e-26	0.00044576	FALSE
193	ENSMUSG00000043629	1700019D03Rik	563.8	0.021855	0.00165686	0.661563	FALSE
194	ENSMUSG00000026098	Pms1	150.787	0.0266265	0.237121	0.536958	FALSE
195	ENSMUSG00000026097	Ormdl1	307.762	-0.140947	0.595889	0.00053188	TRUE
196	ENSMUSG00000026096	Osgepl1	263.862	-0.0143769	0.0187362	0.74478	FALSE
197	ENSMUSG00000026095	Asnsd1	95.8394	-0.0287647	0.446737	0.542711	FALSE
198	ENSMUSG00000096141	Dnah7a	72.8852	0.0711555	5.26e-05	0.270495	FALSE
199	ENSMUSG00000026094	Stk17b	208.654	0.201721	6.06e-30	4.37e-05	FALSE
200	ENSMUSG00000042807	Hecw2	904.076	-0.0816158	0.00014714	0.129403	FALSE
201	ENSMUSG00000041303	Gtf3c3	1366.76	-0.0793349	1.2e-08	0.00159048	FALSE
202	ENSMUSG00000073678	Pgap1	1268.11	-0.213116	5.91e-06	0.00014937	FALSE
203	ENSMUSG00000052331	Ankrd44	320.754	0.158905	3.26e-12	0.00010675	FALSE
204	ENSMUSG00000025982	Sf3b1	6167.01	0.0257324	0.00951733	0.481019	FALSE
205	ENSMUSG00000025981	Coq10b	617.073	-0.453248	2.02e-21	6.95e-20	FALSE
206	ENSMUSG00000025980	Hspd1	6493.27	-0.22544	5.57e-37	6.31e-14	FALSE
207	ENSMUSG00000073676	Hspe1	1740.87	-0.348415	8.76e-16	1.22e-16	TRUE
208	ENSMUSG00000089670	Gm16581	48.2245	0.019725	0.526273	0.834265	FALSE
209	ENSMUSG00000025979	Mob4	2643	-0.142639	0.00037334	4.19e-05	TRUE
210	ENSMUSG00000025978	Rftn2	1324.41	0.160655	1.79e-13	1.45e-05	FALSE
211	ENSMUSG00000097649	Gm10561	218.357	0.10855	9.45e-09	0.166565	FALSE
212	ENSMUSG00000046994	Mars2	731.988	0.0379693	0.147448	0.35904	FALSE
213	ENSMUSG00000100215	Gm8292	246.133	-0.058896	0.393292	0.6044	FALSE
214	ENSMUSG00000038349	Plcl1	1787.13	-0.0682406	0.096286	0.129271	FALSE
215	ENSMUSG00000102145	Gm38056	207.096	-0.0614716	0.536286	0.296006	FALSE
216	ENSMUSG00000100944	Gm28900	365.808	-0.16386	0.423304	0.11851	FALSE
217	ENSMUSG00000038331	Satb2	413.38	-0.407557	6.75e-25	1.13e-07	FALSE
218	ENSMUSG00000087022	9130024F11Rik	98.0453	-0.293476	6.38e-14	0.00101018	FALSE
219	ENSMUSG00000038323	1700066M21Rik	1191.42	-0.112826	8.93e-11	0.00051039	FALSE
220	ENSMUSG00000048495	Tyw5	231.129	-0.0228937	0.217542	0.636907	FALSE
221	ENSMUSG00000025971	Maip1	528.721	0.0127093	0.17438	0.683106	FALSE
222	ENSMUSG00000038305	Spats2l	646.341	-0.128773	3.54e-25	0.00014894	FALSE
223	ENSMUSG00000054770	Kctd18	322.196	0.0948806	7.3e-11	0.00176024	FALSE
224	ENSMUSG00000063558	Aox1	367.172	0.292484	9.79e-18	0.00458837	FALSE
225	ENSMUSG00000064294	Aox3	106.257	1.15491	7.95e-62	1.82e-17	FALSE
226	ENSMUSG00000038242	Aox4	115.394	0.297956	0.00198762	0.259176	FALSE
227	ENSMUSG00000103839	Gm37607	48.8903	0.229762	2.06e-09	0.02114	FALSE
228	ENSMUSG00000051223	Bzw1	6950.59	-0.0797933	0.00022275	0.0110401	FALSE
229	ENSMUSG00000026034	Clk1	1164.83	-0.392023	0.00326442	2.72e-06	TRUE
230	ENSMUSG00000026035	Ppil3	403.584	0.0399062	0.0230582	0.25891	FALSE
231	ENSMUSG00000026036	Nif3l1	764.435	-0.148317	7.49e-31	2.4e-15	FALSE
232	ENSMUSG00000026037	Orc2	856.489	-0.101627	6.62e-06	7.75e-05	FALSE
233	ENSMUSG00000038174	Fam126b	5568.64	-0.139884	0.105265	0.0130607	TRUE
234	ENSMUSG00000026032	Ndufb3	1484.14	-0.140479	3.17e-05	1.18e-05	TRUE
235	ENSMUSG00000059647	Cbx3-ps7	170.409	0.0258084	0.179798	0.641518	FALSE
236	ENSMUSG00000026031	Cflar	1018.33	0.025926	4.17e-10	0.615941	FALSE
237	ENSMUSG00000026029	Casp8	112.463	0.29818	1.47e-35	4.62e-07	FALSE
238	ENSMUSG00000026028	Trak2	10335	0.32323	2.67e-44	1.26e-12	FALSE
239	ENSMUSG00000026027	Stradb	1001.29	-0.0191753	0.808795	0.348852	FALSE
240	ENSMUSG00000038079	Tmem237	875.859	0.00590764	0.937874	0.934662	FALSE
241	ENSMUSG00000026024	Als2	2215.59	-0.0784935	1.35e-10	0.0403133	FALSE
242	ENSMUSG00000041075	Fzd7	552.393	0.164964	2.84e-13	0.0238055	FALSE
243	ENSMUSG00000047361	Gm973	268.538	0.278901	3.77e-22	1.5e-05	FALSE
244	ENSMUSG00000026021	Sumo1	2887.24	-0.18085	3.04e-12	7.46e-10	FALSE
245	ENSMUSG00000026020	Nop58	1400.99	-0.0358332	0.00022214	0.311125	FALSE
246	ENSMUSG00000067336	Bmpr2	8652.79	0.115434	0.803538	0.0310252	TRUE
247	ENSMUSG00000041040	Fam117b	2669.48	0.0636953	0.702263	0.0334368	TRUE
248	ENSMUSG00000026018	Ica1l	1386.48	0.0303406	0.947458	0.394112	FALSE
249	ENSMUSG00000026019	Wdr12	1319.62	-0.076455	9.07e-12	0.00019088	FALSE
250	ENSMUSG00000026017	Carf	572.063	0.100549	0.179926	0.0861609	FALSE
251	ENSMUSG00000082609	Gm15464	96.445	-0.0436827	0.298618	0.777718	FALSE
252	ENSMUSG00000073664	Nbeal1	747.056	-0.0848562	0.888497	0.248437	FALSE
253	ENSMUSG00000049439	Cyp20a1	379.418	0.227758	3.22e-20	2.53e-06	FALSE
254	ENSMUSG00000026782	Abi2	8526.85	-0.0199386	4.8e-09	0.538465	FALSE
255	ENSMUSG00000026014	Raph1	1856.17	-0.0084968	1.19e-06	0.880001	FALSE
256	ENSMUSG00000082160	Gm11578	306.157	0.0510664	8.76e-06	0.296435	FALSE
257	ENSMUSG00000101188	Eif4a-ps4	2643.92	-0.0446171	0.546681	0.178299	FALSE
258	ENSMUSG00000081382	Rpl18-ps1	154.083	0.00796832	0.791252	0.9462	FALSE
259	ENSMUSG00000052062	Pard3b	194.393	0.179235	1.6e-14	8.02e-05	FALSE
260	ENSMUSG00000084333	Gm11599	252.114	-0.0374791	0.330537	0.652039	FALSE
261	ENSMUSG00000025969	Nrp2	3322.45	0.201752	1.38e-09	7.49e-08	FALSE
262	ENSMUSG00000040865	Ino80d	1016.07	0.0231584	0.935848	0.691179	FALSE
263	ENSMUSG00000084799	Ino80dos	55.7878	0.182171	1.49e-09	0.00900295	FALSE
264	ENSMUSG00000101599	Gm20342	45.8595	0.0616401	0.00066542	0.524386	FALSE
265	ENSMUSG00000025968	Ndufs1	4761.3	-0.0671156	2.9e-14	0.00016419	FALSE
266	ENSMUSG00000025967	Eef1b2	5142.83	-0.0553976	0.26123	0.137636	FALSE
267	ENSMUSG00000027520	Zdbf2	1282.34	-0.555264	6.09e-36	1.63e-13	FALSE
268	ENSMUSG00000081643	Gm11605	321.63	-0.0902885	1.61e-11	0.0241227	FALSE
269	ENSMUSG00000025964	Adam23	4553.16	-0.0462953	7.87e-14	0.172479	FALSE
270	ENSMUSG00000025962	Fastkd2	662.404	-0.148036	1.73e-06	3.22e-07	TRUE
271	ENSMUSG00000025959	Klf7	789.931	0.0400393	0.389563	0.410284	FALSE
272	ENSMUSG00000086721	Gm13750	69.7235	-0.193676	0.296056	0.324387	FALSE
273	ENSMUSG00000025958	Creb1	2206.2	-0.157628	4e-12	2.43e-05	FALSE
274	ENSMUSG00000025956	Mettl21a	317.477	0.0993313	5.17e-23	0.0004851	FALSE
275	ENSMUSG00000070871	Ccnyl1	378.38	0.0277028	2.54e-09	0.389042	FALSE
276	ENSMUSG00000045005	Fzd5	50.9001	0.270864	9.51e-15	7.46e-05	FALSE
277	ENSMUSG00000051344	Plekhm3	1492.21	0.0244123	0.00131469	0.605288	FALSE
278	ENSMUSG00000084416	Rpl10a-ps1	1218.8	0.0268342	1.61e-05	0.543283	FALSE
279	ENSMUSG00000100774	Gm7329	312.231	0.0227333	0.347033	0.627194	FALSE
280	ENSMUSG00000044816	D630023F18Rik	155.509	0.0745991	0.00115625	0.378559	FALSE
281	ENSMUSG00000025950	Idh1	1903.18	0.140405	3.71e-15	0.00036537	FALSE
282	ENSMUSG00000025949	Pikfyve	2193.83	-0.0234772	0.0978509	0.665549	FALSE
283	ENSMUSG00000015222	Map2	55236.6	0.0321748	0.718051	0.484687	FALSE
284	ENSMUSG00000055567	Unc80	7617.13	-0.105884	1.13e-09	0.0665644	FALSE
285	ENSMUSG00000026005	Rpe	874.53	-0.146186	1.15e-12	2.53e-06	FALSE
286	ENSMUSG00000026004	Kansl1l	351.13	-0.329033	1.05e-22	4.61e-16	FALSE
287	ENSMUSG00000026003	Acadl	1079.81	0.0274799	0.00019574	0.49662	FALSE
288	ENSMUSG00000094191	Rpl31-ps14	137.11	0.0453718	0.794785	0.754922	FALSE
289	ENSMUSG00000026000	Lancl1	5389.25	-0.101537	4.31e-33	4.07e-08	FALSE
290	ENSMUSG00000062209	Erbb4	2564.66	-0.398168	6.32e-40	7.85e-11	FALSE
291	ENSMUSG00000025997	Ikzf2	152.328	-0.0912379	0.581805	0.0887116	FALSE
292	ENSMUSG00000053153	Spag16	68.1405	0.317068	0.00050785	0.0455619	FALSE
293	ENSMUSG00000045648	Vwc2l	321.931	-0.0094914	0.00123503	0.945309	FALSE
294	ENSMUSG00000026192	Atic	1077.38	0.107485	6.24e-06	0.00023041	FALSE
295	ENSMUSG00000026193	Fn1	1999.66	0.413689	9.16e-25	5.29e-08	FALSE
296	ENSMUSG00000039395	Mreg	181.074	-0.267314	9.54e-08	3.44e-08	TRUE
297	ENSMUSG00000097131	ENSMUSG00000097132	123.252	0.053191	0.371339	0.45198	FALSE
298	ENSMUSG00000026189	Pecr	113.88	0.370733	7.97e-44	4.74e-16	FALSE
299	ENSMUSG00000026188	Tmem169	548.882	0.241447	9.23e-12	5.06e-09	FALSE
300	ENSMUSG00000026187	Xrcc5	598.543	0.108174	3.59e-12	0.00041815	FALSE
301	ENSMUSG00000039372	Marchf4	958.317	0.368592	2.73e-11	1.32e-08	FALSE
302	ENSMUSG00000039354	Smarcal1	1634.24	0.177855	2.05e-08	9.67e-09	TRUE
303	ENSMUSG00000046330	Rpl37a	3168.44	-0.060112	0.742093	0.237861	FALSE
304	ENSMUSG00000039323	Igfbp2	1711.97	0.28981	0.00147497	0.186325	FALSE
305	ENSMUSG00000026185	Igfbp5	8574.01	0.540109	7.11e-44	5.51e-23	FALSE
306	ENSMUSG00000055322	Tns1	1572.59	0.343329	6.14e-21	4.86e-08	FALSE
307	ENSMUSG00000006304	Arpc2	8938.78	-0.101736	3.8e-08	0.00115951	FALSE
308	ENSMUSG00000006299	Aamp	3447.58	-0.0605136	1.61e-05	0.0152381	FALSE
309	ENSMUSG00000026179	Pnkd	5627.19	-0.188956	4.64e-52	8.48e-11	FALSE
310	ENSMUSG00000006301	Tmbim1	1029.26	0.0309972	2.27e-09	0.53006	FALSE
311	ENSMUSG00000073650	Catip	55.4399	0.427365	5.07e-26	1.75e-07	FALSE
312	ENSMUSG00000026177	Slc11a1	86.3209	1.12492	7.6e-58	1.6e-25	FALSE
313	ENSMUSG00000026176	Ctdsp1	907.651	0.219857	3.94e-29	5.26e-10	FALSE
314	ENSMUSG00000033364	Usp37	919.969	-0.162847	6e-20	2.01e-07	FALSE
315	ENSMUSG00000026174	Cnot9	905.678	-0.147109	6.48e-40	9.67e-17	FALSE
316	ENSMUSG00000026173	Plcd4	509.512	0.104901	4.34e-13	0.0861314	FALSE
317	ENSMUSG00000026135	Zfp142	887.543	0.0255921	0.034558	0.557672	FALSE
318	ENSMUSG00000026172	Bcs1l	545.85	0.0182573	0.424286	0.51664	FALSE
319	ENSMUSG00000026171	Rnf25	674.592	-0.0273311	0.386769	0.484766	FALSE
320	ENSMUSG00000033276	Stk36	128.484	0.215398	1.92e-13	0.00052114	FALSE
321	ENSMUSG00000033257	Ttll4	474.759	-0.0728458	0.408687	0.147809	FALSE
322	ENSMUSG00000026170	Cyp27a1	83.2884	0.0522934	1.09e-05	0.655321	FALSE
323	ENSMUSG00000026167	Wnt10a	135.232	0.0767605	7.93e-14	0.436026	FALSE
324	ENSMUSG00000090071	Cdk5r2	6765.07	-0.0853437	2.89e-11	0.0407171	FALSE
325	ENSMUSG00000047021	Cfap65	77.6676	0.205918	0.022384	0.169682	FALSE
326	ENSMUSG00000026162	Nhej1	44.8057	-0.0071409	0.00283183	0.916269	FALSE
327	ENSMUSG00000033159	Cnppd1	713.818	0.149145	1.12e-38	1.44e-08	FALSE
328	ENSMUSG00000049339	Retreg2	6332.19	0.023761	0.0863061	0.378184	FALSE
329	ENSMUSG00000026197	Zfand2b	380.096	0.0772135	6.34e-08	0.0404328	FALSE
330	ENSMUSG00000026198	Abcb6	54.8865	-0.0560822	0.331168	0.412329	FALSE
331	ENSMUSG00000033124	Atg9a	2286.66	-0.0109644	1.98e-09	0.724131	FALSE
332	ENSMUSG00000026199	Ankzf1	353.299	-0.0134605	0.0012932	0.842734	FALSE
333	ENSMUSG00000026200	Glb1l	173.33	0.342071	7.67e-24	4.83e-07	FALSE
334	ENSMUSG00000026201	Stk16	1106.85	-0.0534091	0.10587	0.0363686	TRUE
335	ENSMUSG00000026202	Tuba4a	12936	-0.205153	3.35e-28	1.88e-10	FALSE
336	ENSMUSG00000026203	Dnajb2	2459.87	-0.0751488	0.448392	0.0111329	TRUE
337	ENSMUSG00000026204	Ptprn	13709.9	0.139595	0.00013027	9.33e-05	TRUE
338	ENSMUSG00000033061	Resp18	901.802	0.00217503	0.611346	0.986516	FALSE
339	ENSMUSG00000026209	Dnpep	764.135	0.0700107	1.74e-12	0.014521	FALSE
340	ENSMUSG00000026208	Des	65.8095	0.995219	5.82e-32	1.3e-11	FALSE
341	ENSMUSG00000026207	Speg	2811.54	-0.0597063	1.29e-07	0.102262	FALSE
342	ENSMUSG00000033021	Gmppa	656.818	0.00299299	0.0521295	0.936324	FALSE
343	ENSMUSG00000033007	Asic4	153.681	-0.527738	1.7e-71	7.26e-26	FALSE
344	ENSMUSG00000032997	Chpf	3000.87	-0.112242	3.65e-19	0.00076787	FALSE
345	ENSMUSG00000026211	Obsl1	349.9	-0.0014584	0.0324943	0.982658	FALSE
346	ENSMUSG00000051703	Tmem198	1475.49	-0.078049	0.212302	0.0679868	FALSE
347	ENSMUSG00000032968	Inha	146.594	-0.232728	0.0141631	0.00689242	TRUE
348	ENSMUSG00000026213	Stk11ip	701.236	-0.0119565	0.619102	0.758731	FALSE
349	ENSMUSG00000006576	Slc4a3	2539.93	-0.193911	7.42e-19	4.83e-07	FALSE
350	ENSMUSG00000026235	Epha4	13606.6	0.00500995	1.51e-06	0.926212	FALSE
351	ENSMUSG00000032908	Sgpp2	441.79	-0.403102	1.04e-16	6.68e-07	FALSE
352	ENSMUSG00000026245	Farsb	1961.99	-0.0426333	4.05e-07	0.174186	FALSE
353	ENSMUSG00000032883	Acsl3	6955.59	-0.0400483	0.0149901	0.275839	FALSE
354	ENSMUSG00000079470	Utp14b	343.006	-0.26034	0.00057224	0.00022644	TRUE
355	ENSMUSG00000099377	Gm6159	162.844	0.185034	0.00160303	0.00015328	TRUE
356	ENSMUSG00000072978	Gm5830	204.238	-0.0072585	0.0157542	0.905929	FALSE
357	ENSMUSG00000050711	Scg2	7810.58	-0.0781165	0.00071798	0.0791435	FALSE
358	ENSMUSG00000054702	Ap1s3	62.8203	-0.246444	0.0288273	0.0105781	TRUE
359	ENSMUSG00000073643	Wdfy1	2224.84	0.00460503	8.17e-05	0.833782	FALSE
360	ENSMUSG00000026248	Mrpl44	607.018	-0.0753016	7.12e-06	0.00142017	FALSE
361	ENSMUSG00000026249	Serpine2	6335.24	0.058676	1.37e-09	0.104266	FALSE
362	ENSMUSG00000067106	Gm5529	120.837	-0.0177776	0.313641	0.911849	FALSE
363	ENSMUSG00000004364	Cul3	5784.73	-0.0525061	2.32e-09	0.0643601	FALSE
364	ENSMUSG00000038608	Dock10	2819.26	-0.0521669	0.584506	0.362857	FALSE
365	ENSMUSG00000054976	Nyap2	934.432	-0.0726885	2.12e-07	0.242945	FALSE
366	ENSMUSG00000055980	Irs1	447.296	-0.0970817	8.92e-05	0.0652681	FALSE
367	ENSMUSG00000026142	Rhbdd1	346.142	0.307025	4.47e-53	3.86e-19	FALSE
368	ENSMUSG00000067158	Col4a4	50.6707	0.323049	1.27e-05	0.0624039	FALSE
369	ENSMUSG00000026150	Mff	5025.49	-0.0679238	1.17e-05	0.00011477	FALSE
370	ENSMUSG00000026159	Agfg1	3757.23	0.0284865	0.568566	0.45646	FALSE
371	ENSMUSG00000038496	Slc19a3	123.344	0.0989098	0.00120886	0.0755125	FALSE
372	ENSMUSG00000026163	Sphkap	9042.28	-0.0402233	0.0161106	0.455088	FALSE
373	ENSMUSG00000045658	Pid1	1266.88	-0.0644175	4.31e-07	0.0199455	FALSE
374	ENSMUSG00000036766	Dner	5960.86	-0.0553889	0.00038074	0.0700272	FALSE
375	ENSMUSG00000026219	Trip12	6674.54	0.0107834	0.0417407	0.822874	FALSE
376	ENSMUSG00000073633	Fbxo36	73.3676	0.330867	3.98e-23	2.64e-06	FALSE
377	ENSMUSG00000026220	Slc16a14	237.424	0.214638	0.243851	6.67e-05	TRUE
378	ENSMUSG00000064281	Rpl19-ps1	957.776	-0.0924582	0.311732	0.0192758	TRUE
379	ENSMUSG00000101279	Gm18342	44.7527	0.152266	0.367497	0.190454	FALSE
380	ENSMUSG00000089844	A530032D15Rik	48.2041	0.259345	7.42e-09	0.00014398	FALSE
381	ENSMUSG00000089716	Gm6264	171.103	0.115678	0.0354988	0.067256	FALSE
382	ENSMUSG00000101751	Gm2427	47.061	0.13579	0.0486166	0.125396	FALSE
383	ENSMUSG00000070031	Sp140	180.126	0.141038	1.73e-05	0.00561362	FALSE
384	ENSMUSG00000026222	Sp100	102.159	0.296945	1.04e-19	1.24e-05	FALSE
385	ENSMUSG00000036707	Cab39	6985.73	-0.0655026	2.69e-15	0.00360689	FALSE
386	ENSMUSG00000026223	Itm2c	23820	-0.136089	2.12e-16	0.00015234	FALSE
387	ENSMUSG00000026224	4933407L21Rik	60.572	0.497197	4.57e-27	3.55e-08	FALSE
388	ENSMUSG00000099342	Gm18180	589.385	-0.0765202	0.168189	0.0327679	TRUE
389	ENSMUSG00000026227	2810459M11Rik	831.932	0.557476	2.5e-70	1.84e-34	FALSE
390	ENSMUSG00000026229	Psmd1	4703.3	-0.0067027	0.198269	0.818331	FALSE
391	ENSMUSG00000062590	Armc9	777.893	0.0111974	0.851838	0.751481	FALSE
392	ENSMUSG00000026234	Ncl	8914.61	0.0897733	0.0241218	0.00554029	TRUE
393	ENSMUSG00000073627	C130036L24Rik	48.5853	0.24045	8.38e-06	0.00103523	FALSE
394	ENSMUSG00000026238	Ptma	11415.8	-0.0902834	0.740709	0.00323461	TRUE
395	ENSMUSG00000026239	Pde6d	1047.54	-0.0623902	0.0980311	0.0108112	TRUE
396	ENSMUSG00000026240	Cops7b	529.876	-0.105054	1.09e-05	3.9e-05	FALSE
397	ENSMUSG00000026241	Nppc	71.9924	-0.599131	1.59e-27	1.51e-17	FALSE
398	ENSMUSG00000053333	Dis3l2	799.011	0.073213	0.256454	0.00084543	TRUE
399	ENSMUSG00000084106	Gm6136	2142.12	0.0272393	5.76e-05	0.396694	FALSE
400	ENSMUSG00000026247	Ecel1	382.224	1.74182	5.79e-74	3.32e-28	FALSE
401	ENSMUSG00000026254	Eif4e2	1657.2	-0.117431	3.77e-27	2.15e-10	FALSE
402	ENSMUSG00000026255	Efhd1	667.346	-0.0875434	0.00132366	0.0850309	FALSE
403	ENSMUSG00000048000	Gigyf2	2615.05	-0.0609069	8.63e-12	0.0285177	FALSE
404	ENSMUSG00000079436	Kcnj13	138.622	-0.109565	0.91923	0.809957	FALSE
405	ENSMUSG00000026259	Ngef	3031.46	-0.290735	5.83e-30	1.72e-26	FALSE
406	ENSMUSG00000090994	Gm6153	46.4133	0.051104	0.536949	0.713018	FALSE
407	ENSMUSG00000026288	Inpp5d	423.8	0.36554	2.8e-30	2.36e-11	FALSE
408	ENSMUSG00000026289	Atg16l1	1435.43	-0.185842	2.19e-32	5.39e-19	FALSE
409	ENSMUSG00000056055	Sag	76.7186	0.0968867	5.31e-06	0.324658	FALSE
410	ENSMUSG00000070738	Dgkd	3695.65	0.0389424	5.34e-05	0.077887	FALSE
411	ENSMUSG00000005501	Usp40	300.491	-0.0420508	0.00226525	0.505583	FALSE
412	ENSMUSG00000081984	Dnajb3	41.3748	0.343027	1.17e-19	3.92e-07	FALSE
413	ENSMUSG00000044783	Hjurp	248.206	-0.0230045	0.553698	0.867962	FALSE
414	ENSMUSG00000049866	Arl4c	1400.61	-0.194335	1.44e-10	1.61e-12	TRUE
415	ENSMUSG00000036206	Sh3bp4	914.285	-0.0956894	4.55e-16	0.00370778	FALSE
416	ENSMUSG00000055013	Agap1	4429.03	0.129814	0.00162136	9.64e-05	TRUE
417	ENSMUSG00000067081	Asb18	104.706	0.302519	0.00041603	1.24e-06	TRUE
418	ENSMUSG00000026301	Iqca	55.5326	0.210165	0.00440251	0.0358962	FALSE
419	ENSMUSG00000044337	Ackr3	563.61	0.0603063	7.24e-05	0.188015	FALSE
420	ENSMUSG00000034432	Cops8	2888.13	-0.0672958	1.3e-19	7.64e-05	FALSE
421	ENSMUSG00000048126	Col6a3	115.405	0.54524	4.24e-29	6.63e-07	FALSE
422	ENSMUSG00000026303	Mlph	66.0387	0.364735	7.59e-21	1.13e-05	FALSE
423	ENSMUSG00000026305	Lrrfip1	1471.14	-0.0666459	0.00356039	0.0325103	FALSE
424	ENSMUSG00000034353	Ramp1	1826.72	0.0707031	8.22e-09	0.060631	FALSE
425	ENSMUSG00000034343	Ube2f	1256.39	-0.159614	6.18e-19	9.96e-16	FALSE
426	ENSMUSG00000083064	Gm7785	51.433	0.0688804	0.00523945	0.223823	FALSE
427	ENSMUSG00000097285	ENSMUSG00000097287	40.4238	0.0734353	0.247187	0.362857	FALSE
428	ENSMUSG00000026307	Scly	490.325	-0.125005	1.51e-12	0.00015249	FALSE
429	ENSMUSG00000026309	Ilkap	845.614	-0.159449	3.24e-15	1.78e-10	FALSE
430	ENSMUSG00000067071	Hes6	263.298	0.085886	0.0001919	0.1532	FALSE
431	ENSMUSG00000055866	Per2	891.731	-0.764886	7.73e-43	6.01e-22	FALSE
432	ENSMUSG00000034292	Traf3ip1	363.976	-0.0947974	1.25e-11	0.00259686	FALSE
433	ENSMUSG00000026311	Asb1	1538.15	-0.112187	1.12e-22	6.46e-07	FALSE
434	ENSMUSG00000026313	Hdac4	1821.88	-0.423999	7.25e-35	4.69e-15	FALSE
435	ENSMUSG00000026260	Ndufa10	4910.28	-0.0292433	7.64e-08	0.205118	FALSE
436	ENSMUSG00000073616	Cops9	1660.88	-0.0816201	0.232101	0.0475844	TRUE
437	ENSMUSG00000100546	Gm29483	49.6931	0.201766	0.0321718	0.00983509	TRUE
438	ENSMUSG00000034220	Gpc1	4433.06	0.123891	0.465637	0.0208231	TRUE
439	ENSMUSG00000047067	Dusp28	478.238	-0.0631658	6.34e-06	0.0515559	FALSE
440	ENSMUSG00000097251	5033417F24Rik	81.7168	0.0256091	0.00508275	0.635346	FALSE
441	ENSMUSG00000026269	Rnpepl1	765.254	0.124654	1.17e-16	0.00033448	FALSE
442	ENSMUSG00000026270	Capn10	679.735	-0.129127	1.34e-14	2.19e-07	FALSE
443	ENSMUSG00000014602	Kif1a	36352	0.0520645	0.0929075	0.146095	FALSE
444	ENSMUSG00000047793	Sned1	254.297	0.419044	1.5e-23	0.00010107	FALSE
445	ENSMUSG00000026273	Mterf4	364.936	-0.144095	6.3e-14	5.24e-10	FALSE
446	ENSMUSG00000100351	Gm7867	66.3835	-0.0602401	0.641755	0.763281	FALSE
447	ENSMUSG00000026274	Pask	51.7744	-0.0051914	5.79e-05	0.953339	FALSE
448	ENSMUSG00000026275	Ppp1r7	3675.48	-0.124231	2.67e-51	3.21e-11	FALSE
449	ENSMUSG00000034088	Hdlbp	7366.94	0.0604508	0.41659	0.116154	FALSE
450	ENSMUSG00000090489	Gm17415	68.3834	0.109085	0.117877	0.299937	FALSE
451	ENSMUSG00000026276	Septin2	2626.01	0.112057	8.4e-30	5.85e-06	FALSE
452	ENSMUSG00000034066	Farp2	234.098	0.0182937	0.242338	0.690049	FALSE
453	ENSMUSG00000026277	Stk25	5927.08	-0.0347501	0.0777386	0.213412	FALSE
454	ENSMUSG00000026278	Bok	1513.82	-0.376366	2.52e-14	3.36e-11	FALSE
455	ENSMUSG00000026279	Thap4	344.047	-0.0738222	0.0284075	0.0223069	TRUE
456	ENSMUSG00000026280	Atg4b	1914.13	-0.13767	9.36e-54	2.7e-21	FALSE
457	ENSMUSG00000026281	Dtymk	558.468	-0.0568539	0.0760538	0.0737343	FALSE
458	ENSMUSG00000026283	Ing5	453.106	-0.153034	4.01e-08	2.48e-07	FALSE
459	ENSMUSG00000073609	D2hgdh	439.801	0.245541	7.16e-15	2.02e-07	FALSE
460	ENSMUSG00000101660	Gm18666	71.4825	0.219714	4.73e-09	1.43e-05	FALSE
461	ENSMUSG00000099624	Gm7889	57.7265	0.301138	0.00022568	0.0017515	FALSE
462	ENSMUSG00000034000	Neu4	352.463	0.0470127	1.61e-05	0.375475	FALSE
463	ENSMUSG00000100347	Gm7895	303.375	-0.0375937	0.152002	0.463323	FALSE
464	ENSMUSG00000051185	Fam174a	1713.81	-0.177257	1.85e-13	1.11e-07	FALSE
465	ENSMUSG00000081051	Gm15427	1303.65	-0.0117874	0.212689	0.826223	FALSE
466	ENSMUSG00000040710	St8sia4	825.05	-0.286386	6.22e-19	3.43e-11	FALSE
467	ENSMUSG00000040693	Slco4c1	109.545	-0.243931	1.44e-09	4.47e-07	FALSE
468	ENSMUSG00000097814	Panct2	92.7213	-0.193879	1.9e-05	0.00167351	FALSE
469	ENSMUSG00000100454	Gm28901	46.5568	0.0151787	0.139268	0.84942	FALSE
470	ENSMUSG00000044757	Gm6430	373.642	0.013387	2.73e-05	0.640313	FALSE
471	ENSMUSG00000044768	D1Ertd622e	1418.61	-0.0616769	0.00015941	0.0102606	FALSE
472	ENSMUSG00000040648	Ppip5k2	658.607	0.0204036	0.724324	0.698052	FALSE
473	ENSMUSG00000026333	Gin1	183.041	0.0414725	4.79e-06	0.342494	FALSE
474	ENSMUSG00000026335	Pam	6770.06	-0.164289	0.00077115	2.67e-12	TRUE
475	ENSMUSG00000089782	Gm3531	394.164	-0.0494056	0.270504	0.309497	FALSE
476	ENSMUSG00000089706	B230216N24Rik	52.6429	-0.406907	0.00034851	2.59e-07	TRUE
477	ENSMUSG00000089791	Gm3555	50.9139	-0.100283	0.473747	0.356772	FALSE
478	ENSMUSG00000067028	Cntnap5b	551.722	0.0533686	0.518811	0.441145	FALSE
479	ENSMUSG00000082431	Prdx2-ps1	351.445	-0.0482196	0.60884	0.412114	FALSE
480	ENSMUSG00000050840	Cdh20	646.149	-0.164674	0.00085982	0.00030899	TRUE
481	ENSMUSG00000047496	Rnf152	257.766	0.00729932	0.0147783	0.950422	FALSE
482	ENSMUSG00000067017	Capza1-ps1	1063.92	-0.135271	0.516857	0.00396396	TRUE
483	ENSMUSG00000056536	Pign	934.034	0.152193	2.2e-09	9.28e-06	FALSE
484	ENSMUSG00000026319	Relch	2518.28	-0.021549	0.00070483	0.51385	FALSE
485	ENSMUSG00000101330	Gm10193	178.745	-0.0317729	0.0354833	0.63734	FALSE
486	ENSMUSG00000026321	Tnfrsf11a	78.077	0.236012	1.63e-18	0.00015756	FALSE
487	ENSMUSG00000038866	Zcchc2	839.42	-0.183099	2.76e-24	2.96e-08	FALSE
488	ENSMUSG00000044340	Phlpp1	4420.94	0.0522429	0.210912	0.0256481	TRUE
489	ENSMUSG00000057329	Bcl2	594.155	-0.0719822	0.639703	0.0737145	FALSE
490	ENSMUSG00000009905	Kdsr	1190.54	-0.0360525	0.310691	0.146231	FALSE
491	ENSMUSG00000009907	Vps4b	1769.77	0.048765	0.00239106	0.0399976	FALSE
492	ENSMUSG00000026315	Serpinb8	159.734	0.290446	1.88e-13	6.65e-06	FALSE
493	ENSMUSG00000026312	Cdh7	316.204	0.67838	4.09e-56	2e-25	FALSE
494	ENSMUSG00000047216	Cdh19	265.754	-0.168192	0.381161	0.00606918	TRUE
495	ENSMUSG00000038702	Dsel	923.564	0.386315	3.39e-36	4.35e-17	FALSE
496	ENSMUSG00000070695	Cntnap5a	1494.32	0.35474	5.63e-13	3.88e-11	FALSE
497	ENSMUSG00000026374	Tsn	2874.42	0.11585	1.06e-19	1.63e-09	FALSE
498	ENSMUSG00000026377	Nifk	1098.31	0.0266789	0.0308002	0.510658	FALSE
499	ENSMUSG00000064302	Clasp1	3280.13	0.0840135	0.0827411	0.0333673	TRUE
500	ENSMUSG00000026380	Tfcp2l1	190.998	0.572766	1.24e-48	4.24e-14	FALSE
501	ENSMUSG00000048402	Gli2	163.677	0.182562	3.16e-09	0.000401	FALSE
502	ENSMUSG00000037035	Inhbb	259.675	-0.320986	6.07e-34	1.26e-09	FALSE
503	ENSMUSG00000004451	Ralb	503.692	-0.148379	6.95e-07	5.71e-08	TRUE
504	ENSMUSG00000098923	Tmem185b	451.214	-0.0509563	7.75e-05	0.0311683	FALSE
505	ENSMUSG00000026383	Epb41l5	301.646	0.0578285	5.1e-08	0.195691	FALSE
506	ENSMUSG00000026384	Ptpn4	4241.13	-0.0623063	0.00209685	0.257929	FALSE
507	ENSMUSG00000091876	Gm3851	458.945	0.0784054	0.00285774	0.0854259	FALSE
508	ENSMUSG00000036975	Tmem177	314.948	-0.0716059	4.5e-07	0.0392894	FALSE
509	ENSMUSG00000050777	Tmem37	51.3067	0.473687	1.03e-24	9.29e-06	FALSE
510	ENSMUSG00000026385	Dbi	3810.01	0.222113	4.83e-30	5.09e-06	FALSE
511	ENSMUSG00000026388	3110009E18Rik	39.6392	0.198785	1.06e-09	0.00234397	FALSE
512	ENSMUSG00000026389	Steap3	335.005	0.575848	3.72e-64	1.56e-24	FALSE
513	ENSMUSG00000036907	C1ql2	1910.26	1.44651	9.56e-160	5.06e-76	FALSE
514	ENSMUSG00000097881	Celrr	52.0884	-0.21687	0.00104653	0.00141605	FALSE
515	ENSMUSG00000003721	Insig2	1863.58	-0.237977	1.34e-53	1.05e-32	FALSE
516	ENSMUSG00000026339	Ccdc93	1244.31	-0.0839792	1.01e-06	0.0181872	FALSE
517	ENSMUSG00000050534	Htr5b	128.232	-0.946584	4.86e-139	7.14e-55	FALSE
518	ENSMUSG00000001674	Ddx18	684.395	-0.0743454	0.0477757	0.00240475	TRUE
519	ENSMUSG00000036815	Dpp10	2176.6	-0.214735	2.35e-06	0.00012156	FALSE
520	ENSMUSG00000026341	Actr3	9284.53	0.0222778	0.549436	0.525879	FALSE
521	ENSMUSG00000026342	Slc35f5	696.719	0.101474	2.43e-13	0.0214616	FALSE
522	ENSMUSG00000026344	Lypd1	1687.97	-0.529215	1.51e-42	1.15e-15	FALSE
523	ENSMUSG00000049690	Nckap5	227.026	0.0764389	0.0474417	0.169728	FALSE
524	ENSMUSG00000036155	Mgat5	3286.56	0.0442854	0.411046	0.234678	FALSE
525	ENSMUSG00000099471	Gm8451	522.056	-0.0156254	0.414851	0.849325	FALSE
526	ENSMUSG00000026347	Tmem163	344.69	-0.184853	4.2e-05	0.00032227	FALSE
527	ENSMUSG00000026349	Ccnt2	2074.99	0.0342122	2.72e-05	0.557549	FALSE
528	ENSMUSG00000051590	Map3k19	289.081	-0.276144	2.33e-05	0.00038678	FALSE
529	ENSMUSG00000036104	Rab3gap1	3462.85	-0.0404458	7.98e-10	0.056572	FALSE
530	ENSMUSG00000036086	Zranb3	296.937	-0.104259	8.83e-11	0.00718202	FALSE
531	ENSMUSG00000058603	Rpl28-ps1	1328.5	-0.0011916	0.0287867	0.979551	FALSE
532	ENSMUSG00000056211	R3hdm1	4401.66	-0.209721	5.26e-30	1.35e-09	FALSE
533	ENSMUSG00000026353	Ubxn4	2774	-0.0766767	5.76e-07	0.00020873	FALSE
534	ENSMUSG00000026354	Lct	1287.92	0.140056	0.108703	0.211843	FALSE
535	ENSMUSG00000026355	Mcm6	438.232	0.29879	0.0264513	0.0172672	TRUE
536	ENSMUSG00000026356	Dars	2515.35	0.133396	6.32e-14	7.95e-07	FALSE
537	ENSMUSG00000100078	Gm6170	2657.75	0.0768512	0.078606	0.292114	FALSE
538	ENSMUSG00000045382	Cxcr4	245.472	0.79674	7.7e-93	1.16e-47	FALSE
539	ENSMUSG00000042581	Thsd7b	559.62	0.393192	5.11e-22	9.36e-21	FALSE
540	ENSMUSG00000094122	Rpl31-ps9	605.628	-0.0846742	0.476981	0.144296	FALSE
541	ENSMUSG00000026399	Cd55	265.972	0.170475	0.00057646	0.0298208	FALSE
542	ENSMUSG00000026409	Pfkfb2	507.494	-0.0312075	0.565956	0.42193	FALSE
543	ENSMUSG00000046404	Yod1	876.555	0.0854718	0.0582137	0.0509901	FALSE
544	ENSMUSG00000042510	AA986860	71.616	-0.0086046	0.648414	0.883079	FALSE
545	ENSMUSG00000016528	Mapkapk2	1098.15	0.240933	1.76e-25	4.37e-08	FALSE
546	ENSMUSG00000016526	Dyrk3	525.624	0.194688	3.13e-09	0.00289391	FALSE
547	ENSMUSG00000026427	Eif2d	739.977	0.223001	1.81e-48	3.16e-15	FALSE
548	ENSMUSG00000026430	Rassf5	800.427	0.120176	0.00196575	0.00253245	FALSE
549	ENSMUSG00000026425	Srgap2	2863.32	0.013339	0.00021617	0.725897	FALSE
550	ENSMUSG00000055184	Fam72a	43.9892	-0.202114	2.64e-07	0.0005751	FALSE
551	ENSMUSG00000052688	Rab7b	101.091	0.543963	1.27e-33	1.09e-11	FALSE
552	ENSMUSG00000042251	Pm20d1	187.985	0.33904	1.48e-17	3.16e-07	FALSE
553	ENSMUSG00000013275	Slc41a1	3035.71	-0.0354787	0.981602	0.259899	FALSE
554	ENSMUSG00000026433	Rab29	146.042	0.208019	6.87e-31	1.7e-05	FALSE
555	ENSMUSG00000026434	Nucks1	4575.58	0.0155544	0.776151	0.722724	FALSE
556	ENSMUSG00000026435	Slc45a3	39.422	0.0764703	3.04e-05	0.409224	FALSE
557	ENSMUSG00000026436	Elk4	726.602	-0.0624466	0.132994	0.115401	FALSE
558	ENSMUSG00000059149	Mfsd4a	1416.61	0.189817	3.87e-10	7.91e-09	FALSE
559	ENSMUSG00000026437	Cdk18	1331.88	0.911423	5.8e-71	6.03e-32	FALSE
560	ENSMUSG00000079330	Lemd1	63.0409	1.11343	9.06e-84	1.55e-29	FALSE
561	ENSMUSG00000042115	Klhdc8a	298.073	0.135078	1.52e-11	0.0140381	FALSE
562	ENSMUSG00000009772	Nuak2	42.8607	0.186168	1.53e-06	0.00864871	FALSE
563	ENSMUSG00000042066	Tmcc2	7930.51	-0.0926512	4.72e-11	0.0144046	FALSE
564	ENSMUSG00000042046	Dstyk	2471.31	-0.0530274	5.8e-13	0.0683407	FALSE
565	ENSMUSG00000026439	Rbbp5	1995.12	-0.120762	2.58e-25	3.32e-08	FALSE
566	ENSMUSG00000048174	Tmem81	145.103	0.182589	1.27e-10	0.00021384	FALSE
567	ENSMUSG00000053024	Cntn2	4090.98	0.0307433	0.00231927	0.481884	FALSE
568	ENSMUSG00000026442	Nfasc	7748.01	0.149549	0.0399682	0.00097509	TRUE
569	ENSMUSG00000026443	Lrrn2	6826.13	0.0195051	3.81e-10	0.596345	FALSE
570	ENSMUSG00000054387	Mdm4	1776.3	-0.0600816	0.404016	0.113506	FALSE
571	ENSMUSG00000100228	Gm29257	69.1068	-0.002271	0.756136	0.989367	FALSE
572	ENSMUSG00000026447	Pik3c2b	407.08	0.00146714	0.650602	0.984631	FALSE
573	ENSMUSG00000046062	Ppp1r15b	2132.31	-0.150304	3.48e-22	1.64e-10	FALSE
574	ENSMUSG00000041757	Plekha6	1492.96	-0.0602242	2.41e-07	0.186381	FALSE
575	ENSMUSG00000070644	Etnk2	62.7368	0.708225	1.09e-40	4.92e-20	FALSE
576	ENSMUSG00000070643	Sox13	273.764	0.24869	1.07e-16	4.62e-08	FALSE
577	ENSMUSG00000090553	Snrpe	570.931	-0.0040698	0.00068145	0.934752	FALSE
578	ENSMUSG00000102976	Zc3h11a	160.44	-0.0780215	0.0623897	0.336248	FALSE
579	ENSMUSG00000094410	Gm38394	52.4201	0.060799	0.0269046	0.564381	FALSE
580	ENSMUSG00000026463	Atp2b4	4441.07	0.403964	2.84e-12	1.75e-07	FALSE
581	ENSMUSG00000041577	Prelp	1034.72	0.234449	0.00019034	0.0163397	FALSE
582	ENSMUSG00000041559	Fmod	921.127	1.76047	1.27e-54	3.87e-17	FALSE
583	ENSMUSG00000020423	Btg2	586.22	-0.763736	1.13e-06	4.92e-10	TRUE
584	ENSMUSG00000064246	Chil1	471.694	0.304067	6.76e-26	1.15e-05	FALSE
585	ENSMUSG00000042429	Adora1	7782.99	-0.142993	1.39e-26	5.95e-07	FALSE
586	ENSMUSG00000026458	Ppfia4	2691.43	-0.166006	3.93e-17	2.46e-05	FALSE
587	ENSMUSG00000042305	Tmem183a	2624.25	-0.0883663	9.8e-13	1.7e-06	FALSE
588	ENSMUSG00000026456	Cyb5r1	1147.43	0.019306	8.31e-06	0.740794	FALSE
589	ENSMUSG00000026457	Adipor1	2701.77	-0.0275365	0.00285769	0.23421	FALSE
590	ENSMUSG00000026455	Klhl12	1433.37	-0.162373	4.63e-31	2.47e-14	FALSE
591	ENSMUSG00000042229	Rabif	1014.81	-0.0833728	3.11e-11	0.00353348	FALSE
592	ENSMUSG00000096712	Gm15454	650.299	-0.0044362	0.329985	0.965843	FALSE
593	ENSMUSG00000042207	Kdm5b	2667.5	0.0498918	0.743923	0.0922532	FALSE
594	ENSMUSG00000026452	Syt2	1173.03	-0.118921	0.00158039	0.104117	FALSE
595	ENSMUSG00000073557	Ppp1r12b	4130.43	-0.0938494	8.82e-16	0.00532485	FALSE
596	ENSMUSG00000042793	Lgr6	423.972	-0.0184642	0.611535	0.863774	FALSE
597	ENSMUSG00000026426	Arl8a	5807.72	-0.0267445	4.04e-08	0.195364	FALSE
598	ENSMUSG00000026424	Gpr37l1	6736.76	0.0642524	3.59e-06	0.122609	FALSE
599	ENSMUSG00000079139	Gm4204	1675.37	-0.112458	5.06e-09	0.00012635	FALSE
600	ENSMUSG00000041926	Rnpep	789.767	-0.115336	0.00011953	0.00017057	FALSE
601	ENSMUSG00000062580	Timm17a	2422.68	-0.123484	1.66e-33	4.45e-14	FALSE
602	ENSMUSG00000048096	Lmod1	56.4357	0.759538	1.46e-41	6.16e-12	FALSE
603	ENSMUSG00000041889	Shisa4	2260.91	0.283393	1.05e-39	2.15e-16	FALSE
604	ENSMUSG00000041879	Ipo9	5059.22	-0.175352	1.6e-36	3.25e-14	FALSE
605	ENSMUSG00000009418	Nav1	2809.38	0.169005	0.632943	0.0073485	TRUE
606	ENSMUSG00000026421	Csrp1	7040.25	0.0919072	6.27e-14	0.0286818	FALSE
607	ENSMUSG00000041801	Phlda3	473.797	-0.0465602	0.507165	0.292384	FALSE
608	ENSMUSG00000041782	Lad1	41.2377	-0.328238	0.802844	0.00088758	TRUE
609	ENSMUSG00000026414	Tnnt2	40.5336	-0.135117	0.0120918	0.325902	FALSE
610	ENSMUSG00000026411	Tmem9	1985.24	-0.0007925	0.476893	0.983033	FALSE
611	ENSMUSG00000041642	Kif21b	1870.56	0.155493	0.00219078	0.00029587	TRUE
612	ENSMUSG00000041605	Inava	96.3812	0.140146	9.42e-08	0.00593947	FALSE
613	ENSMUSG00000097433	Gm26781	100.576	0.179236	0.00281959	0.00165883	TRUE
614	ENSMUSG00000041570	Camsap2	7542.53	-0.0280377	7.2e-08	0.51664	FALSE
615	ENSMUSG00000026404	Ddx59	217.462	0.16692	2.55e-16	2.28e-07	FALSE
616	ENSMUSG00000041483	Zfp281	1794.63	-0.157127	7.94e-19	7.52e-05	FALSE
617	ENSMUSG00000026395	Ptprc	161.46	0.873493	1.78e-52	5.47e-21	FALSE
618	ENSMUSG00000026393	Nek7	2072.34	-0.0326198	0.0182435	0.198665	FALSE
619	ENSMUSG00000019230	Lhx9	580.212	-0.346151	6.84e-32	4.93e-11	FALSE
620	ENSMUSG00000079283	2310009B15Rik	209.621	-0.116555	2.26e-05	0.00880145	FALSE
621	ENSMUSG00000056268	Dennd1b	466.345	-0.151609	1.04e-09	0.00014373	FALSE
622	ENSMUSG00000063681	Crb1	61.4516	0.370981	5.71e-13	3.04e-05	FALSE
623	ENSMUSG00000033964	Zbtb41	1324	-0.126695	2.12e-10	0.00022952	FALSE
624	ENSMUSG00000089991	Gm16332	110.09	1.08519	1.43e-44	8.63e-13	FALSE
625	ENSMUSG00000104496	Gm5837	94.0267	-0.0536935	0.00375293	0.465544	FALSE
626	ENSMUSG00000026365	Cfh	1466.5	0.85549	8.45e-67	2.79e-18	FALSE
627	ENSMUSG00000052726	Kcnt2	983.054	-0.408462	2.12e-39	6.15e-18	FALSE
628	ENSMUSG00000101795	Gm5835	138.944	-0.0167731	0.567085	0.926058	FALSE
629	ENSMUSG00000026361	Cdc73	2101.86	-0.0588607	1.3e-05	0.177983	FALSE
630	ENSMUSG00000033849	B3galt2	2063.54	-0.151797	1.86e-11	0.00261868	FALSE
631	ENSMUSG00000089640	Gm6397	456.588	0.00117322	0.103399	0.984086	FALSE
632	ENSMUSG00000018196	Glrx2	1639.84	-0.0634179	0.114163	0.231722	FALSE
633	ENSMUSG00000018199	Ro60	2773.69	-0.158336	3.69e-07	0.00108707	FALSE
634	ENSMUSG00000018189	Uchl5	1137.17	-0.100763	1.9e-09	0.00124585	FALSE
635	ENSMUSG00000100455	Gm29170	249.736	0.0391873	0.328686	0.392199	FALSE
636	ENSMUSG00000026360	Rgs2	1646.5	0.0460135	1.63e-12	0.511075	FALSE
637	ENSMUSG00000035131	Brinp3	589.352	0.237259	2.69e-18	4.03e-07	FALSE
638	ENSMUSG00000080078	Gm15583	205.632	-0.0126964	0.920941	0.795444	FALSE
639	ENSMUSG00000056220	Pla2g4a	154.239	0.264894	1.95e-30	7.98e-06	FALSE
640	ENSMUSG00000032487	Ptgs2	1362.71	-0.21177	0.207433	0.0244747	TRUE
641	ENSMUSG00000099875	Rbm3-ps	99.8589	0.213227	4.97e-07	0.0370822	FALSE
642	ENSMUSG00000006010	Odr4	1780.25	0.0260272	0.379565	0.372102	FALSE
643	ENSMUSG00000006005	Tpr	3766.22	0.0397993	0.0724328	0.370587	FALSE
644	ENSMUSG00000006014	Prg4	98.6579	0.993351	4.78e-22	4.5e-05	FALSE
645	ENSMUSG00000066842	Hmcn1	123.357	0.263677	0.00162898	0.00238495	FALSE
646	ENSMUSG00000100954	Gm10138	39.8916	-0.105632	1.84e-05	0.155396	FALSE
647	ENSMUSG00000023150	Ivns1abp	2825.14	-0.194115	1.89e-09	4.05e-13	TRUE
648	ENSMUSG00000052748	Swt1	320.023	-0.496479	1.35e-24	2.52e-23	FALSE
649	ENSMUSG00000053286	Trmt1l	847.119	-0.266699	1.91e-37	6.17e-17	FALSE
650	ENSMUSG00000026484	Rnf2	1594.46	0.00289454	0.932943	0.93606	FALSE
651	ENSMUSG00000026483	Fam129a	171.646	0.450994	3.18e-38	5.73e-17	FALSE
652	ENSMUSG00000100594	2810414N06Rik	70.2675	0.254721	1.54e-15	7.39e-06	FALSE
653	ENSMUSG00000043019	Edem3	2183.39	-0.0199818	0.00510008	0.632762	FALSE
654	ENSMUSG00000032666	1700025G04Rik	3310.29	-0.105327	1.77e-16	0.00036887	FALSE
655	ENSMUSG00000014980	Tsen15	397.621	-0.144505	0.00556371	2.93e-07	TRUE
656	ENSMUSG00000032649	Colgalt2	299.29	-0.0152211	0.0124874	0.716426	FALSE
657	ENSMUSG00000026482	Rgl1	4824.66	-0.001393	7.24e-06	0.972242	FALSE
658	ENSMUSG00000080950	Gm7278	73.2742	0.289143	2.67e-13	0.00072364	FALSE
659	ENSMUSG00000008475	Arpc5	5267.12	-0.1523	3.69e-16	1.47e-07	FALSE
660	ENSMUSG00000026480	Ncf2	132.26	0.347541	1.51e-26	2.01e-06	FALSE
661	ENSMUSG00000042772	Smg7	3550.97	-0.126388	3.9e-17	0.00014391	FALSE
662	ENSMUSG00000042751	Nmnat2	4916.44	-0.140902	1.03e-32	2.93e-10	FALSE
663	ENSMUSG00000026479	Lamc2	154.881	1.00069	1.92e-45	3.72e-15	FALSE
664	ENSMUSG00000026478	Lamc1	1245.65	0.349019	1.24e-29	5.93e-15	FALSE
665	ENSMUSG00000042699	Dhx9	5419.65	0.0538668	0.0896723	0.209822	FALSE
666	ENSMUSG00000042684	Npl	143.118	0.213922	1.17e-16	0.0363606	FALSE
667	ENSMUSG00000099858	Gm6652	46.0897	-0.0355373	0.0863518	0.651029	FALSE
668	ENSMUSG00000042671	Rgs8	3598.23	-0.24972	9.81e-12	2.14e-06	FALSE
669	ENSMUSG00000026475	Rgs16	203.948	-0.496516	8.36e-07	4.98e-07	TRUE
670	ENSMUSG00000066800	Rnasel	122.391	0.194281	0.111956	0.269166	FALSE
671	ENSMUSG00000045968	Teddm2	40.9738	-0.105709	0.00691102	0.464139	FALSE
672	ENSMUSG00000026473	Glul	34721.8	-0.381891	3.9e-16	9.28e-09	FALSE
673	ENSMUSG00000004110	Cacna1e	10255.1	0.201837	0.702263	0.00231983	TRUE
674	ENSMUSG00000056708	Ier5	2040.91	0.302501	4.69e-35	7.95e-07	FALSE
675	ENSMUSG00000026471	Mr1	281.771	0.479337	5.49e-48	4.15e-14	FALSE
676	ENSMUSG00000026470	Stx6	3035.01	0.177192	1.36e-31	4.12e-14	FALSE
677	ENSMUSG00000033722	BC034090	200.728	0.562714	1e-53	5.75e-19	FALSE
678	ENSMUSG00000026469	Xpr1	6432.71	0.441646	4.41e-45	3.56e-26	FALSE
679	ENSMUSG00000033701	Acbd6	1360.42	0.0128374	0.0214482	0.578023	FALSE
680	ENSMUSG00000033684	Qsox1	830.644	0.138891	1.95e-31	3.87e-08	FALSE
681	ENSMUSG00000033671	Cep350	1775.36	-0.0338574	0.00366954	0.614953	FALSE
682	ENSMUSG00000026466	Tor1aip1	1334.57	0.0180988	5.29e-06	0.528428	FALSE
683	ENSMUSG00000050565	Tor1aip2	1906.01	-0.0318052	0.068356	0.0715089	FALSE
684	ENSMUSG00000015484	Fam163a	263.413	-0.52747	1.15e-26	6.61e-10	FALSE
685	ENSMUSG00000078193	Gm2000	866.649	-0.0526891	0.986181	0.258884	FALSE
686	ENSMUSG00000026600	Soat1	1379.87	0.122143	1.88e-19	5.43e-05	FALSE
687	ENSMUSG00000101523	Csnk2a3	1497.36	0.0154295	0.0333625	0.715217	FALSE
688	ENSMUSG00000026596	Abl2	3268.49	-0.0185098	9.66e-05	0.713317	FALSE
689	ENSMUSG00000060519	Tor3a	407.897	0.299555	4.7e-25	3.69e-05	FALSE
690	ENSMUSG00000033557	Fam20b	4181.83	-0.172887	2.44e-31	3.33e-09	FALSE
691	ENSMUSG00000026594	Ralgps2	2310.64	-0.129648	3.09e-15	0.00166211	FALSE
692	ENSMUSG00000070565	Rasal2	3046.99	-0.0136331	0.465969	0.803329	FALSE
693	ENSMUSG00000049881	2810025M15Rik	361.477	0.114129	5.42e-19	0.0052219	FALSE
694	ENSMUSG00000033488	Cryzl2	325.58	0.616103	4.36e-61	6.9e-25	FALSE
695	ENSMUSG00000004031	Brinp2	2863.07	-0.222358	4.59e-28	6.3e-10	FALSE
696	ENSMUSG00000026587	Astn1	10037.1	-0.0457304	3.31e-16	0.218773	FALSE
697	ENSMUSG00000073530	Pappa2	78.31	0.883909	1.82e-38	1.31e-11	FALSE
698	ENSMUSG00000040782	Cop1	2273.15	-0.119209	0.00062176	7.72e-06	TRUE
699	ENSMUSG00000015829	Tnr	8084.39	0.147059	0.713275	0.0116787	TRUE
700	ENSMUSG00000090394	4930523C07Rik	60.6271	0.221175	2.6e-14	0.00366239	FALSE
701	ENSMUSG00000058267	Mrps14	985.753	-0.122181	5.84e-07	0.00034243	FALSE
702	ENSMUSG00000014226	Cacybp	3243.15	-0.25091	1.28e-26	1.24e-14	FALSE
703	ENSMUSG00000026721	Rabgap1l	8769.76	0.251623	0.00013776	7.63e-08	TRUE
704	ENSMUSG00000040423	Rc3h1	1605.95	-0.0695438	0.00047112	0.170728	FALSE
705	ENSMUSG00000043467	Zbtb37	445.668	0.077975	0.288781	0.363752	FALSE
706	ENSMUSG00000053332	Gas5	2364.69	-0.129468	0.126457	0.109198	FALSE
707	ENSMUSG00000026709	Dars2	688.91	0.00932717	0.0992619	0.775848	FALSE
708	ENSMUSG00000026708	Cenpl	52.5033	0.0565754	0.00018448	0.333589	FALSE
709	ENSMUSG00000026705	Klhl20	707.19	0.0253446	0.74594	0.310198	FALSE
710	ENSMUSG00000044835	Ankrd45	1770.32	0.0739743	0.0002228	0.0318233	FALSE
711	ENSMUSG00000026701	Prdx6	7783.69	0.263936	4.21e-34	6.82e-09	FALSE
712	ENSMUSG00000040323	Gm15429	423.866	0.0991063	3.13e-14	0.0004955	FALSE
713	ENSMUSG00000040297	Suco	1536.58	-0.0108291	0.0581642	0.727675	FALSE
714	ENSMUSG00000026698	Pigc	352.863	-0.068061	0.412626	0.0111625	TRUE
715	ENSMUSG00000040265	Dnm3	4202.32	-0.0885591	5.49e-11	0.112086	FALSE
716	ENSMUSG00000026694	Eef1aknmt	405.624	0.083549	0.00280295	0.00065391	TRUE
717	ENSMUSG00000026696	Vamp4	2941.87	-0.110936	0.00017777	4.55e-05	TRUE
718	ENSMUSG00000026697	Myoc	634.908	0.326299	6.78e-07	0.0288859	FALSE
719	ENSMUSG00000040225	Prrc2c	5119.46	0.0600852	0.266412	0.389713	FALSE
720	ENSMUSG00000040181	Fmo1	235.176	0.384546	9.9e-36	2.07e-09	FALSE
721	ENSMUSG00000040170	Fmo2	50.9599	0.167133	8.37e-11	0.141102	FALSE
722	ENSMUSG00000026586	Prrx1	336.947	0.244543	2.86e-31	1.34e-08	FALSE
723	ENSMUSG00000040124	Gorab	407.998	-0.0191096	0.978001	0.553942	FALSE
724	ENSMUSG00000102117	Rpsa-ps1	242.557	-0.182497	0.0312847	0.026272	TRUE
725	ENSMUSG00000040113	Mettl11b	37.9873	-0.290596	0.723891	0.00436527	TRUE
726	ENSMUSG00000026585	Kifap3	11541.9	-0.0609758	6.19e-16	0.0145933	FALSE
727	ENSMUSG00000026584	Scyl3	663.795	0.108757	2.53e-10	4.65e-05	FALSE
728	ENSMUSG00000041396	Mettl18	143.499	-0.0723818	0.480436	0.0832232	FALSE
729	ENSMUSG00000026579	F5	364.413	0.234585	0.703973	0.528837	FALSE
730	ENSMUSG00000040918	Slc19a2	634.701	-0.1305	0.0004694	0.00022663	TRUE
731	ENSMUSG00000026578	Ccdc181	696.189	0.0881011	7.88e-07	0.00043882	FALSE
732	ENSMUSG00000026577	Blzf1	641.852	-0.185765	2.43e-27	2.35e-16	FALSE
733	ENSMUSG00000026575	Nme7	482.572	0.104234	1.6e-18	0.0002179	FALSE
734	ENSMUSG00000026576	Atp1b1	61988.5	-0.0381955	2.37e-11	0.0334167	FALSE
735	ENSMUSG00000104011	Gm32391	61.8858	0.327189	4.25e-12	7.82e-08	FALSE
736	ENSMUSG00000104117	Gm20743	50.9765	0.700443	3.27e-56	2.16e-17	FALSE
737	ENSMUSG00000040848	Sft2d2	1441.67	0.161037	1.31e-18	7.48e-05	FALSE
738	ENSMUSG00000040843	Tiprl	1576.48	-0.017686	0.0322205	0.418955	FALSE
739	ENSMUSG00000040836	Gpr161	2360.03	-0.353094	2.43e-42	2.7e-13	FALSE
740	ENSMUSG00000026571	Dcaf6	3536.77	-0.173969	6.95e-42	1.59e-17	FALSE
741	ENSMUSG00000026568	Mpc2	1854.56	-0.220629	5.65e-21	2.77e-14	FALSE
742	ENSMUSG00000026566	Mpzl1	718.177	0.112013	1.14e-16	0.00154618	FALSE
743	ENSMUSG00000040723	Rcsd1	156.896	0.299623	5.09e-30	3.64e-07	FALSE
744	ENSMUSG00000040713	Creg1	1008.18	0.0661093	1.26e-08	0.231909	FALSE
745	ENSMUSG00000026565	Pou2f1	512.907	0.155081	0.00245388	0.00435706	FALSE
746	ENSMUSG00000040612	Ildr2	4771.42	0.26004	4.99e-27	4.39e-11	FALSE
747	ENSMUSG00000103400	Gm15853	41.8525	0.0976311	0.15462	0.0906444	FALSE
748	ENSMUSG00000026563	Tada1	463.811	-0.0325151	0.70258	0.271954	FALSE
749	ENSMUSG00000040596	Pogk	2067.28	-0.123501	9.15e-14	3.23e-06	FALSE
750	ENSMUSG00000084093	Gm16418	237.042	-0.0978383	0.577786	0.03987	TRUE
751	ENSMUSG00000086925	Gm6286	523.837	0.103224	0.00029484	0.0685073	FALSE
752	ENSMUSG00000097823	Gm16701	238.002	-0.0529925	0.271661	0.140583	FALSE
753	ENSMUSG00000060568	Fam78b	975.767	-0.0352237	1.46e-06	0.398679	FALSE
754	ENSMUSG00000102870	Gm17868	48.5616	0.163229	0.410163	0.0102748	TRUE
755	ENSMUSG00000026558	Uck2	1018.94	0.135415	4.79e-07	0.00195798	FALSE
756	ENSMUSG00000052428	Tmco1	1466.1	-0.0121461	0.00010316	0.713819	FALSE
757	ENSMUSG00000088246	Gm25911	2262.45	-0.243735	0.0964168	0.296741	FALSE
758	ENSMUSG00000026687	Aldh9a1	883.046	0.00359907	0.0263154	0.944397	FALSE
759	ENSMUSG00000026688	Mgst3	1086.91	-0.181289	1.33e-09	2.88e-06	FALSE
760	ENSMUSG00000015843	Rxrg	96.0483	-0.0885819	0.0781151	0.293221	FALSE
761	ENSMUSG00000052534	Pbx1	5044	0.0795688	0.0390014	0.00488327	TRUE
762	ENSMUSG00000026683	Nuf2	86.5073	0.335525	1.85e-20	3.5e-06	FALSE
763	ENSMUSG00000026678	Rgs5	3905.01	0.191299	3.41e-25	1.07e-06	FALSE
764	ENSMUSG00000038530	Rgs4	8787.28	0.037725	8.93e-12	0.642242	FALSE
765	ENSMUSG00000070532	Ccdc190	405.627	0.23694	2.06e-22	8.6e-07	FALSE
766	ENSMUSG00000026675	Hsd17b7	756.916	-0.0559314	0.0158042	0.213412	FALSE
767	ENSMUSG00000026674	Ddr2	437.2	0.450225	2.15e-35	5.68e-09	FALSE
768	ENSMUSG00000026670	Uap1	1592.94	-0.224622	1.22e-57	7.43e-29	FALSE
769	ENSMUSG00000026667	Uhmk1	12497.6	-0.0825896	6.49e-13	0.0208327	FALSE
770	ENSMUSG00000102752	Gm7694	115.95	-0.0458096	0.0812637	0.466752	FALSE
771	ENSMUSG00000038473	Nos1ap	1978.66	-0.164926	5.86e-19	0.00188882	FALSE
772	ENSMUSG00000102193	Gm7299	175.838	0.00869042	0.201195	0.922251	FALSE
773	ENSMUSG00000038463	Olfml2b	1592.6	-0.121379	8.5e-07	0.0490062	FALSE
774	ENSMUSG00000026663	Atf6	3458.66	0.0465633	0.246609	0.252588	FALSE
775	ENSMUSG00000026659	Dusp12	201.444	0.0366906	0.00351736	0.460294	FALSE
776	ENSMUSG00000089838	Gm2962	225.994	-0.026426	0.581392	0.615201	FALSE
777	ENSMUSG00000026656	Fcgr2b	145.221	1.13745	5.16e-72	1.11e-30	FALSE
778	ENSMUSG00000059498	Fcgr3	360.433	0.342239	6.38e-27	1.12e-05	FALSE
779	ENSMUSG00000026649	Cfap126	84.2183	0.254785	2.11e-06	0.0540911	FALSE
780	ENSMUSG00000058076	Sdhc	2859.73	-0.0652172	0.990318	0.0445118	TRUE
781	ENSMUSG00000038370	Pcp4l1	1832.41	-0.142188	3.98e-05	0.00298221	FALSE
782	ENSMUSG00000005674	Tomm40l	535.344	-0.197719	6.82e-18	1.37e-10	FALSE
783	ENSMUSG00000058715	Fcer1g	214.35	0.433872	1.76e-28	5.69e-07	FALSE
784	ENSMUSG00000013593	Ndufs2	5269.93	-0.0882773	1.21e-07	3.54e-06	FALSE
785	ENSMUSG00000006403	Adamts4	724.134	-0.0666731	0.106511	0.231294	FALSE
786	ENSMUSG00000052423	B4galt3	667.918	-0.214479	4.53e-45	1.2e-18	FALSE
787	ENSMUSG00000062729	Ppox	191.711	0.0957583	1.38e-09	0.185695	FALSE
788	ENSMUSG00000053483	Usp21	1079.3	-0.205333	2.31e-45	2.47e-16	FALSE
789	ENSMUSG00000062963	Ufc1	1391.98	-0.0609058	0.532969	0.0523933	FALSE
790	ENSMUSG00000079137	Rpl27-ps1	108.068	0.00547422	0.62647	0.96486	FALSE
791	ENSMUSG00000103983	Gm20045	47.4613	-0.330825	0.545143	0.00246876	TRUE
792	ENSMUSG00000013973	Dedd	159.582	-0.058495	0.0504703	0.152774	FALSE
793	ENSMUSG00000013997	Nit1	586.673	0.0886294	4.62e-11	0.00325072	FALSE
794	ENSMUSG00000006412	Pfdn2	1657.27	-0.0923529	2.34e-06	0.00191442	FALSE
795	ENSMUSG00000045259	Klhdc9	55.1094	0.868708	6.68e-34	4e-16	FALSE
796	ENSMUSG00000006411	Nectin4	220.816	0.30822	1.62e-12	1.13e-07	FALSE
797	ENSMUSG00000048865	Arhgap30	143.483	0.130568	2.48e-15	0.0224974	FALSE
798	ENSMUSG00000026641	Usf1	1877.63	-0.113529	6.51e-09	9.02e-05	FALSE
799	ENSMUSG00000038235	F11r	293.634	0.164664	4.58e-07	0.0486511	FALSE
800	ENSMUSG00000060244	Alyref2	68.5048	0.0278801	0.0211807	0.626087	FALSE
801	ENSMUSG00000059058	Tma7-ps	350.107	-0.0341961	0.275121	0.475579	FALSE
802	ENSMUSG00000038147	Cd84	116.721	1.02919	8.68e-53	1.17e-18	FALSE
803	ENSMUSG00000026556	Vangl2	509.871	0.19587	3.13e-12	5.51e-06	FALSE
804	ENSMUSG00000051251	Nhlh1	43.8492	-0.380777	0.500253	0.00758336	TRUE
805	ENSMUSG00000003458	Ncstn	1732.63	0.0925807	3.45e-11	3.82e-05	FALSE
806	ENSMUSG00000026553	Copa	6776.7	0.0166707	0.25446	0.475604	FALSE
807	ENSMUSG00000003464	Pex19	2342.08	-0.0068123	0.289579	0.70909	FALSE
808	ENSMUSG00000089803	Gm10171	546.651	-0.138999	0.00015313	6.19e-06	TRUE
809	ENSMUSG00000026554	Dcaf8	3687.63	0.0934029	4.29e-05	3.09e-06	TRUE
810	ENSMUSG00000013698	Pea15a	20062	-0.0046553	0.415173	0.861083	FALSE
811	ENSMUSG00000038034	Igsf8	4459.62	-0.0048613	5.91e-09	0.906192	FALSE
812	ENSMUSG00000007097	Atp1a2	33599.5	0.0181993	1.28e-06	0.723133	FALSE
813	ENSMUSG00000038026	Kcnj9	2134.99	-0.16666	7.17e-09	0.00029638	FALSE
814	ENSMUSG00000044708	Kcnj10	13315	0.204834	4.19e-24	4.94e-06	FALSE
815	ENSMUSG00000050229	Pigm	423.257	-0.116323	0.0414364	0.0013698	TRUE
816	ENSMUSG00000037995	Igsf9	84.6494	0.494869	3.12e-50	8.05e-13	FALSE
817	ENSMUSG00000026547	Tagln2	463.737	0.211614	9.79e-22	0.0033043	FALSE
818	ENSMUSG00000026546	Cfap45	127.972	0.00614242	0.592732	0.948395	FALSE
819	ENSMUSG00000026544	Dusp23	118.218	0.198303	0.00069785	0.00074859	FALSE
820	ENSMUSG00000060128	Gm2710	140	0.0250106	0.594321	0.676374	FALSE
821	ENSMUSG00000037872	Ackr1	732.364	0.0869733	0.293939	0.135869	FALSE
822	ENSMUSG00000005338	Cadm3	13748.4	0.154511	0.946382	2.65e-11	TRUE
823	ENSMUSG00000037860	Aim2	50.6734	0.249432	5.93e-20	0.00056046	FALSE
824	ENSMUSG00000090272	Mndal	59.1435	-0.37467	0.0648112	0.0155378	TRUE
825	ENSMUSG00000039997	Ifi203	152.897	-0.334622	0.32037	0.0749629	FALSE
826	ENSMUSG00000028354	Fmn2	3006.88	0.0434866	0.792006	0.0598366	FALSE
827	ENSMUSG00000050069	Grem2	848.163	-0.186326	0.00104711	4.29e-06	TRUE
828	ENSMUSG00000026527	Rgs7	2405.51	-0.0737522	5.72e-06	0.0141564	FALSE
829	ENSMUSG00000026526	Fh1	2614.04	-0.107933	3.38e-12	3.54e-07	FALSE
830	ENSMUSG00000078185	Chml	313.065	-0.0768439	0.362273	0.190986	FALSE
831	ENSMUSG00000055214	Pld5	96.862	-0.310602	0.00013509	0.0591879	FALSE
832	ENSMUSG00000057335	Cep170	2941.21	-0.0135772	0.00012729	0.777718	FALSE
833	ENSMUSG00000026504	Sdccag8	749.347	-0.110037	8.32e-21	1.6e-05	FALSE
834	ENSMUSG00000019699	Akt3	7513.37	-0.132449	8.3e-20	8.87e-06	FALSE
835	ENSMUSG00000063659	Zbtb18	20468.6	0.19091	0.349628	2.24e-07	TRUE
836	ENSMUSG00000015961	Adss	2535.43	-0.106899	9.37e-19	2.55e-06	FALSE
837	ENSMUSG00000102483	Catspere1	105.02	-0.160839	0.476476	0.716513	FALSE
838	ENSMUSG00000091476	Catspere2	152.602	0.0418913	0.394861	0.796243	FALSE
839	ENSMUSG00000102493	Gm8010	78.7267	-0.0190838	0.620947	0.872596	FALSE
840	ENSMUSG00000026502	Desi2	997.117	-0.0560889	0.590835	0.0481189	TRUE
841	ENSMUSG00000104126	Gm37486	88.031	0.271641	2.14e-19	5.62e-06	FALSE
842	ENSMUSG00000086350	B230369F24Rik	103.574	-0.0031088	0.770094	0.95782	FALSE
843	ENSMUSG00000039630	Hnrnpu	11729.2	-0.080011	1.08e-08	0.00413639	FALSE
844	ENSMUSG00000104279	Gm38300	68.537	-0.0363294	0.00229686	0.592579	FALSE
845	ENSMUSG00000026495	Efcab2	596.727	0.0963713	3.97e-08	0.00678818	FALSE
846	ENSMUSG00000026494	Kif26b	874.059	-0.0122931	0.109734	0.873694	FALSE
847	ENSMUSG00000055067	Smyd3	782.053	0.184317	8.62e-08	7.4e-09	TRUE
848	ENSMUSG00000096474	Gm5561	202.392	-0.0289552	0.683067	0.692045	FALSE
849	ENSMUSG00000026492	Tfb2m	743.029	-0.0340322	0.0549691	0.127307	FALSE
850	ENSMUSG00000038949	Cnst	1472.26	-0.157795	1.03e-26	3.79e-07	FALSE
851	ENSMUSG00000038936	Sccpdh	2393.91	0.181479	1.08e-12	4.02e-05	FALSE
852	ENSMUSG00000026491	Ahctf1	1702.67	-0.177414	8.47e-16	7.62e-06	FALSE
853	ENSMUSG00000104418	Gm37070	208.588	-0.0658867	0.227369	0.364929	FALSE
854	ENSMUSG00000026490	Cdc42bpa	8424.36	-0.0363684	2.27e-06	0.397029	FALSE
855	ENSMUSG00000026489	Coq8a	1661.15	0.253879	3.73e-12	3.21e-09	FALSE
856	ENSMUSG00000010609	Psen2	487.587	0.0365801	0.0157259	0.229767	FALSE
857	ENSMUSG00000055676	Gm5069	137.628	0.231252	2.41e-09	0.00061588	FALSE
858	ENSMUSG00000038855	Itpkb	1890.33	0.402825	1.8e-30	5.13e-14	FALSE
859	ENSMUSG00000053963	Stum	19790.1	-0.120789	2.01e-13	0.00214068	FALSE
860	ENSMUSG00000026496	Parp1	3019.38	-0.256629	3.16e-46	2.61e-15	FALSE
861	ENSMUSG00000058729	Lin9	144.416	-0.13976	1.34e-05	0.000149	FALSE
862	ENSMUSG00000026499	Acbd3	1430.22	-0.051352	2.79e-09	0.0144402	FALSE
863	ENSMUSG00000103649	Gm37768	36.429	-0.04658	0.775473	0.551119	FALSE
864	ENSMUSG00000060743	H3f3a	2519.35	0.0339478	1.09e-05	0.313082	FALSE
865	ENSMUSG00000038806	Sde2	843.015	0.00849332	0.452216	0.798603	FALSE
866	ENSMUSG00000026520	Pycr2	681.495	-0.216869	2.23e-15	6.08e-08	FALSE
867	ENSMUSG00000038793	Lefty1	159.822	-0.588331	5.26e-09	0.00881611	FALSE
868	ENSMUSG00000026519	Tmem63a	912.571	0.0950013	0.0112651	0.0695638	FALSE
869	ENSMUSG00000038776	Ephx1	738.74	0.0579531	0.0125173	0.505747	FALSE
870	ENSMUSG00000026516	Nvl	951.173	-0.0455174	0.853181	0.382063	FALSE
871	ENSMUSG00000062169	Cnih4	1197.24	-0.0946667	0.597492	5.1e-05	TRUE
872	ENSMUSG00000038733	Wdr26	5234.48	0.116577	0.00182828	0.00053139	TRUE
873	ENSMUSG00000081214	Rpl35a-ps2	2345.46	-0.0330281	0.177854	0.641124	FALSE
874	ENSMUSG00000026514	Cnih3	2691.08	0.568594	6.84e-38	4.91e-20	FALSE
875	ENSMUSG00000050625	Ccdc121	44.7951	0.16218	1.9e-07	0.107925	FALSE
876	ENSMUSG00000004880	Lbr	295.169	0.0180429	8.84e-07	0.648832	FALSE
877	ENSMUSG00000022995	Enah	6608.3	-0.0536524	1.45e-06	0.0675249	FALSE
878	ENSMUSG00000026511	Srp9	1094.94	-0.0805965	0.00877037	0.0186123	FALSE
879	ENSMUSG00000038633	Degs1	3265.09	-0.0044448	3.27e-05	0.872333	FALSE
880	ENSMUSG00000100147	1700047M11Rik	94.8522	-0.0167597	4.11e-05	0.885801	FALSE
881	ENSMUSG00000047539	Fbxo28	1740.84	-0.096923	7.26e-12	5.91e-05	FALSE
882	ENSMUSG00000026510	Trp53bp2	1203.1	-0.0744542	0.177074	0.0316087	TRUE
883	ENSMUSG00000026509	Capn2	2501.81	0.152089	1.02e-31	6.96e-08	FALSE
884	ENSMUSG00000104415	Gm37069	108.054	-0.0021637	0.00736749	0.991169	FALSE
885	ENSMUSG00000038576	Susd4	4963.98	0.198534	5.72e-17	2.35e-14	FALSE
886	ENSMUSG00000030768	Disp1	150.941	0.174459	1.19e-10	4.87e-05	FALSE
887	ENSMUSG00000102478	BC085271	82.9308	-0.0691889	0.133132	0.490309	FALSE
888	ENSMUSG00000046836	Brox	2275.5	0.0412315	0.00059492	0.021137	FALSE
889	ENSMUSG00000042901	Aida	1569.11	-0.0671143	0.00012495	0.00115702	FALSE
890	ENSMUSG00000056050	Mia3	3061.02	-0.0527516	5.96e-10	0.0416663	FALSE
891	ENSMUSG00000072258	Taf1a	240.495	-0.138092	0.0134495	0.00037136	TRUE
892	ENSMUSG00000039384	Dusp10	164.687	-0.358621	9.88e-21	5.71e-14	FALSE
893	ENSMUSG00000073481	Mtarc2	1187.1	0.106549	3.64e-19	0.00280159	FALSE
894	ENSMUSG00000039349	C130074G19Rik	621.322	0.156775	0.00185817	0.0548172	FALSE
895	ENSMUSG00000026620	Mark1	2077.28	0.0498341	0.297057	0.101842	FALSE
896	ENSMUSG00000039318	Rab3gap2	2711.51	-0.03726	1.18e-05	0.307414	FALSE
897	ENSMUSG00000026618	Iars2	1728.49	0.0703163	0.00058373	5.64e-05	TRUE
898	ENSMUSG00000026617	Bpnt1	1551.55	-0.310066	1.24e-103	6.77e-53	FALSE
899	ENSMUSG00000026615	Eprs	3383.07	0.0898691	3.73e-06	0.00505938	FALSE
900	ENSMUSG00000097615	Gm2061	96.8181	-0.0132052	0.340045	0.843255	FALSE
901	ENSMUSG00000026614	Slc30a10	619.664	-0.0941733	1.43e-11	0.0277019	FALSE
902	ENSMUSG00000102546	Gm9722	34.5995	-0.123908	0.952159	0.511388	FALSE
903	ENSMUSG00000039246	Lyplal1	306.453	0.106125	1.61e-05	0.00488699	FALSE
904	ENSMUSG00000039239	Tgfb2	2880.55	0.0201384	0.00012036	0.621378	FALSE
905	ENSMUSG00000001305	Rrp15	242.892	0.0179744	0.0020467	0.666589	FALSE
906	ENSMUSG00000039210	Gpatch2	640.938	-0.0482273	2.76e-08	0.0483228	FALSE
907	ENSMUSG00000104394	Gm37254	70.213	-0.486048	7.71e-31	4.41e-18	FALSE
908	ENSMUSG00000026610	Esrrg	665.96	-0.249173	3.79e-24	1.53e-06	FALSE
909	ENSMUSG00000026608	Kctd3	2775.18	0.00934687	0.112962	0.601695	FALSE
910	ENSMUSG00000037624	Kcnk2	1450.43	-0.133778	3.48e-06	0.0015717	FALSE
911	ENSMUSG00000102824	Pdcd5-ps	379.571	-0.055879	0.0347187	0.431132	FALSE
912	ENSMUSG00000026605	Cenpf	72.8517	0.549453	7.26e-36	1.36e-11	FALSE
913	ENSMUSG00000026604	Ptpn14	417.795	-0.161616	3.37e-05	0.0357116	FALSE
914	ENSMUSG00000026603	Smyd2	1094.85	-0.145919	4.45e-16	3.51e-07	FALSE
915	ENSMUSG00000010175	Prox1	4063.6	0.509695	2.58e-38	5.62e-16	FALSE
916	ENSMUSG00000079045	Prox1os	94.0894	0.266575	2.33e-15	0.00021543	FALSE
917	ENSMUSG00000089872	Rps6kc1	1321.93	-0.0896684	3.83e-15	0.00048723	FALSE
918	ENSMUSG00000026634	Angel2	1462.14	0.0129702	3.5e-07	0.512655	FALSE
919	ENSMUSG00000037568	Vash2	87.841	0.355966	6.83e-21	2.33e-09	FALSE
920	ENSMUSG00000066595	Flvcr1	300.178	0.0148346	3.22e-05	0.807691	FALSE
921	ENSMUSG00000026632	Tatdn3	207.906	0.0839984	1.42e-07	0.076086	FALSE
922	ENSMUSG00000026628	Atf3	54.4905	-0.109546	3.14e-11	0.517594	FALSE
923	ENSMUSG00000073478	D730003I15Rik	39.7135	0.0238914	4.97e-06	0.770107	FALSE
924	ENSMUSG00000037499	Nenf	953.939	-0.0077361	0.347287	0.869199	FALSE
925	ENSMUSG00000026627	Pacc1	300.041	-0.0268855	0.00844217	0.362072	FALSE
926	ENSMUSG00000026626	Ppp2r5a	2473.6	-0.151068	9.62e-11	4.09e-14	TRUE
927	ENSMUSG00000037474	Dtl	79.7218	0.357812	3.34e-25	7.54e-05	FALSE
928	ENSMUSG00000037461	Ints7	689.309	0.176001	2.4e-29	6.01e-10	FALSE
929	ENSMUSG00000026623	Lpgat1	8545.96	-0.0352187	1.82e-05	0.385974	FALSE
930	ENSMUSG00000055833	1700034H15Rik	76.7807	-0.10678	0.0864974	0.0484	TRUE
931	ENSMUSG00000037434	Slc30a1	1607.13	0.0451417	0.33644	0.286294	FALSE
932	ENSMUSG00000026637	Traf5	46.0094	0.338274	1.34e-28	7.03e-08	FALSE
933	ENSMUSG00000103653	Gstp-ps	1077.35	0.0035937	0.19935	0.956459	FALSE
934	ENSMUSG00000037395	Rcor3	639.786	0.0538358	0.00796961	0.0574308	FALSE
935	ENSMUSG00000097316	Gm10516	117.245	0.0348884	0.768997	0.43064	FALSE
936	ENSMUSG00000058248	Kcnh1	2274.82	0.0646973	0.23156	0.107592	FALSE
937	ENSMUSG00000016262	Sertad4	539.429	0.217978	2.87e-07	5.49e-07	FALSE
938	ENSMUSG00000016200	Syt14	869.792	-0.0860128	3.59e-07	0.0377642	FALSE
939	ENSMUSG00000016181	Utp25	503.338	-0.159226	3.32e-25	6.13e-10	FALSE
940	ENSMUSG00000079144	A130010J15Rik	226.751	0.151586	2.04e-06	1.15e-05	FALSE
941	ENSMUSG00000026639	Lamb3	41.9622	0.147224	0.0728595	0.10781	FALSE
942	ENSMUSG00000016194	Hsd11b1	885.183	-0.256866	5.3e-12	1.39e-06	FALSE
943	ENSMUSG00000009633	G0s2	117.875	-0.131432	0.792445	0.0284599	TRUE
944	ENSMUSG00000016179	Camk1g	736.997	-0.543853	1.05e-123	2.65e-42	FALSE
945	ENSMUSG00000026640	Plxna2	4045.1	0.0948542	0.078007	0.0626598	FALSE
946	ENSMUSG00000016494	Cd34	1028.66	-0.221941	3.14e-05	2.25e-07	TRUE
947	ENSMUSG00000096929	A330023F24Rik	335.321	-0.706772	5.59e-06	2.5e-09	TRUE
948	ENSMUSG00000016493	Cd46	41.9593	0.290543	1.21e-11	0.0163427	FALSE
949	ENSMUSG00000016481	Cr1l	668.573	-0.104801	0.040706	0.0005381	TRUE
950	ENSMUSG00000050530	Fam171a1	3017.92	-0.0985274	4.29e-16	0.00019541	FALSE
951	ENSMUSG00000026643	Nmt2	3064.35	-0.130832	6.86e-17	1.47e-06	FALSE
952	ENSMUSG00000049950	Rpp38	170.651	0.00700969	0.0187795	0.870613	FALSE
953	ENSMUSG00000026650	Meig1	65.4246	0.24001	6.95e-14	0.00048723	FALSE
954	ENSMUSG00000026648	Dclre1c	187.988	0.0439966	0.00012363	0.492729	FALSE
955	ENSMUSG00000026646	Suv39h2	146.865	-0.0982029	0.00787016	0.0451311	FALSE
956	ENSMUSG00000109865	Hspa14	909.66	-0.112532	0.0656452	2.72e-05	TRUE
957	ENSMUSG00000051396	Gm45902	96.4375	-0.205494	0.00075921	0.0049034	FALSE
958	ENSMUSG00000039496	Cdnf	44.9166	0.263839	1.35e-12	0.0001647	FALSE
959	ENSMUSG00000026655	Fam107b	732.382	-0.004005	0.0968591	0.945309	FALSE
960	ENSMUSG00000026657	Frmd4a	1740.95	-0.0067515	0.261983	0.87676	FALSE
961	ENSMUSG00000039449	Prpf18	1607.45	-0.122233	6.52e-16	1.19e-11	FALSE
962	ENSMUSG00000048186	Bend7	58.1615	0.0343194	0.00028634	0.543614	FALSE
963	ENSMUSG00000026662	Sephs1	856.664	0.0790511	8.35e-17	4.25e-05	FALSE
964	ENSMUSG00000026664	Phyh	2484.53	-0.0801167	0.00732207	0.0044488	TRUE
965	ENSMUSG00000069188	Gm13192	231.603	0.0254607	0.16146	0.711117	FALSE
966	ENSMUSG00000026668	Ucma	68.468	0.737762	8.21e-48	4.92e-13	FALSE
967	ENSMUSG00000026672	Optn	503.121	0.0463966	0.0145541	0.227104	FALSE
968	ENSMUSG00000026676	Ccdc3	347.837	0.87625	9.61e-76	1.55e-36	FALSE
969	ENSMUSG00000039145	Camk1d	7839.27	-0.194212	2.68e-26	4.25e-07	FALSE
970	ENSMUSG00000039128	Cdc123	1980.08	-0.0915101	5.13e-11	4.64e-06	FALSE
971	ENSMUSG00000025817	Nudt5	650.601	-0.175071	8.84e-12	1.15e-10	FALSE
972	ENSMUSG00000025816	Sec61a2	1048.44	-0.0767678	0.315713	0.0294102	TRUE
973	ENSMUSG00000025815	Dhtkd1	137.451	0.270811	5.61e-10	0.00013339	FALSE
974	ENSMUSG00000043241	Upf2	2350.77	-0.181775	1.57e-26	1.72e-06	FALSE
975	ENSMUSG00000045319	Proser2	55.2718	-0.308918	2.33e-07	3.97e-06	FALSE
976	ENSMUSG00000039046	Usp6nl	767.422	-0.0414617	0.00407843	0.181983	FALSE
977	ENSMUSG00000002107	Celf2	14368.1	0.0471646	0.0349317	0.202827	FALSE
978	ENSMUSG00000065824	Gm26315	117.241	-0.372198	0.106511	0.0782272	FALSE
979	ENSMUSG00000082953	Gm13217	136.369	-0.167236	0.00084428	0.00190586	FALSE
980	ENSMUSG00000025782	Taf3	606.52	-0.17842	3.6e-27	4.07e-09	FALSE
981	ENSMUSG00000025781	Atp5c1	6825.01	-0.100726	6.87e-05	2.56e-05	TRUE
982	ENSMUSG00000037262	Kin	250.85	-0.11848	2.79e-05	0.00019088	FALSE
983	ENSMUSG00000037254	Itih2	189.501	1.02065	5.65e-36	8.26e-10	FALSE
984	ENSMUSG00000025780	Itih5	1671.99	0.456244	2.73e-37	5.73e-15	FALSE
985	ENSMUSG00000061186	Sfmbt2	115.569	-0.0504443	0.383522	0.618471	FALSE
986	ENSMUSG00000026778	Prkcq	416.57	-0.0404522	0.350283	0.602703	FALSE
987	ENSMUSG00000086006	Gm13293	51.8134	0.799788	4.8e-56	2.95e-24	FALSE
988	ENSMUSG00000082424	Gm13292	2318.03	-0.0517329	0.00015167	0.356443	FALSE
989	ENSMUSG00000026773	Pfkfb3	1538.24	-0.330441	2.77e-26	9.41e-14	FALSE
990	ENSMUSG00000037197	Rbm17	1247.67	0.0263855	0.0106041	0.247144	FALSE
991	ENSMUSG00000023206	Il15ra	87.0152	0.373387	6.86e-49	1.83e-11	FALSE
992	ENSMUSG00000058594	Fbh1	1797.32	-0.0264642	0.93188	0.12746	FALSE
993	ENSMUSG00000047909	Ankrd16	312.947	-0.0507227	0.00422541	0.496285	FALSE
994	ENSMUSG00000026768	Itga8	324.886	0.100201	0.0112499	0.150305	FALSE
995	ENSMUSG00000086843	E030013I19Rik	87.1522	0.244799	0.340045	0.0942337	FALSE
996	ENSMUSG00000026767	Mindy3	1908.01	-0.126867	5.39e-10	1.05e-05	FALSE
997	ENSMUSG00000026730	Pter	4760.2	0.036085	1.6e-07	0.525194	FALSE
998	ENSMUSG00000049630	C1ql3	2326.44	0.0158849	4.57e-06	0.804408	FALSE
999	ENSMUSG00000104459	Gm37824	45.1482	-0.432226	0.345174	0.00136287	TRUE
1000	ENSMUSG00000026727	Rsu1	801.995	0.217485	1.36e-47	1.73e-19	FALSE
1001	ENSMUSG00000026723	Trdmt1	168.695	0.176269	1.27e-13	0.00040865	FALSE
1002	ENSMUSG00000026728	Vim	3874.87	1.38581	2.68e-111	1.23e-56	FALSE
1003	ENSMUSG00000003418	St8sia6	198.403	-0.177259	5.9e-07	0.0105468	FALSE
1004	ENSMUSG00000063275	Hacd1	148.901	-0.094593	0.00968139	0.0130063	FALSE
1005	ENSMUSG00000026718	Stam	2631.02	-0.0409332	8.05e-07	0.140926	FALSE
1006	ENSMUSG00000103901	Gm37499	142.856	-0.100364	1.49e-09	0.0455355	FALSE
1007	ENSMUSG00000026712	Mrc1	177.343	0.979972	1.32e-41	3.33e-14	FALSE
1008	ENSMUSG00000036949	Slc39a12	2250.12	-0.0440684	0.232579	0.43566	FALSE
1009	ENSMUSG00000057914	Cacnb2	1917.84	-0.0675504	4.52e-19	0.0164552	FALSE
1010	ENSMUSG00000070271	Gm13268	43.5022	-0.433857	0.00054593	0.00637375	FALSE
1011	ENSMUSG00000085281	Gm13316	88.0082	0.129503	6.05e-05	0.00117437	FALSE
1012	ENSMUSG00000026707	Nsun6	165.451	0.00634147	0.0730753	0.879648	FALSE
1013	ENSMUSG00000017418	Arl5b	1225.01	-0.282105	4.23e-21	3.04e-08	FALSE
1014	ENSMUSG00000026748	Plxdc2	1426.59	0.0969097	6.1e-08	0.0395756	FALSE
1015	ENSMUSG00000053702	Nebl	5100.94	0.0744038	1.75e-08	0.0231042	FALSE
1016	ENSMUSG00000054057	A930004D18Rik	187.126	-0.0109333	5.93e-06	0.800707	FALSE
1017	ENSMUSG00000054074	Skida1	630.417	-0.0487242	7.94e-10	0.144776	FALSE
1018	ENSMUSG00000026743	Mllt10	786.279	-0.0575662	0.118122	0.0726442	FALSE
1019	ENSMUSG00000026740	Dnajc1	723.87	-0.0735995	0.0685393	0.0967226	FALSE
1020	ENSMUSG00000051154	Commd3	1466.42	0.0917179	3.7e-12	0.00119317	FALSE
1021	ENSMUSG00000026739	Bmi1	2113.3	-0.136413	2.06e-11	1.52e-06	FALSE
1022	ENSMUSG00000037708	Spag6	39.6033	0.295012	6.65e-05	6.67e-05	FALSE
1023	ENSMUSG00000026737	Pip4k2a	3476.41	-0.0873755	1.71e-10	0.00044511	FALSE
1024	ENSMUSG00000037683	Armc3	56.0202	0.274267	6.9e-08	0.00774286	FALSE
1025	ENSMUSG00000087674	4930447M23Rik	93.9356	0.276397	0.0002195	7.73e-05	TRUE
1026	ENSMUSG00000023094	Msrb2	641.312	-0.207365	1.63e-16	1.75e-08	FALSE
1027	ENSMUSG00000043415	Otud1	532.757	-0.198617	1.32e-20	5.44e-08	FALSE
1028	ENSMUSG00000036617	Etl4	2322.07	-0.136221	3.11e-15	0.00152171	FALSE
1029	ENSMUSG00000060795	Gm13363	200.602	-0.046501	0.823714	0.336253	FALSE
1030	ENSMUSG00000081128	Gm13328	79.8663	0.0368183	0.738639	0.790769	FALSE
1031	ENSMUSG00000036591	Arhgap21	6466.17	0.0288987	0.482139	0.514342	FALSE
1032	ENSMUSG00000075514	Gm13375	266.498	0.229897	0.00359593	0.0042564	FALSE
1033	ENSMUSG00000026679	Enkur	76.5829	0.187253	2.36e-08	0.0275312	FALSE
1034	ENSMUSG00000048550	Thnsl1	857.384	0.0901527	7.93e-06	0.0210995	FALSE
1035	ENSMUSG00000084071	Gm13378	63.4358	0.0398103	0.862381	0.604285	FALSE
1036	ENSMUSG00000045967	Gpr158	4772.86	-0.0477817	1.76e-10	0.279321	FALSE
1037	ENSMUSG00000081467	Gm13337	43.3661	0.263459	0.571289	0.418077	FALSE
1038	ENSMUSG00000083863	Gm13341	15724.3	-0.175646	0.280012	0.189397	FALSE
1039	ENSMUSG00000083563	Gm13340	50309.1	-0.193917	0.0322452	0.266314	FALSE
1040	ENSMUSG00000082884	Gm13339	7567.16	-0.192325	0.0211535	0.312686	FALSE
1041	ENSMUSG00000026787	Gad2	6488.7	-0.216882	4.13e-16	2.04e-06	FALSE
1042	ENSMUSG00000026786	Apbb1ip	214.119	0.154062	1.82e-13	0.0251698	FALSE
1043	ENSMUSG00000026784	Pdss1	147.83	-0.069749	0.2563	0.205668	FALSE
1044	ENSMUSG00000058835	Abi1	5668.89	-0.0003033	0.00269335	0.994191	FALSE
1045	ENSMUSG00000026781	Acbd5	3220.88	-0.0702996	4.42e-05	0.00835359	FALSE
1046	ENSMUSG00000026779	Mastl	43.8145	0.40887	2.48e-28	6.16e-11	FALSE
1047	ENSMUSG00000026775	Yme1l1	3869.92	-0.0883554	0.0124534	0.00047667	TRUE
1048	ENSMUSG00000069132	Nxph2	67.3818	0.0309356	0.0823272	0.797086	FALSE
1049	ENSMUSG00000026771	Spopl	1350.72	-0.0527823	0.00044958	0.115549	FALSE
1050	ENSMUSG00000083373	Gm13392	65.687	-0.152215	0.237687	0.00245944	TRUE
1051	ENSMUSG00000026986	Hnmt	822.434	-0.0598391	0.00030891	0.145046	FALSE
1052	ENSMUSG00000083116	Gm13410	61.5563	0.0840836	0.719131	0.475296	FALSE
1053	ENSMUSG00000026979	Psd4	38.6671	0.441907	4.81e-24	1.46e-08	FALSE
1054	ENSMUSG00000004113	Cacna1b	3689.4	0.203725	0.559533	2.93e-06	TRUE
1055	ENSMUSG00000036893	Ehmt1	1118.93	0.00417533	0.0101019	0.863963	FALSE
1056	ENSMUSG00000026972	Arrdc1	94.2386	0.145373	2.19e-11	0.015765	FALSE
1057	ENSMUSG00000026974	Zmynd19	951.204	-0.115366	3.55e-29	1.79e-08	FALSE
1058	ENSMUSG00000026975	Dph7	619.081	0.056094	5.71e-05	0.26784	FALSE
1059	ENSMUSG00000036850	Mrpl41	972.469	-0.114532	0.00635296	0.0004023	TRUE
1060	ENSMUSG00000036833	Pnpla7	536.821	0.0398225	5.12e-06	0.631942	FALSE
1061	ENSMUSG00000084383	Gm13370	3817.64	-0.12395	0.456626	0.0476818	TRUE
1062	ENSMUSG00000006476	Nsmf	25877.1	-0.0419294	0.00456649	0.228296	FALSE
1063	ENSMUSG00000078202	Nrarp	137.44	-0.0914647	5.85e-06	0.19442	FALSE
1064	ENSMUSG00000059555	Tor4a	128.376	0.701367	1.22e-59	3.6e-20	FALSE
1065	ENSMUSG00000013465	Nelfb	1547.86	-0.0411402	0.0267666	0.0491024	FALSE
1066	ENSMUSG00000036752	Tubb4b	8941.79	-0.0124255	0.722435	0.76432	FALSE
1067	ENSMUSG00000044628	Rnf208	2572.44	0.0456062	0.0015448	0.245663	FALSE
1068	ENSMUSG00000006471	Ndor1	594.802	-0.104543	0.0296278	0.00320526	TRUE
1069	ENSMUSG00000078201	Tmem203	150.09	0.294122	6.35e-26	2.32e-10	FALSE
1070	ENSMUSG00000048707	Tprn	558.006	0.0697473	0.00047975	0.0674059	FALSE
1071	ENSMUSG00000026966	Ssna1	703.579	-0.0166187	0.0165245	0.667139	FALSE
1072	ENSMUSG00000026965	Anapc2	2614.18	0.0205656	0.0143249	0.273247	FALSE
1073	ENSMUSG00000026961	Lrrc26	41.7103	-0.0759217	0.259076	0.415072	FALSE
1074	ENSMUSG00000026959	Grin1	9805.74	-0.0232234	3.2e-10	0.525835	FALSE
1075	ENSMUSG00000085830	Grin1os	48.3845	-0.0549763	0.00303259	0.76644	FALSE
1076	ENSMUSG00000036646	Man1b1	2491.36	-0.006354	0.00571523	0.759157	FALSE
1077	ENSMUSG00000026958	Dpp7	429.578	0.0316686	3.45e-08	0.597675	FALSE
1078	ENSMUSG00000026956	Uap1l1	380.641	0.0890819	2.46e-17	0.022323	FALSE
1079	ENSMUSG00000026955	Sapcd2	52.6183	0.377667	6.64e-16	1.34e-07	FALSE
1080	ENSMUSG00000015085	Entpd2	348.382	0.717003	3.19e-67	7.28e-44	FALSE
1081	ENSMUSG00000015094	Npdc1	5815.82	-0.121979	3.28e-17	1.82e-05	FALSE
1082	ENSMUSG00000026944	Abca2	7860.89	0.111513	0.633414	0.00121795	TRUE
1083	ENSMUSG00000047617	Paxx	584.235	-0.0158182	0.0008974	0.717631	FALSE
1084	ENSMUSG00000015090	Ptgds	16911	0.940946	5.15e-28	1.23e-06	FALSE
1085	ENSMUSG00000015083	C8g	36.8358	0.0303473	0.0112676	0.718137	FALSE
1086	ENSMUSG00000015095	Fbxw5	2263.54	0.108241	6.12e-06	3.95e-06	TRUE
1087	ENSMUSG00000026942	Traf2	292.309	-0.104041	0.0320742	2.56e-05	TRUE
1088	ENSMUSG00000015092	Edf1	2301.83	-0.0402072	0.0601805	0.230229	FALSE
1089	ENSMUSG00000036504	Phpt1	176.678	0.00777714	0.011579	0.884527	FALSE
1090	ENSMUSG00000029419	Ajm1	72.9006	0.0243596	0.248348	0.77714	FALSE
1091	ENSMUSG00000015087	Rabl6	4698.67	-0.114092	1.99e-19	4.62e-07	FALSE
1092	ENSMUSG00000026940	Ccdc183	48.8562	0.25083	0.00162817	0.00018551	TRUE
1093	ENSMUSG00000026939	Tmem141	329.219	0.0338653	0.0113941	0.464647	FALSE
1094	ENSMUSG00000049086	Bmyc	405.735	0.136871	0.0337125	0.00010809	TRUE
1095	ENSMUSG00000058740	Kcnt1	740.255	0.00164727	0.0338783	0.983144	FALSE
1096	ENSMUSG00000026933	Camsap1	3701.33	0.00859333	6.65e-07	0.818648	FALSE
1097	ENSMUSG00000036352	Ubac1	1157.14	-0.0768735	0.0028833	0.00057111	TRUE
1098	ENSMUSG00000026932	Nacc2	4075.49	0.0602589	1.02e-06	0.0195529	FALSE
1099	ENSMUSG00000087679	Tmem250-ps	1743.41	-0.104229	2.13e-12	0.00058133	FALSE
1100	ENSMUSG00000036327	Qsox2	1008.73	0.0670898	0.095747	0.00169826	TRUE
1101	ENSMUSG00000026930	Gpsm1	930.76	0.0656194	5.31e-06	0.0252058	FALSE
1102	ENSMUSG00000075467	Dnlz	926.943	-0.111767	4.31e-06	0.0150541	FALSE
1103	ENSMUSG00000026928	Card9	41.3133	0.29387	3.38e-18	0.00030354	FALSE
1104	ENSMUSG00000036281	Snapc4	533.093	-0.0030571	0.00717885	0.97135	FALSE
1105	ENSMUSG00000026927	Entr1	1150.79	0.0873017	1.66e-11	0.0126177	FALSE
1106	ENSMUSG00000026926	Pmpca	1931.51	0.0501799	0.392796	0.0299182	TRUE
1107	ENSMUSG00000026925	Inpp5e	557.716	0.105106	5.96e-05	0.00738653	FALSE
1108	ENSMUSG00000026924	Sec16a	2279.36	-0.0045554	0.00028479	0.922363	FALSE
1109	ENSMUSG00000026923	Notch1	851.251	0.37593	5.86e-22	7.06e-11	FALSE
1110	ENSMUSG00000026921	Egfl7	580.691	0.170395	2.38e-13	0.00010159	FALSE
1111	ENSMUSG00000026922	Agpat2	39.464	0.628897	8.59e-38	2.96e-12	FALSE
1112	ENSMUSG00000036186	Dipk1b	931.069	-0.0568925	0.00019301	0.102318	FALSE
1113	ENSMUSG00000036160	Surf6	580.446	-0.0656736	1.58e-06	0.00450393	FALSE
1114	ENSMUSG00000015776	Med22	1066.09	0.0410257	1.63e-11	0.154147	FALSE
1115	ENSMUSG00000062647	Rpl7a	2316.84	0.0350835	1.17e-06	0.328713	FALSE
1116	ENSMUSG00000015790	Surf1	1242.61	-0.0684806	0.0761574	0.0212359	TRUE
1117	ENSMUSG00000014873	Surf2	489.028	0.0599022	0.00044518	0.0340295	FALSE
1118	ENSMUSG00000014867	Surf4	2741.56	0.0146641	0.00452656	0.561751	FALSE
1119	ENSMUSG00000052406	Rexo4	985.876	-0.164742	1.03e-05	0.0001327	FALSE
1120	ENSMUSG00000014852	Adamts13	41.2575	0.146939	1.03e-06	0.149514	FALSE
1121	ENSMUSG00000015488	Cacfd1	1176.88	-0.0855921	1.17e-10	0.00044576	FALSE
1122	ENSMUSG00000036067	Slc2a6	811.863	-0.172435	2.07e-07	2.24e-05	FALSE
1123	ENSMUSG00000036040	Adamtsl2	158.837	0.128949	3.61e-10	0.0720372	FALSE
1124	ENSMUSG00000009216	Fam163b	6874.23	0.883479	1.41e-42	2.29e-25	FALSE
1125	ENSMUSG00000009614	Sardh	479.939	0.483694	4.47e-48	2.59e-20	FALSE
1126	ENSMUSG00000009621	Vav2	448.317	0.11984	1.05e-14	0.00027736	FALSE
1127	ENSMUSG00000109946	Brd3os	772.668	0.00684128	0.299429	0.84076	FALSE
1128	ENSMUSG00000026918	Brd3	1714.19	-0.0632356	8.26e-17	0.00861281	FALSE
1129	ENSMUSG00000026917	Wdr5	823.511	0.0155748	0.00374708	0.472945	FALSE
1130	ENSMUSG00000015846	Rxra	1098.28	-0.259861	2.23e-38	2.99e-15	FALSE
1131	ENSMUSG00000026837	Col5a1	123.771	0.69173	2.45e-31	1.06e-06	FALSE
1132	ENSMUSG00000026833	Olfm1	35009.6	0.0280747	0.00020911	0.39007	FALSE
1133	ENSMUSG00000035829	Ppp1r26	576.551	-0.0509691	1.75e-07	0.223368	FALSE
1134	ENSMUSG00000026831	1700007K13Rik	67.375	-0.273644	0.0842583	0.0143933	TRUE
1135	ENSMUSG00000035772	Mrps2	977.668	-0.0172226	4.89e-05	0.482086	FALSE
1136	ENSMUSG00000082895	Rpsa-ps9	546.03	-0.110326	0.0147377	0.0618841	FALSE
1137	ENSMUSG00000026821	Ralgds	3318.8	-0.0502643	4.72e-10	0.0956296	FALSE
1138	ENSMUSG00000026816	Gtf3c5	618.802	0.02671	0.0516841	0.227594	FALSE
1139	ENSMUSG00000026812	Tsc1	1992.06	-0.0861172	3.94e-09	0.00525944	FALSE
1140	ENSMUSG00000026807	Ak8	46.9664	0.054109	0.669332	0.633902	FALSE
1141	ENSMUSG00000035666	Gtf3c4	1900.12	-0.0032243	0.0696751	0.919941	FALSE
1142	ENSMUSG00000026806	Ddx31	208.639	-0.0564082	0.850528	0.0645036	FALSE
1143	ENSMUSG00000083773	Gm13394	20246.9	-0.0555347	1.38e-05	0.268135	FALSE
1144	ENSMUSG00000026803	Ttf1	299.894	-0.118352	0.499835	0.00055989	TRUE
1145	ENSMUSG00000043535	Setx	2677.93	0.0704771	0.254288	0.113968	FALSE
1146	ENSMUSG00000035513	Ntng2	908.683	0.165692	1.33e-09	4.69e-05	FALSE
1147	ENSMUSG00000079499	6530402F18Rik	464.268	0.0780328	0.00103183	0.102671	FALSE
1148	ENSMUSG00000026799	Med27	563.062	0.0393934	0.0529363	0.2064	FALSE
1149	ENSMUSG00000039844	Rapgef1	3842.56	-0.0385853	2.09e-05	0.183687	FALSE
1150	ENSMUSG00000039826	Trub2	835.03	0.0938521	0.0116854	0.0238268	FALSE
1151	ENSMUSG00000026798	Coq4	452.83	-0.0618597	1.56e-05	0.0278002	FALSE
1152	ENSMUSG00000059316	Slc27a4	2949.15	-0.0735463	4.89e-12	0.00190648	FALSE
1153	ENSMUSG00000069020	Urm1	962.692	-0.142843	2.95e-06	5.7e-06	FALSE
1154	ENSMUSG00000039787	Cercam	111.915	0.451866	2.93e-45	3.78e-15	FALSE
1155	ENSMUSG00000026790	Odf2	1262.18	0.0492287	4.63e-07	0.194128	FALSE
1156	ENSMUSG00000019715	Gle1	1481.89	-0.088387	8.71e-07	0.00055416	FALSE
1157	ENSMUSG00000057738	Sptan1	36460	0.0443565	0.0238617	0.232175	FALSE
1158	ENSMUSG00000039715	Wdr34	613.518	0.0973449	1.99e-05	0.0119911	FALSE
1159	ENSMUSG00000054766	Set	5888.77	-0.0698866	3.79e-09	0.00617432	FALSE
1160	ENSMUSG00000015335	Zdhhc12	147.049	0.238322	4.89e-15	1.95e-09	FALSE
1161	ENSMUSG00000039686	Zer1	6366.46	0.00675651	9.21e-10	0.832796	FALSE
1162	ENSMUSG00000039678	Tbc1d13	1559.68	-0.100911	5.26e-09	0.00477529	FALSE
1163	ENSMUSG00000085401	Slc39a1-ps	114.248	0.261799	8.47e-26	1.37e-08	FALSE
1164	ENSMUSG00000015337	Endog	182.962	0.0108478	0.810563	0.828029	FALSE
1165	ENSMUSG00000039660	Spout1	594.441	-0.15059	2.6e-12	2.92e-07	FALSE
1166	ENSMUSG00000039648	Kyat1	285.686	0.00229437	0.00751965	0.962376	FALSE
1167	ENSMUSG00000007476	Lrrc8a	401.654	-0.0442287	0.380698	0.316805	FALSE
1168	ENSMUSG00000075419	Dolk	596.019	0.0639586	0.00078229	0.00771133	FALSE
1169	ENSMUSG00000052533	Nup188	493.304	0.0616844	4.73e-07	0.0527345	FALSE
1170	ENSMUSG00000026860	Sh3glb2	3542.29	0.0166148	0.763603	0.599969	FALSE
1171	ENSMUSG00000026858	Miga2	1884.86	-0.0863959	1.19e-14	8.53e-06	FALSE
1172	ENSMUSG00000026856	Dolpp1	418.872	-0.154974	4.75e-22	1.81e-10	FALSE
1173	ENSMUSG00000026853	Crat	1379.04	-0.0297517	0.871049	0.256955	FALSE
1174	ENSMUSG00000039515	Ptpa	5336.24	-0.0526314	5.02e-06	0.0411011	FALSE
1175	ENSMUSG00000089762	Ier5l	349.178	-0.0621121	0.0853378	0.359589	FALSE
1176	ENSMUSG00000047363	Cstad	47.5879	0.738615	6.08e-47	5.81e-20	FALSE
1177	ENSMUSG00000044320	1700001O22Rik	84.5716	-0.0167434	0.357448	0.846944	FALSE
1178	ENSMUSG00000026857	Ntmt1	555.867	0.0669721	0.00437742	0.060544	FALSE
1179	ENSMUSG00000039483	Asb6	846.195	-0.0696076	9.47e-12	0.00355039	FALSE
1180	ENSMUSG00000050737	Ptges	152.841	0.382809	2.14e-43	3.66e-12	FALSE
1181	ENSMUSG00000026848	Tor1b	1193.26	-0.0917292	4.94e-08	1.18e-05	FALSE
1182	ENSMUSG00000026849	Tor1a	948.156	-0.0859021	5.73e-08	0.0001394	FALSE
1183	ENSMUSG00000026851	BC005624	2179.02	-0.0307778	0.00021427	0.175083	FALSE
1184	ENSMUSG00000026854	Usp20	3208.99	-0.0376967	4.62e-12	0.108046	FALSE
1185	ENSMUSG00000075415	Fnbp1	3620.79	0.0711729	8.75e-05	0.0132582	FALSE
1186	ENSMUSG00000087269	D330023K18Rik	44.5433	0.0490973	0.00042357	0.551556	FALSE
1187	ENSMUSG00000000194	Gpr107	1816.99	-0.0286389	0.00487466	0.136827	FALSE
1188	ENSMUSG00000062661	Ncs1	14734.7	-0.0784759	9.16e-07	0.0257345	FALSE
1189	ENSMUSG00000076441	Ass1	659.357	0.128366	2.44e-13	0.00054404	FALSE
1190	ENSMUSG00000026843	Fubp3	807.972	0.230337	8.97e-46	1.03e-16	FALSE
1191	ENSMUSG00000039356	Exosc2	372.994	-0.0416031	0.0877814	0.120376	FALSE
1192	ENSMUSG00000026842	Abl1	1840.57	0.0825026	0.00290498	0.00023522	TRUE
1193	ENSMUSG00000026841	Fibcd1	4171.48	-0.310511	2.43e-61	5.04e-13	FALSE
1194	ENSMUSG00000026840	Lamc3	323.011	0.737327	2.01e-58	3.7e-20	FALSE
1195	ENSMUSG00000001864	Aif1l	362.442	-0.0122376	0.923759	0.821916	FALSE
1196	ENSMUSG00000001855	Nup214	1112.11	0.124193	0.0651773	0.00022347	TRUE
1197	ENSMUSG00000050592	Fam78a	107.506	-0.344099	2.19e-20	2.68e-09	FALSE
1198	ENSMUSG00000051373	Plpp7	605.513	0.0419497	0.570082	0.159087	FALSE
1199	ENSMUSG00000039262	Prrc2b	17880.1	0.148327	0.838508	0.00012149	TRUE
1200	ENSMUSG00000039254	Pomt1	431.791	0.173707	9.14e-17	6.66e-09	FALSE
1201	ENSMUSG00000002550	Uck1	1111.46	-0.096741	4.9e-06	0.00012569	FALSE
1202	ENSMUSG00000066068	Gm13611	82.3767	-0.0268255	0.646843	0.848098	FALSE
1203	ENSMUSG00000044627	Swi5	2744.41	-0.0779191	0.109661	0.00263242	TRUE
1204	ENSMUSG00000002546	Golga2	2872.54	0.0638547	0.621412	0.0022713	TRUE
1205	ENSMUSG00000026825	Dnm1	42945.1	-0.0663047	1.38e-19	0.0338432	FALSE
1206	ENSMUSG00000039205	Ciz1	798.277	-0.0204374	0.777602	0.612455	FALSE
1207	ENSMUSG00000039195	1110008P14Rik	1671.7	-0.107738	0.712053	0.0206413	TRUE
1208	ENSMUSG00000026820	Ptges2	878.96	-0.0903216	1.02e-06	0.00343487	FALSE
1209	ENSMUSG00000026819	Slc25a25	1670.67	-0.230372	1.82e-44	2.33e-17	FALSE
1210	ENSMUSG00000039164	Naif1	189.977	-0.0309077	0.00088538	0.38545	FALSE
1211	ENSMUSG00000039157	Fam102a	3660.06	-0.0740197	6.4e-18	0.00364644	FALSE
1212	ENSMUSG00000026810	Dpm2	736.465	-0.0697923	0.00471175	0.00507967	FALSE
1213	ENSMUSG00000079442	St6galnac4	1065.98	-0.0698917	0.774041	0.185786	FALSE
1214	ENSMUSG00000026811	St6galnac6	3502.89	-0.13167	8.88e-17	2.66e-06	FALSE
1215	ENSMUSG00000026817	Ak1	3256.72	0.13035	6.55e-11	0.00037829	FALSE
1216	ENSMUSG00000026814	Eng	938.26	0.160235	1.54e-10	0.00040713	FALSE
1217	ENSMUSG00000009566	Fpgs	157.556	0.32218	5.37e-35	1.5e-09	FALSE
1218	ENSMUSG00000009555	Cdk9	1675.67	0.0321242	0.368004	0.124074	FALSE
1219	ENSMUSG00000059013	Sh2d3c	516.346	0.379947	9.63e-20	5.41e-14	FALSE
1220	ENSMUSG00000009563	Tor2a	538.778	0.0425292	3.26e-06	0.163197	FALSE
1221	ENSMUSG00000053746	Ptrh1	50.0539	-0.0640449	0.113985	0.340832	FALSE
1222	ENSMUSG00000038987	Cfap157	44.6649	0.0292213	0.0634035	0.657581	FALSE
1223	ENSMUSG00000026797	Stxbp1	24204.8	0.0710366	0.43574	0.0173162	TRUE
1224	ENSMUSG00000026796	Fam129b	1045.93	0.544457	1.03e-53	2.35e-14	FALSE
1225	ENSMUSG00000026792	Lrsam1	1092.89	0.118435	2.61e-07	2.53e-05	FALSE
1226	ENSMUSG00000038900	Rpl12	3760.1	-0.0026011	0.00075555	0.962512	FALSE
1227	ENSMUSG00000026791	Slc2a8	409.733	0.071585	2.31e-05	0.0386078	FALSE
1228	ENSMUSG00000038860	Garnl3	840.752	0.00091038	0.0279957	0.986516	FALSE
1229	ENSMUSG00000038831	Ralgps1	2066.01	0.0557802	0.610727	0.077101	FALSE
1230	ENSMUSG00000004105	Angptl2	180.596	0.679645	4.98e-15	0.00064806	FALSE
1231	ENSMUSG00000068966	Zbtb34	378.518	-0.108975	1.51e-13	0.00442209	FALSE
1232	ENSMUSG00000026788	Zbtb43	758.073	-0.104779	1.44e-10	2.01e-05	FALSE
1233	ENSMUSG00000038740	Mvb12b	4516.01	0.0930817	0.179747	2.37e-05	TRUE
1234	ENSMUSG00000038718	Pbx3	228.316	-0.0023033	0.624143	0.965464	FALSE
1235	ENSMUSG00000038696	Mapkap1	1555.24	-0.0160663	4.43e-06	0.402834	FALSE
1236	ENSMUSG00000081992	Gm13408	729.771	0.040094	0.250367	0.655922	FALSE
1237	ENSMUSG00000087635	Gm13414	557.503	-0.0662033	7.21e-05	0.0989914	FALSE
1238	ENSMUSG00000026867	Gapvd1	3519.41	-0.03931	7.92e-12	0.0956081	FALSE
1239	ENSMUSG00000026864	Hspa5	15444.1	-0.779459	1.82e-37	9.41e-21	FALSE
1240	ENSMUSG00000070953	Rabepk	690.3	-0.112638	8.4e-10	4.35e-06	FALSE
1241	ENSMUSG00000035949	Fbxw2	1970.55	-0.016692	0.0622368	0.29379	FALSE
1242	ENSMUSG00000026869	Psmd5	2022.31	-0.0799012	2.03e-15	5.03e-05	FALSE
1243	ENSMUSG00000057110	Cntrl	229.345	0.165655	3.44e-16	0.00664081	FALSE
1244	ENSMUSG00000026878	Rab14	9335.71	-0.0388214	8.67e-08	0.0660131	FALSE
1245	ENSMUSG00000026879	Gsn	2692.11	0.421577	1.61e-47	1.3e-19	FALSE
1246	ENSMUSG00000026880	Stom	503.52	0.344847	1.68e-35	1.33e-11	FALSE
1247	ENSMUSG00000075391	Glo1-ps	516.83	0.0239231	0.731615	0.736429	FALSE
1248	ENSMUSG00000035778	Ggta1	219.756	1.11913	1.03e-101	1.39e-49	FALSE
1249	ENSMUSG00000086555	Gm13446	107.825	-0.191494	9.12e-12	0.00049031	FALSE
1250	ENSMUSG00000026883	Dab2ip	3097.72	-0.145464	1.24e-25	5.53e-06	FALSE
1251	ENSMUSG00000026885	Ttll11	1180.91	0.0475094	0.271077	0.171066	FALSE
1252	ENSMUSG00000026895	Ndufa8	2426.11	-0.0987851	1.52e-08	0.00024636	FALSE
1253	ENSMUSG00000026890	Lhx6	545.226	-0.391219	2.25e-99	8.32e-28	FALSE
1254	ENSMUSG00000026889	Rbm18	1660.02	-0.224191	7.8e-34	1.56e-21	FALSE
1255	ENSMUSG00000026887	Mrrf	663.801	-0.0455325	0.00013996	0.020574	FALSE
1256	ENSMUSG00000047250	Ptgs1	431.222	0.308306	1.37e-31	9.87e-07	FALSE
1257	ENSMUSG00000083101	Gm13430	204.384	0.0353091	0.304104	0.497231	FALSE
1258	ENSMUSG00000083716	Gm13436	383.602	-0.0140992	0.134418	0.855114	FALSE
1259	ENSMUSG00000009030	Pdcl	1138.46	0.034961	0.00151045	0.214168	FALSE
1260	ENSMUSG00000075376	Rc3h2	2679.41	-0.189395	1.83e-14	3.48e-06	FALSE
1261	ENSMUSG00000066798	Zbtb6	791.645	0.0195301	0.142018	0.613923	FALSE
1262	ENSMUSG00000050714	Zbtb26	297.491	-0.287421	3.56e-19	8.06e-15	FALSE
1263	ENSMUSG00000035437	Rabgap1	3414.24	0.0306048	0.415317	0.24852	FALSE
1264	ENSMUSG00000026915	Strbp	3133.22	-0.152703	1.01e-15	3.13e-06	FALSE
1265	ENSMUSG00000053164	Gpr21	50.6529	0.506466	9.17e-38	6.47e-13	FALSE
1266	ENSMUSG00000035403	Crb2	234.83	0.334012	1.11e-10	0.0001647	FALSE
1267	ENSMUSG00000035392	Dennd1a	1785.71	0.0579149	0.154214	0.0219361	TRUE
1268	ENSMUSG00000000247	Lhx2	2271.72	-0.129089	1.35e-14	0.00015901	FALSE
1269	ENSMUSG00000026749	Nek6	1740.92	0.363692	9.69e-45	1.63e-15	FALSE
1270	ENSMUSG00000026750	Psmb7	2496.87	-0.0334527	0.832681	0.282387	FALSE
1271	ENSMUSG00000063972	Nr6a1	183.445	-0.251	3.69e-17	1.02e-07	FALSE
1272	ENSMUSG00000046618	Olfml2a	146.357	0.918209	1.56e-29	1.78e-08	FALSE
1273	ENSMUSG00000062997	Rpl35	2373.43	-0.0481551	0.407067	0.346318	FALSE
1274	ENSMUSG00000026755	Arpc5l	2059.39	-0.163206	2.65e-16	1.53e-12	FALSE
1275	ENSMUSG00000026754	Golga1	904.834	0.0487532	0.00021078	0.0975924	FALSE
1276	ENSMUSG00000035236	Scai	2749.49	0.0299705	0.542811	0.609567	FALSE
1277	ENSMUSG00000026753	Ppp6c	2438.84	-0.125649	2.24e-16	2.1e-06	FALSE
1278	ENSMUSG00000083240	Gm13453	409.509	0.176838	0.0039374	0.0418059	FALSE
1279	ENSMUSG00000082536	Gm13456	10292.4	0.0555501	0.00016074	0.162158	FALSE
1280	ENSMUSG00000049252	Lrp1b	1756.42	0.0770629	0.806357	0.351163	FALSE
1281	ENSMUSG00000081999	Gm13461	602.193	-0.139231	3.57e-07	1.63e-05	FALSE
1282	ENSMUSG00000049744	Arhgap15	481.061	0.0348039	0.291445	0.507974	FALSE
1283	ENSMUSG00000036890	Gtdc1	1368.35	-0.0011096	1.79e-06	0.973105	FALSE
1284	ENSMUSG00000026872	Zeb2	10194.9	0.207086	0.38192	1.6e-05	TRUE
1285	ENSMUSG00000052248	Zeb2os	41.3073	0.138864	3.4e-06	0.0444242	FALSE
1286	ENSMUSG00000052155	Acvr2a	2107.41	-0.106552	0.00045694	0.030907	FALSE
1287	ENSMUSG00000026761	Orc4	1350.51	-0.111744	0.013028	0.00054202	TRUE
1288	ENSMUSG00000036792	Mbd5	2104.14	0.0422303	0.0005798	0.35034	FALSE
1289	ENSMUSG00000081272	Ap2m1-ps	5453.5	-0.0093593	0.00740961	0.734728	FALSE
1290	ENSMUSG00000069495	Epc2	1811.53	0.0777699	0.953869	0.00300173	TRUE
1291	ENSMUSG00000026764	Kif5c	32900.3	0.0327029	0.438551	0.220577	FALSE
1292	ENSMUSG00000026765	Lypd6b	197.46	-0.0576313	0.0343097	0.148427	FALSE
1293	ENSMUSG00000050447	Lypd6	689.337	-0.131173	3.25e-17	0.00103523	FALSE
1294	ENSMUSG00000026766	Mmadhc	1156.64	-0.0891707	0.0112072	0.00010385	TRUE
1295	ENSMUSG00000017144	Rnd3	464.592	0.176763	1.93e-28	2.81e-06	FALSE
1296	ENSMUSG00000087701	Gm13493	5402.64	-0.10572	0.0149845	0.00038653	TRUE
1297	ENSMUSG00000036249	Rbm43	797.397	-0.248634	1.83e-29	1.82e-17	FALSE
1298	ENSMUSG00000026946	Nmi	77.2834	0.345605	2.53e-37	3.57e-10	FALSE
1299	ENSMUSG00000053475	Tnfaip6	225.749	-0.333381	0.00017087	1.19e-07	TRUE
1300	ENSMUSG00000036202	Rif1	1087.35	-0.132411	9.95e-07	0.00377853	FALSE
1301	ENSMUSG00000026950	Neb	77.7747	-0.0444491	0.636087	0.650013	FALSE
1302	ENSMUSG00000036093	Arl5a	3778.18	-0.0997141	5.12e-12	9.5e-05	FALSE
1303	ENSMUSG00000017412	Cacnb4	4345.13	-0.150473	1.57e-09	0.00114508	FALSE
1304	ENSMUSG00000055371	Stam2	973.841	-0.0209537	0.370852	0.404645	FALSE
1305	ENSMUSG00000036053	Fmnl2	2541.34	0.141381	3.49e-13	6.37e-06	FALSE
1306	ENSMUSG00000061136	Prpf40a	1932.31	0.158048	3.8e-13	2.05e-06	FALSE
1307	ENSMUSG00000026960	Arl6ip6	339.677	-0.0966978	0.114998	0.00464269	TRUE
1308	ENSMUSG00000083287	Gm13502	446.356	-0.114881	0.898929	0.191076	FALSE
1309	ENSMUSG00000075334	Rprm	1625.67	1.49936	1.08e-267	1.73e-127	FALSE
1310	ENSMUSG00000060988	Galnt13	803.58	-0.386502	6.9e-19	3.52e-08	FALSE
1311	ENSMUSG00000097837	ENSMUSG00000097839	215.477	-0.0868892	4.69e-10	0.0350027	FALSE
1312	ENSMUSG00000026824	Kcnj3	4670.06	0.034722	0.311672	0.368505	FALSE
1313	ENSMUSG00000026826	Nr4a2	2186.05	-0.908654	8.76e-68	1.5e-32	FALSE
1314	ENSMUSG00000026827	Gpd2	7582.56	-0.0072448	2.14e-11	0.777503	FALSE
1315	ENSMUSG00000026830	Ermn	2967.69	-0.0580884	0.436384	0.242447	FALSE
1316	ENSMUSG00000053472	Gm13534	43.7117	0.12427	0.517217	0.0566217	FALSE
1317	ENSMUSG00000026834	Acvr1c	1831.72	1.21766	6.91e-178	1.2e-70	FALSE
1318	ENSMUSG00000026836	Acvr1	1677.48	0.445921	7.35e-56	9.49e-19	FALSE
1319	ENSMUSG00000026839	Upp2	567.981	0.0358952	0.169918	0.839619	FALSE
1320	ENSMUSG00000086129	Gm13558	42.0018	-0.341471	1.79e-08	1.51e-05	FALSE
1321	ENSMUSG00000036641	Ccdc148	547.403	0.036429	0.00413722	0.546879	FALSE
1322	ENSMUSG00000026991	Pkp4	9491.01	-0.0917634	1.5e-22	3.12e-05	FALSE
1323	ENSMUSG00000081157	Gm13552	149.219	0.0642345	0.00414207	0.145087	FALSE
1324	ENSMUSG00000035168	Tanc1	5698.81	0.313305	5.6e-21	4.28e-10	FALSE
1325	ENSMUSG00000026988	Wdsub1	225.777	0.0770043	0.305525	0.542375	FALSE
1326	ENSMUSG00000026987	Baz2b	843.206	0.0399055	0.14905	0.330148	FALSE
1327	ENSMUSG00000026977	Marchf7	1881.47	0.22306	1.44e-14	1.65e-06	FALSE
1328	ENSMUSG00000060703	Cd302	297.255	0.0240236	1.91e-12	0.650914	FALSE
1329	ENSMUSG00000026980	Ly75	52.0138	0.0661278	0.0787711	0.356153	FALSE
1330	ENSMUSG00000026970	Rbms1	481.294	0.30324	1.62e-36	9.71e-10	FALSE
1331	ENSMUSG00000064289	Tank	815.972	-0.158547	2.04e-10	9.63e-10	FALSE
1332	ENSMUSG00000026914	Psmd14	2535.86	-0.0975401	0.00091716	0.00033439	TRUE
1333	ENSMUSG00000035033	Tbr1	1653.66	-0.0609682	9.86e-06	0.2428	FALSE
1334	ENSMUSG00000026904	Slc4a10	9999.06	0.204357	3.54e-16	2.1e-08	FALSE
1335	ENSMUSG00000035000	Dpp4	60.8546	0.267246	1.03e-10	0.0202435	FALSE
1336	ENSMUSG00000026896	Ifih1	106.159	0.506376	5.74e-45	6.43e-16	FALSE
1337	ENSMUSG00000026893	Gca	441.579	-0.093851	0.230348	0.00482138	TRUE
1338	ENSMUSG00000059742	Kcnh7	1522.1	-0.321429	2.04e-28	3.9e-06	FALSE
1339	ENSMUSG00000075324	Fign	59.4474	-0.0362922	0.21291	0.714264	FALSE
1340	ENSMUSG00000082127	Gm13577	178.729	0.103533	0.00862501	0.063911	FALSE
1341	ENSMUSG00000026888	Grb14	831.938	-0.26522	4.61e-22	2.55e-11	FALSE
1342	ENSMUSG00000034903	Cobll1	419.117	0.0503914	0.00481532	0.316018	FALSE
1343	ENSMUSG00000061171	Slc38a11	49.7109	0.205397	0.0128092	0.139454	FALSE
1344	ENSMUSG00000057182	Scn3a	1894.97	0.152768	0.0195004	0.00059191	TRUE
1345	ENSMUSG00000075318	Scn2a	11745.2	0.00545328	1.12e-06	0.921194	FALSE
1346	ENSMUSG00000044647	Csrnp3	3256.96	-0.0761732	9.77e-14	0.077101	FALSE
1347	ENSMUSG00000026994	Galnt3	91.5545	-0.248663	5.67e-10	3.9e-06	FALSE
1348	ENSMUSG00000034848	Ttc21b	417.021	-0.197721	6.99e-23	4.03e-11	FALSE
1349	ENSMUSG00000064329	Scn1a	3767.5	-0.308627	5.54e-29	2.71e-10	FALSE
1350	ENSMUSG00000087301	Gm13629	54.3292	-0.46862	5.75e-28	6.09e-14	FALSE
1351	ENSMUSG00000075316	Scn9a	121.448	-0.118517	0.0003449	0.10283	FALSE
1352	ENSMUSG00000034810	Scn7a	134.791	0.608021	3.51e-31	4.05e-13	FALSE
1353	ENSMUSG00000034780	B3galt1	1848.73	-0.0638275	1.79e-13	0.076634	FALSE
1354	ENSMUSG00000027030	Stk39	2497.39	-0.0986754	9.57e-06	0.0231094	FALSE
1355	ENSMUSG00000075312	Gm13597	53.2833	0.0895505	2.77e-12	0.186249	FALSE
1356	ENSMUSG00000027035	Cers6	2590.43	-0.102429	2.2e-10	0.00736915	FALSE
1357	ENSMUSG00000034738	Nostrin	84.4063	-0.467058	7.69e-09	2.74e-10	TRUE
1358	ENSMUSG00000063145	Bbs5	330.38	-0.258363	5.99e-08	8.55e-13	TRUE
1359	ENSMUSG00000027086	Fastkd1	541.563	-0.0004357	8.71e-05	0.990047	FALSE
1360	ENSMUSG00000042133	Ppig	2620.06	-0.079655	3.73e-10	0.00228784	FALSE
1361	ENSMUSG00000070883	Ccdc173	97.1212	-0.147628	0.103597	0.00962379	TRUE
1362	ENSMUSG00000083007	Gm13623	40.9717	0.0686546	0.892817	0.692045	FALSE
1363	ENSMUSG00000027088	Phospho2	973.08	-0.319829	1.19e-39	4.32e-28	FALSE
1364	ENSMUSG00000042155	Klhl23	2619.25	0.0459514	0.254364	0.0456073	TRUE
1365	ENSMUSG00000068882	Ssb	3425.84	-0.03001	0.138668	0.234162	FALSE
1366	ENSMUSG00000051730	Mettl5	221.819	0.0161375	0.0185075	0.692622	FALSE
1367	ENSMUSG00000044308	Ubr3	7387.36	0.0414386	0.0928097	0.355818	FALSE
1368	ENSMUSG00000042064	Myo3b	53.6001	0.252826	9.73e-13	5.18e-05	FALSE
1369	ENSMUSG00000047965	Rpl9-ps7	827.028	-0.155637	0.218756	0.0484303	TRUE
1370	ENSMUSG00000070880	Gad1	11470.3	-0.208725	2.68e-32	2.25e-11	FALSE
1371	ENSMUSG00000014959	Gorasp2	3479.93	0.0179992	0.10685	0.370949	FALSE
1372	ENSMUSG00000041997	Tlk1	3183.99	-0.0199888	0.0004724	0.427716	FALSE
1373	ENSMUSG00000041975	Mettl8	379.075	-0.187624	1.44e-15	3.17e-07	FALSE
1374	ENSMUSG00000041966	Dcaf17	369.27	-0.0858334	0.00199572	0.0381345	FALSE
1375	ENSMUSG00000027015	Cybrd1	355.647	0.856227	1.06e-66	6.98e-31	FALSE
1376	ENSMUSG00000027012	Dync1i2	3744.81	0.0336764	5.27e-08	0.0938453	FALSE
1377	ENSMUSG00000027010	Slc25a12	5402.04	0.0638659	0.0232721	0.0181551	TRUE
1378	ENSMUSG00000027018	Hat1	479.861	-0.111949	0.00021952	6.99e-05	TRUE
1379	ENSMUSG00000041921	Metap1d	195.106	-0.144435	0.589845	0.139821	FALSE
1380	ENSMUSG00000084946	Dlx1as	82.805	-0.853379	3.67e-80	8.35e-34	FALSE
1381	ENSMUSG00000041911	Dlx1	816.962	-0.617057	1.07e-142	6.77e-53	FALSE
1382	ENSMUSG00000023391	Dlx2	145.16	-0.289944	2.63e-41	2.27e-08	FALSE
1383	ENSMUSG00000027111	Itga6	1112.92	0.24347	4.63e-28	7.24e-09	FALSE
1384	ENSMUSG00000006494	Pdk1	1980.09	0.212122	7.34e-15	4.47e-06	FALSE
1385	ENSMUSG00000049044	Rapgef4	13386.1	-0.241253	2.47e-10	1.46e-09	FALSE
1386	ENSMUSG00000004085	Map3k20	312.495	-0.141004	0.00254074	0.00074064	TRUE
1387	ENSMUSG00000055612	Cdca7	74.7819	-0.10216	0.00017065	0.0523949	FALSE
1388	ENSMUSG00000081957	Ak3l2-ps	199.452	-0.274814	1.86e-27	6.86e-10	FALSE
1389	ENSMUSG00000027109	Sp3	2210.46	-0.0737478	4.41e-07	0.00748581	FALSE
1390	ENSMUSG00000063714	Sp3os	146.133	-0.0816644	0.505229	0.19626	FALSE
1391	ENSMUSG00000027108	Ola1	3942.88	-0.0831182	3.62e-14	0.00090595	FALSE
1392	ENSMUSG00000068859	Sp9	207.62	-0.507687	3.31e-62	6.21e-17	FALSE
1393	ENSMUSG00000041777	Cir1	983.95	-0.156962	1.27e-14	8.94e-07	FALSE
1394	ENSMUSG00000008226	Scrn3	1350.19	-0.048296	2.68e-06	0.0832918	FALSE
1395	ENSMUSG00000041762	Gpr155	2663.3	-0.203385	6.58e-43	2.36e-12	FALSE
1396	ENSMUSG00000075284	Wipf1	562.777	0.231233	3.54e-33	1.67e-13	FALSE
1397	ENSMUSG00000027107	Chrna1	50.3735	0.0875458	4.91e-12	0.290403	FALSE
1398	ENSMUSG00000056486	Chn1	29859.1	-0.116244	1.27e-22	8.6e-06	FALSE
1399	ENSMUSG00000027104	Atf2	4514.69	-0.101671	1.11e-22	2.66e-05	FALSE
1400	ENSMUSG00000018770	Atp5g3	7170.97	-0.115313	0.00516055	0.00199204	TRUE
1401	ENSMUSG00000009207	Lnpk	1986.66	-0.204436	1.19e-22	6.08e-09	FALSE
1402	ENSMUSG00000075279	Mrpl23-ps1	123.513	-0.111852	0.0009157	0.045887	FALSE
1403	ENSMUSG00000027099	Mtx2	1156.49	-0.151138	2.2e-11	5.34e-09	FALSE
1404	ENSMUSG00000100303	2600014E21Rik	60.4113	-0.0773049	6.08e-05	0.345108	FALSE
1405	ENSMUSG00000081406	Rps6-ps4	4342.67	-0.0385186	0.00797794	0.325558	FALSE
1406	ENSMUSG00000075276	Gm13653	195.365	-0.162786	0.182738	0.0600779	FALSE
1407	ENSMUSG00000059005	Hnrnpa3	6262.41	-0.0869726	2.62e-19	0.00477918	FALSE
1408	ENSMUSG00000015839	Nfe2l2	713.955	0.0438643	5.88e-12	0.36985	FALSE
1409	ENSMUSG00000042410	Agps	2011.6	-0.007436	0.0829748	0.845112	FALSE
1410	ENSMUSG00000075273	Ttc30b	845.861	0.192107	4.52e-19	3.32e-07	FALSE
1411	ENSMUSG00000075272	Ttc30a2	131.455	0.131603	0.00689694	0.0605943	FALSE
1412	ENSMUSG00000075271	Ttc30a1	252.263	0.00566808	0.0774642	0.910762	FALSE
1413	ENSMUSG00000075270	Pde11a	581.907	0.30418	0.167573	3.17e-05	TRUE
1414	ENSMUSG00000042369	Rbm45	745.498	0.137181	1.35e-23	3.86e-07	FALSE
1415	ENSMUSG00000042359	Osbpl6	2481.5	-0.310043	4.21e-35	6.6e-12	FALSE
1416	ENSMUSG00000002731	Prkra	476.923	0.0228378	0.00154043	0.465277	FALSE
1417	ENSMUSG00000002732	Fkbp7	99.5708	0.385902	3.02e-52	6.03e-14	FALSE
1418	ENSMUSG00000002733	Plekha3	1540.99	-0.264906	4.35e-66	3.5e-27	FALSE
1419	ENSMUSG00000044033	Ccdc141	500.328	-0.0922207	0.932274	0.0914662	FALSE
1420	ENSMUSG00000042272	Sestd1	1658.83	0.0666151	0.206523	0.0654124	FALSE
1421	ENSMUSG00000027016	Zfp385b	1240.33	-0.281996	7.64e-44	3.1e-17	FALSE
1422	ENSMUSG00000027014	Cwc22	2129.43	-0.23851	0.0616476	0.405457	FALSE
1423	ENSMUSG00000027011	Ube2e3	2680.59	0.0362937	1.86e-08	0.168473	FALSE
1424	ENSMUSG00000027009	Itga4	795.309	-0.359046	3.27e-28	3.21e-08	FALSE
1425	ENSMUSG00000075256	Cerkl	53.3541	-0.0019483	0.662846	0.986349	FALSE
1426	ENSMUSG00000034701	Neurod1	807.817	-0.0415647	0.970289	0.54025	FALSE
1427	ENSMUSG00000027007	Itprid2	1847.55	-0.0203565	1.24e-05	0.660047	FALSE
1428	ENSMUSG00000059173	Pde1a	8582.31	0.100681	0.942268	0.0133718	TRUE
1429	ENSMUSG00000027006	Dnajc10	3306.08	-0.105358	1.64e-09	3.44e-08	FALSE
1430	ENSMUSG00000027004	Frzb	812.114	-0.791494	2.3e-66	6.54e-34	FALSE
1431	ENSMUSG00000027002	Nckap1	24268.2	-0.120649	2.43e-10	0.05907	FALSE
1432	ENSMUSG00000027001	Dusp19	503.866	-0.150069	2.17e-09	0.00020053	FALSE
1433	ENSMUSG00000026999	Nup35	473.322	-0.115247	0.0211334	0.00905675	TRUE
1434	ENSMUSG00000106252	Mir684-1	341.287	-0.0226919	0.975176	0.739581	FALSE
1435	ENSMUSG00000086436	Gm13690	708.743	0.0571459	0.192839	0.127137	FALSE
1436	ENSMUSG00000064193	Gm4735	7814.56	-0.0695477	5.41e-11	0.0429346	FALSE
1437	ENSMUSG00000070866	Zfp804a	1139.37	-0.0202268	0.00178933	0.764734	FALSE
1438	ENSMUSG00000081400	Gm13680	277.204	0.0206936	0.304375	0.815978	FALSE
1439	ENSMUSG00000027091	Zc3h15	3801.53	-0.143468	1.24e-22	1.24e-09	FALSE
1440	ENSMUSG00000027087	Itgav	2240.78	0.244336	4.39e-25	7.04e-06	FALSE
1441	ENSMUSG00000048388	Fam171b	15724.2	0.0507412	0.19474	0.122786	FALSE
1442	ENSMUSG00000094125	Gm13698	164.234	-0.378923	0.119636	0.456399	FALSE
1443	ENSMUSG00000094336	Gm13693	159.916	-0.395904	0.113917	0.429734	FALSE
1444	ENSMUSG00000096729	Gm13695	171.226	-0.401876	0.116837	0.426717	FALSE
1445	ENSMUSG00000096484	Gm13696	176.956	-0.434795	0.103864	0.389815	FALSE
1446	ENSMUSG00000096337	Gm13694	817.551	-0.286981	0.0942679	0.457755	FALSE
1447	ENSMUSG00000095824	Gm13697	365.332	-0.283189	0.10896	0.479702	FALSE
1448	ENSMUSG00000079247	Gm13691	147.47	-0.387214	0.126063	0.451734	FALSE
1449	ENSMUSG00000059588	Calcrl	444.664	0.187148	1.31e-18	0.00027621	FALSE
1450	ENSMUSG00000027082	Tfpi	165.306	0.490788	2.32e-25	1.13e-06	FALSE
1451	ENSMUSG00000087362	Gm13710	89.1194	-0.174583	0.734304	0.431424	FALSE
1452	ENSMUSG00000034101	Ctnnd1	384.864	-0.0110646	0.170493	0.7581	FALSE
1453	ENSMUSG00000076437	Selenoh	287.344	0.021201	0.0304637	0.698696	FALSE
1454	ENSMUSG00000050043	Tmx2	6423.38	-0.0917398	3.49e-17	4.76e-07	FALSE
1455	ENSMUSG00000027080	Med19	1019.5	-0.0167399	0.561011	0.514077	FALSE
1456	ENSMUSG00000034075	Zdhhc5	1840.79	-0.147838	4.44e-25	4.31e-08	FALSE
1457	ENSMUSG00000027079	Clp1	229.416	-0.0648817	0.0209195	0.0696357	FALSE
1458	ENSMUSG00000034059	Ypel4	1084.02	0.125367	5.08e-05	0.0466971	FALSE
1459	ENSMUSG00000023224	Serping1	455.683	1.21885	1.02e-98	7.79e-34	FALSE
1460	ENSMUSG00000027078	Ube2l6	114.306	0.124088	1.53e-11	0.0691478	FALSE
1461	ENSMUSG00000027076	Timm10	499.247	-0.0950661	0.00018402	0.00568947	FALSE
1462	ENSMUSG00000050896	Rtn4rl2	1330.2	0.0740301	0.637694	0.301704	FALSE
1463	ENSMUSG00000027071	P2rx3	41.5362	-0.125049	0.00368291	0.109311	FALSE
1464	ENSMUSG00000027067	Ssrp1	3402.48	0.052239	0.00051807	0.00482655	FALSE
1465	ENSMUSG00000033955	Tnks1bp1	3110.18	-0.0015564	7.15e-05	0.970631	FALSE
1466	ENSMUSG00000044338	Aplnr	66.5797	0.572962	1.66e-24	2.62e-07	FALSE
1467	ENSMUSG00000075224	Lrrc55	448.348	0.645332	6.55e-101	1.18e-40	FALSE
1468	ENSMUSG00000086905	Gm13716	108.714	0.674123	4.27e-63	3.05e-24	FALSE
1469	ENSMUSG00000075217	Fads2b	43.0251	1.09446	4.19e-43	1.72e-13	FALSE
1470	ENSMUSG00000082908	Gm13736	679.465	-0.0825877	0.100934	0.00447622	TRUE
1471	ENSMUSG00000082417	Gm13740	40.1512	0.133953	0.706688	0.373754	FALSE
1472	ENSMUSG00000080223	Gm13768	155.323	0.238756	0.00041338	0.00065927	FALSE
1473	ENSMUSG00000085547	Gm13767	259.876	0.236583	0.00041955	0.00148528	FALSE
1474	ENSMUSG00000025314	Ptprj	6057.8	0.15709	0.0147387	0.0121112	TRUE
1475	ENSMUSG00000051329	Nup160	425.468	0.0249614	0.372837	0.49877	FALSE
1476	ENSMUSG00000008200	Fnbp4	807.164	0.210313	4.25e-18	2.41e-05	FALSE
1477	ENSMUSG00000080873	Rpl30-ps3	107.991	-0.174782	0.845068	0.0579151	FALSE
1478	ENSMUSG00000040812	Agbl2	41.9029	0.366848	4.15e-10	0.00337676	FALSE
1479	ENSMUSG00000080977	Gm13772	436.468	-0.107223	0.00232339	0.0909294	FALSE
1480	ENSMUSG00000027282	Mtch2	2492.35	0.0499993	1.05e-10	0.0163076	FALSE
1481	ENSMUSG00000040794	C1qtnf4	2434.23	0.0004493	0.00219107	0.995186	FALSE
1482	ENSMUSG00000005510	Ndufs3	2655.47	-0.0740314	0.00648756	0.00730477	FALSE
1483	ENSMUSG00000005505	Kbtbd4	305.731	0.0004205	0.169474	0.990047	FALSE
1484	ENSMUSG00000063235	Ptpmt1	601.945	-0.0003357	0.00119251	0.994191	FALSE
1485	ENSMUSG00000005506	Celf1	7851.6	0.0952026	0.0415536	0.00054945	TRUE
1486	ENSMUSG00000002102	Psmc3	4006.86	-0.0767597	2.68e-06	0.00413409	FALSE
1487	ENSMUSG00000002105	Slc39a13	503.659	-0.119326	8.03e-06	0.00070101	FALSE
1488	ENSMUSG00000002111	Spi1	122.041	0.388597	3.22e-27	1.1e-07	FALSE
1489	ENSMUSG00000040687	Madd	8289.14	-0.0654099	4.3e-14	0.0126318	FALSE
1490	ENSMUSG00000002108	Nr1h3	112.233	0.146371	1.45e-13	0.0257067	FALSE
1491	ENSMUSG00000002103	Acp2	2510.62	0.0119453	0.0795189	0.573794	FALSE
1492	ENSMUSG00000002109	Ddb2	62.8848	-0.104276	0.273494	0.19089	FALSE
1493	ENSMUSG00000027257	Pacsin3	520.239	0.0873942	2.54e-11	0.0487814	FALSE
1494	ENSMUSG00000027255	Arfgap2	916.07	0.122677	4.56e-20	1.22e-06	FALSE
1495	ENSMUSG00000040591	1110051M20Rik	2677.92	-0.0193518	2.61e-07	0.406002	FALSE
1496	ENSMUSG00000027253	Lrp4	1332.31	0.0607644	0.132095	0.214481	FALSE
1497	ENSMUSG00000040549	Ckap5	6570.59	0.116099	2.54e-06	2.67e-05	FALSE
1498	ENSMUSG00000075040	Zfp408	227.528	0.183738	8.02e-21	1.45e-08	FALSE
1499	ENSMUSG00000027247	Arhgap1	2136.53	0.109569	1.07e-05	1.84e-06	TRUE
1500	ENSMUSG00000027244	Atg13	2535.24	-0.138957	9.59e-31	1.9e-08	FALSE
1501	ENSMUSG00000027243	Harbi1	174.606	-0.0086592	0.26279	0.840709	FALSE
1502	ENSMUSG00000040506	Ambra1	2011.54	-0.0337025	5.04e-12	0.160849	FALSE
1503	ENSMUSG00000040495	Chrm4	341.442	-0.402882	2.81e-51	1.36e-14	FALSE
1504	ENSMUSG00000027239	Mdk	350.715	0.314812	1.87e-25	4.62e-08	FALSE
1505	ENSMUSG00000040479	Dgkz	14979.1	-0.0381222	1.94e-06	0.540969	FALSE
1506	ENSMUSG00000027230	Creb3l1	195.302	0.505121	5.26e-38	1.27e-08	FALSE
1507	ENSMUSG00000087018	2900072N19Rik	71.394	-0.0295658	0.0643722	0.63057	FALSE
1508	ENSMUSG00000058318	Phf21a	1362.64	-0.0687635	7.63e-08	0.0063372	FALSE
1509	ENSMUSG00000027222	Pex16	454.185	0.103147	3.51e-06	0.00397721	FALSE
1510	ENSMUSG00000027223	Mapk8ip1	10937.6	0.0271489	0.850804	0.401929	FALSE
1511	ENSMUSG00000068742	Cry2	3509.71	-0.181579	1.39e-41	2.02e-12	FALSE
1512	ENSMUSG00000049922	Slc35c1	418.111	0.0827962	0.346484	0.0115253	TRUE
1513	ENSMUSG00000027221	Chst1	9454.06	0.292386	1.36e-07	4.65e-07	FALSE
1514	ENSMUSG00000027220	Syt13	8173.73	0.145623	8.1e-05	1.94e-05	TRUE
1515	ENSMUSG00000075028	Prdm11	701.463	-0.0939744	2.58e-08	0.0197607	FALSE
1516	ENSMUSG00000068735	Trp53i11	2399.26	0.0689133	0.020503	0.264764	FALSE
1517	ENSMUSG00000027217	Tspan18	741.167	-0.493328	1.2e-40	3.78e-18	FALSE
1518	ENSMUSG00000027215	Cd82	931.164	0.163355	2.03e-09	0.00365744	FALSE
1519	ENSMUSG00000040310	Alx4	72.6225	0.811748	2.45e-33	5.07e-08	FALSE
1520	ENSMUSG00000027198	Ext2	1352.48	0.0757753	7.86e-05	0.012663	FALSE
1521	ENSMUSG00000040272	Accs	73.4747	0.503444	5.31e-33	8.63e-13	FALSE
1522	ENSMUSG00000087006	Gm13889	605.206	-0.103291	1.92e-05	0.0338386	FALSE
1523	ENSMUSG00000040174	Alkbh3	153.026	0.201894	5.73e-27	3.85e-05	FALSE
1524	ENSMUSG00000027195	Hsd17b12	2585.03	-0.159328	0.00263941	3.67e-09	TRUE
1525	ENSMUSG00000075020	Mir670hg	88.003	-0.58451	4.97e-10	4.01e-15	TRUE
1526	ENSMUSG00000027194	Ttc17	1268.4	-0.113593	2.31e-20	2.64e-06	FALSE
1527	ENSMUSG00000081476	Itpa-ps1	39.8373	0.0203059	0.611939	0.851831	FALSE
1528	ENSMUSG00000045464	2810002D19Rik	53.6534	-0.095672	0.353554	0.101714	FALSE
1529	ENSMUSG00000027193	Api5	3631.43	-0.107876	1.68e-20	1.25e-07	FALSE
1530	ENSMUSG00000050587	Lrrc4c	3035.43	0.0883633	0.15008	0.00138468	TRUE
1531	ENSMUSG00000082820	Gm13803	38.7264	-0.0870759	7.54e-05	0.167556	FALSE
1532	ENSMUSG00000027165	B230118H07Rik	748.15	-0.120188	7.02e-05	0.00038817	FALSE
1533	ENSMUSG00000027164	Traf6	806.477	-0.0471522	2.16e-05	0.125948	FALSE
1534	ENSMUSG00000032841	Prr5l	460.893	0.135201	1.02e-08	0.0168519	FALSE
1535	ENSMUSG00000027163	Commd9	642.061	-0.0148798	0.687786	0.719153	FALSE
1536	ENSMUSG00000048058	Ldlrad3	583.06	0.177958	2.51e-10	6.2e-06	FALSE
1537	ENSMUSG00000027189	Trim44	11038.4	0.0298665	3.25e-05	0.246435	FALSE
1538	ENSMUSG00000075012	Fjx1	2184.14	0.300682	8.31e-15	1.38e-13	FALSE
1539	ENSMUSG00000027188	Pamr1	373.079	0.0680923	1.15e-11	0.304499	FALSE
1540	ENSMUSG00000005089	Slc1a2	132773	0.240179	8.87e-15	7.48e-08	FALSE
1541	ENSMUSG00000005087	Cd44	553.634	1.34937	3.5e-74	4.03e-22	FALSE
1542	ENSMUSG00000010914	Pdhx	1745.79	-0.0715604	1.51e-07	8.28e-05	FALSE
1543	ENSMUSG00000010911	Apip	269.284	-0.152127	0.191491	2.24e-05	TRUE
1544	ENSMUSG00000027187	Cat	2094.68	0.394769	8.91e-56	4.03e-24	FALSE
1545	ENSMUSG00000032724	Abtb2	456.843	0.0202027	0.0817183	0.576439	FALSE
1546	ENSMUSG00000027185	Nat10	845.628	0.0714778	6.15e-06	0.00193188	FALSE
1547	ENSMUSG00000027184	Caprin1	9815.29	-0.0602057	5.45e-09	0.0300612	FALSE
1548	ENSMUSG00000032698	Lmo2	490.661	0.12087	2.22e-26	0.00241733	FALSE
1549	ENSMUSG00000027180	Fbxo3	2493.7	-0.101929	3.56e-09	2.7e-05	FALSE
1550	ENSMUSG00000068686	Cd59b	43.7914	0.273084	7.49e-08	0.0428313	FALSE
1551	ENSMUSG00000032679	Cd59a	468.563	0.191291	4.69e-08	0.13979	FALSE
1552	ENSMUSG00000068373	D430041D05Rik	5628.51	0.0268735	8.13e-05	0.657522	FALSE
1553	ENSMUSG00000081721	Gm13882	63.7642	-0.103081	0.0386579	0.552864	FALSE
1554	ENSMUSG00000027177	Hipk3	3596.23	-0.0213596	0.0435484	0.582965	FALSE
1555	ENSMUSG00000027176	Cstf3	1061.49	-0.0954826	6.48e-10	0.00091032	FALSE
1556	ENSMUSG00000027175	Tcp11l1	1235.17	-0.0841332	0.00058842	0.18851	FALSE
1557	ENSMUSG00000027173	Depdc7	84.6436	-0.323844	3.64e-09	4.81e-08	FALSE
1558	ENSMUSG00000074994	Qser1	664.01	0.05065	0.443859	0.297677	FALSE
1559	ENSMUSG00000027171	Prrg4	40.9729	0.158181	0.00797334	0.305359	FALSE
1560	ENSMUSG00000045106	Ccdc73	178.182	0.0690535	0.467978	0.223846	FALSE
1561	ENSMUSG00000027170	Eif3m	1984.16	-0.0634099	0.520658	0.0369822	TRUE
1562	ENSMUSG00000005973	Rcn1	445.646	0.137186	3.88e-14	0.00107618	FALSE
1563	ENSMUSG00000080859	Rpl10-ps1	4274.2	-0.0381883	0.00912685	0.354739	FALSE
1564	ENSMUSG00000027168	Pax6	349.521	0.239845	2.53e-22	5.44e-07	FALSE
1565	ENSMUSG00000027167	Elp4	533.479	0.140009	4.07e-15	2.14e-07	FALSE
1566	ENSMUSG00000042670	Immp1l	488.265	-0.181869	0.00067357	5.24e-07	TRUE
1567	ENSMUSG00000027166	Dnajc24	212.577	-0.0872329	0.321802	0.00740669	TRUE
1568	ENSMUSG00000016386	Mpped2	1090.94	-0.136317	1.2e-16	4.75e-05	FALSE
1569	ENSMUSG00000027122	Arl14ep	1437.42	-0.0839391	2.38e-08	0.00040175	FALSE
1570	ENSMUSG00000042604	Kcna4	1063.29	0.246416	1.22e-07	9.46e-09	TRUE
1571	ENSMUSG00000083424	Rpl35a-ps4	2224.14	-0.0202464	0.131385	0.791936	FALSE
1572	ENSMUSG00000063684	Hadhb-ps	876.226	0.00208943	0.00020303	0.955597	FALSE
1573	ENSMUSG00000057234	Mettl15	197.011	0.0984201	1.24e-06	0.00921822	FALSE
1574	ENSMUSG00000027115	Kif18a	58.7737	0.71751	3.24e-53	4.08e-14	FALSE
1575	ENSMUSG00000048482	Bdnf	2313.48	0.308533	8.77e-29	3.25e-05	FALSE
1576	ENSMUSG00000027162	Lin7c	4860.13	0.0600017	0.00038404	0.0861609	FALSE
1577	ENSMUSG00000050199	Lgr4	1306.29	-0.114594	4.7e-08	0.00093667	FALSE
1578	ENSMUSG00000027160	Ccdc34	405.134	-0.09979	0.390342	0.159401	FALSE
1579	ENSMUSG00000041660	Bbox1	80.7074	0.0455425	1.48e-05	0.749987	FALSE
1580	ENSMUSG00000074971	Fibin	124.047	0.367543	1.39e-22	0.00098206	FALSE
1581	ENSMUSG00000074968	Ano3	5969.38	0.203902	0.00075309	1.26e-05	TRUE
1582	ENSMUSG00000027134	Lpcat4	1447.03	-0.131198	2.26e-12	6.14e-05	FALSE
1583	ENSMUSG00000027133	Nop10	752.331	-0.131566	4.86e-09	5.32e-05	FALSE
1584	ENSMUSG00000027130	Slc12a6	2212.24	-0.181891	1.39e-17	6.34e-10	FALSE
1585	ENSMUSG00000027131	Emc4	1961.12	-0.0998908	9.23e-07	6.59e-05	FALSE
1586	ENSMUSG00000027132	Katnbl1	364.254	-0.0138714	0.0339382	0.754241	FALSE
1587	ENSMUSG00000055943	Emc7	3942.87	-0.0433102	2.77e-06	0.0128085	FALSE
1588	ENSMUSG00000074939	Chrm5	127.828	0.066733	0.102161	0.535885	FALSE
1589	ENSMUSG00000003604	Aven	214.521	-0.15919	2.61e-09	7.56e-05	FALSE
1590	ENSMUSG00000057378	Ryr3	1200.64	-0.408486	2.62e-12	7.08e-07	FALSE
1591	ENSMUSG00000044042	Fmn1	798.559	-0.0696869	0.00011681	0.308266	FALSE
1592	ENSMUSG00000074934	Grem1	239.38	-0.660614	3.36e-38	1.18e-17	FALSE
1593	ENSMUSG00000023236	Scg5	12515.9	-0.179955	4.61e-07	0.0539897	FALSE
1594	ENSMUSG00000041219	Arhgap11a	114.524	0.33762	5.26e-36	2.06e-12	FALSE
1595	ENSMUSG00000096006	Gm21596	2808.92	0.0599406	0.00057171	0.183889	FALSE
1596	ENSMUSG00000068615	Gjd2	181.43	-0.246464	7.96e-29	3.22e-11	FALSE
1597	ENSMUSG00000087694	A530058N18Rik	82.1603	-0.273956	2.37e-07	0.00505249	FALSE
1598	ENSMUSG00000040383	Aqr	1124.47	-0.129448	8.1e-05	0.0044488	FALSE
1599	ENSMUSG00000040321	Zfp770	1241.24	-0.124893	2.85e-12	1.14e-06	FALSE
1600	ENSMUSG00000057147	Dph6	550.776	0.0922307	2.42e-06	0.00169935	FALSE
1601	ENSMUSG00000040282	BC052040	244.565	-0.100634	1.24e-16	0.00058191	FALSE
1602	ENSMUSG00000027210	Meis2	1185.86	-0.27745	2.58e-30	3.6e-08	FALSE
1603	ENSMUSG00000081787	Gm13991	355.118	0.0331557	0.0915944	0.347294	FALSE
1604	ENSMUSG00000085316	D330050G23Rik	50.0433	0.107299	1.01e-05	0.201753	FALSE
1605	ENSMUSG00000027351	Spred1	6752.22	-0.229504	2.64e-13	3.62e-08	FALSE
1606	ENSMUSG00000027349	Fam98b	1504.82	0.0865428	0.0378789	0.00164588	TRUE
1607	ENSMUSG00000027347	Rasgrp1	23905.3	0.0831843	0.0373427	0.0622245	FALSE
1608	ENSMUSG00000040152	Thbs1	136.091	0.0916947	0.022918	0.500023	FALSE
1609	ENSMUSG00000040133	Gpr176	427.274	-0.209036	1.16e-32	1.28e-09	FALSE
1610	ENSMUSG00000005102	Eif2ak4	781.611	0.0471729	0.00798291	0.111857	FALSE
1611	ENSMUSG00000009549	Srp14	3001.67	-0.0002234	7.2e-05	0.99521	FALSE
1612	ENSMUSG00000040093	Bmf	122.036	0.658238	1.47e-68	7.38e-27	FALSE
1613	ENSMUSG00000074923	Pak6	1978.08	-0.0305513	0.551781	0.511298	FALSE
1614	ENSMUSG00000078137	Ankrd63	529.284	-0.235321	5.15e-28	0.00372342	FALSE
1615	ENSMUSG00000040061	Plcb2	72.2469	0.434355	1.46e-27	1.01e-09	FALSE
1616	ENSMUSG00000074918	Inafm2	1718.93	-0.208923	1e-37	1.19e-09	FALSE
1617	ENSMUSG00000045838	Ccdc9b	269.363	0.379483	1.21e-54	6.75e-15	FALSE
1618	ENSMUSG00000040035	Disp2	15603.8	0.151889	0.0305085	0.00015917	TRUE
1619	ENSMUSG00000027331	Knstrn	37.6109	0.390646	3.34e-18	4.26e-06	FALSE
1620	ENSMUSG00000027332	Ivd	2375.2	-0.0196931	0.00917887	0.663794	FALSE
1621	ENSMUSG00000040007	Bahd1	1668.78	-0.0423923	4.98e-08	0.236966	FALSE
1622	ENSMUSG00000074916	Chst14	62.1758	0.46931	3.36e-54	4.03e-18	FALSE
1623	ENSMUSG00000039983	Ccdc32	1875.74	-0.072296	1.65e-05	0.007303	FALSE
1624	ENSMUSG00000027324	Rpusd2	183.607	0.0559904	0.434205	0.111522	FALSE
1625	ENSMUSG00000027323	Rad51	39.3047	0.208021	2.49e-15	0.0016069	FALSE
1626	ENSMUSG00000070730	Rmdn3	1314.62	-0.209487	3.56e-29	5.4e-15	FALSE
1627	ENSMUSG00000034278	Dnajc17	172.562	0.127674	2.73e-08	0.0038853	FALSE
1628	ENSMUSG00000068580	Zfyve19	413.154	0.0596454	0.00013651	0.0953937	FALSE
1629	ENSMUSG00000027315	Spint1	86.8304	1.22813	1.65e-102	1.25e-43	FALSE
1630	ENSMUSG00000034226	Rhov	200.792	0.0582872	0.748225	0.228296	FALSE
1631	ENSMUSG00000034216	Vps18	1737.8	-0.0445705	6.13e-12	0.0779983	FALSE
1632	ENSMUSG00000027314	Dll4	90.6909	0.229662	2.39e-08	0.00088617	FALSE
1633	ENSMUSG00000027313	Chac1	134.219	-0.0532381	0.467316	0.451161	FALSE
1634	ENSMUSG00000034154	Ino80	824.334	0.101301	5.7e-06	0.00095408	FALSE
1635	ENSMUSG00000048647	Exd1	74.2172	-0.154185	0.820781	0.0738779	FALSE
1636	ENSMUSG00000014077	Chp1	5417.63	-0.0231239	5.32e-15	0.229806	FALSE
1637	ENSMUSG00000085438	Oip5os1	17694.3	-0.0706331	1.08e-05	0.129945	FALSE
1638	ENSMUSG00000027306	Nusap1	79.4458	0.189187	3.85e-07	0.00242895	FALSE
1639	ENSMUSG00000027305	Ndufaf1	469.22	-0.0978218	0.00025614	0.00148589	FALSE
1640	ENSMUSG00000082029	H3f3c	869.921	0.0264616	1.6e-05	0.481483	FALSE
1641	ENSMUSG00000027304	Rtf1	3112.5	-0.0164418	2.78e-10	0.548856	FALSE
1642	ENSMUSG00000027296	Itpka	4024.65	-0.249219	5.35e-48	1.96e-11	FALSE
1643	ENSMUSG00000027297	Ltk	155.901	-0.246907	2.26e-16	3.16e-06	FALSE
1644	ENSMUSG00000034032	Rpap1	657.366	0.0585684	0.363643	0.032809	TRUE
1645	ENSMUSG00000027298	Tyro3	3336.37	-0.131938	5.86e-13	0.00072432	FALSE
1646	ENSMUSG00000033943	Mga	2280.62	-0.0438301	0.0269998	0.483451	FALSE
1647	ENSMUSG00000033902	Mapkbp1	1530.47	0.103697	0.0291718	0.00062567	TRUE
1648	ENSMUSG00000074899	Sptbn5	35.5524	-0.0734686	0.946343	0.583486	FALSE
1649	ENSMUSG00000027293	Ehd4	376.321	0.21139	5.33e-26	8.08e-07	FALSE
1650	ENSMUSG00000050211	Pla2g4e	510.285	0.0477329	0.00136911	0.44968	FALSE
1651	ENSMUSG00000027291	Vps39	2756.3	0.0114243	9.93e-05	0.529493	FALSE
1652	ENSMUSG00000033808	Tmem87a	1480.58	-0.128692	1.61e-21	2.45e-14	FALSE
1653	ENSMUSG00000062646	Ganc	409.052	0.359803	5.02e-16	1.12e-07	FALSE
1654	ENSMUSG00000079110	Capn3	220.221	0.131375	4.2e-10	0.115442	FALSE
1655	ENSMUSG00000027288	Zfp106	9066.76	0.0610901	0.53005	0.0725391	FALSE
1656	ENSMUSG00000027287	Snap23	400.6	-0.0323913	4.28e-08	0.51982	FALSE
1657	ENSMUSG00000027286	Lrrc57	859.962	-0.0119522	0.00010091	0.71017	FALSE
1658	ENSMUSG00000027285	Haus2	772.894	0.111882	2.61e-16	0.00014838	FALSE
1659	ENSMUSG00000033705	Stard9	264.086	-0.0089545	0.016587	0.937367	FALSE
1660	ENSMUSG00000027284	Cdan1	366.195	-0.0961495	0.914363	0.00588714	TRUE
1661	ENSMUSG00000090100	Ttbk2	2672.84	-0.145987	1.26e-12	0.00110923	FALSE
1662	ENSMUSG00000027272	Ubr1	2478.89	0.0830169	0.85179	0.0338386	TRUE
1663	ENSMUSG00000054484	Tmem62	816.126	-0.101068	1.23e-08	2.22e-06	FALSE
1664	ENSMUSG00000023572	Ccndbp1	1604.2	-0.0091574	0.793369	0.701405	FALSE
1665	ENSMUSG00000074890	Lcmt2	204.87	0.415334	1.31e-46	4.13e-21	FALSE
1666	ENSMUSG00000027259	Adal	429.83	-0.0829929	0.13085	0.0861314	FALSE
1667	ENSMUSG00000050619	Zscan29	250.972	-0.152693	0.00227912	2.54e-05	TRUE
1668	ENSMUSG00000027263	Tubgcp4	478.059	-0.115068	2.05e-09	5.97e-05	FALSE
1669	ENSMUSG00000043909	Trp53bp1	2937.94	-0.0946534	7.68e-16	0.00219521	FALSE
1670	ENSMUSG00000027254	Map1a	44628.8	-0.0335744	1.75e-08	0.495306	FALSE
1671	ENSMUSG00000033526	Ppip5k1	2810.8	-0.0585042	8.82e-06	0.0419896	FALSE
1672	ENSMUSG00000000308	Ckmt1	6966.36	-0.162281	3.86e-44	1.01e-09	FALSE
1673	ENSMUSG00000033486	Catsper2	70.5423	0.0957915	4.82e-08	0.099133	FALSE
1674	ENSMUSG00000027248	Pdia3	10730.6	-0.261627	5.88e-10	1.23e-09	FALSE
1675	ENSMUSG00000074884	Serf2	1957.83	-0.0379675	0.00303449	0.330285	FALSE
1676	ENSMUSG00000027245	Hypk	73.686	-0.0702009	0.524702	0.353278	FALSE
1677	ENSMUSG00000048222	Mfap1b	3391.16	-0.0768361	1.19e-05	0.0139526	FALSE
1678	ENSMUSG00000081967	Gm14017	75.2653	-0.126709	0.00186948	0.0225715	FALSE
1679	ENSMUSG00000084407	Gm14018	57.4011	-0.0873218	4.22e-05	0.130787	FALSE
1680	ENSMUSG00000068479	Mfap1a	3826.22	-0.0798982	8.3e-06	0.01031	FALSE
1681	ENSMUSG00000027242	Wdr76	251.393	-0.0348231	0.0686186	0.348294	FALSE
1682	ENSMUSG00000027238	Frmd5	807.784	-0.197682	3.81e-17	1.67e-09	FALSE
1683	ENSMUSG00000060227	Casc4	4604.42	0.0859753	0.0968591	0.00978462	TRUE
1684	ENSMUSG00000033411	Ctdspl2	975.756	0.0404875	0.00631429	0.252017	FALSE
1685	ENSMUSG00000027236	Eif3j1	1717.93	-0.177527	8.38e-15	1.71e-12	FALSE
1686	ENSMUSG00000033396	Spg11	522.286	0.196704	1.73e-13	3.31e-08	FALSE
1687	ENSMUSG00000060802	B2m	2251.67	0.348358	7.58e-27	3.39e-07	FALSE
1688	ENSMUSG00000070692	Rps12-ps10	187.837	-0.085223	0.9276	0.409152	FALSE
1689	ENSMUSG00000027227	Sord	590.21	-0.0647692	0.0117838	0.152116	FALSE
1690	ENSMUSG00000033256	Shf	866.802	-0.165068	3.03e-22	1.38e-06	FALSE
1691	ENSMUSG00000081219	Bambi-ps1	52.6805	0.217231	0.00013902	0.00086687	FALSE
1692	ENSMUSG00000027199	Gatm	3171.24	0.0584223	4.84e-12	0.106569	FALSE
1693	ENSMUSG00000074876	Spata5l1	75.202	-0.0634432	0.424537	0.257065	FALSE
1694	ENSMUSG00000005802	Slc30a4	2407.77	-0.0038722	0.768349	0.914204	FALSE
1695	ENSMUSG00000005804	Bloc1s6	1143.57	0.0166538	0.00242921	0.436732	FALSE
1696	ENSMUSG00000005803	Sqor	222.311	0.30125	5.88e-35	1.16e-10	FALSE
1697	ENSMUSG00000027200	Sema6d	3280.45	0.248252	6.86e-14	1.48e-10	FALSE
1698	ENSMUSG00000035183	Slc24a5	64.355	-0.0311988	0.591349	0.692045	FALSE
1699	ENSMUSG00000027201	Myef2	1980.76	0.0129864	0.787305	0.702804	FALSE
1700	ENSMUSG00000087056	Gm14004	59.4955	-0.113103	0.0264964	0.143193	FALSE
1701	ENSMUSG00000074872	Ctxn2	252.895	-0.301115	3.48e-22	1.01e-08	FALSE
1702	ENSMUSG00000027203	Dut	679.549	-0.142201	4.87e-29	1.45e-08	FALSE
1703	ENSMUSG00000027204	Fbn1	231.958	0.239869	5.83e-05	0.00388758	FALSE
1704	ENSMUSG00000068394	Cep152	91.1614	-0.155871	0.00058638	0.00044946	TRUE
1705	ENSMUSG00000035109	Shc4	220.758	0.0483245	9.4e-08	0.301152	FALSE
1706	ENSMUSG00000091337	Eid1	7765.38	-0.172085	1.44e-11	0.00013463	FALSE
1707	ENSMUSG00000035093	Secisbp2l	5554.25	0.0921575	0.482978	0.00249302	TRUE
1708	ENSMUSG00000027206	Cops2	4087.55	-0.0603341	0.00069772	0.0211566	FALSE
1709	ENSMUSG00000027207	Galk2	704.568	0.0212679	0.180304	0.52735	FALSE
1710	ENSMUSG00000023330	Dtwd1	264.636	0.0314921	0.770318	0.335208	FALSE
1711	ENSMUSG00000027359	Slc27a2	144.603	-0.572033	1.26e-19	1.86e-07	FALSE
1712	ENSMUSG00000027360	Hdc	82.444	0.1488	3.09e-08	0.149236	FALSE
1713	ENSMUSG00000027361	Gabpb1	507.205	-0.0028441	0.00015412	0.947625	FALSE
1714	ENSMUSG00000027363	Usp8	2420.84	0.0182485	0.678729	0.51834	FALSE
1715	ENSMUSG00000027364	Usp50	268.437	-0.0467603	0.966909	0.256873	FALSE
1716	ENSMUSG00000027365	Trpm7	1572.45	-0.064186	0.38	0.172759	FALSE
1717	ENSMUSG00000027366	Sppl2a	1895.69	0.00459072	0.00019016	0.89586	FALSE
1718	ENSMUSG00000001998	Ap4e1	286.152	-0.0237408	0.446788	0.692106	FALSE
1719	ENSMUSG00000001999	Blvra	379.61	-0.0766301	0.301527	0.0125337	TRUE
1720	ENSMUSG00000034906	Ncaph	37.8545	0.497602	2.54e-18	7.59e-08	FALSE
1721	ENSMUSG00000074825	Itpripl1	91.7484	0.237285	0.00269503	0.117885	FALSE
1722	ENSMUSG00000003660	Snrnp200	4513.24	0.177609	0.0676117	2.11e-06	TRUE
1723	ENSMUSG00000003662	Ciao1	1683.16	-0.0882888	1.55e-11	2.12e-05	FALSE
1724	ENSMUSG00000034850	Tmem127	4038.93	-0.105071	1.04e-41	1.4e-11	FALSE
1725	ENSMUSG00000027367	Stard7	4195.94	0.0187178	0.238725	0.310894	FALSE
1726	ENSMUSG00000027371	Fahd2a	334.321	-0.071509	0.35135	0.212467	FALSE
1727	ENSMUSG00000079056	Kcnip3	2801.53	0.542951	1.33e-67	8.14e-27	FALSE
1728	ENSMUSG00000034800	Zfp661	276.69	0.068468	1.37e-06	0.0290448	FALSE
1729	ENSMUSG00000027374	Mrps5	1278.26	0.0238919	0.476893	0.14977	FALSE
1730	ENSMUSG00000027375	Mal	8584.55	-0.219712	2.1e-07	1.24e-05	FALSE
1731	ENSMUSG00000027378	Nphp1	488.61	0.118141	2.16e-06	0.00088583	FALSE
1732	ENSMUSG00000051319	Mtln	606.155	-0.0761743	0.0219022	0.058138	FALSE
1733	ENSMUSG00000027381	Bcl2l11	212.369	0.137427	7.37e-06	0.0140209	FALSE
1734	ENSMUSG00000014355	Anapc1	3191.77	0.151409	5.22e-06	8.74e-07	TRUE
1735	ENSMUSG00000014361	Mertk	1083.17	-0.444316	1.04e-22	1.52e-16	FALSE
1736	ENSMUSG00000014353	Tmem87b	1423.41	-0.0051567	0.131012	0.834454	FALSE
1737	ENSMUSG00000027386	Fbln7	88.4791	0.322227	7.54e-15	0.00041661	FALSE
1738	ENSMUSG00000027387	Zc3h8	126.553	-0.226632	1.01e-13	6.08e-08	FALSE
1739	ENSMUSG00000074807	Gm10762	83.8255	0.202055	9.2e-18	2.6e-05	FALSE
1740	ENSMUSG00000042851	Zc3h6	681.579	0.344663	9.87e-23	3e-15	FALSE
1741	ENSMUSG00000027394	Ttl	1805.68	-0.117409	7.92e-11	1.98e-05	FALSE
1742	ENSMUSG00000027395	Polr1b	382.421	-0.0555807	0.107059	0.219909	FALSE
1743	ENSMUSG00000037938	Chchd5	226.129	0.10003	1.08e-14	0.00366239	FALSE
1744	ENSMUSG00000082274	Gm14026	288.669	-0.0129037	0.086401	0.850647	FALSE
1745	ENSMUSG00000103009	Gm4430	121.013	0.0523597	0.0267264	0.232283	FALSE
1746	ENSMUSG00000027397	Slc20a1	2717.04	0.250455	1.82e-45	1.83e-12	FALSE
1747	ENSMUSG00000087528	9830144P21Rik	45.8637	0.220713	8.06e-08	0.133722	FALSE
1748	ENSMUSG00000056738	A730036I17Rik	39.7254	0.967221	9.25e-73	9.55e-31	FALSE
1749	ENSMUSG00000081888	Spcs2-ps	42.3108	-0.073378	0.708667	0.518821	FALSE
1750	ENSMUSG00000037902	Sirpa	13134.8	0.0169105	0.372649	0.550123	FALSE
1751	ENSMUSG00000027400	Pdyn	487.11	0.118252	2.82e-11	0.240038	FALSE
1752	ENSMUSG00000037885	Stk35	927.121	-0.0593296	4.23e-07	0.0138573	FALSE
1753	ENSMUSG00000027404	Snrpb	1541.41	-0.106577	4.6e-08	7.65e-05	FALSE
1754	ENSMUSG00000027405	Nop56	1811.55	-0.094278	1.19e-05	0.00034197	FALSE
1755	ENSMUSG00000027406	Idh3b	6467.01	-0.124198	4.05e-25	3.92e-11	FALSE
1756	ENSMUSG00000053552	Ebf4	158.261	-0.0570246	0.0217652	0.312525	FALSE
1757	ENSMUSG00000083483	Gm14044	46.2729	-0.0316147	0.938505	0.84942	FALSE
1758	ENSMUSG00000027408	Cpxm1	232.616	0.582399	3.76e-57	6.45e-20	FALSE
1759	ENSMUSG00000037773	Pced1a	592.918	0.111269	0.448947	0.00644407	TRUE
1760	ENSMUSG00000027411	Vps16	1431.44	0.0732354	0.00127232	0.00037144	TRUE
1761	ENSMUSG00000027303	Ptpra	7549.39	0.0987777	0.00017228	2.74e-08	TRUE
1762	ENSMUSG00000037740	Mrps26	1207.88	-0.0247514	0.778034	0.49498	FALSE
1763	ENSMUSG00000027300	Ubox5	461.867	0.110002	0.00066038	1.78e-05	TRUE
1764	ENSMUSG00000079043	Fastkd5	133.753	-0.376491	3.38e-27	1.24e-15	FALSE
1765	ENSMUSG00000037703	Lzts3	5298.13	-0.0882683	2.19e-07	0.0752222	FALSE
1766	ENSMUSG00000068290	Ddrgk1	1311.15	0.0373111	3.08e-07	0.251794	FALSE
1767	ENSMUSG00000074797	Itpa	1281.36	-0.0610234	0.0182828	0.0257531	FALSE
1768	ENSMUSG00000027309	4930402H24Rik	3593.29	0.031912	0.054614	0.267575	FALSE
1769	ENSMUSG00000085566	A730017L22Rik	400.839	0.030556	0.743335	0.546206	FALSE
1770	ENSMUSG00000027312	Atrn	7975.3	0.0700554	0.0359656	0.0743456	FALSE
1771	ENSMUSG00000083953	Gm14049	180.482	0.128291	0.00132926	0.0509901	FALSE
1772	ENSMUSG00000027316	Gfra4	1279.33	-0.0789892	3.01e-13	0.029403	FALSE
1773	ENSMUSG00000074793	Hspa12b	227.995	-0.0646488	0.637776	0.238373	FALSE
1774	ENSMUSG00000027327	1700037H04Rik	1049.98	-0.0096419	0.045645	0.813265	FALSE
1775	ENSMUSG00000027329	Spef1	242.342	-0.0919831	0.00038357	0.0433618	FALSE
1776	ENSMUSG00000068267	Cenpb	4787.04	0.107562	2.49e-07	0.00010077	FALSE
1777	ENSMUSG00000027330	Cdc25b	230.706	-0.094115	0.040838	0.114858	FALSE
1778	ENSMUSG00000068264	Ap5s1	382.757	0.00016252	0.658919	0.996656	FALSE
1779	ENSMUSG00000037523	Mavs	271.97	0.0731143	9.84e-09	0.0477271	FALSE
1780	ENSMUSG00000037514	Pank2	1193.97	-0.0195477	9.08e-06	0.268863	FALSE
1781	ENSMUSG00000048911	Rnf24	1193.69	-0.0137385	4.87e-08	0.654648	FALSE
1782	ENSMUSG00000082044	Snrpert	66.3801	0.0975593	0.00825395	0.144035	FALSE
1783	ENSMUSG00000027333	Smox	1033.25	-0.0434152	0.569325	0.469802	FALSE
1784	ENSMUSG00000027335	Adra1d	1340.81	-0.257815	5.12e-23	1.69e-08	FALSE
1785	ENSMUSG00000086822	5330413P13Rik	60.9273	0.657643	5.58e-57	2.42e-21	FALSE
1786	ENSMUSG00000079037	Prnp	32477.8	0.0199291	0.019646	0.315637	FALSE
1787	ENSMUSG00000027339	Rassf2	1879.09	0.0696082	1.34e-08	0.0299783	FALSE
1788	ENSMUSG00000027340	Slc23a2	5222.39	0.287132	1.99e-12	6.02e-12	FALSE
1789	ENSMUSG00000027341	Tmem230	815.879	-0.0881666	6.89e-16	3.56e-06	FALSE
1790	ENSMUSG00000027342	Pcna	1132.37	-0.041504	0.942845	0.163458	FALSE
1791	ENSMUSG00000058793	Cds2	19110	-0.0533948	1.38e-18	0.0371457	FALSE
1792	ENSMUSG00000050558	Prokr2	233.095	0.756344	2.59e-31	1.02e-13	FALSE
1793	ENSMUSG00000027346	Gpcpd1	2831.37	-0.0702403	0.0594281	0.0720429	FALSE
1794	ENSMUSG00000044991	Shld1	189.464	-0.0480866	0.409405	0.274216	FALSE
1795	ENSMUSG00000027350	Chgb	21663.5	-0.148596	6.71e-06	0.00145071	FALSE
1796	ENSMUSG00000037376	Trmt6	929.619	0.113798	3.22e-16	0.00064516	FALSE
1797	ENSMUSG00000027353	Mcm8	132.592	0.0152652	0.867041	0.830543	FALSE
1798	ENSMUSG00000027357	Crls1	1510.8	-0.183989	5.35e-18	1.15e-09	FALSE
1799	ENSMUSG00000043110	Lrrn4	72.1325	-0.172314	1.66e-09	0.0616147	FALSE
1800	ENSMUSG00000027358	Bmp2	104.262	0.296511	8.2e-07	1.21e-07	TRUE
1801	ENSMUSG00000034723	Tmx4	10585.9	0.0579187	0.102198	0.0550425	FALSE
1802	ENSMUSG00000083879	Gm14038	67.662	0.279329	9.49e-15	5.63e-06	FALSE
1803	ENSMUSG00000051177	Plcb1	9545.29	0.17464	0.545416	0.00034432	TRUE
1804	ENSMUSG00000082399	Gm14036	1128.66	0.0172574	0.728089	0.900625	FALSE
1805	ENSMUSG00000039943	Plcb4	781.74	-0.13671	0.320593	0.0643733	FALSE
1806	ENSMUSG00000027270	Lamp5	986.425	-0.810039	5.36e-79	1.33e-33	FALSE
1807	ENSMUSG00000039913	Pak7	1160.92	0.0849256	0.00064669	0.033884	FALSE
1808	ENSMUSG00000027273	Snap25	77628.2	-0.214485	5.58e-35	3.66e-17	FALSE
1809	ENSMUSG00000027274	Mkks	1227.24	-0.243533	2.51e-12	4.82e-10	FALSE
1810	ENSMUSG00000027281	Slx4ip	395.185	-0.0528467	0.0154295	0.23352	FALSE
1811	ENSMUSG00000027276	Jag1	353.618	-0.0427866	0.0617925	0.390233	FALSE
1812	ENSMUSG00000062098	Btbd3	11135.3	0.0808448	3.15e-08	0.0847837	FALSE
1813	ENSMUSG00000085071	Gm14066	91.7045	-0.0706559	8.21e-09	0.277329	FALSE
1814	ENSMUSG00000074766	Ism1	259.482	-0.213442	6.47e-27	5.01e-07	FALSE
1815	ENSMUSG00000039033	Tasp1	638.392	-0.103783	1.18e-13	8.44e-05	FALSE
1816	ENSMUSG00000080006	Rps19-ps7	55.4404	-0.263512	0.0432858	0.156391	FALSE
1817	ENSMUSG00000045624	Esf1	960.621	-0.025141	0.00099917	0.57028	FALSE
1818	ENSMUSG00000027384	Ndufaf5	954.843	-0.193399	9.18e-15	9.24e-10	FALSE
1819	ENSMUSG00000068205	Macrod2	1940.68	-0.137665	4.93e-17	2.13e-05	FALSE
1820	ENSMUSG00000051379	Flrt3	1709.08	0.221247	2.4e-07	1.41e-09	TRUE
1821	ENSMUSG00000038844	Kif16b	404.908	0.12412	0.00486216	0.00202676	TRUE
1822	ENSMUSG00000008333	Snrpb2	807.104	-0.0190958	0.362848	0.562299	FALSE
1823	ENSMUSG00000086171	Pcsk2os1	112.443	-0.137878	0.0125065	0.12586	FALSE
1824	ENSMUSG00000027419	Pcsk2	8456.53	0.0105557	2.14e-07	0.730666	FALSE
1825	ENSMUSG00000015932	Dstn	7582.3	-0.0269559	0.58456	0.270587	FALSE
1826	ENSMUSG00000027422	Rrbp1	1757.48	0.176735	7.93e-16	2.1e-05	FALSE
1827	ENSMUSG00000082480	Gm11687	376.305	-0.0849362	0.199942	0.38127	FALSE
1828	ENSMUSG00000027423	Snx5	2888.62	0.01062	1.01e-09	0.742137	FALSE
1829	ENSMUSG00000027424	Mgme1	221.116	-0.184481	1.5e-06	1.15e-06	TRUE
1830	ENSMUSG00000027425	Kat14	883.458	-0.0888625	3.76e-09	0.00106638	FALSE
1831	ENSMUSG00000083674	Zfp133-ps	34.4379	0.101838	0.311672	0.517254	FALSE
1832	ENSMUSG00000037259	Dzank1	7051.06	-0.064095	6.08e-09	0.0730761	FALSE
1833	ENSMUSG00000027427	Polr3f	902.232	0.0075872	0.808731	0.831774	FALSE
1834	ENSMUSG00000027428	Rbbp9	1070.94	0.0916913	4.67e-21	2.56e-05	FALSE
1835	ENSMUSG00000027429	Sec23b	1542.44	0.0657276	0.0246421	0.0026678	TRUE
1836	ENSMUSG00000074754	Smim26	336.16	-0.193032	7.17e-07	3.83e-05	FALSE
1837	ENSMUSG00000027430	Dtd1	1456.69	-0.0322526	0.383911	0.401834	FALSE
1838	ENSMUSG00000063873	Slc24a3	8060.82	-0.146924	3.54e-27	9.53e-06	FALSE
1839	ENSMUSG00000001768	Rin2	1380.01	0.0383706	4.77e-13	0.516202	FALSE
1840	ENSMUSG00000002728	Naa20	1231.36	-0.112183	8.67e-07	3.06e-05	FALSE
1841	ENSMUSG00000001767	Crnkl1	798.906	-0.0373851	0.222536	0.120239	FALSE
1842	ENSMUSG00000037143	Cfap61	154.477	0.149758	0.219148	0.295223	FALSE
1843	ENSMUSG00000068154	Insm1	261.615	-0.100631	1.14e-11	0.0923479	FALSE
1844	ENSMUSG00000037110	Ralgapa2	572.971	-0.0537525	0.00674847	0.280992	FALSE
1845	ENSMUSG00000042938	Gm14117	336.898	-0.118017	5.16e-06	2.27e-05	FALSE
1846	ENSMUSG00000074749	Kiz	421.412	0.0529869	0.00041425	0.250894	FALSE
1847	ENSMUSG00000027433	Xrn2	1665.59	0.111129	6.09e-05	7.79e-05	FALSE
1848	ENSMUSG00000027434	Nkx2-2	110.586	0.149649	3.68e-05	0.00875916	FALSE
1849	ENSMUSG00000037014	Sstr4	549.271	-0.267281	1.74e-23	4.66e-07	FALSE
1850	ENSMUSG00000074743	Thbd	630.385	0.290728	2.19e-13	0.0111962	FALSE
1851	ENSMUSG00000027435	Cd93	346.281	0.487553	7.27e-32	3.74e-10	FALSE
1852	ENSMUSG00000036992	Nxt1	190.273	-0.143503	0.040162	7.4e-05	TRUE
1853	ENSMUSG00000027439	Gzf1	1555.16	-0.140328	1.82e-28	4.28e-15	FALSE
1854	ENSMUSG00000027438	Napb	24421	0.0477115	0.751224	0.0809059	FALSE
1855	ENSMUSG00000027447	Cst3	38287.5	0.371614	5.69e-28	1.24e-09	FALSE
1856	ENSMUSG00000081494	Gm14130	596.856	-0.0875574	8.11e-05	0.268982	FALSE
1857	ENSMUSG00000074736	Syndig1	1044.21	0.201999	4.89e-16	6.45e-08	FALSE
1858	ENSMUSG00000068134	Zfp120	614.934	-0.0902873	0.00229559	0.004751	FALSE
1859	ENSMUSG00000060336	Zfp937	231.322	0.021281	0.244919	0.724377	FALSE
1860	ENSMUSG00000074735	Gm21994	43.269	-0.106456	0.170611	0.558903	FALSE
1861	ENSMUSG00000063364	3300002I08Rik	57.1825	-0.022705	0.640051	0.746145	FALSE
1862	ENSMUSG00000068130	Zfp442	270.298	-0.0098753	0.698279	0.869347	FALSE
1863	ENSMUSG00000083325	Gm14121	433.821	-0.0408964	0.0125997	0.251445	FALSE
1864	ENSMUSG00000033096	Apmap	1889.45	-0.0381711	5.59e-05	0.13659	FALSE
1865	ENSMUSG00000027452	Acss1	1096.13	-0.130381	0.00061872	0.0106289	FALSE
1866	ENSMUSG00000033068	Entpd6	1910.16	-0.214524	2.93e-53	2.27e-18	FALSE
1867	ENSMUSG00000033059	Pygb	9638.23	0.0963101	6.26e-06	0.00417654	FALSE
1868	ENSMUSG00000032046	Abhd12	8632.42	0.0526114	0.127571	0.0870942	FALSE
1869	ENSMUSG00000068115	Ninl	169.858	0.370977	6.06e-23	6.41e-09	FALSE
1870	ENSMUSG00000053916	Nanp	466.052	-0.249477	4.47e-29	7.04e-13	FALSE
1871	ENSMUSG00000082809	Gm14150	7636.26	-0.0281549	0.0585116	0.570772	FALSE
1872	ENSMUSG00000027455	Nsfl1c	2419.12	-0.0223495	0.37367	0.386989	FALSE
1873	ENSMUSG00000032966	Fkbp1a	19453.7	-0.0343875	5.86e-11	0.145209	FALSE
1874	ENSMUSG00000027456	Sdcbp2	91.4501	0.230097	5.23e-18	2.9e-05	FALSE
1875	ENSMUSG00000027457	Snph	12159	-0.0726856	2.25e-10	0.0323782	FALSE
1876	ENSMUSG00000044364	Tmem74b	57.9233	-0.0469221	0.580781	0.477503	FALSE
1877	ENSMUSG00000032869	Psmf1	975.651	0.153674	4.25e-17	1.67e-08	FALSE
1878	ENSMUSG00000027459	Fam110a	178.716	-0.0251321	0.0212902	0.626087	FALSE
1879	ENSMUSG00000027463	Slc52a3	70.243	-0.139839	0.123394	0.0815419	FALSE
1880	ENSMUSG00000060257	Scrt2	630.915	-0.0964118	0.00168559	0.104798	FALSE
1881	ENSMUSG00000032802	Srxn1	3183.39	-0.0401778	3.61e-05	0.310085	FALSE
1882	ENSMUSG00000081087	Rps15a-ps7	403.89	-0.0044783	5.28e-05	0.933262	FALSE
1883	ENSMUSG00000074698	Csnk2a1	4564.42	0.00647394	0.644695	0.785556	FALSE
1884	ENSMUSG00000027465	Tbc1d20	1921.16	0.0568284	1.61e-11	0.00034088	FALSE
1885	ENSMUSG00000027466	Rbck1	1987.64	0.00182315	0.987105	0.968098	FALSE
1886	ENSMUSG00000081434	Gm14165	46.6458	-0.0102298	0.571209	0.96486	FALSE
1887	ENSMUSG00000059361	Nrsn2	2286.61	-0.157892	7.27e-20	0.00237601	FALSE
1888	ENSMUSG00000051817	Sox12	502.004	0.229155	0.0157668	0.101941	FALSE
1889	ENSMUSG00000074682	Zcchc3	336.84	0.012676	0.197256	0.776175	FALSE
1890	ENSMUSG00000032680	6820408C15Rik	76.6489	0.492588	6.99e-19	2.41e-09	FALSE
1891	ENSMUSG00000019188	H13	1623.09	-0.0936618	2e-08	8.97e-05	FALSE
1892	ENSMUSG00000042814	Mcts2	219.152	0.157716	2.51e-06	7.67e-05	FALSE
1893	ENSMUSG00000042745	Id1	352.814	-0.0118	1.16e-06	0.867957	FALSE
1894	ENSMUSG00000007659	Bcl2l1	3107.53	-0.116662	6e-27	1.99e-07	FALSE
1895	ENSMUSG00000027469	Tpx2	96.3433	0.209435	1.29e-10	0.00115026	FALSE
1896	ENSMUSG00000042662	Dusp15	191.987	0.249715	4.93e-22	2.42e-06	FALSE
1897	ENSMUSG00000027472	Pdrg1	567.862	-0.0344847	7.23e-09	0.458757	FALSE
1898	ENSMUSG00000027474	Ccm2l	73.7396	0.46591	1e-25	2.16e-10	FALSE
1899	ENSMUSG00000003283	Hck	67.3824	0.379449	4.21e-25	5.13e-07	FALSE
1900	ENSMUSG00000068040	Tm9sf4	2653.71	0.0122858	0.0137696	0.585918	FALSE
1901	ENSMUSG00000074671	Tspyl3	998.734	0.1563	0.00829797	4.52e-10	TRUE
1902	ENSMUSG00000051413	Plagl2	269.706	0.0447313	0.236583	0.253343	FALSE
1903	ENSMUSG00000046020	Pofut1	725.751	0.079865	1.11e-08	0.00177634	FALSE
1904	ENSMUSG00000027475	Kif3b	3215.21	-0.0532307	5.85e-14	0.0469509	FALSE
1905	ENSMUSG00000073236	2500004C02Rik	161.411	-0.0471626	0.803755	0.241481	FALSE
1906	ENSMUSG00000042548	Asxl1	1656.28	0.0815967	0.214347	0.00769161	TRUE
1907	ENSMUSG00000061411	Nol4l	1782.09	-0.0006668	0.00135342	0.988871	FALSE
1908	ENSMUSG00000056941	Commd7	821.904	-0.075465	0.00062137	0.00091146	FALSE
1909	ENSMUSG00000027479	Mapre1	4053.81	0.145659	5.21e-28	1.51e-07	FALSE
1910	ENSMUSG00000083097	Gm14494	428.795	-0.0753533	4.14e-05	0.0288702	FALSE
1911	ENSMUSG00000027487	Cdk5rap1	346.942	0.127494	1.07e-10	0.00120622	FALSE
1912	ENSMUSG00000027488	Snta1	1135.23	-0.0474602	0.513044	0.278158	FALSE
1913	ENSMUSG00000038533	Cbfa2t2	2094.43	0.0869868	0.70292	0.00183294	TRUE
1914	ENSMUSG00000027489	Necab3	766.826	0.443325	1.07e-48	1.05e-14	FALSE
1915	ENSMUSG00000027490	E2f1	181.556	-0.112979	0.00477364	0.0580566	FALSE
1916	ENSMUSG00000000876	Pxmp4	462.368	0.0941247	2.08e-12	0.00182634	FALSE
1917	ENSMUSG00000059842	Zfp341	245.633	0.0768207	0.421049	0.0333834	TRUE
1918	ENSMUSG00000038467	Chmp4b	5074.69	0.0791749	2.33e-06	0.00032681	FALSE
1919	ENSMUSG00000082064	Rpl5-ps2	171.324	0.00070547	0.368442	0.9965	FALSE
1920	ENSMUSG00000027593	Raly	1986.81	-0.14663	4.85e-06	3.75e-08	TRUE
1921	ENSMUSG00000074656	Eif2s2	2356.02	-0.0649065	0.571659	0.0199663	TRUE
1922	ENSMUSG00000027597	Ahcy	805.422	0.0592472	0.508344	0.0636431	FALSE
1923	ENSMUSG00000027598	Itch	2706.09	-0.159959	5.53e-22	1.78e-08	FALSE
1924	ENSMUSG00000047459	Dynlrb1	3078.23	-0.0669124	8.47e-05	0.0137734	FALSE
1925	ENSMUSG00000027602	Map1lc3a	3283.32	-0.0746952	0.0442958	0.0804637	FALSE
1926	ENSMUSG00000038383	Pigu	699.454	-0.0475049	0.00038944	0.0181322	FALSE
1927	ENSMUSG00000038375	Trp53inp2	7181.73	-0.0167591	0.00018041	0.654807	FALSE
1928	ENSMUSG00000038369	Ncoa6	2262.14	0.15779	0.220288	9.78e-05	TRUE
1929	ENSMUSG00000027603	Ggt7	2811.45	-0.0499209	0.00236014	0.0761001	FALSE
1930	ENSMUSG00000027605	Acss2	1410	-0.0150947	0.340896	0.725304	FALSE
1931	ENSMUSG00000027610	Gss	537.811	-0.0953581	0.579633	0.00075764	TRUE
1932	ENSMUSG00000074652	Myh7b	232.199	-0.251044	7.19e-09	0.00044174	FALSE
1933	ENSMUSG00000038324	Trpc4ap	5704.03	0.0159213	0.00071147	0.284193	FALSE
1934	ENSMUSG00000038312	Edem2	651.524	0.173737	1.79e-29	4.57e-09	FALSE
1935	ENSMUSG00000027611	Procr	40.2818	0.492736	2.54e-29	6.97e-07	FALSE
1936	ENSMUSG00000027612	Mmp24	1424.52	-0.162304	2.8e-24	3.68e-08	FALSE
1937	ENSMUSG00000074649	BC029722	1059.23	-0.0661571	2.69e-05	0.0984386	FALSE
1938	ENSMUSG00000027613	Eif6	1223.2	0.0151851	0.00296294	0.720454	FALSE
1939	ENSMUSG00000005882	Uqcc1	1296.47	-0.159177	2.15e-15	1.28e-07	FALSE
1940	ENSMUSG00000038241	Cep250	504.363	0.184133	0.0136416	0.00041297	TRUE
1941	ENSMUSG00000005881	Ergic3	2529.66	0.00920274	0.022554	0.812539	FALSE
1942	ENSMUSG00000038180	Spag4	37.9691	-0.207908	0.00059027	0.00436964	FALSE
1943	ENSMUSG00000089824	Rbm12	446.273	-0.0786664	0.0454458	0.0996038	FALSE
1944	ENSMUSG00000027618	Nfs1	1053.65	-0.0951827	3.49e-11	9.28e-06	FALSE
1945	ENSMUSG00000067847	Romo1	601.64	-0.0435791	0.532067	0.389391	FALSE
1946	ENSMUSG00000027620	Rbm39	4523.48	-0.195959	1.11e-13	4.76e-13	FALSE
1947	ENSMUSG00000038116	Phf20	4476.03	-0.0596487	1.84e-10	0.048588	FALSE
1948	ENSMUSG00000046229	Scand1	557.19	0.0309384	0.742054	0.647645	FALSE
1949	ENSMUSG00000038085	Cnbd2	109.344	0.0188835	0.00189049	0.782126	FALSE
1950	ENSMUSG00000082321	Gm14253	314.035	-0.115769	0.513963	0.0817464	FALSE
1951	ENSMUSG00000102869	2900097C17Rik	8958.88	0.0411811	0.0001305	0.356661	FALSE
1952	ENSMUSG00000027624	Epb41l1	17781.6	-0.111427	1.45e-19	1.68e-05	FALSE
1953	ENSMUSG00000027628	Aar2	1385.8	0.00892497	0.112619	0.742924	FALSE
1954	ENSMUSG00000055494	Gm14168	40.4962	-0.0603731	0.146438	0.526208	FALSE
1955	ENSMUSG00000086118	Gm14169	99.0913	-0.328057	1.03e-06	0.00012858	FALSE
1956	ENSMUSG00000061689	Dlgap4	7441.33	-0.127611	3.61e-22	0.00011611	FALSE
1957	ENSMUSG00000067818	Myl9	425.596	0.534424	2.9e-38	1.56e-12	FALSE
1958	ENSMUSG00000085741	5430405H02Rik	73.8573	0.0827853	0.00167786	0.182021	FALSE
1959	ENSMUSG00000027637	Rab5if	610.343	-0.229576	7.26e-22	7.55e-12	FALSE
1960	ENSMUSG00000080880	Gm14278	255.788	0.12156	0.0894705	0.514551	FALSE
1961	ENSMUSG00000027634	Ndrg3	16419.3	-0.0392606	1.98e-14	0.0777989	FALSE
1962	ENSMUSG00000027635	Dsn1	108.471	0.222202	3.12e-24	1.45e-06	FALSE
1963	ENSMUSG00000055485	Soga1	1334.67	0.358644	5.26e-07	2.1e-07	TRUE
1964	ENSMUSG00000027639	Samhd1	472.49	-0.0243169	0.83493	0.516732	FALSE
1965	ENSMUSG00000027641	Rbl1	85.3625	0.264885	1.77e-27	7.98e-07	FALSE
1966	ENSMUSG00000027642	Rpn2	4548.41	0.0216474	0.0455328	0.422062	FALSE
1967	ENSMUSG00000063019	Manbal	1228.9	0.102118	2.26e-10	0.00031258	FALSE
1968	ENSMUSG00000027646	Src	4510.16	0.0671795	0.303538	0.0228781	TRUE
1969	ENSMUSG00000081740	Gm14279	243.77	0.00642282	0.695286	0.953214	FALSE
1970	ENSMUSG00000082329	Gm14287	1515.07	0.0372222	0.0800565	0.350323	FALSE
1971	ENSMUSG00000067787	Blcap	3200.48	0.001611	0.384532	0.961749	FALSE
1972	ENSMUSG00000067786	Nnat	16342.3	0.238297	1.44e-15	7.17e-05	FALSE
1973	ENSMUSG00000027649	Ctnnbl1	1014.28	-0.181008	7.84e-57	2.29e-17	FALSE
1974	ENSMUSG00000062846	Gm14176	280.798	0.00336104	0.122916	0.920375	FALSE
1975	ENSMUSG00000037843	Vstm2l	1487.23	0.0317462	0.00348936	0.605164	FALSE
1976	ENSMUSG00000027650	Tti1	776.073	0.00084489	0.00374179	0.982157	FALSE
1977	ENSMUSG00000027651	Rprd1b	974.668	-0.153726	6.24e-29	2.03e-10	FALSE
1978	ENSMUSG00000037820	Tgm2	502.576	0.331314	1.68e-22	0.00022623	FALSE
1979	ENSMUSG00000037813	D630003M21Rik	160.512	0.448188	2.69e-16	1.61e-08	FALSE
1980	ENSMUSG00000016024	Lbp	618.054	0.156029	0.0603091	0.603408	FALSE
1981	ENSMUSG00000085385	Snhg17	123.522	0.155169	7.01e-07	0.0652577	FALSE
1982	ENSMUSG00000044349	Snhg11	5258.19	-0.504076	0.0222102	0.00030951	TRUE
1983	ENSMUSG00000027652	Ralgapb	5233.88	-0.0023338	4.8e-06	0.956511	FALSE
1984	ENSMUSG00000086496	Gm14204	70.7471	-0.210585	0.0146793	0.319346	FALSE
1985	ENSMUSG00000037771	Slc32a1	2011.5	-0.158132	6.02e-26	6.24e-05	FALSE
1986	ENSMUSG00000037761	Actr5	159.424	-0.0138357	0.00715031	0.790889	FALSE
1987	ENSMUSG00000037754	Ppp1r16b	6356.01	-0.358544	3.53e-11	3.34e-09	FALSE
1988	ENSMUSG00000027654	Fam83d	54.4207	-0.592556	5.33e-11	5.62e-06	FALSE
1989	ENSMUSG00000027655	Dhx35	396.416	0.0611806	0.484833	0.195225	FALSE
1990	ENSMUSG00000074622	Mafb	487.865	0.15451	1.32e-11	0.00505995	FALSE
1991	ENSMUSG00000070544	Top1	3682.37	-0.190407	2.88e-18	2.62e-07	FALSE
1992	ENSMUSG00000016933	Plcg1	1950.91	0.219653	2.98e-30	5.36e-22	FALSE
1993	ENSMUSG00000035877	Zhx3	2595.33	-0.272824	3.46e-34	4.17e-13	FALSE
1994	ENSMUSG00000057133	Chd6	2265.25	0.0545624	0.135367	0.2693	FALSE
1995	ENSMUSG00000109780	Gm45447	62.6799	0.0682548	0.914486	0.24624	FALSE
1996	ENSMUSG00000083374	Gm11449	111.571	0.0105861	0.926475	0.932636	FALSE
1997	ENSMUSG00000053141	Ptprt	3821.25	0.006978	0.0364958	0.915106	FALSE
1998	ENSMUSG00000054457	9430021M05Rik	38.0647	-0.156479	0.00224855	0.0436588	FALSE
1999	ENSMUSG00000083567	Gm11451	34.6465	-0.120032	0.27579	0.070616	FALSE
[truncated: 13,301 more rows]

## Sheet: Int-influenced
Index	Gene_ID	Gene_Names	baseMean	logFC	basePadj	adjustedPadj	Regulated
1	ENSMUSG00000051951	Xkr4	1480.52	-0.142732	0.0138424	0.0243758	FALSE
2	ENSMUSG00000025902	Sox17	112.96	0.287023	1.23e-14	3.16e-09	FALSE
3	ENSMUSG00000103922	Gm6123	127.698	-0.129339	0.0704937	0.0464693	TRUE
4	ENSMUSG00000033845	Mrpl15	1020.66	-0.108717	1.1e-10	8.73e-08	FALSE
5	ENSMUSG00000025903	Lypla1	880.332	-0.0275725	0.974998	0.446636	FALSE
6	ENSMUSG00000033813	Tcea1	3369.71	-0.0429048	0.257026	0.0301834	TRUE
7	ENSMUSG00000062588	Gm6104	66.2379	0.341843	1.01e-13	1.46e-10	FALSE
8	ENSMUSG00000103280	Gm37277	69.928	0.734795	2.51e-36	7.37e-28	FALSE
9	ENSMUSG00000002459	Rgs20	633.732	0.486973	2.17e-62	6.02e-58	FALSE
10	ENSMUSG00000033793	Atp6v1h	6091.79	-0.139647	1.03e-10	2.13e-10	FALSE
11	ENSMUSG00000025905	Oprk1	63.7796	0.258954	0.000354911	7.63e-05	TRUE
12	ENSMUSG00000033774	Npbwr1	107.315	-0.335345	1.39e-07	3.05e-07	FALSE
13	ENSMUSG00000025907	Rb1cc1	3959.57	-0.142349	2.41e-09	6.6e-09	FALSE
14	ENSMUSG00000090031	4732440D04Rik	38.2933	0.381181	4.56e-09	2.8e-07	FALSE
15	ENSMUSG00000103845	Gm19026	102.752	-0.0411991	0.175234	0.471316	FALSE
16	ENSMUSG00000033740	St18	1317.42	0.0162884	0.441259	0.652767	FALSE
17	ENSMUSG00000103329	Gm42492	39.3704	-0.205104	0.00178335	0.000298665	TRUE
18	ENSMUSG00000102135	Gm37108	110.012	-0.0263332	0.81319	0.710775	FALSE
19	ENSMUSG00000051285	Pcmtd1	4680.21	0.0211505	0.123255	0.413062	FALSE
20	ENSMUSG00000048538	Gm9826	127.723	0.046601	0.00643468	0.150859	FALSE
21	ENSMUSG00000025909	Sntg1	985.88	-0.137256	1.76e-10	2.76e-07	FALSE
22	ENSMUSG00000061024	Rrs1	625.732	-0.0220775	0.0805366	0.328552	FALSE
23	ENSMUSG00000025911	Adhfe1	448.59	-0.0959364	0.225364	0.0713263	FALSE
24	ENSMUSG00000081441	Gm6161	520.205	-0.028579	0.473747	0.405822	FALSE
25	ENSMUSG00000067879	Vxn	7884.01	-0.219661	7.18e-15	3.13e-10	FALSE
26	ENSMUSG00000025912	Mybl1	95.7501	0.126906	2.26e-05	0.00211999	FALSE
27	ENSMUSG00000045210	Vcpip1	3623.31	-0.130388	2.02e-05	1.39e-06	TRUE
28	ENSMUSG00000025915	Sgk3	319.201	0.0808402	0.0690473	0.104256	FALSE
29	ENSMUSG00000098234	Snhg6	163.161	-0.0966085	0.209351	0.00644018	TRUE
30	ENSMUSG00000025917	Cops5	2021.89	0.00713801	0.38153	0.706039	FALSE
31	ENSMUSG00000056763	Cspp1	397.198	-0.0519015	0.0285287	0.141682	FALSE
32	ENSMUSG00000067851	Arfgef1	4992.14	-0.133553	4.84e-08	1.06e-07	FALSE
33	ENSMUSG00000048960	Prex2	3965.92	0.0936665	0.0497947	0.0582665	FALSE
34	ENSMUSG00000057715	A830018L16Rik	2852.43	-0.221877	1.45e-16	2.63e-15	FALSE
35	ENSMUSG00000016918	Sulf1	786.393	0.840454	1.79e-10	1.98e-08	FALSE
36	ENSMUSG00000025938	Slco5a1	87.7309	0.58222	1.8e-37	9.92e-27	FALSE
37	ENSMUSG00000005886	Ncoa2	3459.45	-0.117544	9.33e-06	2.94e-05	FALSE
38	ENSMUSG00000025935	Tram1	1444	0.112784	3.09e-12	6.05e-08	FALSE
39	ENSMUSG00000025937	Lactb2	434.551	0.493438	1.15e-70	3.89e-57	FALSE
40	ENSMUSG00000025932	Eya1	668.935	0.181988	6.17e-16	2.16e-11	FALSE
41	ENSMUSG00000081201	Smt3h2-ps4	1245.75	0.0349294	0.0262479	0.0729337	FALSE
42	ENSMUSG00000082193	Rpl5-ps1	1100.57	0.0677713	0.000754018	0.0252055	FALSE
43	ENSMUSG00000092083	Kcnb2	797.73	-0.293792	1.26e-09	4.02e-09	FALSE
44	ENSMUSG00000025925	Terf1	188.254	0.0140222	0.630073	0.62434	FALSE
45	ENSMUSG00000043716	Rpl7	7555.9	0.113314	1.64e-09	5.19e-06	FALSE
46	ENSMUSG00000025921	Rdh10	383.981	0.11895	1.92e-09	2.08e-05	FALSE
47	ENSMUSG00000025920	Stau2	6020.34	-0.181053	3.18e-29	2.43e-25	FALSE
48	ENSMUSG00000025939	Ube2w	2637.49	-0.137467	2.62e-09	2.9e-08	FALSE
49	ENSMUSG00000079658	Eloc	3761.16	-0.196328	1.22e-14	2.65e-17	TRUE
50	ENSMUSG00000025940	Tmem70	1270.71	-0.152894	3.54e-15	5.49e-14	FALSE
51	ENSMUSG00000091020	Gm5828	58.5647	-0.0676056	0.054903	0.173974	FALSE
52	ENSMUSG00000042686	Jph1	1322.92	-0.184758	7.66e-07	3.04e-07	TRUE
53	ENSMUSG00000025777	Gdap1	4263.15	-0.14557	1.19e-11	5.25e-10	FALSE
54	ENSMUSG00000101589	Rbm6-ps1	41.3667	0.0286997	0.475096	0.607018	FALSE
55	ENSMUSG00000067780	Pi15	59.809	-0.14201	0.0558858	0.00622221	TRUE
56	ENSMUSG00000025776	Crispld1	196.49	-0.468522	2.76e-24	4.27e-19	FALSE
57	ENSMUSG00000109887	Gm28756	46.3273	-0.12253	0.00344295	0.017783	FALSE
58	ENSMUSG00000100720	Gm10075	567.239	0.0996365	0.000527983	0.00457439	FALSE
59	ENSMUSG00000041859	Mcm3	114.791	0.450592	8.58e-25	1.53e-20	FALSE
60	ENSMUSG00000025931	Paqr8	5725.43	-0.232258	3.85e-27	4.89e-17	FALSE
61	ENSMUSG00000041809	Efhc1	51.1785	0.529556	2.68e-09	7.03e-08	FALSE
62	ENSMUSG00000041779	Tram2	66.9895	0.728534	1.6e-37	2.72e-30	FALSE
63	ENSMUSG00000025933	Tmem14a	674.774	-0.182499	4.92e-13	1.3e-13	TRUE
64	ENSMUSG00000028033	Kcnq5	3219.54	-0.443086	2.09e-09	1.62e-09	TRUE
65	ENSMUSG00000082935	Gm7658	313.262	0.027651	0.749502	0.660972	FALSE
66	ENSMUSG00000097109	ENSMUSG00000097109	57.2729	-0.365258	0.000285977	0.00057898	FALSE
67	ENSMUSG00000041670	Rims1	5359.12	-0.327519	3.78e-32	2.34e-23	FALSE
68	ENSMUSG00000026158	Ogfrl1	8298.32	-0.451922	1.33e-18	1.18e-23	TRUE
69	ENSMUSG00000026156	B3gat2	443.487	-0.32208	4.96e-14	6.55e-15	TRUE
70	ENSMUSG00000026155	Smap1	1408.35	-0.0142713	0.159909	0.521436	FALSE
71	ENSMUSG00000026154	Sdhaf4	452.642	-0.0140435	0.259989	0.691366	FALSE
72	ENSMUSG00000026153	Fam135a	957.561	0.211588	6.85e-15	7.32e-14	FALSE
73	ENSMUSG00000026141	Col19a1	188.118	-0.54295	6.6e-19	1.01e-13	FALSE
74	ENSMUSG00000099997	Tubb4b-ps2	143.425	0.0103732	0.605901	0.901338	FALSE
75	ENSMUSG00000100131	Gm28439	123729	-0.0409493	0.0871048	0.387745	FALSE
76	ENSMUSG00000067736	Gm10222	32746.1	-0.0301618	0.107359	0.530614	FALSE
77	ENSMUSG00000101939	Gm28438	24901.7	-0.0944785	0.0176007	0.0409771	FALSE
78	ENSMUSG00000101111	Gm28437	251109	-0.0767199	0.0358176	0.0446871	FALSE
79	ENSMUSG00000100862	Gm10925	317164	-0.0457869	0.0781208	0.273955	FALSE
80	ENSMUSG00000102070	Gm28661	252670	-0.0497445	0.0330742	0.22105	FALSE
81	ENSMUSG00000101249	Gm29216	178924	-0.0683752	0.00337785	0.0802215	FALSE
82	ENSMUSG00000073725	Lmbrd1	5841.51	-0.142417	1.3e-16	7.4e-20	TRUE
83	ENSMUSG00000033569	Adgrb3	4033.49	-0.0737436	0.0111959	0.00188545	TRUE
84	ENSMUSG00000099492	Gm5525	170.982	-0.0437495	0.354118	0.602946	FALSE
85	ENSMUSG00000100261	Gm6473	164.253	-0.122357	0.00317519	0.0266738	FALSE
86	ENSMUSG00000048874	Phf3	2824.13	-0.0454849	0.0231385	0.0882551	FALSE
87	ENSMUSG00000026064	Ptp4a1	5154.12	-0.0434607	0.173666	0.0781709	FALSE
88	ENSMUSG00000070960	Gm19680	73.6066	0.305044	1.02e-18	2.72e-13	FALSE
89	ENSMUSG00000026058	Khdrbs2	334.767	0.314356	4.49e-24	6.4e-18	FALSE
90	ENSMUSG00000100481	Gm7114	75.3923	-0.106845	0.222341	0.0570541	FALSE
91	ENSMUSG00000026134	Prim2	176.047	0.120651	1.25e-05	1.58e-05	FALSE
92	ENSMUSG00000004768	Rab23	935.322	-0.00411544	0.581282	0.813433	FALSE
93	ENSMUSG00000042215	Bag2	274.953	-0.0724031	0.00885268	0.00800278	TRUE
94	ENSMUSG00000042197	Zfp451	2124.36	-0.0133966	0.917767	0.634481	FALSE
95	ENSMUSG00000042182	Bend6	3176.48	-0.249336	7.28e-44	9.68e-32	FALSE
96	ENSMUSG00000026131	Dst	8190.23	0.0346693	0.929902	0.531261	FALSE
97	ENSMUSG00000102336	Gm37233	113.423	0.611538	9.85e-21	5e-21	TRUE
98	ENSMUSG00000042111	Ccdc115	483.514	0.0390907	0.0674883	0.0759102	FALSE
99	ENSMUSG00000026127	Imp4	780.038	-0.107971	6.73e-12	8.46e-08	FALSE
100	ENSMUSG00000045174	Amer3	1376.53	-0.114363	1.24e-06	2.55e-06	FALSE
101	ENSMUSG00000037509	Arhgef4	5807.05	-0.21015	3.57e-17	9.25e-13	FALSE
102	ENSMUSG00000037503	Fam168b	10181.7	-0.125629	5.78e-31	1.27e-28	FALSE
103	ENSMUSG00000026123	Plekhb2	8200.42	0.0353445	0.0111729	0.0104988	TRUE
104	ENSMUSG00000045216	Hs6st1	1535.6	0.0917401	0.0168247	0.000233879	TRUE
105	ENSMUSG00000037470	Uggt1	2177.97	-0.0897583	1.39e-05	0.00170948	FALSE
106	ENSMUSG00000037447	Arid5a	313.838	-0.336885	4.84e-22	7.53e-14	FALSE
107	ENSMUSG00000010453	Kansl3	2072.53	-0.315831	4.42e-59	7.71e-46	FALSE
108	ENSMUSG00000037432	Fer1l5	451.454	-0.356512	1.54e-24	1.33e-18	FALSE
109	ENSMUSG00000001143	Lman2l	1709.62	-0.318475	8.39e-35	1.14e-26	FALSE
110	ENSMUSG00000037408	Cnnm4	473.894	-0.36632	4.89e-57	9.67e-43	FALSE
111	ENSMUSG00000001138	Cnnm3	987.853	0.0369005	0.0161455	0.0727714	FALSE
112	ENSMUSG00000079610	Ankrd39	159.134	0.124158	1.73e-06	0.000470058	FALSE
113	ENSMUSG00000026121	Sema4c	335.003	0.179412	1.32e-12	1.88e-10	FALSE
114	ENSMUSG00000061518	Cox5b	4212.23	-0.0673009	5.46e-05	0.0037725	FALSE
115	ENSMUSG00000037351	Actr1b	7827.96	-0.107501	4.98e-14	2.16e-11	FALSE
116	ENSMUSG00000026117	Zap70	86.562	-0.607537	1.98e-31	1.91e-21	FALSE
117	ENSMUSG00000026116	Tmem131	3011.24	0.105933	2.08e-05	0.000377814	FALSE
118	ENSMUSG00000050122	Vwa3b	231.552	0.188535	1.38e-06	8.43e-05	FALSE
119	ENSMUSG00000026113	Inpp4a	4297.66	-0.181079	1.67e-10	1.04e-07	FALSE
120	ENSMUSG00000026112	Coa5	4145.14	-0.14314	2.35e-13	1.26e-11	FALSE
121	ENSMUSG00000026111	Unc50	962.401	-0.00550078	0.93737	0.783903	FALSE
122	ENSMUSG00000026110	Mgat4a	1520.46	-0.169947	2.13e-11	7.51e-09	FALSE
123	ENSMUSG00000026090	2010300C02Rik	12183.2	0.0416341	0.0534856	0.199236	FALSE
124	ENSMUSG00000060771	Tsga10	647.095	-0.0304717	0.0594796	0.272976	FALSE
125	ENSMUSG00000097268	Gm26805	72.7768	0.13428	0.0001474	0.00821634	FALSE
126	ENSMUSG00000037216	Lipt1	119.264	0.0042793	0.712379	0.884563	FALSE
127	ENSMUSG00000026088	Mitd1	144.832	-0.0555382	0.00299058	0.086528	FALSE
128	ENSMUSG00000026087	Mrpl30	1126.9	-0.020625	0.276354	0.239085	FALSE
129	ENSMUSG00000058407	Txndc9	1555.42	0.0732395	9.45e-07	3.98e-05	FALSE
130	ENSMUSG00000026083	Eif5b	3322.78	-0.0792174	0.136418	0.00832493	TRUE
131	ENSMUSG00000026082	Rev1	485.49	-0.00798119	0.570615	0.771855	FALSE
132	ENSMUSG00000037138	Aff3	2068.99	-0.167676	4e-07	1.89e-05	FALSE
133	ENSMUSG00000048814	Lonrf2	6878.46	-0.0633285	0.00103347	0.0300589	FALSE
134	ENSMUSG00000026080	Chst10	2048.24	-0.282295	1.74e-42	7.31e-29	FALSE
135	ENSMUSG00000026078	Pdcl3	614.371	0.0553387	0.000648389	0.00552704	FALSE
136	ENSMUSG00000026077	Npas2	866.942	-0.0878623	0.000913406	0.0322198	FALSE
137	ENSMUSG00000073702	Rpl31	4883.41	-0.00449742	0.763635	0.908074	FALSE
138	ENSMUSG00000003134	Tbc1d8	406.649	0.450566	2.82e-38	1.65e-37	FALSE
139	ENSMUSG00000003135	Cnot11	981.021	0.0772065	6.31e-06	1.43e-06	TRUE
140	ENSMUSG00000085894	Gm15832	42.8396	0.330335	0.016858	0.00254985	TRUE
141	ENSMUSG00000048234	Rnf149	707.227	0.278554	9.62e-11	1.35e-07	FALSE
142	ENSMUSG00000050967	Creg2	6613.1	0.0579392	0.0644197	0.174518	FALSE
143	ENSMUSG00000097083	D930019O06Rik	84.9892	0.440899	3.21e-18	1.33e-14	FALSE
144	ENSMUSG00000026074	Map4k4	4662.85	0.0367231	0.0155835	0.124118	FALSE
145	ENSMUSG00000026072	Il1r1	504.731	0.177585	0.000504588	0.00190905	FALSE
146	ENSMUSG00000026065	Slc9a4	567.313	-0.403455	4.44e-08	4.46e-09	TRUE
147	ENSMUSG00000026062	Slc9a2	771.245	-0.428618	2.99e-13	9.36e-13	FALSE
148	ENSMUSG00000041945	Mfsd9	78.9336	0.111279	5.63e-06	0.00266057	FALSE
149	ENSMUSG00000060424	Pantr1	1170.51	-0.283105	4.84e-16	2.65e-14	FALSE
150	ENSMUSG00000093436	Gm20646	115.613	-0.0718615	0.857373	0.445467	FALSE
151	ENSMUSG00000045515	Pou3f3	4019.23	-0.242992	9.67e-43	1.37e-32	FALSE
152	ENSMUSG00000099784	Dalir	41.3931	-0.0896143	0.951203	0.272006	FALSE
153	ENSMUSG00000060679	Mrps9	799.018	-0.040115	0.0107053	0.0555896	FALSE
154	ENSMUSG00000041907	Gpr45	558.373	0.136605	3.44e-06	1.5e-05	FALSE
155	ENSMUSG00000070939	Tgfbrap1	1855.56	0.0551856	0.00014468	0.000175035	FALSE
156	ENSMUSG00000010290	AI597479	1297.17	-0.13548	8.03e-15	5e-17	TRUE
157	ENSMUSG00000008136	Fhl2	671.251	0.213812	4.39e-06	5.45e-06	FALSE
158	ENSMUSG00000094497	Gm8210	2283.91	0.119912	0.879337	0.346335	FALSE
159	ENSMUSG00000066877	Nck2	1347.44	-0.105177	8.86e-06	2.05e-05	FALSE
160	ENSMUSG00000026051	Ecrg4	290.437	0.574654	0.0104001	0.016504	FALSE
161	ENSMUSG00000057363	Uxs1	1545.39	-0.085307	0.000273469	4.31e-06	TRUE
162	ENSMUSG00000041763	Tpp2	2433.69	-0.0685446	0.0179925	0.0126525	TRUE
163	ENSMUSG00000026049	Tex30	114.899	-0.00114347	0.818229	0.981164	FALSE
164	ENSMUSG00000026047	Poglut2	129.103	0.1721	2.14e-06	5.23e-06	FALSE
165	ENSMUSG00000041684	Bivm	893.201	0.0187753	0.195026	0.318722	FALSE
166	ENSMUSG00000026048	Ercc5	607.268	0.0460525	5.56e-05	0.000989922	FALSE
167	ENSMUSG00000056870	Gulp1	170.495	0.313692	6.98e-09	2.96e-06	FALSE
168	ENSMUSG00000026043	Col3a1	688.376	2.83044	6.21e-115	1.7e-88	FALSE
169	ENSMUSG00000026042	Col5a2	154.724	1.48009	1.58e-78	3.52e-60	FALSE
170	ENSMUSG00000025995	Wdr75	913.463	-0.00262573	0.685826	0.8941	FALSE
171	ENSMUSG00000084817	Gm5526	782.986	-0.0048477	0.93494	0.910827	FALSE
172	ENSMUSG00000025993	Slc40a1	450.542	0.205576	7.55e-15	9.27e-08	FALSE
173	ENSMUSG00000041144	Dnah7b	82.1409	0.608825	3.73e-34	9.62e-30	FALSE
174	ENSMUSG00000101262	Gm8326	138.373	-0.36161	0.00793704	0.035069	FALSE
175	ENSMUSG00000101337	Dnah7c	69.7029	0.417141	7.64e-27	1.65e-24	FALSE
176	ENSMUSG00000025986	Slc39a10	6534.81	0.114816	1.14e-05	1.88e-05	FALSE
177	ENSMUSG00000100213	Gm28151	64.0764	0.201281	7.52e-05	0.000530859	FALSE
178	ENSMUSG00000100160	Gm28527	39.7608	-0.0743901	0.192932	0.267182	FALSE
179	ENSMUSG00000081185	Gm4852	130.475	-0.124475	0.20611	0.00663726	TRUE
180	ENSMUSG00000100033	Gm8337	357.354	-0.320554	5.47e-05	0.000901664	FALSE
181	ENSMUSG00000026109	Tmeff2	3478.19	0.306746	1.06e-45	2.73e-37	FALSE
182	ENSMUSG00000045954	Cavin2	320.094	0.11754	0.000529618	0.0132822	FALSE
183	ENSMUSG00000026107	Nabp1	695.403	-0.0561535	0.0442136	0.157905	FALSE
184	ENSMUSG00000018417	Myo1b	529.06	-0.0259263	0.470685	0.359101	FALSE
185	ENSMUSG00000026104	Stat1	365.617	0.13672	2.24e-05	0.000336885	FALSE
186	ENSMUSG00000026103	Gls	12393.6	-0.189879	2.26e-11	1.36e-11	TRUE
187	ENSMUSG00000002881	Nab1	1215.37	-0.0217176	0.506789	0.260868	FALSE
188	ENSMUSG00000100007	Gm5527	1064.19	0.0750142	1.22e-05	0.00893259	FALSE
189	ENSMUSG00000043015	Nemp2	121.662	0.260102	7.3e-09	7.89e-07	FALSE
190	ENSMUSG00000041439	Mfsd6	3748.96	-0.13466	4.25e-12	2.69e-11	FALSE
191	ENSMUSG00000026102	Inpp1	850.651	-0.0612929	0.107382	0.0644539	FALSE
192	ENSMUSG00000041426	Hibch	564.231	0.211731	8.47e-26	2.09e-18	FALSE
193	ENSMUSG00000043629	1700019D03Rik	563.8	0.113521	0.00165686	0.00232008	FALSE
194	ENSMUSG00000026098	Pms1	150.787	0.0371931	0.237121	0.223528	FALSE
195	ENSMUSG00000026097	Ormdl1	307.762	0.00806874	0.595889	0.835679	FALSE
196	ENSMUSG00000026096	Osgepl1	263.862	0.0681559	0.0187362	0.0178529	TRUE
197	ENSMUSG00000026095	Asnsd1	95.8394	0.0221556	0.446737	0.524543	FALSE
198	ENSMUSG00000096141	Dnah7a	72.8852	0.216877	5.26e-05	1.72e-06	TRUE
199	ENSMUSG00000026094	Stk17b	208.654	0.451534	6.06e-30	9.22e-24	FALSE
200	ENSMUSG00000042807	Hecw2	904.076	-0.0939339	0.000147136	0.0105363	FALSE
201	ENSMUSG00000041303	Gtf3c3	1366.76	-0.102403	1.2e-08	9.35e-08	FALSE
202	ENSMUSG00000073678	Pgap1	1268.11	-0.149049	5.91e-06	0.000459341	FALSE
203	ENSMUSG00000052331	Ankrd44	320.754	0.203397	3.26e-12	2.74e-10	FALSE
204	ENSMUSG00000025982	Sf3b1	6167.01	0.0592918	0.00951733	0.014195	FALSE
205	ENSMUSG00000025981	Coq10b	617.073	-0.320344	2.02e-21	2.2e-16	FALSE
206	ENSMUSG00000025980	Hspd1	6493.27	-0.260021	5.57e-37	9.79e-29	FALSE
207	ENSMUSG00000073676	Hspe1	1740.87	-0.23404	8.76e-16	1.05e-12	FALSE
208	ENSMUSG00000089670	Gm16581	48.2245	-0.0111834	0.526273	0.867133	FALSE
209	ENSMUSG00000025979	Mob4	2643	-0.11848	0.000373335	7.46e-06	TRUE
210	ENSMUSG00000025978	Rftn2	1324.41	0.194142	1.79e-13	3.36e-10	FALSE
211	ENSMUSG00000097649	Gm10561	218.357	0.276554	9.45e-09	1.89e-06	FALSE
212	ENSMUSG00000046994	Mars2	731.988	0.0354908	0.147448	0.213843	FALSE
213	ENSMUSG00000100215	Gm8292	246.133	-0.0880649	0.393292	0.251577	FALSE
214	ENSMUSG00000038349	Plcl1	1787.13	-0.0842608	0.096286	0.0111986	TRUE
215	ENSMUSG00000102145	Gm38056	207.096	0.0199175	0.536286	0.666246	FALSE
216	ENSMUSG00000100944	Gm28900	365.808	0.0361333	0.423304	0.661716	FALSE
217	ENSMUSG00000038331	Satb2	413.38	-0.514867	6.75e-25	1.45e-17	FALSE
218	ENSMUSG00000087022	9130024F11Rik	98.0453	-0.394414	6.38e-14	9.46e-09	FALSE
219	ENSMUSG00000038323	1700066M21Rik	1191.42	-0.151445	8.93e-11	4.48e-10	FALSE
220	ENSMUSG00000048495	Tyw5	231.129	0.0394494	0.217542	0.248265	FALSE
221	ENSMUSG00000025971	Maip1	528.721	-0.00573086	0.17438	0.795865	FALSE
222	ENSMUSG00000038305	Spats2l	646.341	-0.238865	3.54e-25	4.44e-18	FALSE
223	ENSMUSG00000054770	Kctd18	322.196	0.10888	7.3e-11	7.77e-07	FALSE
224	ENSMUSG00000063558	Aox1	367.172	0.55888	9.79e-18	1.32e-12	FALSE
225	ENSMUSG00000064294	Aox3	106.257	1.49069	7.95e-62	1.66e-42	FALSE
226	ENSMUSG00000038242	Aox4	115.394	0.41327	0.00198762	0.027065	FALSE
227	ENSMUSG00000103839	Gm37607	48.8903	0.375927	2.06e-09	1.87e-07	FALSE
228	ENSMUSG00000051223	Bzw1	6950.59	-0.079375	0.00022275	0.000637923	FALSE
229	ENSMUSG00000026034	Clk1	1164.83	-0.158513	0.00326442	0.0150431	FALSE
230	ENSMUSG00000026035	Ppil3	403.584	0.0137278	0.0230582	0.588774	FALSE
231	ENSMUSG00000026036	Nif3l1	764.435	-0.171598	7.49e-31	7.04e-27	FALSE
232	ENSMUSG00000026037	Orc2	856.489	-0.0958537	6.62e-06	6.97e-07	TRUE
233	ENSMUSG00000038174	Fam126b	5568.64	-0.0527105	0.105265	0.228855	FALSE
234	ENSMUSG00000026032	Ndufb3	1484.14	-0.109086	3.17e-05	2.84e-06	TRUE
235	ENSMUSG00000059647	Cbx3-ps7	170.409	-0.0734267	0.179798	0.0484373	TRUE
236	ENSMUSG00000026031	Cflar	1018.33	0.156345	4.17e-10	1.47e-05	FALSE
237	ENSMUSG00000026029	Casp8	112.463	0.566284	1.47e-35	1.42e-26	FALSE
238	ENSMUSG00000026028	Trak2	10335	0.429632	2.67e-44	3.29e-30	FALSE
239	ENSMUSG00000026027	Stradb	1001.29	-0.0130024	0.808795	0.40196	FALSE
240	ENSMUSG00000038079	Tmem237	875.859	-0.0197719	0.937874	0.678542	FALSE
241	ENSMUSG00000026024	Als2	2215.59	-0.172307	1.35e-10	2.97e-10	FALSE
242	ENSMUSG00000041075	Fzd7	552.393	0.304768	2.84e-13	3.73e-08	FALSE
243	ENSMUSG00000047361	Gm973	268.538	0.494439	3.77e-22	1.69e-18	FALSE
244	ENSMUSG00000026021	Sumo1	2887.24	-0.15731	3.04e-12	7.8e-13	TRUE
245	ENSMUSG00000026020	Nop58	1400.99	-0.0872338	0.00022214	0.000368976	FALSE
246	ENSMUSG00000067336	Bmpr2	8652.79	0.00773132	0.803538	0.859998	FALSE
247	ENSMUSG00000041040	Fam117b	2669.48	-0.0326999	0.702263	0.145331	FALSE
248	ENSMUSG00000026018	Ica1l	1386.48	-0.00146535	0.947458	0.960405	FALSE
249	ENSMUSG00000026019	Wdr12	1319.62	-0.109035	9.07e-12	8.42e-10	FALSE
250	ENSMUSG00000026017	Carf	572.063	0.0713976	0.179926	0.0893662	FALSE
251	ENSMUSG00000082609	Gm15464	96.445	-0.151704	0.298618	0.138509	FALSE
252	ENSMUSG00000073664	Nbeal1	747.056	-0.0086809	0.888497	0.874192	FALSE
253	ENSMUSG00000049439	Cyp20a1	379.418	0.318986	3.22e-20	4.41e-17	FALSE
254	ENSMUSG00000026782	Abi2	8526.85	-0.127632	4.8e-09	1.09e-08	FALSE
255	ENSMUSG00000026014	Raph1	1856.17	-0.171779	1.19e-06	3.62e-06	FALSE
256	ENSMUSG00000082160	Gm11578	306.157	0.121479	8.76e-06	0.000578495	FALSE
257	ENSMUSG00000101188	Eif4a-ps4	2643.92	-0.0100514	0.546681	0.696738	FALSE
258	ENSMUSG00000081382	Rpl18-ps1	154.083	0.0292926	0.791252	0.701117	FALSE
259	ENSMUSG00000052062	Pard3b	194.393	0.246633	1.6e-14	5.83e-10	FALSE
260	ENSMUSG00000084333	Gm11599	252.114	-0.0559767	0.330537	0.321289	FALSE
261	ENSMUSG00000025969	Nrp2	3322.45	0.136778	1.38e-09	2.12e-06	FALSE
262	ENSMUSG00000040865	Ino80d	1016.07	0.00130261	0.935848	0.975747	FALSE
263	ENSMUSG00000084799	Ino80dos	55.7878	0.247399	1.49e-09	1.49e-06	FALSE
264	ENSMUSG00000101599	Gm20342	45.8595	0.203445	0.000665415	0.00190541	FALSE
265	ENSMUSG00000025968	Ndufs1	4761.3	-0.0993481	2.9e-14	1.17e-11	FALSE
266	ENSMUSG00000025967	Eef1b2	5142.83	0.0131794	0.26123	0.643783	FALSE
267	ENSMUSG00000027520	Zdbf2	1282.34	-0.633077	6.09e-36	1.53e-26	FALSE
268	ENSMUSG00000081643	Gm11605	321.63	-0.152198	1.61e-11	2.62e-07	FALSE
269	ENSMUSG00000025964	Adam23	4553.16	-0.207713	7.87e-14	1.34e-12	FALSE
270	ENSMUSG00000025962	Fastkd2	662.404	-0.0909873	1.73e-06	0.000125612	FALSE
271	ENSMUSG00000025959	Klf7	789.931	-0.0222317	0.389563	0.540152	FALSE
272	ENSMUSG00000086721	Gm13750	69.7235	-0.228219	0.296056	0.102185	FALSE
273	ENSMUSG00000025958	Creb1	2206.2	-0.19377	4e-12	6.17e-13	TRUE
274	ENSMUSG00000025956	Mettl21a	317.477	0.193982	5.17e-23	8.28e-16	FALSE
275	ENSMUSG00000070871	Ccnyl1	378.38	0.136337	2.54e-09	7.38e-09	FALSE
276	ENSMUSG00000045005	Fzd5	50.9001	0.41473	9.51e-15	3.82e-13	FALSE
277	ENSMUSG00000051344	Plekhm3	1492.21	-0.110804	0.00131469	0.000423606	TRUE
278	ENSMUSG00000084416	Rpl10a-ps1	1218.8	0.110235	1.61e-05	0.000225487	FALSE
279	ENSMUSG00000100774	Gm7329	312.231	-0.0507133	0.347033	0.171501	FALSE
280	ENSMUSG00000044816	D630023F18Rik	155.509	0.113421	0.00115624	0.0582386	FALSE
281	ENSMUSG00000025950	Idh1	1903.18	0.206476	3.71e-15	4.76e-12	FALSE
282	ENSMUSG00000025949	Pikfyve	2193.83	-0.0304921	0.0978509	0.41591	FALSE
283	ENSMUSG00000015222	Map2	55236.6	0.00150247	0.718051	0.967351	FALSE
284	ENSMUSG00000055567	Unc80	7617.13	-0.235286	1.13e-09	1.14e-08	FALSE
285	ENSMUSG00000026005	Rpe	874.53	-0.151208	1.15e-12	1.32e-10	FALSE
286	ENSMUSG00000026004	Kansl1l	351.13	-0.281346	1.05e-22	8.78e-22	FALSE
287	ENSMUSG00000026003	Acadl	1079.81	0.0905213	0.000195743	0.00232997	FALSE
288	ENSMUSG00000094191	Rpl31-ps14	137.11	-0.0390171	0.794785	0.70424	FALSE
289	ENSMUSG00000026000	Lancl1	5389.25	-0.202636	4.31e-33	2.02e-28	FALSE
290	ENSMUSG00000062209	Erbb4	2564.66	-0.577418	6.32e-40	2.04e-33	FALSE
291	ENSMUSG00000025997	Ikzf2	152.328	-0.0327501	0.581805	0.429589	FALSE
292	ENSMUSG00000053153	Spag16	68.1405	0.341441	0.000507848	0.0051785	FALSE
293	ENSMUSG00000045648	Vwc2l	321.931	0.35247	0.00123503	6.95e-05	TRUE
294	ENSMUSG00000026192	Atic	1077.38	0.0905995	6.24e-06	3.95e-05	FALSE
295	ENSMUSG00000026193	Fn1	1999.66	0.554263	9.16e-25	1.38e-21	FALSE
296	ENSMUSG00000039395	Mreg	181.074	-0.150463	9.54e-08	8.36e-05	FALSE
297	ENSMUSG00000097131	ENSMUSG00000097132	123.252	0.0629752	0.371339	0.19917	FALSE
298	ENSMUSG00000026189	Pecr	113.88	0.399449	7.97e-44	6.97e-28	FALSE
299	ENSMUSG00000026188	Tmem169	548.882	0.186495	9.23e-12	4.71e-09	FALSE
300	ENSMUSG00000026187	Xrcc5	598.543	0.152064	3.59e-12	4.91e-11	FALSE
301	ENSMUSG00000039372	Marchf4	958.317	0.292996	2.73e-11	5.69e-09	FALSE
302	ENSMUSG00000039354	Smarcal1	1634.24	0.133372	2.05e-08	3.19e-08	FALSE
303	ENSMUSG00000046330	Rpl37a	3168.44	0.0129135	0.742093	0.738343	FALSE
304	ENSMUSG00000039323	Igfbp2	1711.97	0.4297	0.00147497	0.00614704	FALSE
305	ENSMUSG00000026185	Igfbp5	8574.01	0.775684	7.11e-44	2.6e-34	FALSE
306	ENSMUSG00000055322	Tns1	1572.59	0.420642	6.14e-21	2.25e-17	FALSE
307	ENSMUSG00000006304	Arpc2	8938.78	-0.130993	3.8e-08	5.46e-08	FALSE
308	ENSMUSG00000006299	Aamp	3447.58	-0.0627728	1.61e-05	0.000120991	FALSE
309	ENSMUSG00000026179	Pnkd	5627.19	-0.30043	4.64e-52	3.41e-35	FALSE
310	ENSMUSG00000006301	Tmbim1	1029.26	0.212532	2.27e-09	7.93e-08	FALSE
311	ENSMUSG00000073650	Catip	55.4399	0.631347	5.07e-26	6.72e-20	FALSE
312	ENSMUSG00000026177	Slc11a1	86.3209	1.59537	7.6e-58	9.94e-45	FALSE
313	ENSMUSG00000026176	Ctdsp1	907.651	0.333397	3.94e-29	1.44e-22	FALSE
314	ENSMUSG00000033364	Usp37	919.969	-0.199353	6e-20	3.11e-17	FALSE
315	ENSMUSG00000026174	Cnot9	905.678	-0.145393	6.48e-40	3.57e-27	FALSE
316	ENSMUSG00000026173	Plcd4	509.512	0.31705	4.34e-13	1.78e-10	FALSE
317	ENSMUSG00000026135	Zfp142	887.543	-0.0328525	0.034558	0.278727	FALSE
318	ENSMUSG00000026172	Bcs1l	545.85	0.00674022	0.424286	0.748304	FALSE
319	ENSMUSG00000026171	Rnf25	674.592	0.0583462	0.386769	0.0314214	TRUE
320	ENSMUSG00000033276	Stk36	128.484	0.316389	1.92e-13	9.02e-11	FALSE
321	ENSMUSG00000033257	Ttll4	474.759	-0.0160726	0.408687	0.684471	FALSE
322	ENSMUSG00000026170	Cyp27a1	83.2884	0.261313	1.09e-05	0.001206	FALSE
323	ENSMUSG00000026167	Wnt10a	135.232	0.553151	7.93e-14	7.84e-14	TRUE
324	ENSMUSG00000090071	Cdk5r2	6765.07	-0.150275	2.89e-11	1.37e-07	FALSE
325	ENSMUSG00000047021	Cfap65	77.6676	0.23296	0.022384	0.0352424	FALSE
326	ENSMUSG00000026162	Nhej1	44.8057	0.147729	0.00283183	0.000498997	TRUE
327	ENSMUSG00000033159	Cnppd1	713.818	0.26282	1.12e-38	4.52e-31	FALSE
328	ENSMUSG00000049339	Retreg2	6332.19	0.0326015	0.0863061	0.0678077	FALSE
329	ENSMUSG00000026197	Zfand2b	380.096	0.144457	6.34e-08	1.97e-07	FALSE
330	ENSMUSG00000026198	Abcb6	54.8865	0.0680059	0.331168	0.170093	FALSE
331	ENSMUSG00000033124	Atg9a	2286.66	-0.130294	1.98e-09	2.55e-09	FALSE
332	ENSMUSG00000026199	Ankzf1	353.299	0.141312	0.0012932	0.00112313	TRUE
333	ENSMUSG00000026200	Glb1l	173.33	0.453178	7.67e-24	6.46e-17	FALSE
334	ENSMUSG00000026201	Stk16	1106.85	-0.0126355	0.10587	0.513524	FALSE
335	ENSMUSG00000026202	Tuba4a	12936	-0.231937	3.35e-28	6.11e-21	FALSE
336	ENSMUSG00000026203	Dnajb2	2459.87	-0.00353198	0.448392	0.901338	FALSE
337	ENSMUSG00000026204	Ptprn	13709.9	0.104495	0.000130266	2.97e-05	TRUE
338	ENSMUSG00000033061	Resp18	901.802	0.0458491	0.611346	0.556953	FALSE
339	ENSMUSG00000026209	Dnpep	764.135	0.158829	1.74e-12	1.13e-14	TRUE
340	ENSMUSG00000026208	Des	65.8095	1.09593	5.82e-32	3.18e-23	FALSE
341	ENSMUSG00000026207	Speg	2811.54	-0.129505	1.29e-07	8.52e-06	FALSE
342	ENSMUSG00000033021	Gmppa	656.818	0.0630933	0.0521296	0.00469731	TRUE
343	ENSMUSG00000033007	Asic4	153.681	-0.575896	1.7e-71	8.53e-49	FALSE
344	ENSMUSG00000032997	Chpf	3000.87	-0.196148	3.65e-19	5.94e-14	FALSE
345	ENSMUSG00000026211	Obsl1	349.9	0.0878996	0.0324943	0.0235898	TRUE
346	ENSMUSG00000051703	Tmem198	1475.49	-0.0147282	0.212302	0.664355	FALSE
347	ENSMUSG00000032968	Inha	146.594	-0.100176	0.0141631	0.132309	FALSE
348	ENSMUSG00000026213	Stk11ip	701.236	0.0106184	0.619102	0.696805	FALSE
349	ENSMUSG00000006576	Slc4a3	2539.93	-0.226927	7.42e-19	2.12e-14	FALSE
350	ENSMUSG00000026235	Epha4	13606.6	-0.241009	1.51e-06	4.41e-09	TRUE
351	ENSMUSG00000032908	Sgpp2	441.79	-0.455374	1.04e-16	7.48e-15	FALSE
352	ENSMUSG00000026245	Farsb	1961.99	-0.0903644	4.05e-07	8.62e-05	FALSE
353	ENSMUSG00000032883	Acsl3	6955.59	0.0668493	0.0149901	0.010391	TRUE
354	ENSMUSG00000079470	Utp14b	343.006	-0.168889	0.000572243	0.00136121	FALSE
355	ENSMUSG00000099377	Gm6159	162.844	0.1035	0.00160303	0.00566802	FALSE
356	ENSMUSG00000072978	Gm5830	204.238	-0.0555849	0.0157542	0.161042	FALSE
357	ENSMUSG00000050711	Scg2	7810.58	0.10959	0.000717977	0.0013732	FALSE
358	ENSMUSG00000054702	Ap1s3	62.8203	-0.115468	0.0288273	0.120317	FALSE
359	ENSMUSG00000073643	Wdfy1	2224.84	0.0550288	8.17e-05	0.000200831	FALSE
360	ENSMUSG00000026248	Mrpl44	607.018	-0.074364	7.12e-06	1.11e-05	FALSE
361	ENSMUSG00000026249	Serpine2	6335.24	0.195491	1.37e-09	7.55e-08	FALSE
362	ENSMUSG00000067106	Gm5529	120.837	-0.0844175	0.313641	0.409229	FALSE
363	ENSMUSG00000004364	Cul3	5784.73	-0.11812	2.32e-09	2.1e-08	FALSE
364	ENSMUSG00000038608	Dock10	2819.26	-0.0492437	0.584506	0.211549	FALSE
365	ENSMUSG00000054976	Nyap2	934.432	-0.17797	2.12e-07	5.36e-05	FALSE
366	ENSMUSG00000055980	Irs1	447.296	-0.115039	8.92e-05	0.00204509	FALSE
367	ENSMUSG00000026142	Rhbdd1	346.142	0.4126	4.47e-53	4.73e-39	FALSE
368	ENSMUSG00000067158	Col4a4	50.6707	0.473279	1.27e-05	0.000193916	FALSE
369	ENSMUSG00000026150	Mff	5025.49	-0.0557753	1.17e-05	0.000229062	FALSE
370	ENSMUSG00000026159	Agfg1	3757.23	-0.0152918	0.568566	0.592524	FALSE
371	ENSMUSG00000038496	Slc19a3	123.344	0.0632895	0.00120886	0.118264	FALSE
372	ENSMUSG00000026163	Sphkap	9042.28	-0.102765	0.0161106	0.00463512	TRUE
373	ENSMUSG00000045658	Pid1	1266.88	-0.10338	4.31e-07	4.32e-06	FALSE
374	ENSMUSG00000036766	Dner	5960.86	-0.0608144	0.000380735	0.00761109	FALSE
375	ENSMUSG00000026219	Trip12	6674.54	-0.0538452	0.0417407	0.0759759	FALSE
376	ENSMUSG00000073633	Fbxo36	73.3676	0.455868	3.98e-23	1.36e-15	FALSE
377	ENSMUSG00000026220	Slc16a14	237.424	0.0787736	0.243851	0.115637	FALSE
378	ENSMUSG00000064281	Rpl19-ps1	957.776	0.0345026	0.311732	0.269657	FALSE
379	ENSMUSG00000101279	Gm18342	44.7527	0.07593	0.367497	0.396014	FALSE
380	ENSMUSG00000089844	A530032D15Rik	48.2041	0.234028	7.42e-09	3.71e-06	FALSE
381	ENSMUSG00000089716	Gm6264	171.103	0.0839184	0.0354988	0.0704499	FALSE
382	ENSMUSG00000101751	Gm2427	47.061	0.116342	0.0486166	0.0700911	FALSE
383	ENSMUSG00000070031	Sp140	180.126	0.161095	1.73e-05	1.98e-05	FALSE
384	ENSMUSG00000026222	Sp100	102.159	0.503498	1.04e-19	1.1e-19	FALSE
385	ENSMUSG00000036707	Cab39	6985.73	-0.120088	2.69e-15	7.69e-13	FALSE
386	ENSMUSG00000026223	Itm2c	23820	-0.220006	2.12e-16	6.99e-17	TRUE
387	ENSMUSG00000026224	4933407L21Rik	60.572	0.640944	4.57e-27	9.47e-18	FALSE
388	ENSMUSG00000099342	Gm18180	589.385	-0.00988066	0.168189	0.7306	FALSE
389	ENSMUSG00000026227	2810459M11Rik	831.932	0.716194	2.5e-70	3.94e-53	FALSE
390	ENSMUSG00000026229	Psmd1	4703.3	-0.0277947	0.198269	0.136427	FALSE
391	ENSMUSG00000062590	Armc9	777.893	0.0216925	0.851838	0.360401	FALSE
392	ENSMUSG00000026234	Ncl	8914.61	0.0292264	0.0241218	0.250787	FALSE
393	ENSMUSG00000073627	C130036L24Rik	48.5853	0.203455	8.38e-06	0.000182923	FALSE
394	ENSMUSG00000026238	Ptma	11415.8	-0.0109596	0.740709	0.71163	FALSE
395	ENSMUSG00000026239	Pde6d	1047.54	-0.0348884	0.0980311	0.0569658	FALSE
396	ENSMUSG00000026240	Cops7b	529.876	-0.0779024	1.09e-05	0.000102809	FALSE
397	ENSMUSG00000026241	Nppc	71.9924	-0.452711	1.59e-27	4.93e-16	FALSE
398	ENSMUSG00000053333	Dis3l2	799.011	-0.0277878	0.256454	0.14593	FALSE
399	ENSMUSG00000084106	Gm6136	2142.12	0.0740834	5.76e-05	0.000808317	FALSE
400	ENSMUSG00000026247	Ecel1	382.224	2.13364	5.79e-74	7.38e-69	FALSE
401	ENSMUSG00000026254	Eif4e2	1657.2	-0.130854	3.77e-27	4.59e-20	FALSE
402	ENSMUSG00000026255	Efhd1	667.346	-0.131086	0.00132366	0.000796602	TRUE
403	ENSMUSG00000048000	Gigyf2	2615.05	-0.134973	8.63e-12	2.18e-10	FALSE
404	ENSMUSG00000079436	Kcnj13	138.622	-0.00771239	0.91923	0.982144	FALSE
405	ENSMUSG00000026259	Ngef	3031.46	-0.22542	5.83e-30	2.29e-19	FALSE
406	ENSMUSG00000090994	Gm6153	46.4133	-0.0714015	0.536949	0.454124	FALSE
407	ENSMUSG00000026288	Inpp5d	423.8	0.557704	2.8e-30	2.81e-24	FALSE
408	ENSMUSG00000026289	Atg16l1	1435.43	-0.167445	2.19e-32	3.78e-21	FALSE
409	ENSMUSG00000056055	Sag	76.7186	0.291241	5.31e-06	2.74e-05	FALSE
410	ENSMUSG00000070738	Dgkd	3695.65	0.0484574	5.34e-05	0.00208071	FALSE
411	ENSMUSG00000005501	Usp40	300.491	0.154258	0.00226525	0.000299829	TRUE
412	ENSMUSG00000081984	Dnajb3	41.3748	0.436287	1.17e-19	3.53e-17	FALSE
413	ENSMUSG00000044783	Hjurp	248.206	0.066559	0.553698	0.46962	FALSE
414	ENSMUSG00000049866	Arl4c	1400.61	-0.126463	1.44e-10	1.26e-05	FALSE
415	ENSMUSG00000036206	Sh3bp4	914.285	-0.176885	4.55e-16	1.68e-12	FALSE
416	ENSMUSG00000055013	Agap1	4429.03	0.085849	0.00162136	0.00150404	TRUE
417	ENSMUSG00000067081	Asb18	104.706	0.158231	0.000416027	0.00295342	FALSE
418	ENSMUSG00000026301	Iqca	55.5326	0.197219	0.00440251	0.0169283	FALSE
419	ENSMUSG00000044337	Ackr3	563.61	0.109535	7.24e-05	0.00073263	FALSE
420	ENSMUSG00000034432	Cops8	2888.13	-0.107818	1.3e-19	1.37e-18	FALSE
421	ENSMUSG00000048126	Col6a3	115.405	0.792059	4.24e-29	5.88e-20	FALSE
422	ENSMUSG00000026303	Mlph	66.0387	0.565989	7.59e-21	8.79e-17	FALSE
423	ENSMUSG00000026305	Lrrfip1	1471.14	-0.0484792	0.00356039	0.0599093	FALSE
424	ENSMUSG00000034353	Ramp1	1826.72	0.147791	8.22e-09	2.92e-07	FALSE
425	ENSMUSG00000034343	Ube2f	1256.39	-0.102049	6.18e-19	6.24e-11	FALSE
426	ENSMUSG00000083064	Gm7785	51.433	0.10187	0.00523945	0.0145783	FALSE
427	ENSMUSG00000097285	ENSMUSG00000097287	40.4238	0.0856778	0.247187	0.143735	FALSE
428	ENSMUSG00000026307	Scly	490.325	-0.133122	1.51e-12	4.56e-08	FALSE
429	ENSMUSG00000026309	Ilkap	845.614	-0.0950344	3.24e-15	2.06e-07	FALSE
430	ENSMUSG00000067071	Hes6	263.298	0.128158	0.000191896	0.00359146	FALSE
431	ENSMUSG00000055866	Per2	891.731	-0.676977	7.73e-43	6.51e-29	FALSE
432	ENSMUSG00000034292	Traf3ip1	363.976	-0.127214	1.25e-11	3.92e-08	FALSE
433	ENSMUSG00000026311	Asb1	1538.15	-0.206053	1.12e-22	8.79e-22	FALSE
434	ENSMUSG00000026313	Hdac4	1821.88	-0.442793	7.25e-35	3.66e-26	FALSE
435	ENSMUSG00000026260	Ndufa10	4910.28	-0.0707557	7.64e-08	8.31e-05	FALSE
436	ENSMUSG00000073616	Cops9	1660.88	-0.0644306	0.232101	0.0420058	TRUE
437	ENSMUSG00000100546	Gm29483	49.6931	0.124057	0.0321718	0.086528	FALSE
438	ENSMUSG00000034220	Gpc1	4433.07	0.0379778	0.465637	0.427872	FALSE
439	ENSMUSG00000047067	Dusp28	478.238	-0.0834301	6.34e-06	0.000387558	FALSE
440	ENSMUSG00000097251	5033417F24Rik	81.7168	0.118382	0.00508275	0.00148675	TRUE
441	ENSMUSG00000026269	Rnpepl1	765.254	0.232344	1.17e-16	1.26e-17	TRUE
442	ENSMUSG00000026270	Capn10	679.735	-0.131833	1.34e-14	3.75e-14	FALSE
443	ENSMUSG00000014602	Kif1a	36352	-0.0273264	0.0929075	0.311281	FALSE
444	ENSMUSG00000047793	Sned1	254.297	0.669251	1.5e-23	1.23e-16	FALSE
445	ENSMUSG00000026273	Mterf4	364.936	-0.127386	6.3e-14	4.43e-13	FALSE
446	ENSMUSG00000100351	Gm7867	66.3835	-0.106721	0.641755	0.422527	FALSE
447	ENSMUSG00000026274	Pask	51.7744	0.218265	5.79e-05	5.21e-05	TRUE
448	ENSMUSG00000026275	Ppp1r7	3675.48	-0.239648	2.67e-51	5.68e-43	FALSE
449	ENSMUSG00000034088	Hdlbp	7366.94	-0.0254745	0.41659	0.382053	FALSE
450	ENSMUSG00000090489	Gm17415	68.3834	0.0948098	0.117877	0.214579	FALSE
451	ENSMUSG00000026276	Septin2	2626.01	0.230852	8.4e-30	6.85e-20	FALSE
452	ENSMUSG00000034066	Farp2	234.098	0.0586285	0.242338	0.0472241	TRUE
453	ENSMUSG00000026277	Stk25	5927.08	-0.0407499	0.0777386	0.101493	FALSE
454	ENSMUSG00000026278	Bok	1513.82	-0.476758	2.52e-14	2.8e-13	FALSE
455	ENSMUSG00000026279	Thap4	344.047	-0.019723	0.0284075	0.408774	FALSE
456	ENSMUSG00000026280	Atg4b	1914.13	-0.160209	9.36e-54	1.47e-41	FALSE
457	ENSMUSG00000026281	Dtymk	558.468	0.0272527	0.0760538	0.271489	FALSE
458	ENSMUSG00000026283	Ing5	453.106	-0.095054	4.01e-08	2.86e-05	FALSE
459	ENSMUSG00000073609	D2hgdh	439.801	0.208513	7.16e-15	5.15e-09	FALSE
460	ENSMUSG00000101660	Gm18666	71.4825	0.200889	4.73e-09	2.07e-07	FALSE
461	ENSMUSG00000099624	Gm7889	57.7265	0.270248	0.000225679	0.000195895	TRUE
462	ENSMUSG00000034000	Neu4	352.463	0.142821	1.61e-05	0.000192998	FALSE
463	ENSMUSG00000100347	Gm7895	303.375	-0.0516044	0.152002	0.14586	FALSE
464	ENSMUSG00000051185	Fam174a	1713.81	-0.199064	1.85e-13	1.51e-16	TRUE
465	ENSMUSG00000081051	Gm15427	1303.65	0.0324908	0.212689	0.368337	FALSE
466	ENSMUSG00000040710	St8sia4	825.05	-0.27314	6.22e-19	2.54e-17	FALSE
467	ENSMUSG00000040693	Slco4c1	109.545	-0.233268	1.44e-09	5.95e-09	FALSE
468	ENSMUSG00000097814	Panct2	92.7213	-0.229544	1.9e-05	4.55e-06	TRUE
469	ENSMUSG00000100454	Gm28901	46.5568	0.0290678	0.139268	0.598856	FALSE
470	ENSMUSG00000044757	Gm6430	373.642	0.0755655	2.73e-05	0.000331291	FALSE
471	ENSMUSG00000044768	D1Ertd622e	1418.61	-0.0851199	0.000159405	9.46e-07	TRUE
472	ENSMUSG00000040648	Ppip5k2	658.607	0.0184838	0.724324	0.582672	FALSE
473	ENSMUSG00000026333	Gin1	183.041	0.115728	4.79e-06	0.000188802	FALSE
474	ENSMUSG00000026335	Pam	6770.06	-0.0567574	0.000771147	0.00466871	FALSE
475	ENSMUSG00000089782	Gm3531	394.164	0.0305779	0.270504	0.395812	FALSE
476	ENSMUSG00000089706	B230216N24Rik	52.6429	-0.158152	0.000348508	0.0155768	FALSE
477	ENSMUSG00000089791	Gm3555	50.9139	-0.0823029	0.473747	0.293304	FALSE
478	ENSMUSG00000067028	Cntnap5b	551.722	0.0117445	0.518811	0.818133	FALSE
479	ENSMUSG00000082431	Prdx2-ps1	351.445	-0.0309324	0.60884	0.473009	FALSE
480	ENSMUSG00000050840	Cdh20	646.149	-0.0970278	0.000859815	0.00878427	FALSE
481	ENSMUSG00000047496	Rnf152	257.766	0.179479	0.0147783	0.013087	TRUE
482	ENSMUSG00000067017	Capza1-ps1	1063.92	-0.0202265	0.516857	0.602972	FALSE
483	ENSMUSG00000056536	Pign	934.034	0.114253	2.2e-09	1.27e-06	FALSE
484	ENSMUSG00000026319	Relch	2518.28	-0.075481	0.000704825	0.0010224	FALSE
485	ENSMUSG00000101330	Gm10193	178.745	-0.0892553	0.0354833	0.0469989	FALSE
486	ENSMUSG00000026321	Tnfrsf11a	78.077	0.446938	1.63e-18	6.78e-17	FALSE
487	ENSMUSG00000038866	Zcchc2	839.42	-0.221897	2.76e-24	1.42e-18	FALSE
488	ENSMUSG00000044340	Phlpp1	4420.94	-0.0257347	0.210912	0.172062	FALSE
489	ENSMUSG00000057329	Bcl2	594.155	0.0177855	0.639703	0.644304	FALSE
490	ENSMUSG00000009905	Kdsr	1190.54	0.0127382	0.310691	0.513169	FALSE
491	ENSMUSG00000009907	Vps4b	1769.77	0.0279379	0.00239106	0.100264	FALSE
492	ENSMUSG00000026315	Serpinb8	159.734	0.330861	1.88e-13	9.23e-10	FALSE
493	ENSMUSG00000026312	Cdh7	316.204	0.749798	4.09e-56	7.11e-45	FALSE
494	ENSMUSG00000047216	Cdh19	265.754	0.0304771	0.381161	0.557049	FALSE
495	ENSMUSG00000038702	Dsel	923.564	0.392067	3.39e-36	1.29e-28	FALSE
496	ENSMUSG00000070695	Cntnap5a	1494.32	0.253173	5.63e-13	1.85e-10	FALSE
497	ENSMUSG00000026374	Tsn	2874.42	0.105429	1.06e-19	2.31e-12	FALSE
498	ENSMUSG00000026377	Nifk	1098.31	0.0495701	0.0308002	0.077671	FALSE
499	ENSMUSG00000064302	Clasp1	3280.13	-0.0353802	0.0827411	0.256537	FALSE
500	ENSMUSG00000026380	Tfcp2l1	190.998	0.927653	1.24e-48	1.49e-37	FALSE
501	ENSMUSG00000048402	Gli2	163.677	0.271829	3.16e-09	6.97e-10	TRUE
502	ENSMUSG00000037035	Inhbb	259.675	-0.496739	6.07e-34	9.92e-30	FALSE
503	ENSMUSG00000004451	Ralb	503.692	-0.0823912	6.95e-07	4.77e-05	FALSE
504	ENSMUSG00000098923	Tmem185b	451.214	-0.0760834	7.75e-05	1.16e-05	TRUE
505	ENSMUSG00000026383	Epb41l5	301.646	0.168319	5.1e-08	1.69e-06	FALSE
506	ENSMUSG00000026384	Ptpn4	4241.13	-0.114468	0.00209685	0.00079684	TRUE
507	ENSMUSG00000091876	Gm3851	458.945	0.0928254	0.00285774	0.00519245	FALSE
508	ENSMUSG00000036975	Tmem177	314.948	-0.110253	4.5e-07	1.88e-05	FALSE
509	ENSMUSG00000050777	Tmem37	51.3067	0.733686	1.03e-24	4.04e-17	FALSE
510	ENSMUSG00000026385	Dbi	3810.01	0.53166	4.83e-30	2.86e-24	FALSE
511	ENSMUSG00000026388	3110009E18Rik	39.6392	0.288454	1.06e-09	3.34e-09	FALSE
512	ENSMUSG00000026389	Steap3	335.005	0.860223	3.72e-64	5.55e-48	FALSE
513	ENSMUSG00000036907	C1ql2	1910.26	1.56942	9.56e-160	3.76e-116	FALSE
514	ENSMUSG00000097881	Celrr	52.0884	-0.209765	0.00104653	2.55e-05	TRUE
515	ENSMUSG00000003721	Insig2	1863.58	-0.245407	1.34e-53	3.47e-53	FALSE
516	ENSMUSG00000026339	Ccdc93	1244.31	-0.111294	1.01e-06	1.96e-05	FALSE
517	ENSMUSG00000050534	Htr5b	128.232	-1.43648	4.86e-139	2.46e-119	FALSE
518	ENSMUSG00000001674	Ddx18	684.395	-0.0375822	0.0477757	0.0490462	FALSE
519	ENSMUSG00000036815	Dpp10	2176.6	-0.134591	2.35e-06	0.00203781	FALSE
520	ENSMUSG00000026341	Actr3	9284.53	-0.0351331	0.549436	0.166303	FALSE
521	ENSMUSG00000026342	Slc35f5	696.719	0.193946	2.43e-13	1.73e-09	FALSE
522	ENSMUSG00000026344	Lypd1	1687.97	-0.601528	1.51e-42	5.49e-30	FALSE
523	ENSMUSG00000049690	Nckap5	227.026	0.086698	0.0474417	0.0337435	TRUE
524	ENSMUSG00000036155	Mgat5	3286.56	-0.0262213	0.411046	0.356035	FALSE
525	ENSMUSG00000099471	Gm8451	522.056	-0.00807308	0.414851	0.889845	FALSE
526	ENSMUSG00000026347	Tmem163	344.69	-0.11991	4.2e-05	0.00804954	FALSE
527	ENSMUSG00000026349	Ccnt2	2074.99	0.156581	2.72e-05	3.25e-05	FALSE
528	ENSMUSG00000051590	Map3k19	289.081	-0.231897	2.33e-05	0.000149447	FALSE
529	ENSMUSG00000036104	Rab3gap1	3462.85	-0.0837266	7.98e-10	9.9e-08	FALSE
530	ENSMUSG00000036086	Zranb3	296.937	-0.219908	8.83e-11	1.17e-11	TRUE
531	ENSMUSG00000058603	Rpl28-ps1	1328.5	0.0755332	0.0287867	0.00434609	TRUE
532	ENSMUSG00000056211	R3hdm1	4401.66	-0.253128	5.26e-30	1.08e-20	FALSE
533	ENSMUSG00000026353	Ubxn4	2774	-0.0624463	5.76e-07	7.88e-05	FALSE
534	ENSMUSG00000026354	Lct	1287.92	0.045776	0.108703	0.56709	FALSE
535	ENSMUSG00000026355	Mcm6	438.232	0.163433	0.0264513	0.0855218	FALSE
536	ENSMUSG00000026356	Dars	2515.35	0.101101	6.32e-14	2.45e-07	FALSE
537	ENSMUSG00000100078	Gm6170	2657.75	0.0710691	0.078606	0.177615	FALSE
538	ENSMUSG00000045382	Cxcr4	245.472	0.970287	7.7e-93	9.81e-70	FALSE
539	ENSMUSG00000042581	Thsd7b	559.62	0.276154	5.11e-22	2.15e-14	FALSE
540	ENSMUSG00000094122	Rpl31-ps9	605.628	-0.0555407	0.476981	0.19519	FALSE
541	ENSMUSG00000026399	Cd55	265.972	0.171997	0.000576456	0.00461047	FALSE
542	ENSMUSG00000026409	Pfkfb2	507.494	0.0117698	0.565956	0.692629	FALSE
543	ENSMUSG00000046404	Yod1	876.555	0.0449828	0.0582137	0.173121	FALSE
544	ENSMUSG00000042510	AA986860	71.616	0.0205803	0.648414	0.627917	FALSE
545	ENSMUSG00000016528	Mapkapk2	1098.15	0.382814	1.76e-25	2.16e-24	FALSE
546	ENSMUSG00000016526	Dyrk3	525.624	0.28358	3.13e-09	2.09e-09	TRUE
547	ENSMUSG00000026427	Eif2d	739.977	0.286213	1.81e-48	2.42e-40	FALSE
548	ENSMUSG00000026430	Rassf5	800.427	0.0994998	0.00196575	0.00109762	TRUE
549	ENSMUSG00000026425	Srgap2	2863.32	-0.0732913	0.000216169	0.00320797	FALSE
550	ENSMUSG00000055184	Fam72a	43.9892	-0.211435	2.64e-07	2.38e-06	FALSE
551	ENSMUSG00000052688	Rab7b	101.091	0.795258	1.27e-33	1.69e-22	FALSE
552	ENSMUSG00000042251	Pm20d1	187.985	0.459539	1.48e-17	2.5e-13	FALSE
553	ENSMUSG00000013275	Slc41a1	3035.71	0.00304206	0.981602	0.915425	FALSE
554	ENSMUSG00000026433	Rab29	146.042	0.486747	6.87e-31	3.79e-24	FALSE
555	ENSMUSG00000026434	Nucks1	4575.58	-0.0480436	0.776151	0.086645	FALSE
556	ENSMUSG00000026435	Slc45a3	39.422	0.213441	3.04e-05	0.00137645	FALSE
557	ENSMUSG00000026436	Elk4	726.602	-0.0371441	0.132994	0.204149	FALSE
558	ENSMUSG00000059149	Mfsd4a	1416.61	0.115153	3.87e-10	4.7e-06	FALSE
559	ENSMUSG00000026437	Cdk18	1331.88	1.02731	5.8e-71	2.14e-61	FALSE
560	ENSMUSG00000079330	Lemd1	63.0409	1.6056	9.06e-84	1.69e-76	FALSE
561	ENSMUSG00000042115	Klhdc8a	298.073	0.320444	1.52e-11	3.53e-11	FALSE
562	ENSMUSG00000009772	Nuak2	42.8607	0.191691	1.53e-06	0.000335393	FALSE
563	ENSMUSG00000042066	Tmcc2	7930.51	-0.173513	4.72e-11	8.72e-09	FALSE
564	ENSMUSG00000042046	Dstyk	2471.31	-0.143266	5.8e-13	2.64e-12	FALSE
565	ENSMUSG00000026439	Rbbp5	1995.12	-0.165659	2.58e-25	1.18e-24	FALSE
566	ENSMUSG00000048174	Tmem81	145.103	0.189946	1.27e-10	8.05e-07	FALSE
567	ENSMUSG00000053024	Cntn2	4090.98	-0.0863816	0.00231927	0.00460095	FALSE
568	ENSMUSG00000026442	Nfasc	7748.01	0.0743273	0.0399682	0.0331824	TRUE
569	ENSMUSG00000026443	Lrrn2	6826.13	-0.237387	3.81e-10	3.84e-11	TRUE
570	ENSMUSG00000054387	Mdm4	1776.3	-0.0233172	0.404016	0.394835	FALSE
571	ENSMUSG00000100228	Gm29257	69.1068	-0.0850387	0.756136	0.412465	FALSE
572	ENSMUSG00000026447	Pik3c2b	407.08	-0.00959454	0.650602	0.842041	FALSE
573	ENSMUSG00000046062	Ppp1r15b	2132.31	-0.16363	3.48e-22	1.97e-20	FALSE
574	ENSMUSG00000041757	Plekha6	1492.96	-0.136157	2.41e-07	6.72e-05	FALSE
575	ENSMUSG00000070644	Etnk2	62.7368	0.793138	1.09e-40	4.55e-38	FALSE
576	ENSMUSG00000070643	Sox13	273.764	0.279635	1.07e-16	3.08e-13	FALSE
577	ENSMUSG00000090553	Snrpe	570.931	0.0622049	0.000681446	0.0355036	FALSE
578	ENSMUSG00000102976	Zc3h11a	160.44	0.0699895	0.0623897	0.215843	FALSE
579	ENSMUSG00000094410	Gm38394	52.4201	0.138493	0.0269046	0.0465642	FALSE
580	ENSMUSG00000026463	Atp2b4	4441.07	0.461851	2.84e-12	3.31e-13	TRUE
581	ENSMUSG00000041577	Prelp	1034.72	0.21656	0.000190337	0.00609721	FALSE
582	ENSMUSG00000041559	Fmod	921.127	2.12082	1.27e-54	2.55e-40	FALSE
583	ENSMUSG00000020423	Btg2	586.22	-0.248235	1.13e-06	0.0106554	FALSE
584	ENSMUSG00000064246	Chil1	471.694	0.720791	6.76e-26	4.03e-21	FALSE
585	ENSMUSG00000042429	Adora1	7782.99	-0.260445	1.39e-26	2.77e-24	FALSE
586	ENSMUSG00000026458	Ppfia4	2691.43	-0.244648	3.93e-17	2.38e-15	FALSE
587	ENSMUSG00000042305	Tmem183a	2624.25	-0.0943666	9.8e-13	1.48e-10	FALSE
588	ENSMUSG00000026456	Cyb5r1	1147.43	0.177875	8.31e-06	2.89e-06	TRUE
589	ENSMUSG00000026457	Adipor1	2701.77	0.0515163	0.00285769	0.00499426	FALSE
590	ENSMUSG00000026455	Klhl12	1433.37	-0.212816	4.63e-31	1.29e-28	FALSE
591	ENSMUSG00000042229	Rabif	1014.81	-0.13127	3.11e-11	1.43e-09	FALSE
592	ENSMUSG00000096712	Gm15454	650.299	0.0729438	0.329985	0.232989	FALSE
593	ENSMUSG00000042207	Kdm5b	2667.5	-0.0276534	0.743923	0.20767	FALSE
594	ENSMUSG00000026452	Syt2	1173.03	-0.106307	0.00158039	0.0450638	FALSE
595	ENSMUSG00000073557	Ppp1r12b	4130.43	-0.211454	8.82e-16	6.8e-17	TRUE
596	ENSMUSG00000042793	Lgr6	423.972	-0.0185663	0.611535	0.805385	FALSE
597	ENSMUSG00000026426	Arl8a	5807.72	-0.0632066	4.04e-08	3.42e-06	FALSE
598	ENSMUSG00000026424	Gpr37l1	6736.76	0.153971	3.59e-06	3.11e-05	FALSE
599	ENSMUSG00000079139	Gm4204	1675.37	-0.118073	5.06e-09	2.81e-07	FALSE
600	ENSMUSG00000041926	Rnpep	789.767	-0.0552595	0.000119531	0.0253899	FALSE
601	ENSMUSG00000062580	Timm17a	2422.68	-0.129292	1.66e-33	3.23e-23	FALSE
602	ENSMUSG00000048096	Lmod1	56.4357	1.00337	1.46e-41	7.83e-31	FALSE
603	ENSMUSG00000041889	Shisa4	2260.91	0.391239	1.05e-39	4.77e-39	FALSE
604	ENSMUSG00000041879	Ipo9	5059.22	-0.215341	1.6e-36	2.96e-27	FALSE
605	ENSMUSG00000009418	Nav1	2809.38	0.0234852	0.632943	0.656905	FALSE
606	ENSMUSG00000026421	Csrp1	7040.25	0.242036	6.27e-14	4.39e-11	FALSE
607	ENSMUSG00000041801	Phlda3	473.797	0.0224706	0.507165	0.548172	FALSE
608	ENSMUSG00000041782	Lad1	41.2377	0.0917233	0.802844	0.278137	FALSE
609	ENSMUSG00000026414	Tnnt2	40.5336	0.406444	0.0120918	9.01e-05	TRUE
610	ENSMUSG00000026411	Tmem9	1985.24	0.0110955	0.476893	0.603834	FALSE
611	ENSMUSG00000041642	Kif21b	1870.56	0.130914	0.00219078	6.14e-05	TRUE
612	ENSMUSG00000041605	Inava	96.3812	0.190952	9.42e-08	2.89e-07	FALSE
613	ENSMUSG00000097433	Gm26781	100.576	0.158367	0.00281959	0.000205632	TRUE
614	ENSMUSG00000041570	Camsap2	7542.53	-0.147808	7.2e-08	1.42e-06	FALSE
615	ENSMUSG00000026404	Ddx59	217.462	0.185213	2.55e-16	3.52e-14	FALSE
616	ENSMUSG00000041483	Zfp281	1794.63	-0.263171	7.94e-19	4.41e-21	TRUE
617	ENSMUSG00000026395	Ptprc	161.46	1.2746	1.78e-52	7.93e-51	FALSE
618	ENSMUSG00000026393	Nek7	2072.34	0.0286498	0.0182435	0.180691	FALSE
619	ENSMUSG00000019230	Lhx9	580.212	-0.612436	6.84e-32	4.17e-35	TRUE
620	ENSMUSG00000079283	2310009B15Rik	209.621	-0.162546	2.26e-05	5e-07	TRUE
621	ENSMUSG00000056268	Dennd1b	466.345	-0.184803	1.04e-09	5.57e-11	TRUE
622	ENSMUSG00000063681	Crb1	61.4516	0.465653	5.71e-13	1.47e-11	FALSE
623	ENSMUSG00000033964	Zbtb41	1324	-0.170762	2.12e-10	4.96e-13	TRUE
624	ENSMUSG00000089991	Gm16332	110.09	1.45725	1.43e-44	3.34e-39	FALSE
625	ENSMUSG00000104496	Gm5837	94.0267	-0.153448	0.00375293	0.00295882	TRUE
626	ENSMUSG00000026365	Cfh	1466.5	1.16583	8.45e-67	5.11e-55	FALSE
627	ENSMUSG00000052726	Kcnt2	983.054	-0.522863	2.12e-39	1.07e-36	FALSE
628	ENSMUSG00000101795	Gm5835	138.944	-0.0979558	0.567085	0.383293	FALSE
629	ENSMUSG00000026361	Cdc73	2101.86	-0.148325	1.3e-05	2.9e-07	TRUE
630	ENSMUSG00000033849	B3galt2	2063.54	-0.22483	1.86e-11	8.74e-10	FALSE
631	ENSMUSG00000089640	Gm6397	456.588	-0.0362207	0.103399	0.299871	FALSE
632	ENSMUSG00000018196	Glrx2	1639.84	-0.0466801	0.114163	0.242825	FALSE
633	ENSMUSG00000018199	Ro60	2773.69	-0.181838	3.69e-07	6.44e-08	TRUE
634	ENSMUSG00000018189	Uchl5	1137.17	-0.145177	1.9e-09	4.71e-10	TRUE
635	ENSMUSG00000100455	Gm29170	249.736	0.0497063	0.328686	0.134049	FALSE
636	ENSMUSG00000026360	Rgs2	1646.5	0.365763	1.63e-12	3.29e-14	TRUE
637	ENSMUSG00000035131	Brinp3	589.352	0.357264	2.69e-18	8.48e-21	TRUE
638	ENSMUSG00000080078	Gm15583	205.632	0.0173064	0.920941	0.596164	FALSE
639	ENSMUSG00000056220	Pla2g4a	154.239	0.485288	1.95e-30	3.65e-22	FALSE
640	ENSMUSG00000032487	Ptgs2	1362.71	0.15422	0.207433	0.0507976	FALSE
641	ENSMUSG00000099875	Rbm3-ps	99.8589	0.231461	4.97e-07	0.00146029	FALSE
642	ENSMUSG00000006010	Odr4	1780.25	0.0143924	0.379565	0.511108	FALSE
643	ENSMUSG00000006005	Tpr	3766.22	-0.0550439	0.0724328	0.0823571	FALSE
644	ENSMUSG00000006014	Prg4	98.6579	1.60427	4.78e-22	1.2e-18	FALSE
645	ENSMUSG00000066842	Hmcn1	123.357	0.176565	0.00162898	0.00610571	FALSE
646	ENSMUSG00000100954	Gm10138	39.8916	-0.172617	1.84e-05	0.00185987	FALSE
647	ENSMUSG00000023150	Ivns1abp	2825.14	-0.118225	1.89e-09	7.71e-08	FALSE
648	ENSMUSG00000052748	Swt1	320.023	-0.365503	1.35e-24	7.2e-21	FALSE
649	ENSMUSG00000053286	Trmt1l	847.119	-0.260556	1.91e-37	8.34e-27	FALSE
650	ENSMUSG00000026484	Rnf2	1594.46	-0.0212346	0.932943	0.342616	FALSE
651	ENSMUSG00000026483	Fam129a	171.646	0.539982	3.18e-38	1.46e-30	FALSE
652	ENSMUSG00000100594	2810414N06Rik	70.2675	0.295293	1.54e-15	8.75e-11	FALSE
653	ENSMUSG00000043019	Edem3	2183.39	-0.0759348	0.00510008	0.00430558	TRUE
654	ENSMUSG00000032666	1700025G04Rik	3310.29	-0.159939	1.77e-16	2.35e-13	FALSE
655	ENSMUSG00000014980	Tsen15	397.621	-0.0459773	0.00556371	0.0538464	FALSE
656	ENSMUSG00000032649	Colgalt2	299.29	-0.0702105	0.0124874	0.011299	TRUE
657	ENSMUSG00000026482	Rgl1	4824.66	-0.0960058	7.24e-06	0.000110944	FALSE
658	ENSMUSG00000080950	Gm7278	73.2742	0.439492	2.67e-13	1.49e-11	FALSE
659	ENSMUSG00000008475	Arpc5	5267.12	-0.226876	3.69e-16	6.37e-16	FALSE
660	ENSMUSG00000026480	Ncf2	132.26	0.751	1.51e-26	1.32e-23	FALSE
661	ENSMUSG00000042772	Smg7	3550.97	-0.165802	3.9e-17	1.61e-11	FALSE
662	ENSMUSG00000042751	Nmnat2	4916.44	-0.18047	1.03e-32	5.87e-25	FALSE
663	ENSMUSG00000026479	Lamc2	154.881	1.45698	1.92e-45	6.49e-42	FALSE
664	ENSMUSG00000026478	Lamc1	1245.65	0.349383	1.24e-29	6.98e-24	FALSE
665	ENSMUSG00000042699	Dhx9	5419.65	-0.0589632	0.0896723	0.0630207	FALSE
666	ENSMUSG00000042684	Npl	143.118	0.599607	1.17e-16	3.22e-12	FALSE
667	ENSMUSG00000099858	Gm6652	46.0897	-0.0787515	0.0863518	0.144196	FALSE
668	ENSMUSG00000042671	Rgs8	3598.23	-0.222356	9.81e-12	7.36e-08	FALSE
669	ENSMUSG00000026475	Rgs16	203.948	-0.274317	8.36e-07	0.000256656	FALSE
670	ENSMUSG00000066800	Rnasel	122.391	0.214098	0.111956	0.0908438	FALSE
671	ENSMUSG00000045968	Teddm2	40.9738	-0.167672	0.00691102	0.1031	FALSE
672	ENSMUSG00000026473	Glul	34721.8	-0.339536	3.9e-16	1.57e-11	FALSE
673	ENSMUSG00000004110	Cacna1e	10255.1	0.0337209	0.702263	0.52777	FALSE
674	ENSMUSG00000056708	Ier5	2040.91	0.576054	4.69e-35	1.24e-30	FALSE
675	ENSMUSG00000026471	Mr1	281.771	0.656501	5.49e-48	1.7e-33	FALSE
676	ENSMUSG00000026470	Stx6	3035.01	0.181321	1.36e-31	2.26e-23	FALSE
677	ENSMUSG00000033722	BC034090	200.728	0.694304	1e-53	1.66e-41	FALSE
678	ENSMUSG00000026469	Xpr1	6432.71	0.42049	4.41e-45	3.8e-33	FALSE
679	ENSMUSG00000033701	Acbd6	1360.42	-0.0200618	0.0214482	0.203335	FALSE
680	ENSMUSG00000033684	Qsox1	830.644	0.184781	1.95e-31	1.84e-21	FALSE
681	ENSMUSG00000033671	Cep350	1775.36	-0.113574	0.00366953	0.00946786	FALSE
682	ENSMUSG00000026466	Tor1aip1	1334.57	0.0798558	5.29e-06	0.000869844	FALSE
683	ENSMUSG00000050565	Tor1aip2	1906.01	0.0134947	0.068356	0.3818	FALSE
684	ENSMUSG00000015484	Fam163a	263.413	-0.582603	1.15e-26	2.39e-19	FALSE
685	ENSMUSG00000078193	Gm2000	866.649	0.0163971	0.986181	0.640625	FALSE
686	ENSMUSG00000026600	Soat1	1379.87	0.231161	1.88e-19	3.01e-15	FALSE
687	ENSMUSG00000101523	Csnk2a3	1497.36	-0.0678572	0.0333625	0.012534	TRUE
688	ENSMUSG00000026596	Abl2	3268.49	-0.127386	9.66e-05	0.000306227	FALSE
689	ENSMUSG00000060519	Tor3a	407.897	0.54531	4.7e-25	3.6e-19	FALSE
690	ENSMUSG00000033557	Fam20b	4181.83	-0.292586	2.44e-31	8.35e-28	FALSE
691	ENSMUSG00000026594	Ralgps2	2310.64	-0.238513	3.09e-15	1.68e-14	FALSE
692	ENSMUSG00000070565	Rasal2	3046.99	-0.0155424	0.465969	0.659088	FALSE
693	ENSMUSG00000049881	2810025M15Rik	361.477	0.272126	5.42e-19	8.67e-15	FALSE
694	ENSMUSG00000033488	Cryzl2	325.58	0.817704	4.36e-61	6.33e-44	FALSE
695	ENSMUSG00000004031	Brinp2	2863.07	-0.418783	4.59e-28	3.1e-22	FALSE
696	ENSMUSG00000026587	Astn1	10037.1	-0.246307	3.31e-16	6.16e-16	FALSE
697	ENSMUSG00000073530	Pappa2	78.31	1.29022	1.82e-38	3.84e-35	FALSE
698	ENSMUSG00000040782	Cop1	2273.15	-0.0574718	0.000621761	0.00696453	FALSE
699	ENSMUSG00000015829	Tnr	8084.39	-0.0113355	0.713275	0.807834	FALSE
700	ENSMUSG00000090394	4930523C07Rik	60.6271	0.420614	2.6e-14	3.29e-12	FALSE
701	ENSMUSG00000058267	Mrps14	985.753	-0.13669	5.84e-07	2.05e-08	TRUE
702	ENSMUSG00000014226	Cacybp	3243.15	-0.225228	1.28e-26	2.44e-19	FALSE
703	ENSMUSG00000026721	Rabgap1l	8769.76	0.0888152	0.000137763	0.0233165	FALSE
704	ENSMUSG00000040423	Rc3h1	1605.95	-0.133562	0.000471116	8.4e-05	TRUE
705	ENSMUSG00000043467	Zbtb37	445.668	0.0491136	0.288781	0.39492	FALSE
706	ENSMUSG00000053332	Gas5	2364.69	-0.135065	0.126457	0.0225349	TRUE
707	ENSMUSG00000026709	Dars2	688.91	-0.0455441	0.0992619	0.0347013	TRUE
708	ENSMUSG00000026708	Cenpl	52.5033	0.124292	0.000184475	0.00295452	FALSE
709	ENSMUSG00000026705	Klhl20	707.19	0.00440002	0.74594	0.820024	FALSE
710	ENSMUSG00000044835	Ankrd45	1770.32	0.0969501	0.000222799	0.000149624	TRUE
711	ENSMUSG00000026701	Prdx6	7783.69	0.537706	4.21e-34	3.15e-27	FALSE
712	ENSMUSG00000040323	Gm15429	423.866	0.162413	3.13e-14	6.87e-12	FALSE
713	ENSMUSG00000040297	Suco	1536.58	-0.0534576	0.0581642	0.00774944	TRUE
714	ENSMUSG00000026698	Pigc	352.863	0.0124036	0.412626	0.588697	FALSE
715	ENSMUSG00000040265	Dnm3	4202.32	-0.217067	5.49e-11	5.59e-08	FALSE
716	ENSMUSG00000026694	Eef1aknmt	405.624	0.0405217	0.00280294	0.0351682	FALSE
717	ENSMUSG00000026696	Vamp4	2941.87	-0.0737127	0.000177771	0.000594381	FALSE
718	ENSMUSG00000026697	Myoc	634.908	0.451226	6.78e-07	6.5e-05	FALSE
719	ENSMUSG00000040225	Prrc2c	5119.46	-0.0248956	0.266412	0.624527	FALSE
720	ENSMUSG00000040181	Fmo1	235.176	0.559101	9.9e-36	1.34e-25	FALSE
721	ENSMUSG00000040170	Fmo2	50.9599	0.395612	8.37e-11	2.91e-06	FALSE
722	ENSMUSG00000026586	Prrx1	336.947	0.368581	2.86e-31	2.1e-22	FALSE
723	ENSMUSG00000040124	Gorab	407.998	-0.0239026	0.978001	0.305126	FALSE
724	ENSMUSG00000102117	Rpsa-ps1	242.557	-0.12819	0.0312847	0.0363361	FALSE
725	ENSMUSG00000040113	Mettl11b	37.9873	-0.0609006	0.723891	0.469686	FALSE
726	ENSMUSG00000026585	Kifap3	11541.9	-0.159191	6.19e-16	8.71e-14	FALSE
727	ENSMUSG00000026584	Scyl3	663.795	0.110562	2.53e-10	2.3e-08	FALSE
728	ENSMUSG00000041396	Mettl18	143.499	-0.0446856	0.480436	0.161473	FALSE
729	ENSMUSG00000026579	F5	364.413	0.0881513	0.703973	0.756993	FALSE
730	ENSMUSG00000040918	Slc19a2	634.701	-0.0852302	0.000469398	0.00230767	FALSE
731	ENSMUSG00000026578	Ccdc181	696.189	0.0873457	7.88e-07	4.99e-06	FALSE
732	ENSMUSG00000026577	Blzf1	641.852	-0.176401	2.43e-27	1.35e-24	FALSE
733	ENSMUSG00000026575	Nme7	482.572	0.148608	1.6e-18	5.85e-12	FALSE
734	ENSMUSG00000026576	Atp1b1	61988.5	-0.10454	2.37e-11	8.46e-09	FALSE
735	ENSMUSG00000104011	Gm32391	61.8858	0.28336	4.25e-12	6.02e-09	FALSE
736	ENSMUSG00000104117	Gm20743	50.9765	0.886437	3.27e-56	3.56e-37	FALSE
737	ENSMUSG00000040848	Sft2d2	1441.67	0.248952	1.31e-18	5.32e-13	FALSE
738	ENSMUSG00000040843	Tiprl	1576.48	-0.0395304	0.0322205	0.00986182	TRUE
739	ENSMUSG00000040836	Gpr161	2360.03	-0.591177	2.43e-42	4.75e-34	FALSE
740	ENSMUSG00000026571	Dcaf6	3536.77	-0.207554	6.95e-42	2.13e-33	FALSE
741	ENSMUSG00000026568	Mpc2	1854.56	-0.19479	5.65e-21	1.41e-19	FALSE
742	ENSMUSG00000026566	Mpzl1	718.177	0.194867	1.14e-16	3.61e-11	FALSE
743	ENSMUSG00000040723	Rcsd1	156.896	0.532658	5.09e-30	1.53e-24	FALSE
744	ENSMUSG00000040713	Creg1	1008.18	0.273548	1.26e-08	5.96e-08	FALSE
745	ENSMUSG00000026565	Pou2f1	512.907	0.105523	0.00245388	0.00465026	FALSE
746	ENSMUSG00000040612	Ildr2	4771.42	0.302564	4.99e-27	1.02e-21	FALSE
747	ENSMUSG00000103400	Gm15853	41.8525	0.0582158	0.15462	0.1981	FALSE
748	ENSMUSG00000026563	Tada1	463.811	0.023527	0.70258	0.295267	FALSE
749	ENSMUSG00000040596	Pogk	2067.28	-0.140019	9.15e-14	1.83e-13	FALSE
750	ENSMUSG00000084093	Gm16418	237.042	-0.047113	0.577786	0.164069	FALSE
751	ENSMUSG00000086925	Gm6286	523.837	0.162997	0.000294841	3.49e-05	TRUE
752	ENSMUSG00000097823	Gm16701	238.002	-0.0281597	0.271661	0.308265	FALSE
753	ENSMUSG00000060568	Fam78b	975.767	-0.104584	1.46e-06	0.000309305	FALSE
754	ENSMUSG00000102870	Gm17868	48.5616	0.0750002	0.410163	0.134164	FALSE
755	ENSMUSG00000026558	Uck2	1018.94	0.160307	4.79e-07	3.59e-07	TRUE
756	ENSMUSG00000052428	Tmco1	1466.1	0.0709738	0.000103155	0.00212885	FALSE
757	ENSMUSG00000088246	Gm25911	2262.45	-0.245784	0.0964169	0.140426	FALSE
758	ENSMUSG00000026687	Aldh9a1	883.046	0.0524619	0.0263154	0.113686	FALSE
759	ENSMUSG00000026688	Mgst3	1086.91	-0.138145	1.33e-09	8.58e-07	FALSE
760	ENSMUSG00000015843	Rxrg	96.0483	-0.0486671	0.0781151	0.452879	FALSE
761	ENSMUSG00000052534	Pbx1	5044	-0.0540696	0.0390014	0.0202465	TRUE
762	ENSMUSG00000026683	Nuf2	86.5073	0.481801	1.85e-20	4.69e-14	FALSE
763	ENSMUSG00000026678	Rgs5	3905.01	0.261841	3.41e-25	2.13e-19	FALSE
764	ENSMUSG00000038530	Rgs4	8787.28	0.386595	8.93e-12	5.08e-12	TRUE
765	ENSMUSG00000070532	Ccdc190	405.627	0.368098	2.06e-22	4.73e-17	FALSE
766	ENSMUSG00000026675	Hsd17b7	756.916	-0.0842481	0.0158042	0.0126594	TRUE
767	ENSMUSG00000026674	Ddr2	437.2	0.629673	2.15e-35	6.19e-28	FALSE
768	ENSMUSG00000026670	Uap1	1592.94	-0.254897	1.22e-57	1.44e-46	FALSE
769	ENSMUSG00000026667	Uhmk1	12497.6	-0.207422	6.49e-13	6.17e-13	TRUE
770	ENSMUSG00000102752	Gm7694	115.95	0.0677457	0.0812637	0.14712	FALSE
771	ENSMUSG00000038473	Nos1ap	1978.66	-0.397612	5.86e-19	1.05e-14	FALSE
772	ENSMUSG00000102193	Gm7299	175.838	0.123245	0.201195	0.0222882	TRUE
773	ENSMUSG00000038463	Olfml2b	1592.6	-0.269268	8.5e-07	9.12e-07	FALSE
774	ENSMUSG00000026663	Atf6	3458.66	-0.030484	0.246609	0.311128	FALSE
775	ENSMUSG00000026659	Dusp12	201.444	0.0736723	0.00351736	0.0303718	FALSE
776	ENSMUSG00000089838	Gm2962	225.994	-0.0222767	0.581392	0.561309	FALSE
777	ENSMUSG00000026656	Fcgr2b	145.221	1.76197	5.16e-72	8.43e-62	FALSE
778	ENSMUSG00000059498	Fcgr3	360.433	0.789449	6.38e-27	3.29e-21	FALSE
779	ENSMUSG00000026649	Cfap126	84.2183	0.427173	2.11e-06	4.75e-05	FALSE
780	ENSMUSG00000058076	Sdhc	2859.73	-0.0207662	0.990318	0.394469	FALSE
781	ENSMUSG00000038370	Pcp4l1	1832.41	-0.100618	3.98e-05	0.00568152	FALSE
782	ENSMUSG00000005674	Tomm40l	535.344	-0.168202	6.82e-18	4.95e-13	FALSE
783	ENSMUSG00000058715	Fcer1g	214.35	0.946451	1.76e-28	2.91e-23	FALSE
784	ENSMUSG00000013593	Ndufs2	5269.93	-0.0639529	1.21e-07	2.51e-06	FALSE
785	ENSMUSG00000006403	Adamts4	724.134	-0.0872052	0.106511	0.0459777	TRUE
786	ENSMUSG00000052423	B4galt3	667.918	-0.213704	4.53e-45	3.63e-33	FALSE
787	ENSMUSG00000062729	Ppox	191.711	0.287791	1.38e-09	2.77e-08	FALSE
788	ENSMUSG00000053483	Usp21	1079.3	-0.217959	2.31e-45	1.94e-32	FALSE
789	ENSMUSG00000062963	Ufc1	1391.98	-0.0361921	0.532969	0.0983314	FALSE
790	ENSMUSG00000079137	Rpl27-ps1	108.068	0.0340443	0.62647	0.667423	FALSE
791	ENSMUSG00000103983	Gm20045	47.4613	-0.0340373	0.545143	0.713846	FALSE
792	ENSMUSG00000013973	Dedd	159.582	-0.0244493	0.0504703	0.430784	FALSE
793	ENSMUSG00000013997	Nit1	586.673	0.160416	4.62e-11	2.58e-13	TRUE
794	ENSMUSG00000006412	Pfdn2	1657.27	-0.0915677	2.34e-06	8.83e-06	FALSE
795	ENSMUSG00000045259	Klhdc9	55.1094	0.817278	6.68e-34	1.9e-23	FALSE
796	ENSMUSG00000006411	Nectin4	220.816	0.244117	1.62e-12	1.91e-08	FALSE
797	ENSMUSG00000048865	Arhgap30	143.483	0.361631	2.48e-15	1.21e-11	FALSE
798	ENSMUSG00000026641	Usf1	1877.63	-0.119505	6.51e-09	2.04e-08	FALSE
799	ENSMUSG00000038235	F11r	293.634	0.260028	4.58e-07	2.88e-05	FALSE
800	ENSMUSG00000060244	Alyref2	68.5048	0.107856	0.0211807	0.00563254	TRUE
801	ENSMUSG00000059058	Tma7-ps	350.107	-0.000794291	0.275121	0.983513	FALSE
802	ENSMUSG00000038147	Cd84	116.721	1.73854	8.68e-53	1.33e-39	FALSE
803	ENSMUSG00000026556	Vangl2	509.871	0.222072	3.13e-12	3.3e-09	FALSE
804	ENSMUSG00000051251	Nhlh1	43.8492	0.0666542	0.500253	0.581691	FALSE
805	ENSMUSG00000003458	Ncstn	1732.63	0.106187	3.45e-11	1.48e-09	FALSE
806	ENSMUSG00000026553	Copa	6776.7	-0.0122487	0.25446	0.466643	FALSE
807	ENSMUSG00000003464	Pex19	2342.08	0.0111767	0.289579	0.36651	FALSE
808	ENSMUSG00000089803	Gm10171	546.651	-0.0909018	0.000153134	4.67e-05	TRUE
809	ENSMUSG00000026554	Dcaf8	3687.63	0.0458072	4.29e-05	0.00344921	FALSE
810	ENSMUSG00000013698	Pea15a	20062	0.00884549	0.415173	0.63242	FALSE
811	ENSMUSG00000038034	Igsf8	4459.62	-0.123183	5.91e-09	2.26e-06	FALSE
812	ENSMUSG00000007097	Atp1a2	33599.5	0.191977	1.28e-06	1.15e-07	TRUE
813	ENSMUSG00000038026	Kcnj9	2134.99	-0.152336	7.17e-09	1.2e-05	FALSE
814	ENSMUSG00000044708	Kcnj10	13315	0.375047	4.19e-24	8.21e-21	FALSE
815	ENSMUSG00000050229	Pigm	423.257	-0.0284927	0.0414364	0.309507	FALSE
816	ENSMUSG00000037995	Igsf9	84.6494	0.774336	3.12e-50	1.67e-44	FALSE
817	ENSMUSG00000026547	Tagln2	463.737	0.572017	9.79e-22	9.48e-21	FALSE
818	ENSMUSG00000026546	Cfap45	127.972	0.0672186	0.592732	0.274077	FALSE
819	ENSMUSG00000026544	Dusp23	118.218	0.162242	0.000697853	0.000238967	TRUE
820	ENSMUSG00000060128	Gm2710	140	-0.0124227	0.594321	0.781565	FALSE
821	ENSMUSG00000037872	Ackr1	732.364	0.0199638	0.293939	0.666963	FALSE
822	ENSMUSG00000005338	Cadm3	13748.4	-0.0182359	0.946382	0.481685	FALSE
823	ENSMUSG00000037860	Aim2	50.6734	0.500864	5.93e-20	2.42e-16	FALSE
824	ENSMUSG00000090272	Mndal	59.1435	-0.21314	0.0648112	0.0668815	FALSE
825	ENSMUSG00000039997	Ifi203	152.897	-0.0019266	0.32037	0.990074	FALSE
826	ENSMUSG00000028354	Fmn2	3006.88	0.00163645	0.792006	0.927053	FALSE
827	ENSMUSG00000050069	Grem2	848.163	-0.0707896	0.0010471	0.0297815	FALSE
828	ENSMUSG00000026527	Rgs7	2405.51	-0.100614	5.72e-06	2.38e-05	FALSE
829	ENSMUSG00000026526	Fh1	2614.04	-0.10573	3.38e-12	3.28e-12	TRUE
830	ENSMUSG00000078185	Chml	313.065	-0.00700637	0.362273	0.883433	FALSE
831	ENSMUSG00000055214	Pld5	96.862	-0.378487	0.000135092	0.00205478	FALSE
832	ENSMUSG00000057335	Cep170	2941.21	-0.104167	0.000127287	0.000616156	FALSE
833	ENSMUSG00000026504	Sdccag8	749.347	-0.18827	8.32e-21	1.21e-18	FALSE
834	ENSMUSG00000019699	Akt3	7513.37	-0.279082	8.3e-20	3.86e-19	FALSE
835	ENSMUSG00000063659	Zbtb18	20468.6	-0.0192996	0.349628	0.623935	FALSE
836	ENSMUSG00000015961	Adss	2535.43	-0.152513	9.37e-19	2.35e-17	FALSE
837	ENSMUSG00000102483	Catspere1	105.02	-0.0116482	0.476476	0.972142	FALSE
838	ENSMUSG00000091476	Catspere2	152.602	0.117369	0.394861	0.274432	FALSE
839	ENSMUSG00000102493	Gm8010	78.7267	-0.0179082	0.620947	0.829335	FALSE
840	ENSMUSG00000026502	Desi2	997.117	-0.0296112	0.590835	0.173146	FALSE
841	ENSMUSG00000104126	Gm37486	88.031	0.383844	2.14e-19	1.86e-15	FALSE
842	ENSMUSG00000086350	B230369F24Rik	103.574	-0.00484761	0.770094	0.904103	FALSE
843	ENSMUSG00000039630	Hnrnpu	11729.2	-0.106762	1.08e-08	1.49e-07	FALSE
844	ENSMUSG00000104279	Gm38300	68.537	-0.145146	0.00229686	0.00145096	TRUE
845	ENSMUSG00000026495	Efcab2	596.727	0.077491	3.97e-08	0.00341506	FALSE
846	ENSMUSG00000026494	Kif26b	874.059	-0.0803931	0.109734	0.100942	FALSE
847	ENSMUSG00000055067	Smyd3	782.053	0.0987929	8.62e-08	7.42e-05	FALSE
848	ENSMUSG00000096474	Gm5561	202.392	0.0356444	0.683067	0.494114	FALSE
849	ENSMUSG00000026492	Tfb2m	743.029	-0.0386058	0.0549691	0.0193598	TRUE
850	ENSMUSG00000038949	Cnst	1472.26	-0.24863	1.03e-26	7e-23	FALSE
851	ENSMUSG00000038936	Sccpdh	2393.91	0.228244	1.08e-12	4.28e-12	FALSE
852	ENSMUSG00000026491	Ahctf1	1702.67	-0.231	8.47e-16	1.69e-15	FALSE
853	ENSMUSG00000104418	Gm37070	208.588	-0.0822519	0.227369	0.110508	FALSE
854	ENSMUSG00000026490	Cdc42bpa	8424.36	-0.117537	2.27e-06	2.95e-05	FALSE
855	ENSMUSG00000026489	Coq8a	1661.15	0.21044	3.73e-12	4.27e-09	FALSE
856	ENSMUSG00000010609	Psen2	487.587	0.0573957	0.015726	0.00816376	TRUE
857	ENSMUSG00000055676	Gm5069	137.628	0.26049	2.41e-09	8.56e-07	FALSE
858	ENSMUSG00000038855	Itpkb	1890.33	0.578266	1.8e-30	1.1e-23	FALSE
859	ENSMUSG00000053963	Stum	19790.1	-0.315398	2.01e-13	2.03e-12	FALSE
860	ENSMUSG00000026496	Parp1	3019.38	-0.323093	3.16e-46	3.54e-32	FALSE
861	ENSMUSG00000058729	Lin9	144.416	-0.135435	1.34e-05	9.85e-07	TRUE
862	ENSMUSG00000026499	Acbd3	1430.22	-0.0811043	2.79e-09	3.34e-07	FALSE
863	ENSMUSG00000103649	Gm37768	36.429	0.0123687	0.775473	0.836035	FALSE
864	ENSMUSG00000060743	H3f3a	2519.35	0.0948865	1.09e-05	0.000122347	FALSE
865	ENSMUSG00000038806	Sde2	843.015	-0.000907024	0.452216	0.971505	FALSE
866	ENSMUSG00000026520	Pycr2	681.495	-0.202017	2.23e-15	1.17e-11	FALSE
867	ENSMUSG00000038793	Lefty1	159.822	-0.841234	5.26e-09	1.36e-06	FALSE
868	ENSMUSG00000026519	Tmem63a	912.571	0.0619934	0.0112651	0.156593	FALSE
869	ENSMUSG00000038776	Ephx1	738.74	0.0921504	0.0125173	0.151023	FALSE
870	ENSMUSG00000026516	Nvl	951.173	-0.00165199	0.853181	0.967884	FALSE
871	ENSMUSG00000062169	Cnih4	1197.24	-0.014133	0.597492	0.495935	FALSE
872	ENSMUSG00000038733	Wdr26	5234.48	0.0573441	0.00182828	0.0222662	FALSE
873	ENSMUSG00000081214	Rpl35a-ps2	2345.46	0.0266993	0.177854	0.58939	FALSE
874	ENSMUSG00000026514	Cnih3	2691.08	0.540362	6.84e-38	2.46e-30	FALSE
875	ENSMUSG00000050625	Ccdc121	44.7951	0.395036	1.9e-07	1.66e-06	FALSE
876	ENSMUSG00000004880	Lbr	295.169	0.100388	8.84e-07	0.000201324	FALSE
877	ENSMUSG00000022995	Enah	6608.3	-0.0882852	1.45e-06	2.24e-05	FALSE
878	ENSMUSG00000026511	Srp9	1094.94	-0.0707521	0.00877037	0.00519015	TRUE
879	ENSMUSG00000038633	Degs1	3265.09	0.0510924	3.27e-05	0.00462059	FALSE
880	ENSMUSG00000100147	1700047M11Rik	94.8522	0.214111	4.11e-05	0.00547849	FALSE
881	ENSMUSG00000047539	Fbxo28	1740.84	-0.1206	7.26e-12	1.86e-11	FALSE
882	ENSMUSG00000026510	Trp53bp2	1203.1	-0.0336018	0.177074	0.217396	FALSE
883	ENSMUSG00000026509	Capn2	2501.81	0.283146	1.02e-31	2.86e-26	FALSE
884	ENSMUSG00000104415	Gm37069	108.054	0.273108	0.00736749	0.0200349	FALSE
885	ENSMUSG00000038576	Susd4	4963.98	0.1461	5.72e-17	3.62e-13	FALSE
886	ENSMUSG00000030768	Disp1	150.941	0.206195	1.19e-10	5.67e-09	FALSE
887	ENSMUSG00000102478	BC085271	82.9308	-0.150999	0.133132	0.0253093	TRUE
888	ENSMUSG00000046836	Brox	2275.5	0.028516	0.000594919	0.0345812	FALSE
889	ENSMUSG00000042901	Aida	1569.11	-0.0695547	0.000124949	8.84e-06	TRUE
890	ENSMUSG00000056050	Mia3	3061.02	-0.101338	5.96e-10	1.54e-07	FALSE
891	ENSMUSG00000072258	Taf1a	240.495	-0.0363008	0.0134495	0.245129	FALSE
892	ENSMUSG00000039384	Dusp10	164.687	-0.261747	9.88e-21	1.82e-11	FALSE
893	ENSMUSG00000073481	Mtarc2	1187.1	0.232053	3.64e-19	4.6e-18	FALSE
894	ENSMUSG00000039349	C130074G19Rik	621.322	0.110622	0.00185817	0.0712173	FALSE
895	ENSMUSG00000026620	Mark1	2077.28	0.0399582	0.297057	0.0731098	FALSE
896	ENSMUSG00000039318	Rab3gap2	2711.51	-0.0935183	1.18e-05	0.000517462	FALSE
897	ENSMUSG00000026618	Iars2	1728.49	0.0324717	0.000583734	0.0212587	FALSE
898	ENSMUSG00000026617	Bpnt1	1551.55	-0.28934	1.24e-103	2.77e-74	FALSE
899	ENSMUSG00000026615	Eprs	3383.07	0.0930356	3.73e-06	0.000111048	FALSE
900	ENSMUSG00000097615	Gm2061	96.8181	-0.0629818	0.340045	0.153394	FALSE
901	ENSMUSG00000026614	Slc30a10	619.664	-0.22466	1.43e-11	2.49e-12	TRUE
902	ENSMUSG00000102546	Gm9722	34.5995	0.00669783	0.952159	0.96301	FALSE
903	ENSMUSG00000039246	Lyplal1	306.453	0.0876515	1.61e-05	0.00176225	FALSE
904	ENSMUSG00000039239	Tgfb2	2880.55	-0.141776	0.000120357	2.09e-05	TRUE
905	ENSMUSG00000001305	Rrp15	242.892	0.0793735	0.0020467	0.0041712	FALSE
906	ENSMUSG00000039210	Gpatch2	640.938	-0.0726092	2.76e-08	3.41e-05	FALSE
907	ENSMUSG00000104394	Gm37254	70.213	-0.430182	7.71e-31	2.45e-23	FALSE
908	ENSMUSG00000026610	Esrrg	665.96	-0.363515	3.79e-24	1.53e-20	FALSE
909	ENSMUSG00000026608	Kctd3	2775.18	-0.0184817	0.112962	0.161267	FALSE
910	ENSMUSG00000037624	Kcnk2	1450.43	-0.1703	3.48e-06	3.1e-08	TRUE
911	ENSMUSG00000102824	Pdcd5-ps	379.571	-0.076203	0.0347187	0.11472	FALSE
912	ENSMUSG00000026605	Cenpf	72.8517	0.695643	7.26e-36	1.19e-28	FALSE
913	ENSMUSG00000026604	Ptpn14	417.795	-0.215852	3.37e-05	0.000197813	FALSE
914	ENSMUSG00000026603	Smyd2	1094.85	-0.169158	4.45e-16	1.79e-14	FALSE
915	ENSMUSG00000010175	Prox1	4063.6	0.573802	2.58e-38	1.63e-29	FALSE
916	ENSMUSG00000079045	Prox1os	94.0894	0.319606	2.33e-15	5.81e-09	FALSE
917	ENSMUSG00000089872	Rps6kc1	1321.93	-0.141586	3.83e-15	8.39e-13	FALSE
918	ENSMUSG00000026634	Angel2	1462.14	0.0531555	3.5e-07	7.14e-05	FALSE
919	ENSMUSG00000037568	Vash2	87.841	0.393792	6.83e-21	1.3e-16	FALSE
920	ENSMUSG00000066595	Flvcr1	300.178	0.146739	3.22e-05	0.000459274	FALSE
921	ENSMUSG00000026632	Tatdn3	207.906	0.16519	1.42e-07	1.77e-06	FALSE
922	ENSMUSG00000026628	Atf3	54.4905	0.882121	3.14e-11	1.17e-10	FALSE
923	ENSMUSG00000073478	D730003I15Rik	39.7135	0.186315	4.97e-06	0.00106279	FALSE
924	ENSMUSG00000037499	Nenf	953.939	0.0304367	0.347287	0.268517	FALSE
925	ENSMUSG00000026627	Pacc1	300.041	0.0915742	0.00844217	0.000606991	TRUE
926	ENSMUSG00000026626	Ppp2r5a	2473.6	-0.0724808	9.62e-11	1.24e-05	FALSE
927	ENSMUSG00000037474	Dtl	79.7218	0.707621	3.34e-25	1.68e-26	TRUE
928	ENSMUSG00000037461	Ints7	689.309	0.223514	2.4e-29	6.56e-25	FALSE
929	ENSMUSG00000026623	Lpgat1	8545.96	-0.117655	1.82e-05	4.8e-05	FALSE
930	ENSMUSG00000055833	1700034H15Rik	76.7807	-0.0960891	0.0864974	0.0212505	TRUE
931	ENSMUSG00000037434	Slc30a1	1607.13	0.00214165	0.33644	0.94728	FALSE
932	ENSMUSG00000026637	Traf5	46.0094	0.549109	1.34e-28	4.29e-27	FALSE
933	ENSMUSG00000103653	Gstp-ps	1077.35	0.0688689	0.19935	0.0818639	FALSE
934	ENSMUSG00000037395	Rcor3	639.786	0.0216678	0.00796961	0.335357	FALSE
935	ENSMUSG00000097316	Gm10516	117.245	-0.0191662	0.768997	0.606839	FALSE
936	ENSMUSG00000058248	Kcnh1	2274.82	0.0208893	0.23156	0.499039	FALSE
937	ENSMUSG00000016262	Sertad4	539.429	0.114777	2.87e-07	0.000468359	FALSE
938	ENSMUSG00000016200	Syt14	869.792	-0.189555	3.59e-07	2.05e-09	TRUE
939	ENSMUSG00000016181	Utp25	503.338	-0.196691	3.32e-25	8.39e-20	FALSE
940	ENSMUSG00000079144	A130010J15Rik	226.751	0.0907836	2.04e-06	0.000658861	FALSE
941	ENSMUSG00000026639	Lamb3	41.9622	0.158435	0.0728595	0.017469	TRUE
942	ENSMUSG00000016194	Hsd11b1	885.183	-0.267517	5.3e-12	3.23e-11	FALSE
943	ENSMUSG00000009633	G0s2	117.875	0.0015122	0.792445	0.977317	FALSE
944	ENSMUSG00000016179	Camk1g	736.997	-0.588556	1.05e-123	6.99e-93	FALSE
945	ENSMUSG00000026640	Plxna2	4045.1	-0.061351	0.078007	0.121553	FALSE
946	ENSMUSG00000016494	Cd34	1028.66	-0.0968581	3.14e-05	0.0140245	FALSE
947	ENSMUSG00000096929	A330023F24Rik	335.321	-0.373327	5.59e-06	7.47e-05	FALSE
948	ENSMUSG00000016493	Cd46	41.9593	0.557928	1.21e-11	1.66e-10	FALSE
949	ENSMUSG00000016481	Cr1l	668.573	-0.0537538	0.040706	0.0197345	TRUE
950	ENSMUSG00000050530	Fam171a1	3017.92	-0.144118	4.29e-16	2.27e-13	FALSE
951	ENSMUSG00000026643	Nmt2	3064.35	-0.160927	6.86e-17	1.19e-11	FALSE
952	ENSMUSG00000049950	Rpp38	170.651	0.0452451	0.0187795	0.101202	FALSE
953	ENSMUSG00000026650	Meig1	65.4246	0.372661	6.95e-14	4.64e-10	FALSE
954	ENSMUSG00000026648	Dclre1c	187.988	0.150348	0.000123626	0.000450851	FALSE
955	ENSMUSG00000026646	Suv39h2	146.865	-0.0844052	0.00787016	0.0210647	FALSE
956	ENSMUSG00000109865	Hspa14	909.66	-0.0326197	0.0656452	0.116781	FALSE
957	ENSMUSG00000051396	Gm45902	96.4375	-0.160094	0.000759211	0.0036939	FALSE
958	ENSMUSG00000039496	Cdnf	44.9166	0.295687	1.35e-12	4.81e-08	FALSE
959	ENSMUSG00000026655	Fam107b	732.382	0.0468248	0.0968591	0.204778	FALSE
960	ENSMUSG00000026657	Frmd4a	1740.95	-0.0236899	0.261983	0.41146	FALSE
961	ENSMUSG00000039449	Prpf18	1607.45	-0.104316	6.52e-16	3.07e-14	FALSE
962	ENSMUSG00000048186	Bend7	58.1615	0.133609	0.000286338	0.0017353	FALSE
963	ENSMUSG00000026662	Sephs1	856.664	0.103185	8.35e-17	2.05e-11	FALSE
964	ENSMUSG00000026664	Phyh	2484.53	-0.0570067	0.00732207	0.00719153	TRUE
965	ENSMUSG00000069188	Gm13192	231.603	0.0773611	0.16146	0.0870923	FALSE
966	ENSMUSG00000026668	Ucma	68.468	1.29129	8.21e-48	6.41e-41	FALSE
967	ENSMUSG00000026672	Optn	503.121	0.0623613	0.0145541	0.0252702	FALSE
968	ENSMUSG00000026676	Ccdc3	347.837	1.18885	9.61e-76	1.9e-56	FALSE
969	ENSMUSG00000039145	Camk1d	7839.27	-0.432177	2.68e-26	2.53e-25	FALSE
970	ENSMUSG00000039128	Cdc123	1980.08	-0.106729	5.13e-11	1.77e-13	TRUE
971	ENSMUSG00000025817	Nudt5	650.601	-0.111994	8.84e-12	4.15e-07	FALSE
972	ENSMUSG00000025816	Sec61a2	1048.44	-0.0242102	0.315713	0.436128	FALSE
973	ENSMUSG00000025815	Dhtkd1	137.451	0.297215	5.61e-10	1.5e-08	FALSE
974	ENSMUSG00000043241	Upf2	2350.77	-0.284838	1.57e-26	3.18e-23	FALSE
975	ENSMUSG00000045319	Proser2	55.2718	-0.228714	2.33e-07	7.9e-06	FALSE
976	ENSMUSG00000039046	Usp6nl	767.422	-0.076896	0.00407843	0.000965739	TRUE
977	ENSMUSG00000002107	Celf2	14368.1	-0.0736237	0.0349317	0.00754448	TRUE
978	ENSMUSG00000065824	Gm26315	117.241	-0.318227	0.106511	0.0396723	TRUE
979	ENSMUSG00000082953	Gm13217	136.369	-0.102269	0.000844278	0.0153722	FALSE
980	ENSMUSG00000025782	Taf3	606.52	-0.233771	3.6e-27	9.07e-24	FALSE
981	ENSMUSG00000025781	Atp5c1	6825.01	-0.0672383	6.87e-05	0.000204999	FALSE
982	ENSMUSG00000037262	Kin	250.85	-0.0891001	2.79e-05	0.000234923	FALSE
983	ENSMUSG00000037254	Itih2	189.501	1.3292	5.65e-36	1.91e-26	FALSE
984	ENSMUSG00000025780	Itih5	1671.99	0.534038	2.73e-37	8.16e-27	FALSE
985	ENSMUSG00000061186	Sfmbt2	115.569	-0.0275373	0.383522	0.715215	FALSE
986	ENSMUSG00000026778	Prkcq	416.57	-0.0395081	0.350283	0.479878	FALSE
987	ENSMUSG00000086006	Gm13293	51.8134	1.05851	4.8e-56	4.42e-44	FALSE
988	ENSMUSG00000082424	Gm13292	2318.03	-0.0735354	0.000151674	0.0496391	FALSE
989	ENSMUSG00000026773	Pfkfb3	1538.24	-0.309481	2.77e-26	6.02e-20	FALSE
990	ENSMUSG00000037197	Rbm17	1247.67	0.0444635	0.010604	0.00389688	TRUE
991	ENSMUSG00000023206	Il15ra	87.0152	0.583649	6.86e-49	3.14e-37	FALSE
992	ENSMUSG00000058594	Fbh1	1797.32	0.0163224	0.93188	0.200277	FALSE
993	ENSMUSG00000047909	Ankrd16	312.947	0.140038	0.00422541	0.00776028	FALSE
994	ENSMUSG00000026768	Itga8	324.886	0.0721182	0.0112499	0.151639	FALSE
995	ENSMUSG00000086843	E030013I19Rik	87.1522	-0.0101004	0.340045	0.932581	FALSE
996	ENSMUSG00000026767	Mindy3	1908.01	-0.16396	5.39e-10	7.75e-11	TRUE
997	ENSMUSG00000026730	Pter	4760.2	0.214949	1.6e-07	1.43e-06	FALSE
998	ENSMUSG00000049630	C1ql3	2326.44	0.180944	4.57e-06	0.000101535	FALSE
999	ENSMUSG00000104459	Gm37824	45.1482	-0.0301903	0.345174	0.79164	FALSE
1000	ENSMUSG00000026727	Rsu1	801.995	0.290266	1.36e-47	3.7e-38	FALSE
1001	ENSMUSG00000026723	Trdmt1	168.695	0.245532	1.27e-13	2.44e-11	FALSE
1002	ENSMUSG00000026728	Vim	3874.87	2.0959	2.68e-111	2.97e-88	FALSE
1003	ENSMUSG00000003418	St8sia6	198.403	-0.263923	5.9e-07	2.05e-07	TRUE
1004	ENSMUSG00000063275	Hacd1	148.901	-0.0889144	0.00968139	0.0013673	TRUE
1005	ENSMUSG00000026718	Stam	2631.02	-0.092116	8.05e-07	7.67e-06	FALSE
1006	ENSMUSG00000103901	Gm37499	142.856	-0.206295	1.49e-09	2.35e-08	FALSE
1007	ENSMUSG00000026712	Mrc1	177.343	1.14238	1.32e-41	4.44e-32	FALSE
1008	ENSMUSG00000036949	Slc39a12	2250.12	0.0217988	0.232579	0.619444	FALSE
1009	ENSMUSG00000057914	Cacnb2	1917.84	-0.24009	4.52e-19	5.63e-18	FALSE
1010	ENSMUSG00000070271	Gm13268	43.5022	-0.424555	0.000545932	0.000327493	TRUE
1011	ENSMUSG00000085281	Gm13316	88.0082	0.111302	6.05e-05	0.000317762	FALSE
1012	ENSMUSG00000026707	Nsun6	165.451	0.0361414	0.0730753	0.186492	FALSE
1013	ENSMUSG00000017418	Arl5b	1225.01	-0.32424	4.23e-21	2.33e-18	FALSE
1014	ENSMUSG00000026748	Plxdc2	1426.59	0.223478	6.1e-08	2.41e-07	FALSE
1015	ENSMUSG00000053702	Nebl	5100.94	0.0990702	1.75e-08	1.83e-05	FALSE
1016	ENSMUSG00000054057	A930004D18Rik	187.126	-0.139619	5.93e-06	1.54e-05	FALSE
1017	ENSMUSG00000054074	Skida1	630.417	-0.186864	7.94e-10	1.29e-09	FALSE
1018	ENSMUSG00000026743	Mllt10	786.279	-0.028491	0.118122	0.215281	FALSE
1019	ENSMUSG00000026740	Dnajc1	723.87	0.0432471	0.0685393	0.210494	FALSE
1020	ENSMUSG00000051154	Commd3	1466.42	0.136431	3.7e-12	3.28e-10	FALSE
1021	ENSMUSG00000026739	Bmi1	2113.3	-0.160098	2.06e-11	3.51e-16	TRUE
1022	ENSMUSG00000037708	Spag6	39.6033	0.159028	6.65e-05	0.0164077	FALSE
1023	ENSMUSG00000026737	Pip4k2a	3476.41	-0.108775	1.71e-10	6.15e-09	FALSE
1024	ENSMUSG00000037683	Armc3	56.0202	0.397897	6.9e-08	7.26e-06	FALSE
1025	ENSMUSG00000087674	4930447M23Rik	93.9356	0.105285	0.000219501	0.0549689	FALSE
1026	ENSMUSG00000023094	Msrb2	641.312	-0.255296	1.63e-16	5.88e-18	TRUE
1027	ENSMUSG00000043415	Otud1	532.757	-0.205736	1.32e-20	1.36e-13	FALSE
1028	ENSMUSG00000036617	Etl4	2322.07	-0.209648	3.11e-15	2.78e-10	FALSE
1029	ENSMUSG00000060795	Gm13363	200.602	0.00447554	0.823714	0.907752	FALSE
1030	ENSMUSG00000081128	Gm13328	79.8663	-0.0595667	0.738639	0.533038	FALSE
1031	ENSMUSG00000036591	Arhgap21	6466.17	-0.0287993	0.482139	0.337014	FALSE
1032	ENSMUSG00000075514	Gm13375	266.498	0.159188	0.00359593	0.00905037	FALSE
1033	ENSMUSG00000026679	Enkur	76.5829	0.307639	2.36e-08	1.22e-05	FALSE
1034	ENSMUSG00000048550	Thnsl1	857.384	0.0992317	7.93e-06	0.000656882	FALSE
1035	ENSMUSG00000084071	Gm13378	63.4358	0.000259333	0.862381	0.996415	FALSE
1036	ENSMUSG00000045967	Gpr158	4772.86	-0.232914	1.76e-10	8.22e-11	TRUE
1037	ENSMUSG00000081467	Gm13337	43.3661	0.248409	0.571289	0.276378	FALSE
1038	ENSMUSG00000083863	Gm13341	15724.3	-0.100743	0.280012	0.314039	FALSE
1039	ENSMUSG00000083563	Gm13340	50309.1	-0.120893	0.0322452	0.332163	FALSE
1040	ENSMUSG00000082884	Gm13339	7567.16	-0.147786	0.0211535	0.284746	FALSE
1041	ENSMUSG00000026787	Gad2	6488.7	-0.208823	4.13e-16	1.46e-09	FALSE
1042	ENSMUSG00000026786	Apbb1ip	214.119	0.444163	1.82e-13	2.08e-11	FALSE
1043	ENSMUSG00000026784	Pdss1	147.83	0.056125	0.2563	0.184057	FALSE
1044	ENSMUSG00000058835	Abi1	5668.89	-0.0686882	0.00269335	0.00631071	FALSE
1045	ENSMUSG00000026781	Acbd5	3220.88	-0.0997982	4.42e-05	4.75e-09	TRUE
1046	ENSMUSG00000026779	Mastl	43.8145	0.44618	2.48e-28	2.68e-20	FALSE
1047	ENSMUSG00000026775	Yme1l1	3869.92	-0.0527583	0.0124534	0.00967017	TRUE
1048	ENSMUSG00000069132	Nxph2	67.3818	0.11394	0.0823272	0.143806	FALSE
1049	ENSMUSG00000026771	Spopl	1350.72	-0.0927627	0.00044958	0.000104354	TRUE
1050	ENSMUSG00000083373	Gm13392	65.687	-0.0198225	0.237687	0.644066	FALSE
1051	ENSMUSG00000026986	Hnmt	822.434	-0.142502	0.000308906	2.26e-06	TRUE
1052	ENSMUSG00000083116	Gm13410	61.5563	-0.0529333	0.719131	0.516659	FALSE
1053	ENSMUSG00000026979	Psd4	38.6671	0.621045	4.81e-24	1.08e-19	FALSE
1054	ENSMUSG00000004113	Cacna1b	3689.4	0.0190302	0.559533	0.641883	FALSE
1055	ENSMUSG00000036893	Ehmt1	1118.93	-0.0279915	0.0101019	0.0740253	FALSE
1056	ENSMUSG00000026972	Arrdc1	94.2386	0.285815	2.19e-11	3.34e-10	FALSE
1057	ENSMUSG00000026974	Zmynd19	951.204	-0.172357	3.55e-29	8.89e-26	FALSE
1058	ENSMUSG00000026975	Dph7	619.081	0.106465	5.71e-05	0.00259077	FALSE
1059	ENSMUSG00000036850	Mrpl41	972.469	-0.0320358	0.00635296	0.199405	FALSE
1060	ENSMUSG00000036833	Pnpla7	536.821	0.228018	5.12e-06	0.000122212	FALSE
1061	ENSMUSG00000084383	Gm13370	3817.64	-0.0105611	0.456626	0.837372	FALSE
1062	ENSMUSG00000006476	Nsmf	25877.1	-0.0719891	0.00456649	0.0151002	FALSE
1063	ENSMUSG00000078202	Nrarp	137.44	-0.113345	5.85e-06	0.023102	FALSE
1064	ENSMUSG00000059555	Tor4a	128.376	0.914457	1.22e-59	9.6e-45	FALSE
1065	ENSMUSG00000013465	Nelfb	1547.86	-0.0345722	0.0267666	0.0302115	FALSE
1066	ENSMUSG00000036752	Tubb4b	8941.79	0.0201368	0.722435	0.395079	FALSE
1067	ENSMUSG00000044628	Rnf208	2572.44	-0.0542795	0.0015448	0.048745	FALSE
1068	ENSMUSG00000006471	Ndor1	594.802	-0.039438	0.0296278	0.159323	FALSE
1069	ENSMUSG00000078201	Tmem203	150.09	0.313281	6.35e-26	7.24e-19	FALSE
1070	ENSMUSG00000048707	Tprn	558.006	0.103154	0.000479745	0.00204479	FALSE
1071	ENSMUSG00000026966	Ssna1	703.579	0.0638289	0.0165245	0.00801011	TRUE
1072	ENSMUSG00000026965	Anapc2	2614.18	-0.0359725	0.0143249	0.00811628	TRUE
1073	ENSMUSG00000026961	Lrrc26	41.7103	-0.00937021	0.259076	0.903623	FALSE
1074	ENSMUSG00000026959	Grin1	9805.74	-0.156795	3.2e-10	8.83e-08	FALSE
1075	ENSMUSG00000085830	Grin1os	48.3845	0.304201	0.00303259	0.0124165	FALSE
1076	ENSMUSG00000036646	Man1b1	2491.36	-0.0403299	0.00571523	0.00315596	TRUE
1077	ENSMUSG00000026958	Dpp7	429.578	0.226977	3.45e-08	7.88e-08	FALSE
1078	ENSMUSG00000026956	Uap1l1	380.641	0.252947	2.46e-17	4.89e-15	FALSE
1079	ENSMUSG00000026955	Sapcd2	52.6183	0.449247	6.64e-16	3.53e-16	TRUE
1080	ENSMUSG00000015085	Entpd2	348.382	0.80259	3.19e-67	1.32e-51	FALSE
1081	ENSMUSG00000015094	Npdc1	5815.82	-0.167562	3.28e-17	1.6e-13	FALSE
1082	ENSMUSG00000026944	Abca2	7860.89	0.0170505	0.633414	0.548022	FALSE
1083	ENSMUSG00000047617	Paxx	584.235	0.0857479	0.0008974	0.00199736	FALSE
1084	ENSMUSG00000015090	Ptgds	16911	1.39141	5.15e-28	5.73e-22	FALSE
1085	ENSMUSG00000015083	C8g	36.8358	0.105086	0.0112676	0.0703454	FALSE
1086	ENSMUSG00000015095	Fbxw5	2263.54	0.0836491	6.12e-06	2.16e-06	TRUE
1087	ENSMUSG00000026942	Traf2	292.309	-0.0301983	0.0320742	0.147879	FALSE
1088	ENSMUSG00000015092	Edf1	2301.83	-0.0022491	0.0601805	0.925558	FALSE
1089	ENSMUSG00000036504	Phpt1	176.678	0.0650944	0.011579	0.060511	FALSE
1090	ENSMUSG00000029419	Ajm1	72.9006	-0.0633869	0.248348	0.273615	FALSE
1091	ENSMUSG00000015087	Rabl6	4698.67	-0.148375	1.99e-19	8.73e-16	FALSE
1092	ENSMUSG00000026940	Ccdc183	48.8562	0.13406	0.00162817	0.0136381	FALSE
1093	ENSMUSG00000026939	Tmem141	329.219	0.0835225	0.0113941	0.00571776	TRUE
1094	ENSMUSG00000049086	Bmyc	405.735	0.0833847	0.0337125	0.00172144	TRUE
1095	ENSMUSG00000058740	Kcnt1	740.255	0.128332	0.0338783	0.00330709	TRUE
1096	ENSMUSG00000026933	Camsap1	3701.33	-0.110261	6.65e-07	6.92e-06	FALSE
1097	ENSMUSG00000036352	Ubac1	1157.14	-0.0478636	0.0028833	0.00303687	FALSE
1098	ENSMUSG00000026932	Nacc2	4075.49	0.099008	1.02e-06	1.76e-05	FALSE
1099	ENSMUSG00000087679	Tmem250-ps	1743.41	-0.121812	2.13e-12	9.08e-09	FALSE
1100	ENSMUSG00000036327	Qsox2	1008.73	0.0178741	0.095747	0.332048	FALSE
1101	ENSMUSG00000026930	Gpsm1	930.76	0.130533	5.31e-06	4.81e-08	TRUE
1102	ENSMUSG00000075467	Dnlz	926.943	-0.121214	4.31e-06	0.00028671	FALSE
1103	ENSMUSG00000026928	Card9	41.3133	0.523356	3.38e-18	1.95e-14	FALSE
1104	ENSMUSG00000036281	Snapc4	533.093	0.136802	0.00717885	0.00669883	TRUE
1105	ENSMUSG00000026927	Entr1	1150.79	0.178149	1.66e-11	6.81e-12	TRUE
1106	ENSMUSG00000026926	Pmpca	1931.51	0.0195604	0.392796	0.294466	FALSE
1107	ENSMUSG00000026925	Inpp5e	557.716	0.135221	5.96e-05	1.37e-06	TRUE
1108	ENSMUSG00000026924	Sec16a	2279.36	-0.0828804	0.000284785	0.00337962	FALSE
1109	ENSMUSG00000026923	Notch1	851.251	0.444027	5.86e-22	1.89e-20	FALSE
1110	ENSMUSG00000026921	Egfl7	580.691	0.237502	2.38e-13	4.07e-16	TRUE
1111	ENSMUSG00000026922	Agpat2	39.464	0.867178	8.59e-38	3.38e-28	FALSE
1112	ENSMUSG00000036186	Dipk1b	931.069	-0.0850525	0.000193013	0.000340323	FALSE
1113	ENSMUSG00000036160	Surf6	580.446	-0.0747059	1.58e-06	1.29e-05	FALSE
1114	ENSMUSG00000015776	Med22	1066.09	0.12374	1.63e-11	6.77e-08	FALSE
1115	ENSMUSG00000062647	Rpl7a	2316.84	0.123617	1.17e-06	5.17e-07	TRUE
1116	ENSMUSG00000015790	Surf1	1242.61	-0.0491924	0.0761574	0.016941	TRUE
1117	ENSMUSG00000014873	Surf2	489.028	0.0941357	0.000445175	4.06e-06	TRUE
1118	ENSMUSG00000014867	Surf4	2741.56	0.0462554	0.00452656	0.00364449	TRUE
1119	ENSMUSG00000052406	Rexo4	985.876	-0.0989066	1.03e-05	0.00258365	FALSE
1120	ENSMUSG00000014852	Adamts13	41.2575	0.387675	1.03e-06	1.09e-07	TRUE
1121	ENSMUSG00000015488	Cacfd1	1176.88	-0.101504	1.17e-10	3.79e-09	FALSE
1122	ENSMUSG00000036067	Slc2a6	811.863	-0.150782	2.07e-07	7.55e-05	FALSE
1123	ENSMUSG00000036040	Adamtsl2	158.837	0.283784	3.61e-10	3.37e-08	FALSE
1124	ENSMUSG00000009216	Fam163b	6874.23	0.786463	1.41e-42	7.29e-32	FALSE
1125	ENSMUSG00000009614	Sardh	479.939	0.640296	4.47e-48	2.73e-41	FALSE
1126	ENSMUSG00000009621	Vav2	448.317	0.176695	1.05e-14	1.67e-11	FALSE
1127	ENSMUSG00000109946	Brd3os	772.668	0.0100873	0.299429	0.636166	FALSE
1128	ENSMUSG00000026918	Brd3	1714.19	-0.124058	8.26e-17	1.28e-11	FALSE
1129	ENSMUSG00000026917	Wdr5	823.511	0.0514384	0.00374708	0.000357559	TRUE
1130	ENSMUSG00000015846	Rxra	1098.28	-0.281131	2.23e-38	1.19e-25	FALSE
1131	ENSMUSG00000026837	Col5a1	123.771	1.1272	2.45e-31	5.4e-25	FALSE
1132	ENSMUSG00000026833	Olfm1	35009.6	-0.0951389	0.000209111	0.00017095	TRUE
1133	ENSMUSG00000035829	Ppp1r26	576.551	-0.134015	1.75e-07	1.64e-05	FALSE
1134	ENSMUSG00000026831	1700007K13Rik	67.375	-0.0827425	0.0842583	0.362738	FALSE
1135	ENSMUSG00000035772	Mrps2	977.668	-0.0290357	4.89e-05	0.0774253	FALSE
1136	ENSMUSG00000082895	Rpsa-ps9	546.03	-0.0603215	0.0147377	0.169257	FALSE
1137	ENSMUSG00000026821	Ralgds	3318.8	-0.108294	4.72e-10	6.09e-07	FALSE
1138	ENSMUSG00000026816	Gtf3c5	618.802	0.0224895	0.0516841	0.15033	FALSE
1139	ENSMUSG00000026812	Tsc1	1992.06	-0.110261	3.94e-09	5.99e-07	FALSE
1140	ENSMUSG00000026807	Ak8	46.9664	-0.0648897	0.669332	0.434327	FALSE
1141	ENSMUSG00000035666	Gtf3c4	1900.12	-0.0353567	0.0696751	0.0746016	FALSE
1142	ENSMUSG00000026806	Ddx31	208.639	0.00624537	0.850528	0.805849	FALSE
1143	ENSMUSG00000083773	Gm13394	20246.9	-0.0918039	1.38e-05	0.00574443	FALSE
1144	ENSMUSG00000026803	Ttf1	299.894	-0.00872956	0.499835	0.768301	FALSE
1145	ENSMUSG00000043535	Setx	2677.93	-0.0450741	0.254288	0.180443	FALSE
1146	ENSMUSG00000035513	Ntng2	908.683	0.152837	1.33e-09	6.71e-07	FALSE
1147	ENSMUSG00000079499	6530402F18Rik	464.268	0.0903677	0.00103183	0.00816762	FALSE
1148	ENSMUSG00000026799	Med27	563.062	0.0465486	0.0529363	0.0335037	TRUE
1149	ENSMUSG00000039844	Rapgef1	3842.56	-0.0818612	2.09e-05	5.85e-05	FALSE
1150	ENSMUSG00000039826	Trub2	835.03	0.0844826	0.0116854	0.00745112	TRUE
1151	ENSMUSG00000026798	Coq4	452.83	-0.0649602	1.56e-05	0.000803092	FALSE
1152	ENSMUSG00000059316	Slc27a4	2949.15	-0.0969966	4.89e-12	6.17e-09	FALSE
1153	ENSMUSG00000069020	Urm1	962.692	-0.0909554	2.95e-06	8.54e-05	FALSE
1154	ENSMUSG00000039787	Cercam	111.915	0.558396	2.93e-45	3.86e-31	FALSE
1155	ENSMUSG00000026790	Odf2	1262.18	0.134048	4.63e-07	6.52e-07	FALSE
1156	ENSMUSG00000019715	Gle1	1481.89	-0.0980146	8.71e-07	3.62e-07	TRUE
1157	ENSMUSG00000057738	Sptan1	36460	-0.0625381	0.0238617	0.0199059	TRUE
1158	ENSMUSG00000039715	Wdr34	613.518	0.0948929	1.99e-05	0.000749444	FALSE
1159	ENSMUSG00000054766	Set	5888.77	-0.103067	3.79e-09	3.11e-08	FALSE
1160	ENSMUSG00000015335	Zdhhc12	147.049	0.212653	4.89e-15	2.2e-12	FALSE
1161	ENSMUSG00000039686	Zer1	6366.46	-0.107582	9.21e-10	1.29e-06	FALSE
1162	ENSMUSG00000039678	Tbc1d13	1559.68	-0.119103	5.26e-09	6.68e-06	FALSE
1163	ENSMUSG00000085401	Slc39a1-ps	114.248	0.397354	8.47e-26	2.22e-24	FALSE
1164	ENSMUSG00000015337	Endog	182.962	0.063184	0.810563	0.0364617	TRUE
1165	ENSMUSG00000039660	Spout1	594.441	-0.127914	2.6e-12	1.45e-08	FALSE
1166	ENSMUSG00000039648	Kyat1	285.686	0.0891127	0.00751965	0.00396717	TRUE
1167	ENSMUSG00000007476	Lrrc8a	401.654	0.049434	0.380698	0.121434	FALSE
1168	ENSMUSG00000075419	Dolk	596.019	0.0406956	0.000782285	0.0201544	FALSE
1169	ENSMUSG00000052533	Nup188	493.304	0.128954	4.73e-07	3.19e-08	TRUE
1170	ENSMUSG00000026860	Sh3glb2	3542.29	-0.00486191	0.763603	0.839244	FALSE
1171	ENSMUSG00000026858	Miga2	1884.86	-0.0992233	1.19e-14	4.01e-10	FALSE
1172	ENSMUSG00000026856	Dolpp1	418.872	-0.145293	4.75e-22	1.09e-15	FALSE
1173	ENSMUSG00000026853	Crat	1379.04	0.0341936	0.871049	0.0690207	FALSE
1174	ENSMUSG00000039515	Ptpa	5336.24	-0.0751483	5.02e-06	3.61e-05	FALSE
1175	ENSMUSG00000089762	Ier5l	349.178	0.132002	0.0853378	0.0140748	TRUE
1176	ENSMUSG00000047363	Cstad	47.5879	0.772715	6.08e-47	4.7e-34	FALSE
1177	ENSMUSG00000044320	1700001O22Rik	84.5716	0.105966	0.357448	0.0531559	FALSE
1178	ENSMUSG00000026857	Ntmt1	555.867	0.0746176	0.00437742	0.0018872	TRUE
1179	ENSMUSG00000039483	Asb6	846.195	-0.105452	9.47e-12	1.6e-10	FALSE
1180	ENSMUSG00000050737	Ptges	152.841	0.599319	2.14e-43	3.67e-34	FALSE
1181	ENSMUSG00000026848	Tor1b	1193.26	-0.0688534	4.94e-08	7.44e-05	FALSE
1182	ENSMUSG00000026849	Tor1a	948.156	-0.0936869	5.73e-08	3.24e-07	FALSE
1183	ENSMUSG00000026851	BC005624	2179.02	-0.0483466	0.000214269	0.00304882	FALSE
1184	ENSMUSG00000026854	Usp20	3208.99	-0.156577	4.62e-12	2.36e-12	TRUE
1185	ENSMUSG00000075415	Fnbp1	3620.79	0.0773295	8.75e-05	0.00100698	FALSE
1186	ENSMUSG00000087269	D330023K18Rik	44.5433	0.13778	0.000423574	0.0144846	FALSE
1187	ENSMUSG00000000194	Gpr107	1816.99	-0.0317121	0.00487466	0.0229879	FALSE
1188	ENSMUSG00000062661	Ncs1	14734.7	-0.113321	9.16e-07	1.31e-05	FALSE
1189	ENSMUSG00000076441	Ass1	659.357	0.206455	2.44e-13	2.5e-10	FALSE
1190	ENSMUSG00000026843	Fubp3	807.972	0.272558	8.97e-46	1.26e-32	FALSE
1191	ENSMUSG00000039356	Exosc2	372.994	-0.0240234	0.0877814	0.215818	FALSE
1192	ENSMUSG00000026842	Abl1	1840.57	0.0545726	0.00290498	0.00318949	FALSE
1193	ENSMUSG00000026841	Fibcd1	4171.48	-0.867161	2.43e-61	4.08e-52	FALSE
1194	ENSMUSG00000026840	Lamc3	323.011	0.888078	2.01e-58	9.01e-43	FALSE
1195	ENSMUSG00000001864	Aif1l	362.442	-0.0304108	0.923759	0.422921	FALSE
1196	ENSMUSG00000001855	Nup214	1112.11	0.0469144	0.0651773	0.0712173	FALSE
1197	ENSMUSG00000050592	Fam78a	107.506	-0.308691	2.19e-20	1.07e-12	FALSE
1198	ENSMUSG00000051373	Plpp7	605.513	0.0160738	0.570082	0.472985	FALSE
1199	ENSMUSG00000039262	Prrc2b	17880.1	0.00513903	0.838508	0.883868	FALSE
1200	ENSMUSG00000039254	Pomt1	431.791	0.190511	9.14e-17	3.75e-17	TRUE
1201	ENSMUSG00000002550	Uck1	1111.46	-0.0728733	4.9e-06	0.000115941	FALSE
1202	ENSMUSG00000066068	Gm13611	82.3767	-0.0168567	0.646843	0.864991	FALSE
1203	ENSMUSG00000044627	Swi5	2744.41	-0.0250212	0.109661	0.185717	FALSE
1204	ENSMUSG00000002546	Golga2	2872.54	0.00217388	0.621412	0.91545	FALSE
1205	ENSMUSG00000026825	Dnm1	42945.1	-0.241154	1.38e-19	3.45e-15	FALSE
1206	ENSMUSG00000039205	Ciz1	798.277	0.0320906	0.777602	0.245943	FALSE
1207	ENSMUSG00000039195	1110008P14Rik	1671.7	0.0436811	0.712053	0.215667	FALSE
1208	ENSMUSG00000026820	Ptges2	878.96	-0.0951809	1.02e-06	4.85e-06	FALSE
1209	ENSMUSG00000026819	Slc25a25	1670.67	-0.231601	1.82e-44	2.28e-28	FALSE
1210	ENSMUSG00000039164	Naif1	189.977	-0.0421878	0.00088538	0.0900456	FALSE
1211	ENSMUSG00000039157	Fam102a	3660.06	-0.14413	6.4e-18	6.15e-14	FALSE
1212	ENSMUSG00000026810	Dpm2	736.465	-0.0226577	0.00471175	0.217513	FALSE
1213	ENSMUSG00000079442	St6galnac4	1065.98	0.0350233	0.774041	0.370548	FALSE
1214	ENSMUSG00000026811	St6galnac6	3502.89	-0.190548	8.88e-17	1.93e-14	FALSE
1215	ENSMUSG00000026817	Ak1	3256.72	0.191407	6.55e-11	4.52e-14	TRUE
1216	ENSMUSG00000026814	Eng	938.26	0.191687	1.54e-10	1.91e-08	FALSE
1217	ENSMUSG00000009566	Fpgs	157.556	0.485961	5.37e-35	7.62e-32	FALSE
1218	ENSMUSG00000009555	Cdk9	1675.67	0.0123887	0.368004	0.41262	FALSE
1219	ENSMUSG00000059013	Sh2d3c	516.346	0.328094	9.63e-20	1.72e-17	FALSE
1220	ENSMUSG00000009563	Tor2a	538.778	0.106552	3.26e-06	6.28e-07	TRUE
1221	ENSMUSG00000053746	Ptrh1	50.0539	0.126159	0.113985	0.0102925	TRUE
1222	ENSMUSG00000038987	Cfap157	44.6649	0.0751094	0.0634035	0.0984756	FALSE
1223	ENSMUSG00000026797	Stxbp1	24204.8	0.00618946	0.43574	0.803351	FALSE
1224	ENSMUSG00000026796	Fam129b	1045.93	0.830538	1.03e-53	3.45e-43	FALSE
1225	ENSMUSG00000026792	Lrsam1	1092.89	0.123959	2.61e-07	1.28e-09	TRUE
1226	ENSMUSG00000038900	Rpl12	3760.1	0.0975379	0.000755552	0.00204644	FALSE
1227	ENSMUSG00000026791	Slc2a8	409.733	0.0933442	2.31e-05	0.000149744	FALSE
1228	ENSMUSG00000038860	Garnl3	840.752	0.133261	0.0279957	0.0001931	TRUE
1229	ENSMUSG00000038831	Ralgps1	2066.01	-0.0173461	0.610727	0.479148	FALSE
1230	ENSMUSG00000004105	Angptl2	180.596	0.933015	4.98e-15	5.45e-10	FALSE
1231	ENSMUSG00000068966	Zbtb34	378.518	-0.210356	1.51e-13	1.74e-13	FALSE
1232	ENSMUSG00000026788	Zbtb43	758.073	-0.120231	1.44e-10	1.26e-11	TRUE
1233	ENSMUSG00000038740	Mvb12b	4516.01	0.0300071	0.179747	0.0926603	FALSE
1234	ENSMUSG00000038718	Pbx3	228.316	0.0553857	0.624143	0.136723	FALSE
1235	ENSMUSG00000038696	Mapkap1	1555.24	-0.0537674	4.43e-06	6.49e-05	FALSE
1236	ENSMUSG00000081992	Gm13408	729.771	0.0479119	0.250367	0.443717	FALSE
1237	ENSMUSG00000087635	Gm13414	557.503	-0.125817	7.21e-05	4.34e-05	TRUE
1238	ENSMUSG00000026867	Gapvd1	3519.41	-0.113618	7.92e-12	6.59e-11	FALSE
1239	ENSMUSG00000026864	Hspa5	15444.1	-0.674058	1.82e-37	1.85e-27	FALSE
1240	ENSMUSG00000070953	Rabepk	690.3	-0.100412	8.4e-10	5.6e-08	FALSE
1241	ENSMUSG00000035949	Fbxw2	1970.55	-0.0224355	0.0622368	0.0669391	FALSE
1242	ENSMUSG00000026869	Psmd5	2022.31	-0.112823	2.03e-15	6.41e-14	FALSE
1243	ENSMUSG00000057110	Cntrl	229.345	0.343223	3.44e-16	2.52e-14	FALSE
1244	ENSMUSG00000026878	Rab14	9335.71	-0.078161	8.67e-08	3.55e-07	FALSE
1245	ENSMUSG00000026879	Gsn	2692.11	0.609809	1.61e-47	5.2e-36	FALSE
1246	ENSMUSG00000026880	Stom	503.52	0.431586	1.68e-35	1.82e-23	FALSE
1247	ENSMUSG00000075391	Glo1-ps	516.83	-0.010668	0.731615	0.834762	FALSE
1248	ENSMUSG00000035778	Ggta1	219.756	1.71012	1.03e-101	1.28e-79	FALSE
1249	ENSMUSG00000086555	Gm13446	107.825	-0.306447	9.12e-12	5.55e-12	TRUE
1250	ENSMUSG00000026883	Dab2ip	3097.72	-0.220493	1.24e-25	5.65e-18	FALSE
1251	ENSMUSG00000026885	Ttll11	1180.91	0.0434853	0.271077	0.109575	FALSE
1252	ENSMUSG00000026895	Ndufa8	2426.11	-0.0895282	1.52e-08	7.07e-07	FALSE
1253	ENSMUSG00000026890	Lhx6	545.226	-0.493702	2.25e-99	5.84e-69	FALSE
1254	ENSMUSG00000026889	Rbm18	1660.02	-0.195203	7.8e-34	4.74e-27	FALSE
1255	ENSMUSG00000026887	Mrrf	663.801	-0.0371965	0.00013996	0.0117446	FALSE
1256	ENSMUSG00000047250	Ptgs1	431.222	0.535891	1.37e-31	3.15e-25	FALSE
1257	ENSMUSG00000083101	Gm13430	204.384	-0.0184008	0.304104	0.62132	FALSE
1258	ENSMUSG00000083716	Gm13436	383.602	0.0604782	0.134418	0.23636	FALSE
1259	ENSMUSG00000009030	Pdcl	1138.46	0.0319853	0.00151045	0.115673	FALSE
1260	ENSMUSG00000075376	Rc3h2	2679.41	-0.242725	1.83e-14	3.27e-17	TRUE
1261	ENSMUSG00000066798	Zbtb6	791.645	0.0120155	0.142018	0.650773	FALSE
1262	ENSMUSG00000050714	Zbtb26	297.491	-0.22208	3.56e-19	1.21e-15	FALSE
1263	ENSMUSG00000035437	Rabgap1	3414.24	-0.0224139	0.415317	0.254481	FALSE
1264	ENSMUSG00000026915	Strbp	3133.22	-0.176393	1.01e-15	6.13e-13	FALSE
1265	ENSMUSG00000053164	Gpr21	50.6529	0.677242	9.17e-38	1e-29	FALSE
1266	ENSMUSG00000035403	Crb2	234.83	0.413132	1.11e-10	1.07e-08	FALSE
1267	ENSMUSG00000035392	Dennd1a	1785.71	-0.022433	0.154214	0.269256	FALSE
1268	ENSMUSG00000000247	Lhx2	2271.72	-0.163363	1.35e-14	1.21e-10	FALSE
1269	ENSMUSG00000026749	Nek6	1740.92	0.466518	9.69e-45	3.48e-33	FALSE
1270	ENSMUSG00000026750	Psmb7	2496.87	-0.00499746	0.832681	0.821115	FALSE
1271	ENSMUSG00000063972	Nr6a1	183.445	-0.236553	3.69e-17	1.66e-10	FALSE
1272	ENSMUSG00000046618	Olfml2a	146.357	1.08863	1.56e-29	3.51e-19	FALSE
1273	ENSMUSG00000062997	Rpl35	2373.43	0.0432244	0.407067	0.226782	FALSE
1274	ENSMUSG00000026755	Arpc5l	2059.39	-0.130102	2.65e-16	2.53e-13	FALSE
1275	ENSMUSG00000026754	Golga1	904.834	0.0831723	0.000210783	8.11e-05	TRUE
1276	ENSMUSG00000035236	Scai	2749.49	-0.0330916	0.542811	0.426971	FALSE
1277	ENSMUSG00000026753	Ppp6c	2438.84	-0.145784	2.24e-16	1.65e-13	FALSE
1278	ENSMUSG00000083240	Gm13453	409.509	0.184493	0.0039374	0.00333005	TRUE
1279	ENSMUSG00000082536	Gm13456	10292.4	0.0751541	0.000160744	0.00872375	FALSE
1280	ENSMUSG00000049252	Lrp1b	1756.42	-0.0371884	0.806357	0.5072	FALSE
1281	ENSMUSG00000081999	Gm13461	602.193	-0.100545	3.57e-07	6.31e-05	FALSE
1282	ENSMUSG00000049744	Arhgap15	481.061	-0.0875213	0.291445	0.0230244	TRUE
1283	ENSMUSG00000036890	Gtdc1	1368.35	-0.0959416	1.79e-06	2.41e-06	FALSE
1284	ENSMUSG00000026872	Zeb2	10194.9	-0.0667111	0.38192	0.110448	FALSE
1285	ENSMUSG00000052248	Zeb2os	41.3073	0.182519	3.4e-06	0.000748267	FALSE
1286	ENSMUSG00000052155	Acvr2a	2107.41	-0.0887412	0.000456938	0.0169768	FALSE
1287	ENSMUSG00000026761	Orc4	1350.5	-0.0677143	0.013028	0.00661475	TRUE
1288	ENSMUSG00000036792	Mbd5	2104.14	-0.10092	0.000579801	0.00195864	FALSE
1289	ENSMUSG00000081272	Ap2m1-ps	5453.5	-0.0222842	0.00740961	0.239884	FALSE
1290	ENSMUSG00000069495	Epc2	1811.53	-0.0186814	0.953869	0.372665	FALSE
1291	ENSMUSG00000026764	Kif5c	32900.3	-0.0191626	0.438551	0.412841	FALSE
1292	ENSMUSG00000026765	Lypd6b	197.46	-0.0288086	0.0343097	0.338671	FALSE
1293	ENSMUSG00000050447	Lypd6	689.337	-0.227467	3.25e-17	2.03e-13	FALSE
1294	ENSMUSG00000026766	Mmadhc	1156.64	-0.0620376	0.0112072	0.000232862	TRUE
1295	ENSMUSG00000017144	Rnd3	464.592	0.286384	1.93e-28	1.82e-22	FALSE
1296	ENSMUSG00000087701	Gm13493	5402.64	-0.0486566	0.0149846	0.0290923	FALSE
1297	ENSMUSG00000036249	Rbm43	797.397	-0.3641	1.83e-29	5.62e-25	FALSE
1298	ENSMUSG00000026946	Nmi	77.2834	0.522294	2.53e-37	6.11e-26	FALSE
1299	ENSMUSG00000053475	Tnfaip6	225.749	-0.246043	0.000170871	2.1e-06	TRUE
1300	ENSMUSG00000036202	Rif1	1087.35	-0.148455	9.95e-07	1.64e-06	FALSE
1301	ENSMUSG00000026950	Neb	77.7747	0.0328767	0.636087	0.649511	FALSE
1302	ENSMUSG00000036093	Arl5a	3778.18	-0.1182	5.12e-12	1.87e-10	FALSE
1303	ENSMUSG00000017412	Cacnb4	4345.13	-0.185024	1.57e-09	6.05e-09	FALSE
1304	ENSMUSG00000055371	Stam2	973.841	-0.0182203	0.370852	0.313636	FALSE
1305	ENSMUSG00000036053	Fmnl2	2541.34	0.155632	3.49e-13	2.06e-09	FALSE
1306	ENSMUSG00000061136	Prpf40a	1932.31	0.151023	3.8e-13	1.07e-10	FALSE
1307	ENSMUSG00000026960	Arl6ip6	339.677	-0.0617729	0.114998	0.0178585	TRUE
1308	ENSMUSG00000083287	Gm13502	446.356	0.0385673	0.898929	0.5902	FALSE
1309	ENSMUSG00000075334	Rprm	1625.67	1.49933	1.08e-267	1.04e-208	FALSE
1310	ENSMUSG00000060988	Galnt13	803.58	-0.448329	6.9e-19	1.2e-18	FALSE
1311	ENSMUSG00000097837	ENSMUSG00000097839	215.477	-0.205685	4.69e-10	1.49e-11	TRUE
1312	ENSMUSG00000026824	Kcnj3	4670.06	-0.0410634	0.311672	0.117497	FALSE
1313	ENSMUSG00000026826	Nr4a2	2186.05	-0.858536	8.76e-68	6.33e-45	FALSE
1314	ENSMUSG00000026827	Gpd2	7582.56	-0.11176	2.14e-11	1.73e-10	FALSE
1315	ENSMUSG00000026830	Ermn	2967.69	-0.0010621	0.436384	0.980558	FALSE
1316	ENSMUSG00000053472	Gm13534	43.7117	0.0099072	0.517217	0.856393	FALSE
1317	ENSMUSG00000026834	Acvr1c	1831.72	1.29599	6.91e-178	1.01e-134	FALSE
1318	ENSMUSG00000026836	Acvr1	1677.48	0.539537	7.35e-56	7e-43	FALSE
1319	ENSMUSG00000026839	Upp2	567.981	-0.237726	0.169918	0.0362629	TRUE
1320	ENSMUSG00000086129	Gm13558	42.0018	-0.302244	1.79e-08	9.27e-07	FALSE
1321	ENSMUSG00000036641	Ccdc148	547.403	-0.169697	0.00413721	6.69e-05	TRUE
1322	ENSMUSG00000026991	Pkp4	9491.01	-0.171546	1.5e-22	1.6e-19	FALSE
1323	ENSMUSG00000081157	Gm13552	149.219	0.101961	0.00414207	0.000713473	TRUE
1324	ENSMUSG00000035168	Tanc1	5698.81	0.288408	5.6e-21	1.33e-14	FALSE
1325	ENSMUSG00000026988	Wdsub1	225.777	0.0532918	0.305525	0.558025	FALSE
1326	ENSMUSG00000026987	Baz2b	843.206	0.0457847	0.14905	0.08724	FALSE
1327	ENSMUSG00000026977	Marchf7	1881.47	0.222082	1.44e-14	1.61e-11	FALSE
1328	ENSMUSG00000060703	Cd302	297.255	0.207552	1.91e-12	6.22e-08	FALSE
1329	ENSMUSG00000026980	Ly75	52.0138	0.107675	0.0787711	0.0300851	TRUE
1330	ENSMUSG00000026970	Rbms1	481.294	0.402544	1.62e-36	8.14e-26	FALSE
1331	ENSMUSG00000064289	Tank	815.972	-0.118675	2.04e-10	6.24e-10	FALSE
1332	ENSMUSG00000026914	Psmd14	2535.86	-0.0713418	0.000917163	0.000554778	TRUE
1333	ENSMUSG00000035033	Tbr1	1653.66	-0.144347	9.86e-06	7.41e-05	FALSE
1334	ENSMUSG00000026904	Slc4a10	9999.06	0.191315	3.54e-16	1.64e-12	FALSE
1335	ENSMUSG00000035000	Dpp4	60.8546	0.478441	1.03e-10	7.87e-09	FALSE
1336	ENSMUSG00000026896	Ifih1	106.159	0.738432	5.74e-45	4.92e-39	FALSE
1337	ENSMUSG00000026893	Gca	441.579	-0.037408	0.230348	0.158192	FALSE
1338	ENSMUSG00000059742	Kcnh7	1522.1	-0.559948	2.04e-28	6.79e-23	FALSE
1339	ENSMUSG00000075324	Fign	59.4474	0.101633	0.21291	0.150465	FALSE
1340	ENSMUSG00000082127	Gm13577	178.729	0.0732722	0.00862501	0.0809417	FALSE
1341	ENSMUSG00000026888	Grb14	831.938	-0.282568	4.61e-22	9.79e-20	FALSE
1342	ENSMUSG00000034903	Cobll1	419.117	0.0790261	0.00481532	0.0407035	FALSE
1343	ENSMUSG00000061171	Slc38a11	49.7109	0.206692	0.0128092	0.038186	FALSE
1344	ENSMUSG00000057182	Scn3a	1894.97	0.0432708	0.0195004	0.175354	FALSE
1345	ENSMUSG00000075318	Scn2a	11745.2	-0.173436	1.12e-06	1.15e-06	FALSE
1346	ENSMUSG00000044647	Csrnp3	3256.96	-0.221077	9.77e-14	5.18e-12	FALSE
1347	ENSMUSG00000026994	Galnt3	91.5545	-0.238024	5.67e-10	3.23e-07	FALSE
1348	ENSMUSG00000034848	Ttc21b	417.021	-0.191525	6.99e-23	9.33e-17	FALSE
1349	ENSMUSG00000064329	Scn1a	3767.5	-0.408741	5.54e-29	5.61e-25	FALSE
1350	ENSMUSG00000087301	Gm13629	54.3292	-0.426739	5.75e-28	9.6e-18	FALSE
1351	ENSMUSG00000075316	Scn9a	121.448	-0.16066	0.000344897	0.00239325	FALSE
1352	ENSMUSG00000034810	Scn7a	134.791	0.603348	3.51e-31	4.03e-21	FALSE
1353	ENSMUSG00000034780	B3galt1	1848.73	-0.197357	1.79e-13	7.94e-14	TRUE
1354	ENSMUSG00000027030	Stk39	2497.39	-0.127072	9.57e-06	0.000110158	FALSE
1355	ENSMUSG00000075312	Gm13597	53.2833	0.319751	2.77e-12	9.09e-10	FALSE
1356	ENSMUSG00000027035	Cers6	2590.43	-0.176019	2.2e-10	1.5e-10	TRUE
1357	ENSMUSG00000034738	Nostrin	84.4063	-0.244781	7.69e-09	1.79e-05	FALSE
1358	ENSMUSG00000063145	Bbs5	330.38	-0.135583	5.99e-08	7.94e-06	FALSE
1359	ENSMUSG00000027086	Fastkd1	541.563	-0.0790404	8.71e-05	0.000161959	FALSE
1360	ENSMUSG00000042133	Ppig	2620.06	-0.116636	3.73e-10	7.86e-10	FALSE
1361	ENSMUSG00000070883	Ccdc173	97.1212	-0.0636136	0.103597	0.169756	FALSE
1362	ENSMUSG00000083007	Gm13623	40.9717	-0.0312785	0.892817	0.805719	FALSE
1363	ENSMUSG00000027088	Phospho2	973.08	-0.278688	1.19e-39	7.05e-34	FALSE
1364	ENSMUSG00000042155	Klhl23	2619.25	-0.0438859	0.254364	0.0149747	TRUE
1365	ENSMUSG00000068882	Ssb	3425.84	-0.0285677	0.138668	0.115938	FALSE
1366	ENSMUSG00000051730	Mettl5	221.819	0.029719	0.0185075	0.281116	FALSE
1367	ENSMUSG00000044308	Ubr3	7387.36	-0.0531128	0.0928097	0.105194	FALSE
1368	ENSMUSG00000042064	Myo3b	53.6001	0.234716	9.73e-13	9.9e-07	FALSE
1369	ENSMUSG00000047965	Rpl9-ps7	827.028	-0.0837971	0.218756	0.155947	FALSE
1370	ENSMUSG00000070880	Gad1	11470.3	-0.236201	2.68e-32	1.98e-21	FALSE
1371	ENSMUSG00000014959	Gorasp2	3479.93	-0.00490455	0.10685	0.738468	FALSE
1372	ENSMUSG00000041997	Tlk1	3183.99	-0.0767777	0.000472395	6.76e-05	TRUE
1373	ENSMUSG00000041975	Mettl8	379.075	-0.203274	1.44e-15	1.02e-12	FALSE
1374	ENSMUSG00000041966	Dcaf17	369.27	-0.0985978	0.00199572	0.000695556	TRUE
1375	ENSMUSG00000027015	Cybrd1	355.647	1.0445	1.06e-66	7.07e-55	FALSE
1376	ENSMUSG00000027012	Dync1i2	3744.81	0.0527095	5.27e-08	0.000164565	FALSE
1377	ENSMUSG00000027010	Slc25a12	5402.04	-0.0424503	0.0232721	0.0689089	FALSE
1378	ENSMUSG00000027018	Hat1	479.861	-0.0721042	0.000219519	0.00080991	FALSE
1379	ENSMUSG00000041921	Metap1d	195.106	-0.0469435	0.589845	0.530136	FALSE
1380	ENSMUSG00000084946	Dlx1as	82.805	-0.866246	3.67e-80	7.47e-55	FALSE
1381	ENSMUSG00000041911	Dlx1	816.962	-0.667749	1.07e-142	1.29e-98	FALSE
1382	ENSMUSG00000023391	Dlx2	145.16	-0.454364	2.63e-41	6.19e-28	FALSE
1383	ENSMUSG00000027111	Itga6	1112.92	0.421157	4.63e-28	1.89e-23	FALSE
1384	ENSMUSG00000006494	Pdk1	1980.09	0.221808	7.34e-15	4.48e-11	FALSE
1385	ENSMUSG00000049044	Rapgef4	13386.1	-0.236496	2.47e-10	4.79e-10	FALSE
1386	ENSMUSG00000004085	Map3k20	312.495	-0.0946374	0.00254074	0.00419227	FALSE
1387	ENSMUSG00000055612	Cdca7	74.7819	-0.117477	0.000170652	0.0036862	FALSE
1388	ENSMUSG00000081957	Ak3l2-ps	199.452	-0.420403	1.86e-27	4.99e-21	FALSE
1389	ENSMUSG00000027109	Sp3	2210.46	-0.107487	4.41e-07	3.12e-09	TRUE
1390	ENSMUSG00000063714	Sp3os	146.133	-0.0734995	0.505229	0.106016	FALSE
1391	ENSMUSG00000027108	Ola1	3942.88	-0.153385	3.62e-14	1.13e-12	FALSE
1392	ENSMUSG00000068859	Sp9	207.62	-0.664059	3.31e-62	4.46e-44	FALSE
1393	ENSMUSG00000041777	Cir1	983.95	-0.20232	1.27e-14	1.37e-19	TRUE
1394	ENSMUSG00000008226	Scrn3	1350.19	-0.0788176	2.68e-06	0.000185815	FALSE
1395	ENSMUSG00000041762	Gpr155	2663.3	-0.317688	6.58e-43	6.3e-43	TRUE
1396	ENSMUSG00000075284	Wipf1	562.777	0.336595	3.54e-33	7.61e-24	FALSE
1397	ENSMUSG00000027107	Chrna1	50.3735	0.366281	4.91e-12	1.02e-09	FALSE
1398	ENSMUSG00000056486	Chn1	29859.1	-0.23233	1.27e-22	5.47e-22	FALSE
1399	ENSMUSG00000027104	Atf2	4514.69	-0.191733	1.11e-22	1.32e-22	FALSE
1400	ENSMUSG00000018770	Atp5g3	7170.97	-0.0926393	0.00516055	0.00023535	TRUE
1401	ENSMUSG00000009207	Lnpk	1986.66	-0.272502	1.19e-22	3.04e-20	FALSE
1402	ENSMUSG00000075279	Mrpl23-ps1	123.513	-0.14221	0.0009157	0.000438443	TRUE
1403	ENSMUSG00000027099	Mtx2	1156.49	-0.124392	2.2e-11	1.66e-09	FALSE
1404	ENSMUSG00000100303	2600014E21Rik	60.4113	-0.300551	6.08e-05	8.56e-06	TRUE
1405	ENSMUSG00000081406	Rps6-ps4	4342.67	0.0433682	0.00797794	0.137926	FALSE
1406	ENSMUSG00000075276	Gm13653	195.365	0.0217043	0.182738	0.754541	FALSE
1407	ENSMUSG00000059005	Hnrnpa3	6262.41	-0.190968	2.62e-19	5.05e-17	FALSE
1408	ENSMUSG00000015839	Nfe2l2	713.955	0.273844	5.88e-12	8.96e-09	FALSE
1409	ENSMUSG00000042410	Agps	2011.6	-0.0401676	0.0829748	0.088611	FALSE
1410	ENSMUSG00000075273	Ttc30b	845.861	0.204113	4.52e-19	4.08e-13	FALSE
1411	ENSMUSG00000075272	Ttc30a2	131.455	0.160901	0.00689694	0.00167962	TRUE
1412	ENSMUSG00000075271	Ttc30a1	252.263	0.0377018	0.0774642	0.24118	FALSE
1413	ENSMUSG00000075270	Pde11a	581.907	0.0403271	0.167573	0.538453	FALSE
1414	ENSMUSG00000042369	Rbm45	745.498	0.200295	1.35e-23	4.07e-22	FALSE
1415	ENSMUSG00000042359	Osbpl6	2481.5	-0.415286	4.21e-35	3.36e-28	FALSE
1416	ENSMUSG00000002731	Prkra	476.923	0.0527299	0.00154043	0.0116347	FALSE
1417	ENSMUSG00000002732	Fkbp7	99.5708	0.632182	3.02e-52	1.38e-40	FALSE
1418	ENSMUSG00000002733	Plekha3	1540.99	-0.308366	4.35e-66	1.31e-51	FALSE
1419	ENSMUSG00000044033	Ccdc141	500.328	-0.0110858	0.932274	0.804308	FALSE
1420	ENSMUSG00000042272	Sestd1	1658.83	-0.037021	0.206523	0.197221	FALSE
1421	ENSMUSG00000027016	Zfp385b	1240.33	-0.456568	7.64e-44	3.04e-35	FALSE
1422	ENSMUSG00000027014	Cwc22	2129.43	-0.253293	0.0616476	0.216073	FALSE
1423	ENSMUSG00000027011	Ube2e3	2680.59	0.0734732	1.86e-08	0.000107455	FALSE
1424	ENSMUSG00000027009	Itga4	795.309	-0.56125	3.27e-28	1.51e-25	FALSE
1425	ENSMUSG00000075256	Cerkl	53.3541	0.0232491	0.662846	0.745099	FALSE
1426	ENSMUSG00000034701	Neurod1	807.817	-0.0485061	0.970289	0.277917	FALSE
1427	ENSMUSG00000027007	Itprid2	1847.55	0.1161	1.24e-05	0.00042729	FALSE
1428	ENSMUSG00000059173	Pde1a	8582.31	-0.0161734	0.942268	0.671291	FALSE
1429	ENSMUSG00000027006	Dnajc10	3306.08	-0.092378	1.64e-09	3.02e-10	TRUE
1430	ENSMUSG00000027004	Frzb	812.114	-0.956161	2.3e-66	3.88e-63	FALSE
1431	ENSMUSG00000027002	Nckap1	24268.2	-0.251809	2.43e-10	2.8e-07	FALSE
1432	ENSMUSG00000027001	Dusp19	503.866	-0.165982	2.17e-09	3.06e-08	FALSE
1433	ENSMUSG00000026999	Nup35	473.322	-0.0850006	0.0211334	0.00943749	TRUE
1434	ENSMUSG00000106252	Mir684-1	341.287	-0.0470961	0.975176	0.291612	FALSE
1435	ENSMUSG00000086436	Gm13690	708.743	0.053742	0.192839	0.0443481	TRUE
1436	ENSMUSG00000064193	Gm4735	7814.56	-0.13924	5.41e-11	1.86e-08	FALSE
1437	ENSMUSG00000070866	Zfp804a	1139.37	-0.115285	0.00178933	0.0121981	FALSE
1438	ENSMUSG00000081400	Gm13680	277.204	0.0300271	0.304375	0.616047	FALSE
1439	ENSMUSG00000027091	Zc3h15	3801.53	-0.161946	1.24e-22	1.16e-16	FALSE
1440	ENSMUSG00000027087	Itgav	2240.78	0.405343	4.39e-25	7.48e-20	FALSE
1441	ENSMUSG00000048388	Fam171b	15724.2	-0.0545846	0.19474	0.0309574	TRUE
1442	ENSMUSG00000094125	Gm13698	164.234	-0.359141	0.119636	0.320794	FALSE
1443	ENSMUSG00000094336	Gm13693	159.916	-0.347934	0.113917	0.331613	FALSE
1444	ENSMUSG00000096729	Gm13695	171.226	-0.354128	0.116837	0.327222	FALSE
1445	ENSMUSG00000096484	Gm13696	176.956	-0.383988	0.103864	0.290311	FALSE
1446	ENSMUSG00000096337	Gm13694	817.551	-0.293283	0.0942679	0.284664	FALSE
1447	ENSMUSG00000095824	Gm13697	365.332	-0.286783	0.10896	0.31242	FALSE
1448	ENSMUSG00000079247	Gm13691	147.47	-0.346392	0.126063	0.345208	FALSE
1449	ENSMUSG00000059588	Calcrl	444.664	0.279579	1.31e-18	2.13e-13	FALSE
1450	ENSMUSG00000027082	Tfpi	165.306	0.705621	2.32e-25	5.4e-20	FALSE
1451	ENSMUSG00000087362	Gm13710	89.1194	0.134469	0.734304	0.394469	FALSE
1452	ENSMUSG00000034101	Ctnnd1	384.864	0.0360696	0.170493	0.169238	FALSE
1453	ENSMUSG00000076437	Selenoh	287.344	0.056072	0.0304637	0.107009	FALSE
1454	ENSMUSG00000050043	Tmx2	6423.38	-0.111187	3.49e-17	1.01e-15	FALSE
1455	ENSMUSG00000027080	Med19	1019.5	-0.0149781	0.561011	0.398873	FALSE
1456	ENSMUSG00000034075	Zdhhc5	1840.79	-0.177328	4.44e-25	2.41e-17	FALSE
1457	ENSMUSG00000027079	Clp1	229.416	-0.0852458	0.0209195	0.00070927	TRUE
1458	ENSMUSG00000034059	Ypel4	1084.02	0.152096	5.08e-05	0.000799216	FALSE
1459	ENSMUSG00000023224	Serping1	455.683	1.65137	1.02e-98	2.76e-73	FALSE
1460	ENSMUSG00000027078	Ube2l6	114.306	0.351718	1.53e-11	1.68e-10	FALSE
1461	ENSMUSG00000027076	Timm10	499.247	-0.0657706	0.00018402	0.00551048	FALSE
1462	ENSMUSG00000050896	Rtn4rl2	1330.2	0.0591105	0.637694	0.234372	FALSE
1463	ENSMUSG00000027071	P2rx3	41.5362	-0.141397	0.00368291	0.0146195	FALSE
1464	ENSMUSG00000027067	Ssrp1	3402.48	0.0420949	0.000518068	0.00247511	FALSE
1465	ENSMUSG00000033955	Tnks1bp1	3110.18	-0.103112	7.15e-05	4.97e-05	TRUE
1466	ENSMUSG00000044338	Aplnr	66.5797	0.704914	1.66e-24	1.84e-16	FALSE
1467	ENSMUSG00000075224	Lrrc55	448.348	0.743007	6.55e-101	9.46e-76	FALSE
1468	ENSMUSG00000086905	Gm13716	108.714	0.797385	4.27e-63	4.75e-51	FALSE
1469	ENSMUSG00000075217	Fads2b	43.0251	1.33431	4.19e-43	8.19e-29	FALSE
1470	ENSMUSG00000082908	Gm13736	679.465	-0.0445107	0.100934	0.0427701	TRUE
1471	ENSMUSG00000082417	Gm13740	40.1512	0.0851862	0.706688	0.4503	FALSE
1472	ENSMUSG00000080223	Gm13768	155.323	0.186476	0.000413383	0.000408288	TRUE
1473	ENSMUSG00000085547	Gm13767	259.876	0.159502	0.000419545	0.00450892	FALSE
1474	ENSMUSG00000025314	Ptprj	6057.8	0.0974168	0.0147387	0.040646	FALSE
1475	ENSMUSG00000051329	Nup160	425.468	0.0153164	0.372837	0.545068	FALSE
1476	ENSMUSG00000008200	Fnbp4	807.164	0.309858	4.25e-18	2.01e-17	FALSE
1477	ENSMUSG00000080873	Rpl30-ps3	107.991	-0.144073	0.845068	0.026937	TRUE
1478	ENSMUSG00000040812	Agbl2	41.9029	0.479744	4.15e-10	1.11e-06	FALSE
1479	ENSMUSG00000080977	Gm13772	436.468	-0.143343	0.00232339	0.00204833	TRUE
1480	ENSMUSG00000027282	Mtch2	2492.35	0.0833086	1.05e-10	9.11e-08	FALSE
1481	ENSMUSG00000040794	C1qtnf4	2434.23	-0.0907806	0.00219107	0.0249443	FALSE
1482	ENSMUSG00000005510	Ndufs3	2655.47	-0.0506454	0.00648755	0.00865731	FALSE
1483	ENSMUSG00000005505	Kbtbd4	305.731	-0.022066	0.169474	0.301849	FALSE
1484	ENSMUSG00000063235	Ptpmt1	601.945	0.0581265	0.00119251	0.0246985	FALSE
1485	ENSMUSG00000005506	Celf1	7851.6	0.0187748	0.0415536	0.383913	FALSE
1486	ENSMUSG00000002102	Psmc3	4006.86	-0.0760465	2.68e-06	1.53e-05	FALSE
1487	ENSMUSG00000002105	Slc39a13	503.659	-0.0842266	8.03e-06	0.00121294	FALSE
1488	ENSMUSG00000002111	Spi1	122.041	0.722647	3.22e-27	5.94e-22	FALSE
1489	ENSMUSG00000040687	Madd	8289.14	-0.188878	4.3e-14	6.82e-13	FALSE
1490	ENSMUSG00000002108	Nr1h3	112.233	0.331893	1.45e-13	3.82e-11	FALSE
1491	ENSMUSG00000002103	Acp2	2510.62	-0.0276502	0.0795189	0.0689162	FALSE
1492	ENSMUSG00000002109	Ddb2	62.8848	0.080311	0.273494	0.183945	FALSE
1493	ENSMUSG00000027257	Pacsin3	520.239	0.215253	2.54e-11	3.16e-09	FALSE
1494	ENSMUSG00000027255	Arfgap2	916.07	0.15844	4.56e-20	1.08e-16	FALSE
1495	ENSMUSG00000040591	1110051M20Rik	2677.92	-0.0808215	2.61e-07	4.25e-06	FALSE
1496	ENSMUSG00000027253	Lrp4	1332.31	0.0503578	0.132095	0.165259	FALSE
1497	ENSMUSG00000040549	Ckap5	6570.59	0.0774602	2.54e-06	0.000133608	FALSE
1498	ENSMUSG00000075040	Zfp408	227.528	0.203865	8.02e-21	1.16e-16	FALSE
1499	ENSMUSG00000027247	Arhgap1	2136.53	0.0737324	1.07e-05	1.12e-05	FALSE
1500	ENSMUSG00000027244	Atg13	2535.24	-0.213323	9.59e-31	1.38e-27	FALSE
1501	ENSMUSG00000027243	Harbi1	174.606	-0.04036	0.26279	0.158951	FALSE
1502	ENSMUSG00000040506	Ambra1	2011.54	-0.0976332	5.04e-12	3.5e-08	FALSE
1503	ENSMUSG00000040495	Chrm4	341.442	-0.51436	2.81e-51	5.35e-36	FALSE
1504	ENSMUSG00000027239	Mdk	350.715	0.391288	1.87e-25	6.25e-17	FALSE
1505	ENSMUSG00000040479	Dgkz	14979.1	-0.179222	1.94e-06	2.63e-05	FALSE
1506	ENSMUSG00000027230	Creb3l1	195.302	0.833037	5.26e-38	1.23e-37	FALSE
1507	ENSMUSG00000087018	2900072N19Rik	71.394	-0.00561934	0.0643722	0.903623	FALSE
1508	ENSMUSG00000058318	Phf21a	1362.64	-0.0829047	7.63e-08	6.4e-06	FALSE
1509	ENSMUSG00000027222	Pex16	454.185	0.11527	3.51e-06	6.46e-06	FALSE
1510	ENSMUSG00000027223	Mapk8ip1	10937.6	0.0265365	0.850804	0.249401	FALSE
1511	ENSMUSG00000068742	Cry2	3509.71	-0.226957	1.39e-41	4.32e-31	FALSE
1512	ENSMUSG00000049922	Slc35c1	418.111	0.0586649	0.346484	0.0186775	TRUE
1513	ENSMUSG00000027221	Chst1	9454.06	0.201952	1.36e-07	2.01e-06	FALSE
1514	ENSMUSG00000027220	Syt13	8173.73	0.0852325	8.1e-05	0.00243336	FALSE
1515	ENSMUSG00000075028	Prdm11	701.463	-0.152888	2.58e-08	3.11e-07	FALSE
1516	ENSMUSG00000068735	Trp53i11	2399.26	0.118001	0.020503	0.0110746	TRUE
1517	ENSMUSG00000027217	Tspan18	741.167	-0.526769	1.2e-40	6.02e-33	FALSE
1518	ENSMUSG00000027215	Cd82	931.164	0.244323	2.03e-09	2.98e-07	FALSE
1519	ENSMUSG00000040310	Alx4	72.6225	1.18083	2.45e-33	1.23e-24	FALSE
1520	ENSMUSG00000027198	Ext2	1352.48	0.0882725	7.86e-05	0.000114748	FALSE
1521	ENSMUSG00000040272	Accs	73.4747	0.585334	5.31e-33	5.74e-25	FALSE
1522	ENSMUSG00000087006	Gm13889	605.206	-0.103591	1.92e-05	0.00387609	FALSE
1523	ENSMUSG00000040174	Alkbh3	153.026	0.35293	5.73e-27	7.11e-20	FALSE
1524	ENSMUSG00000027195	Hsd17b12	2585.03	-0.0281499	0.00263941	0.212459	FALSE
1525	ENSMUSG00000075020	Mir670hg	88.003	-0.280547	4.97e-10	2.05e-06	FALSE
1526	ENSMUSG00000027194	Ttc17	1268.4	-0.141581	2.31e-20	3.71e-16	FALSE
1527	ENSMUSG00000081476	Itpa-ps1	39.8373	-0.0674105	0.611939	0.35144	FALSE
1528	ENSMUSG00000045464	2810002D19Rik	53.6534	-0.0190891	0.353554	0.679485	FALSE
1529	ENSMUSG00000027193	Api5	3631.43	-0.127319	1.68e-20	5.81e-17	FALSE
1530	ENSMUSG00000050587	Lrrc4c	3035.43	-0.0308416	0.15008	0.192559	FALSE
1531	ENSMUSG00000082820	Gm13803	38.7264	-0.199153	7.54e-05	1.31e-05	TRUE
1532	ENSMUSG00000027165	B230118H07Rik	748.15	-0.11428	7.02e-05	3.38e-06	TRUE
1533	ENSMUSG00000027164	Traf6	806.477	-0.0946912	2.16e-05	6.04e-06	TRUE
1534	ENSMUSG00000032841	Prr5l	460.893	0.163698	1.02e-08	0.000226812	FALSE
1535	ENSMUSG00000027163	Commd9	642.061	0.0354574	0.687786	0.204149	FALSE
1536	ENSMUSG00000048058	Ldlrad3	583.06	0.149609	2.51e-10	2.09e-06	FALSE
1537	ENSMUSG00000027189	Trim44	11038.4	-0.0834468	3.25e-05	1.61e-05	TRUE
1538	ENSMUSG00000075012	Fjx1	2184.14	0.215269	8.31e-15	2.32e-12	FALSE
1539	ENSMUSG00000027188	Pamr1	373.079	0.292756	1.15e-11	5.53e-08	FALSE
1540	ENSMUSG00000005089	Slc1a2	132773	0.215467	8.87e-15	3.15e-11	FALSE
1541	ENSMUSG00000005087	Cd44	553.634	2.16581	3.5e-74	2.02e-62	FALSE
1542	ENSMUSG00000010914	Pdhx	1745.79	-0.0766823	1.51e-07	1.67e-07	FALSE
1543	ENSMUSG00000010911	Apip	269.284	-0.0247902	0.191491	0.40898	FALSE
1544	ENSMUSG00000027187	Cat	2094.68	0.478958	8.91e-56	3.66e-49	FALSE
1545	ENSMUSG00000032724	Abtb2	456.843	0.067302	0.0817183	0.0116543	TRUE
1546	ENSMUSG00000027185	Nat10	845.628	0.068181	6.15e-06	6.44e-05	FALSE
1547	ENSMUSG00000027184	Caprin1	9815.29	-0.103894	5.45e-09	1.44e-07	FALSE
1548	ENSMUSG00000032698	Lmo2	490.661	0.338174	2.22e-26	9.34e-23	FALSE
1549	ENSMUSG00000027180	Fbxo3	2493.7	-0.11007	3.56e-09	3.67e-10	TRUE
1550	ENSMUSG00000068686	Cd59b	43.7914	0.504725	7.49e-08	5.17e-07	FALSE
1551	ENSMUSG00000032679	Cd59a	468.563	0.45892	4.69e-08	1.59e-06	FALSE
1552	ENSMUSG00000068373	D430041D05Rik	5628.51	-0.139022	8.13e-05	0.00124316	FALSE
1553	ENSMUSG00000081721	Gm13882	63.7642	-0.236122	0.0386579	0.0432849	FALSE
1554	ENSMUSG00000027177	Hipk3	3596.23	-0.0452556	0.0435484	0.0741075	FALSE
1555	ENSMUSG00000027176	Cstf3	1061.49	-0.125382	6.48e-10	4.41e-09	FALSE
1556	ENSMUSG00000027175	Tcp11l1	1235.17	-0.146299	0.000588421	0.00114279	FALSE
1557	ENSMUSG00000027173	Depdc7	84.6436	-0.2498	3.64e-09	2.68e-08	FALSE
1558	ENSMUSG00000074994	Qser1	664.01	0.0153284	0.443859	0.643783	FALSE
1559	ENSMUSG00000027171	Prrg4	40.9729	0.252636	0.00797334	0.0258021	FALSE
1560	ENSMUSG00000045106	Ccdc73	178.182	0.00522759	0.467978	0.90363	FALSE
1561	ENSMUSG00000027170	Eif3m	1984.16	-0.057807	0.520658	0.00752449	TRUE
1562	ENSMUSG00000005973	Rcn1	445.646	0.24385	3.88e-14	1.46e-11	FALSE
1563	ENSMUSG00000080859	Rpl10-ps1	4274.2	0.0505329	0.00912685	0.104854	FALSE
1564	ENSMUSG00000027168	Pax6	349.521	0.358641	2.53e-22	3.85e-15	FALSE
1565	ENSMUSG00000027167	Elp4	533.479	0.133003	4.07e-15	3.36e-10	FALSE
1566	ENSMUSG00000042670	Immp1l	488.265	-0.0972078	0.000673574	0.000576366	TRUE
1567	ENSMUSG00000027166	Dnajc24	212.577	0.0210137	0.321802	0.46351	FALSE
1568	ENSMUSG00000016386	Mpped2	1090.94	-0.231881	1.2e-16	5.23e-16	FALSE
1569	ENSMUSG00000027122	Arl14ep	1437.42	-0.100318	2.38e-08	3.45e-09	TRUE
1570	ENSMUSG00000042604	Kcna4	1063.29	0.160698	1.22e-07	1.28e-06	FALSE
1571	ENSMUSG00000083424	Rpl35a-ps4	2224.14	0.0372283	0.131385	0.461762	FALSE
1572	ENSMUSG00000063684	Hadhb-ps	876.226	0.077278	0.000203029	0.0025982	FALSE
1573	ENSMUSG00000057234	Mettl15	197.011	0.106164	1.24e-06	0.00019506	FALSE
1574	ENSMUSG00000027115	Kif18a	58.7737	1.06581	3.24e-53	5.78e-44	FALSE
1575	ENSMUSG00000048482	Bdnf	2313.48	0.606446	8.77e-29	1.17e-24	FALSE
1576	ENSMUSG00000027162	Lin7c	4860.13	0.0404194	0.000384042	0.107309	FALSE
1577	ENSMUSG00000050199	Lgr4	1306.29	-0.126275	4.7e-08	1.64e-07	FALSE
1578	ENSMUSG00000027160	Ccdc34	405.134	-0.0466299	0.390342	0.382523	FALSE
1579	ENSMUSG00000041660	Bbox1	80.7074	0.301211	1.48e-05	0.00294915	FALSE
1580	ENSMUSG00000074971	Fibin	124.047	0.713185	1.39e-22	2.01e-17	FALSE
1581	ENSMUSG00000074968	Ano3	5969.38	0.0805312	0.000753094	0.023783	FALSE
1582	ENSMUSG00000027134	Lpcat4	1447.03	-0.116596	2.26e-12	4.8e-07	FALSE
1583	ENSMUSG00000027133	Nop10	752.331	-0.119789	4.86e-09	6.8e-07	FALSE
1584	ENSMUSG00000027130	Slc12a6	2212.24	-0.172164	1.39e-17	1.58e-17	FALSE
1585	ENSMUSG00000027131	Emc4	1961.12	-0.0768445	9.23e-07	9.83e-06	FALSE
1586	ENSMUSG00000027132	Katnbl1	364.254	0.0211223	0.0339382	0.484207	FALSE
1587	ENSMUSG00000055943	Emc7	3942.87	-0.0691585	2.77e-06	2.94e-08	TRUE
1588	ENSMUSG00000074939	Chrm5	127.828	-0.0822251	0.102161	0.286456	FALSE
1589	ENSMUSG00000003604	Aven	214.521	-0.0905549	2.61e-09	0.00241017	FALSE
1590	ENSMUSG00000057378	Ryr3	1200.64	-0.482733	2.62e-12	4.29e-10	FALSE
1591	ENSMUSG00000044042	Fmn1	798.559	-0.134783	0.000116813	0.00418063	FALSE
1592	ENSMUSG00000074934	Grem1	239.38	-0.872432	3.36e-38	4.03e-28	FALSE
1593	ENSMUSG00000023236	Scg5	12515.9	-0.22479	4.61e-07	0.00131583	FALSE
1594	ENSMUSG00000041219	Arhgap11a	114.524	0.393047	5.26e-36	1.27e-23	FALSE
1595	ENSMUSG00000096006	Gm21596	2808.92	0.087065	0.000571714	0.00705906	FALSE
1596	ENSMUSG00000068615	Gjd2	181.43	-0.267282	7.96e-29	3.66e-21	FALSE
1597	ENSMUSG00000087694	A530058N18Rik	82.1603	-0.322471	2.37e-07	8.32e-06	FALSE
1598	ENSMUSG00000040383	Aqr	1124.47	-0.131985	8.1e-05	9.81e-05	FALSE
1599	ENSMUSG00000040321	Zfp770	1241.24	-0.142216	2.85e-12	6.01e-14	TRUE
1600	ENSMUSG00000057147	Dph6	550.776	0.0625118	2.42e-06	0.00496997	FALSE
1601	ENSMUSG00000040282	BC052040	244.565	-0.165769	1.24e-16	5.25e-13	FALSE
1602	ENSMUSG00000027210	Meis2	1185.86	-0.329522	2.58e-30	2.05e-17	FALSE
1603	ENSMUSG00000081787	Gm13991	355.118	-0.0546231	0.0915944	0.030554	TRUE
1604	ENSMUSG00000085316	D330050G23Rik	50.0433	0.224494	1.01e-05	0.000194158	FALSE
1605	ENSMUSG00000027351	Spred1	6752.22	-0.202119	2.64e-13	3.72e-10	FALSE
1606	ENSMUSG00000027349	Fam98b	1504.82	0.0263692	0.0378789	0.23247	FALSE
1607	ENSMUSG00000027347	Rasgrp1	23905.3	-0.0945711	0.0373427	0.014172	TRUE
1608	ENSMUSG00000040152	Thbs1	136.091	0.224511	0.022918	0.0181281	TRUE
1609	ENSMUSG00000040133	Gpr176	427.274	-0.253257	1.16e-32	5.23e-21	FALSE
1610	ENSMUSG00000005102	Eif2ak4	781.611	0.065192	0.00798291	0.0029132	TRUE
1611	ENSMUSG00000009549	Srp14	3001.67	0.0723397	7.2e-05	9.97e-05	FALSE
1612	ENSMUSG00000040093	Bmf	122.036	0.850105	1.47e-68	2.29e-53	FALSE
1613	ENSMUSG00000074923	Pak6	1978.08	0.0356924	0.551781	0.295592	FALSE
1614	ENSMUSG00000078137	Ankrd63	529.284	-0.774357	5.15e-28	5.58e-26	FALSE
1615	ENSMUSG00000040061	Plcb2	72.2469	0.633283	1.46e-27	3.15e-25	FALSE
1616	ENSMUSG00000074918	Inafm2	1718.93	-0.304127	1e-37	5.37e-29	FALSE
1617	ENSMUSG00000045838	Ccdc9b	269.363	0.509219	1.21e-54	3.29e-39	FALSE
1618	ENSMUSG00000040035	Disp2	15603.8	-0.0759891	0.0305085	0.0303104	TRUE
1619	ENSMUSG00000027331	Knstrn	37.6109	0.496223	3.34e-18	2.03e-14	FALSE
1620	ENSMUSG00000027332	Ivd	2375.2	-0.103929	0.00917887	0.000419221	TRUE
1621	ENSMUSG00000040007	Bahd1	1668.78	-0.11686	4.98e-08	3.06e-06	FALSE
1622	ENSMUSG00000074916	Chst14	62.1758	0.644579	3.36e-54	3.16e-42	FALSE
1623	ENSMUSG00000039983	Ccdc32	1875.74	-0.0942079	1.65e-05	6.5e-06	TRUE
1624	ENSMUSG00000027324	Rpusd2	183.607	0.0581767	0.434205	0.0221771	TRUE
1625	ENSMUSG00000027323	Rad51	39.3047	0.33478	2.49e-15	2.97e-10	FALSE
1626	ENSMUSG00000070730	Rmdn3	1314.62	-0.183977	3.56e-29	2.58e-19	FALSE
1627	ENSMUSG00000034278	Dnajc17	172.562	0.169678	2.73e-08	1.08e-07	FALSE
1628	ENSMUSG00000068580	Zfyve19	413.154	0.120769	0.000136512	3.81e-07	TRUE
1629	ENSMUSG00000027315	Spint1	86.8304	1.28595	1.65e-102	6.33e-72	FALSE
1630	ENSMUSG00000034226	Rhov	200.792	0.0435875	0.748225	0.214421	FALSE
1631	ENSMUSG00000034216	Vps18	1737.8	-0.0953903	6.13e-12	8.86e-08	FALSE
1632	ENSMUSG00000027314	Dll4	90.6909	0.296746	2.39e-08	3.2e-09	TRUE
1633	ENSMUSG00000027313	Chac1	134.219	0.0829335	0.467316	0.0787421	FALSE
1634	ENSMUSG00000034154	Ino80	824.334	0.10443	5.7e-06	2.35e-06	TRUE
1635	ENSMUSG00000048647	Exd1	74.2172	-0.0155946	0.820781	0.83049	FALSE
1636	ENSMUSG00000014077	Chp1	5417.63	-0.102462	5.32e-15	8.34e-13	FALSE
1637	ENSMUSG00000085438	Oip5os1	17694.3	-0.180205	1.08e-05	7.85e-07	TRUE
1638	ENSMUSG00000027306	Nusap1	79.4458	0.208798	3.85e-07	1.1e-05	FALSE
1639	ENSMUSG00000027305	Ndufaf1	469.22	-0.0858705	0.000256139	0.000602977	FALSE
1640	ENSMUSG00000082029	H3f3c	869.921	0.100081	1.6e-05	0.000102904	FALSE
1641	ENSMUSG00000027304	Rtf1	3112.5	-0.124794	2.78e-10	7.32e-11	TRUE
1642	ENSMUSG00000027296	Itpka	4024.65	-0.417812	5.35e-48	2.69e-39	FALSE
1643	ENSMUSG00000027297	Ltk	155.901	-0.299038	2.26e-16	7.18e-14	FALSE
1644	ENSMUSG00000034032	Rpap1	657.366	0.0268063	0.363643	0.200606	FALSE
1645	ENSMUSG00000027298	Tyro3	3336.37	-0.165825	5.86e-13	1.18e-08	FALSE
1646	ENSMUSG00000033943	Mga	2280.62	-0.080258	0.0269998	0.0445735	FALSE
1647	ENSMUSG00000033902	Mapkbp1	1530.47	0.0586436	0.0291718	0.00954333	TRUE
1648	ENSMUSG00000074899	Sptbn5	35.5524	0.0532452	0.946343	0.58011	FALSE
1649	ENSMUSG00000027293	Ehd4	376.321	0.42665	5.33e-26	4.17e-23	FALSE
1650	ENSMUSG00000050211	Pla2g4e	510.285	0.143205	0.00136911	0.00162672	FALSE
1651	ENSMUSG00000027291	Vps39	2756.3	-0.0419009	9.93e-05	0.00115925	FALSE
1652	ENSMUSG00000033808	Tmem87a	1480.58	-0.114959	1.61e-21	3.08e-19	FALSE
1653	ENSMUSG00000062646	Ganc	409.052	0.317668	5.02e-16	6.34e-10	FALSE
1654	ENSMUSG00000079110	Capn3	220.221	0.374429	4.2e-10	1.1e-08	FALSE
1655	ENSMUSG00000027288	Zfp106	9066.76	0.00405837	0.53005	0.886376	FALSE
1656	ENSMUSG00000027287	Snap23	400.6	0.162685	4.28e-08	3.53e-05	FALSE
1657	ENSMUSG00000027286	Lrrc57	859.962	0.0708906	0.000100907	0.000883691	FALSE
1658	ENSMUSG00000027285	Haus2	772.894	0.150896	2.61e-16	1.2e-11	FALSE
1659	ENSMUSG00000033705	Stard9	264.086	0.174028	0.016587	0.00720627	TRUE
1660	ENSMUSG00000027284	Cdan1	366.195	0.00295577	0.914363	0.923679	FALSE
1661	ENSMUSG00000090100	Ttbk2	2672.84	-0.202946	1.26e-12	2.4e-10	FALSE
1662	ENSMUSG00000027272	Ubr1	2478.89	-0.0053592	0.85179	0.865988	FALSE
1663	ENSMUSG00000054484	Tmem62	816.126	-0.0951008	1.23e-08	5.25e-09	TRUE
1664	ENSMUSG00000023572	Ccndbp1	1604.2	-0.0109319	0.793369	0.502847	FALSE
1665	ENSMUSG00000074890	Lcmt2	204.87	0.419088	1.31e-46	3.92e-35	FALSE
1666	ENSMUSG00000027259	Adal	429.83	0.000877236	0.13085	0.982144	FALSE
1667	ENSMUSG00000050619	Zscan29	250.972	-0.0585728	0.00227911	0.0462559	FALSE
1668	ENSMUSG00000027263	Tubgcp4	478.059	-0.0999531	2.05e-09	2.61e-06	FALSE
1669	ENSMUSG00000043909	Trp53bp1	2937.94	-0.155688	7.68e-16	1.28e-10	FALSE
1670	ENSMUSG00000027254	Map1a	44628.8	-0.17741	1.75e-08	3.52e-07	FALSE
1671	ENSMUSG00000033526	Ppip5k1	2810.8	-0.0608157	8.82e-06	0.00579468	FALSE
1672	ENSMUSG00000000308	Ckmt1	6966.36	-0.242888	3.86e-44	5.03e-32	FALSE
1673	ENSMUSG00000033486	Catsper2	70.5423	0.195405	4.82e-08	5.59e-06	FALSE
1674	ENSMUSG00000027248	Pdia3	10730.6	-0.165567	5.88e-10	5.99e-07	FALSE
1675	ENSMUSG00000074884	Serf2	1957.83	0.0820094	0.00303449	0.00366513	FALSE
1676	ENSMUSG00000027245	Hypk	73.686	-0.0614584	0.524702	0.247875	FALSE
1677	ENSMUSG00000048222	Mfap1b	3391.16	-0.0765862	1.19e-05	0.000728317	FALSE
1678	ENSMUSG00000081967	Gm14017	75.2653	-0.0972627	0.00186948	0.0180676	FALSE
1679	ENSMUSG00000084407	Gm14018	57.4011	-0.118576	4.22e-05	0.00541109	FALSE
1680	ENSMUSG00000068479	Mfap1a	3826.22	-0.0761336	8.3e-06	0.000703276	FALSE
1681	ENSMUSG00000027242	Wdr76	251.393	-0.0259055	0.0686186	0.331144	FALSE
1682	ENSMUSG00000027238	Frmd5	807.784	-0.172157	3.81e-17	5.23e-11	FALSE
1683	ENSMUSG00000060227	Casc4	4604.42	0.0322765	0.0968591	0.212159	FALSE
1684	ENSMUSG00000033411	Ctdspl2	975.756	0.0453496	0.00631429	0.0563553	FALSE
1685	ENSMUSG00000027236	Eif3j1	1717.93	-0.14628	8.38e-15	2.03e-14	FALSE
1686	ENSMUSG00000033396	Spg11	522.286	0.196702	1.73e-13	1.23e-13	TRUE
1687	ENSMUSG00000060802	B2m	2251.67	0.746868	7.58e-27	2.68e-22	FALSE
1688	ENSMUSG00000070692	Rps12-ps10	187.837	-0.0357649	0.9276	0.640213	FALSE
1689	ENSMUSG00000027227	Sord	590.21	-0.0912521	0.0117838	0.00600301	TRUE
1690	ENSMUSG00000033256	Shf	866.802	-0.199886	3.03e-22	3.61e-14	FALSE
1691	ENSMUSG00000081219	Bambi-ps1	52.6805	0.188095	0.000139024	0.000142598	FALSE
1692	ENSMUSG00000027199	Gatm	3171.24	0.179289	4.84e-12	5.98e-09	FALSE
1693	ENSMUSG00000074876	Spata5l1	75.202	-0.00236853	0.424537	0.958813	FALSE
1694	ENSMUSG00000005802	Slc30a4	2407.77	-0.00774794	0.768349	0.732394	FALSE
1695	ENSMUSG00000005804	Bloc1s6	1143.57	0.0380943	0.00242921	0.0104155	FALSE
1696	ENSMUSG00000005803	Sqor	222.311	0.457775	5.88e-35	9.17e-26	FALSE
1697	ENSMUSG00000027200	Sema6d	3280.45	0.234597	6.86e-14	6.49e-11	FALSE
1698	ENSMUSG00000035183	Slc24a5	64.355	0.0190131	0.591349	0.743397	FALSE
1699	ENSMUSG00000027201	Myef2	1980.76	0.00833321	0.787305	0.732081	FALSE
1700	ENSMUSG00000087056	Gm14004	59.4955	-0.143511	0.0264964	0.0134987	TRUE
1701	ENSMUSG00000074872	Ctxn2	252.895	-0.379325	3.48e-22	9.45e-21	FALSE
1702	ENSMUSG00000027203	Dut	679.549	-0.195037	4.87e-29	4.31e-23	FALSE
1703	ENSMUSG00000027204	Fbn1	231.958	0.220026	5.83e-05	0.000383396	FALSE
1704	ENSMUSG00000068394	Cep152	91.1614	-0.107464	0.000586375	0.00150659	FALSE
1705	ENSMUSG00000035109	Shc4	220.758	0.177255	9.4e-08	1.99e-07	FALSE
1706	ENSMUSG00000091337	Eid1	7765.38	-0.250857	1.44e-11	2.23e-14	TRUE
1707	ENSMUSG00000035093	Secisbp2l	5554.25	-0.0381052	0.482978	0.092883	FALSE
1708	ENSMUSG00000027206	Cops2	4087.55	-0.076492	0.000697724	8.53e-05	TRUE
1709	ENSMUSG00000027207	Galk2	704.568	-0.0506486	0.180304	0.0303877	TRUE
1710	ENSMUSG00000023330	Dtwd1	264.636	-0.0187441	0.770318	0.439589	FALSE
1711	ENSMUSG00000027359	Slc27a2	144.603	-0.672848	1.26e-19	7.28e-16	FALSE
1712	ENSMUSG00000027360	Hdc	82.444	0.404586	3.09e-08	1.03e-06	FALSE
1713	ENSMUSG00000027361	Gabpb1	507.205	0.0921538	0.000154117	0.000474999	FALSE
1714	ENSMUSG00000027363	Usp8	2420.84	0.00111236	0.678729	0.959073	FALSE
1715	ENSMUSG00000027364	Usp50	268.437	0.00677694	0.966909	0.821115	FALSE
1716	ENSMUSG00000027365	Trpm7	1572.45	0.0348213	0.38	0.295427	FALSE
1717	ENSMUSG00000027366	Sppl2a	1895.69	0.0590488	0.000190159	0.00527015	FALSE
1718	ENSMUSG00000001998	Ap4e1	286.152	0.0296512	0.446788	0.451001	FALSE
1719	ENSMUSG00000001999	Blvra	379.61	0.0377324	0.301527	0.119602	FALSE
1720	ENSMUSG00000034906	Ncaph	37.8545	0.458185	2.54e-18	1.23e-10	FALSE
1721	ENSMUSG00000074825	Itpripl1	91.7484	0.309802	0.00269503	0.0041149	FALSE
1722	ENSMUSG00000003660	Snrnp200	4513.24	0.036544	0.0676117	0.239981	FALSE
1723	ENSMUSG00000003662	Ciao1	1683.16	-0.0936073	1.55e-11	1.14e-09	FALSE
1724	ENSMUSG00000034850	Tmem127	4038.93	-0.144197	1.04e-41	1.48e-28	FALSE
1725	ENSMUSG00000027367	Stard7	4195.94	0.00613391	0.238725	0.706194	FALSE
1726	ENSMUSG00000027371	Fahd2a	334.321	0.0143968	0.35135	0.746593	FALSE
1727	ENSMUSG00000079056	Kcnip3	2801.53	0.732951	1.33e-67	6.67e-64	FALSE
1728	ENSMUSG00000034800	Zfp661	276.69	0.103722	1.37e-06	9.49e-06	FALSE
1729	ENSMUSG00000027374	Mrps5	1278.26	-0.00281758	0.476893	0.837687	FALSE
1730	ENSMUSG00000027375	Mal	8584.55	-0.201629	2.1e-07	9.99e-08	TRUE
1731	ENSMUSG00000027378	Nphp1	488.61	0.115488	2.16e-06	1.85e-05	FALSE
1732	ENSMUSG00000051319	Mtln	606.155	-0.0652013	0.0219022	0.0205368	TRUE
1733	ENSMUSG00000027381	Bcl2l11	212.369	0.134339	7.37e-06	0.00295765	FALSE
1734	ENSMUSG00000014355	Anapc1	3191.77	0.0832297	5.22e-06	0.000234969	FALSE
1735	ENSMUSG00000014361	Mertk	1083.17	-0.33044	1.04e-22	3.44e-15	FALSE
1736	ENSMUSG00000014353	Tmem87b	1423.41	-0.0449602	0.131012	0.00608694	TRUE
1737	ENSMUSG00000027386	Fbln7	88.4791	0.499462	7.54e-15	1.68e-10	FALSE
1738	ENSMUSG00000027387	Zc3h8	126.553	-0.172316	1.01e-13	3.62e-08	FALSE
1739	ENSMUSG00000074807	Gm10762	83.8255	0.271809	9.2e-18	2.72e-13	FALSE
1740	ENSMUSG00000042851	Zc3h6	681.579	0.276031	9.87e-23	3.81e-18	FALSE
1741	ENSMUSG00000027394	Ttl	1805.68	-0.137867	7.92e-11	1.02e-07	FALSE
1742	ENSMUSG00000027395	Polr1b	382.421	-0.0232238	0.107059	0.5072	FALSE
1743	ENSMUSG00000037938	Chchd5	226.129	0.178352	1.08e-14	2.04e-11	FALSE
1744	ENSMUSG00000082274	Gm14026	288.669	-0.0683264	0.086401	0.12397	FALSE
1745	ENSMUSG00000103009	Gm4430	121.013	0.0556513	0.0267264	0.0802571	FALSE
1746	ENSMUSG00000027397	Slc20a1	2717.04	0.400756	1.82e-45	4.46e-41	FALSE
1747	ENSMUSG00000087528	9830144P21Rik	45.8637	0.529618	8.06e-08	4.14e-07	FALSE
1748	ENSMUSG00000056738	A730036I17Rik	39.7254	1.09588	9.25e-73	3.67e-48	FALSE
1749	ENSMUSG00000081888	Spcs2-ps	42.3108	-0.0361144	0.708667	0.664494	FALSE
1750	ENSMUSG00000037902	Sirpa	13134.8	0.0240926	0.372649	0.268325	FALSE
1751	ENSMUSG00000027400	Pdyn	487.11	0.506818	2.82e-11	9.58e-08	FALSE
1752	ENSMUSG00000037885	Stk35	927.121	-0.0681821	4.23e-07	6.97e-05	FALSE
1753	ENSMUSG00000027404	Snrpb	1541.41	-0.0971309	4.6e-08	4.93e-07	FALSE
1754	ENSMUSG00000027405	Nop56	1811.55	-0.0740916	1.19e-05	0.000384807	FALSE
1755	ENSMUSG00000027406	Idh3b	6467.01	-0.137493	4.05e-25	4.43e-18	FALSE
1756	ENSMUSG00000053552	Ebf4	158.261	-0.0548958	0.0217652	0.179616	FALSE
1757	ENSMUSG00000083483	Gm14044	46.2729	-0.0578428	0.938505	0.606033	FALSE
1758	ENSMUSG00000027408	Cpxm1	232.616	0.633667	3.76e-57	1.37e-38	FALSE
1759	ENSMUSG00000037773	Pced1a	592.918	0.0256724	0.448947	0.445163	FALSE
1760	ENSMUSG00000027411	Vps16	1431.44	0.0481793	0.00127231	0.00259077	FALSE
1761	ENSMUSG00000027303	Ptpra	7549.39	0.0471553	0.000172279	0.00126828	FALSE
1762	ENSMUSG00000037740	Mrps26	1207.88	0.0161258	0.778034	0.514451	FALSE
1763	ENSMUSG00000027300	Ubox5	461.867	0.0717387	0.000660382	0.000444078	TRUE
1764	ENSMUSG00000079043	Fastkd5	133.753	-0.357915	3.38e-27	3.17e-23	FALSE
1765	ENSMUSG00000037703	Lzts3	5298.13	-0.182476	2.19e-07	6.52e-07	FALSE
1766	ENSMUSG00000068290	Ddrgk1	1311.15	0.112794	3.08e-07	1.41e-06	FALSE
1767	ENSMUSG00000074797	Itpa	1281.36	-0.0621439	0.0182829	0.000922641	TRUE
1768	ENSMUSG00000027309	4930402H24Rik	3593.29	0.0362628	0.054614	0.0677505	FALSE
1769	ENSMUSG00000085566	A730017L22Rik	400.839	0.00904282	0.743335	0.80883	FALSE
1770	ENSMUSG00000027312	Atrn	7975.3	-0.075548	0.0359656	0.0100108	TRUE
1771	ENSMUSG00000083953	Gm14049	180.482	0.0399385	0.00132926	0.411076	FALSE
1772	ENSMUSG00000027316	Gfra4	1279.33	-0.182005	3.01e-13	4.73e-10	FALSE
1773	ENSMUSG00000074793	Hspa12b	227.995	0.0282429	0.637776	0.492566	FALSE
1774	ENSMUSG00000027327	1700037H04Rik	1049.98	-0.00796857	0.045645	0.774051	FALSE
1775	ENSMUSG00000027329	Spef1	242.342	-0.0701553	0.00038357	0.0373282	FALSE
1776	ENSMUSG00000068267	Cenpb	4787.04	0.0928559	2.49e-07	6.41e-06	FALSE
1777	ENSMUSG00000027330	Cdc25b	230.706	-0.0591216	0.040838	0.18385	FALSE
1778	ENSMUSG00000068264	Ap5s1	382.757	-0.0137735	0.658919	0.560854	FALSE
1779	ENSMUSG00000037523	Mavs	271.97	0.171914	9.84e-09	5.06e-07	FALSE
1780	ENSMUSG00000037514	Pank2	1193.97	-0.0505404	9.08e-06	5.9e-05	FALSE
1781	ENSMUSG00000048911	Rnf24	1193.69	-0.102495	4.87e-08	6.1e-07	FALSE
1782	ENSMUSG00000082044	Snrpert	66.3801	0.0989237	0.00825395	0.0424731	FALSE
1783	ENSMUSG00000027333	Smox	1033.25	0.0497303	0.569325	0.235412	FALSE
1784	ENSMUSG00000027335	Adra1d	1340.81	-0.520737	5.12e-23	3.35e-20	FALSE
1785	ENSMUSG00000086822	5330413P13Rik	60.9273	0.822245	5.58e-57	1.15e-47	FALSE
1786	ENSMUSG00000079037	Prnp	32477.8	-0.0465243	0.019646	0.000864173	TRUE
1787	ENSMUSG00000027339	Rassf2	1879.09	0.130188	1.34e-08	3.42e-06	FALSE
1788	ENSMUSG00000027340	Slc23a2	5222.39	0.193705	1.99e-12	9.49e-10	FALSE
1789	ENSMUSG00000027341	Tmem230	815.879	-0.104742	6.89e-16	2.32e-13	FALSE
1790	ENSMUSG00000027342	Pcna	1132.37	-0.0140579	0.942845	0.53819	FALSE
1791	ENSMUSG00000058793	Cds2	19110	-0.184039	1.38e-18	6.17e-18	FALSE
1792	ENSMUSG00000050558	Prokr2	233.095	0.816454	2.59e-31	5.18e-29	FALSE
1793	ENSMUSG00000027346	Gpcpd1	2831.37	-0.0866771	0.0594281	0.00487972	TRUE
1794	ENSMUSG00000044991	Shld1	189.464	-0.00909212	0.409405	0.787813	FALSE
1795	ENSMUSG00000027350	Chgb	21663.5	-0.189429	6.71e-06	2.51e-05	FALSE
1796	ENSMUSG00000037376	Trmt6	929.619	0.181756	3.22e-16	1.01e-12	FALSE
1797	ENSMUSG00000027353	Mcm8	132.592	-0.0324105	0.867041	0.503059	FALSE
1798	ENSMUSG00000027357	Crls1	1510.8	-0.257198	5.35e-18	3.47e-16	FALSE
1799	ENSMUSG00000043110	Lrrn4	72.1325	-0.439929	1.66e-09	1.57e-09	TRUE
1800	ENSMUSG00000027358	Bmp2	104.262	0.168038	8.2e-07	0.000142858	FALSE
1801	ENSMUSG00000034723	Tmx4	10585.9	-0.0463898	0.102198	0.0447827	TRUE
1802	ENSMUSG00000083879	Gm14038	67.662	0.254436	9.49e-15	2e-08	FALSE
1803	ENSMUSG00000051177	Plcb1	9545.29	-0.022476	0.545416	0.621821	FALSE
1804	ENSMUSG00000082399	Gm14036	1128.66	0.111794	0.728089	0.192788	FALSE
1805	ENSMUSG00000039943	Plcb4	781.74	-0.0264917	0.320593	0.656105	FALSE
1806	ENSMUSG00000027270	Lamp5	986.425	-0.74482	5.36e-79	3.2e-55	FALSE
1807	ENSMUSG00000039913	Pak7	1160.92	0.0696983	0.000646687	0.0162721	FALSE
1808	ENSMUSG00000027273	Snap25	77628.2	-0.300048	5.58e-35	2.89e-27	FALSE
1809	ENSMUSG00000027274	Mkks	1227.24	-0.210446	2.51e-12	3.28e-12	FALSE
1810	ENSMUSG00000027281	Slx4ip	395.185	-0.0832274	0.0154295	0.0076504	TRUE
1811	ENSMUSG00000027276	Jag1	353.618	0.0608691	0.0617925	0.11194	FALSE
1812	ENSMUSG00000062098	Btbd3	11135.3	0.146865	3.15e-08	9.26e-06	FALSE
1813	ENSMUSG00000085071	Gm14066	91.7045	-0.2477	8.21e-09	1.52e-07	FALSE
1814	ENSMUSG00000074766	Ism1	259.482	-0.265308	6.47e-27	1.82e-16	FALSE
1815	ENSMUSG00000039033	Tasp1	638.392	-0.169314	1.18e-13	1.11e-13	TRUE
1816	ENSMUSG00000080006	Rps19-ps7	55.4404	-0.263003	0.0432858	0.0491336	FALSE
1817	ENSMUSG00000045624	Esf1	960.621	-0.101849	0.000999171	0.000664077	TRUE
1818	ENSMUSG00000027384	Ndufaf5	954.843	-0.172095	9.18e-15	3.36e-12	FALSE
1819	ENSMUSG00000068205	Macrod2	1940.68	-0.243725	4.93e-17	1.43e-16	FALSE
1820	ENSMUSG00000051379	Flrt3	1709.08	0.127276	2.4e-07	0.000427801	FALSE
1821	ENSMUSG00000038844	Kif16b	404.908	0.0666105	0.00486216	0.0297021	FALSE
1822	ENSMUSG00000008333	Snrpb2	807.104	-0.00270689	0.362848	0.91292	FALSE
1823	ENSMUSG00000086171	Pcsk2os1	112.443	-0.139107	0.0125064	0.0356899	FALSE
1824	ENSMUSG00000027419	Pcsk2	8456.53	-0.122979	2.14e-07	4.3e-08	TRUE
1825	ENSMUSG00000015932	Dstn	7582.3	0.00297434	0.58456	0.887604	FALSE
1826	ENSMUSG00000027422	Rrbp1	1757.48	0.274057	7.93e-16	5.95e-13	FALSE
1827	ENSMUSG00000082480	Gm11687	376.305	-0.0880466	0.199942	0.18944	FALSE
1828	ENSMUSG00000027423	Snx5	2888.62	0.120537	1.01e-09	1.24e-06	FALSE
1829	ENSMUSG00000027424	Mgme1	221.116	-0.123907	1.5e-06	3.32e-05	FALSE
1830	ENSMUSG00000027425	Kat14	883.458	-0.0743511	3.76e-09	0.000411192	FALSE
1831	ENSMUSG00000083674	Zfp133-ps	34.4379	-0.0472329	0.311672	0.686206	FALSE
1832	ENSMUSG00000037259	Dzank1	7051.06	-0.14052	6.08e-09	9.36e-08	FALSE
1833	ENSMUSG00000027427	Polr3f	902.232	-0.0149811	0.808731	0.528661	FALSE
1834	ENSMUSG00000027428	Rbbp9	1070.94	0.134149	4.67e-21	1.63e-14	FALSE
1835	ENSMUSG00000027429	Sec23b	1542.44	0.0369227	0.0246421	0.0280632	FALSE
1836	ENSMUSG00000074754	Smim26	336.16	-0.190762	7.17e-07	2.39e-08	TRUE
1837	ENSMUSG00000027430	Dtd1	1456.69	-0.0178912	0.383911	0.512963	FALSE
1838	ENSMUSG00000063873	Slc24a3	8060.82	-0.346091	3.54e-27	1.49e-24	FALSE
1839	ENSMUSG00000001768	Rin2	1380.01	0.264477	4.77e-13	1.71e-08	FALSE
1840	ENSMUSG00000002728	Naa20	1231.36	-0.0819786	8.67e-07	6.66e-05	FALSE
1841	ENSMUSG00000001767	Crnkl1	798.906	-0.0254511	0.222537	0.159052	FALSE
1842	ENSMUSG00000037143	Cfap61	154.477	0.0894583	0.219148	0.41262	FALSE
1843	ENSMUSG00000068154	Insm1	261.615	-0.248387	1.14e-11	2.56e-07	FALSE
1844	ENSMUSG00000037110	Ralgapa2	572.971	-0.0613915	0.00674847	0.0836699	FALSE
1845	ENSMUSG00000042938	Gm14117	336.898	-0.0898277	5.16e-06	0.000175046	FALSE
1846	ENSMUSG00000074749	Kiz	421.412	0.076561	0.000414253	0.0199838	FALSE
1847	ENSMUSG00000027433	Xrn2	1665.59	0.0758126	6.09e-05	0.000308347	FALSE
1848	ENSMUSG00000027434	Nkx2-2	110.586	0.16642	3.68e-05	0.00023413	FALSE
1849	ENSMUSG00000037014	Sstr4	549.271	-0.512738	1.74e-23	9.2e-20	FALSE
1850	ENSMUSG00000074743	Thbd	630.385	0.510588	2.19e-13	2.03e-10	FALSE
1851	ENSMUSG00000027435	Cd93	346.281	0.652402	7.27e-32	5.22e-27	FALSE
1852	ENSMUSG00000036992	Nxt1	190.273	-0.0574855	0.040162	0.0416973	FALSE
1853	ENSMUSG00000027439	Gzf1	1555.16	-0.164159	1.82e-28	1.13e-24	FALSE
1854	ENSMUSG00000027438	Napb	24421	-0.0269562	0.751224	0.310711	FALSE
1855	ENSMUSG00000027447	Cst3	38287.5	0.520761	5.69e-28	5.45e-22	FALSE
1856	ENSMUSG00000081494	Gm14130	596.856	-0.113395	8.11e-05	0.0450253	FALSE
1857	ENSMUSG00000074736	Syndig1	1044.21	0.20159	4.89e-16	3.84e-11	FALSE
1858	ENSMUSG00000068134	Zfp120	614.934	-0.0840031	0.00229559	0.000203692	TRUE
1859	ENSMUSG00000060336	Zfp937	231.322	0.0270213	0.244919	0.500502	FALSE
1860	ENSMUSG00000074735	Gm21994	43.269	-0.260445	0.170611	0.0323455	TRUE
1861	ENSMUSG00000063364	3300002I08Rik	57.1825	0.037261	0.640051	0.427474	FALSE
1862	ENSMUSG00000068130	Zfp442	270.298	-0.00552082	0.698279	0.893902	FALSE
1863	ENSMUSG00000083325	Gm14121	433.821	-0.0746614	0.0125997	0.00341258	TRUE
1864	ENSMUSG00000033096	Apmap	1889.45	-0.0727164	5.59e-05	5.51e-05	TRUE
1865	ENSMUSG00000027452	Acss1	1096.13	-0.105058	0.000618723	0.00648715	FALSE
1866	ENSMUSG00000033068	Entpd6	1910.16	-0.258166	2.93e-53	5.87e-42	FALSE
1867	ENSMUSG00000033059	Pygb	9638.23	0.0822973	6.26e-06	0.00188006	FALSE
1868	ENSMUSG00000032046	Abhd12	8632.42	0.0430991	0.127571	0.0459107	TRUE
1869	ENSMUSG00000068115	Ninl	169.858	0.427124	6.06e-23	1.89e-19	FALSE
1870	ENSMUSG00000053916	Nanp	466.052	-0.283074	4.47e-29	3.36e-26	FALSE
1871	ENSMUSG00000082809	Gm14150	7636.26	-0.0168829	0.0585116	0.631145	FALSE
1872	ENSMUSG00000027455	Nsfl1c	2419.12	0.00956933	0.37367	0.576368	FALSE
1873	ENSMUSG00000032966	Fkbp1a	19453.7	-0.119537	5.86e-11	2.92e-11	TRUE
1874	ENSMUSG00000027456	Sdcbp2	91.4501	0.31421	5.23e-18	1.75e-13	FALSE
1875	ENSMUSG00000027457	Snph	12159	-0.174371	2.25e-10	1.71e-08	FALSE
1876	ENSMUSG00000044364	Tmem74b	57.9233	-0.00644211	0.58078	0.904103	FALSE
1877	ENSMUSG00000032869	Psmf1	975.651	0.162226	4.25e-17	4.52e-14	FALSE
1878	ENSMUSG00000027459	Fam110a	178.716	-0.0657445	0.0212901	0.0571398	FALSE
1879	ENSMUSG00000027463	Slc52a3	70.243	-0.072848	0.123394	0.245129	FALSE
1880	ENSMUSG00000060257	Scrt2	630.915	-0.0973097	0.00168559	0.0228027	FALSE
1881	ENSMUSG00000032802	Srxn1	3183.39	0.121165	3.61e-05	2.66e-05	TRUE
1882	ENSMUSG00000081087	Rps15a-ps7	403.89	0.111217	5.28e-05	0.000748377	FALSE
1883	ENSMUSG00000074698	Csnk2a1	4564.42	-0.0169981	0.644695	0.279138	FALSE
1884	ENSMUSG00000027465	Tbc1d20	1921.16	0.0684618	1.61e-11	1.91e-07	FALSE
1885	ENSMUSG00000027466	Rbck1	1987.64	-1.2e-05	0.987105	0.999679	FALSE
1886	ENSMUSG00000081434	Gm14165	46.6458	0.0350102	0.571209	0.81572	FALSE
1887	ENSMUSG00000059361	Nrsn2	2286.61	-0.325426	7.27e-20	2.83e-15	FALSE
1888	ENSMUSG00000051817	Sox12	502.004	0.203448	0.0157669	0.0480734	FALSE
1889	ENSMUSG00000074682	Zcchc3	336.84	-0.00573736	0.197256	0.862303	FALSE
1890	ENSMUSG00000032680	6820408C15Rik	76.6489	0.514987	6.99e-19	1.43e-17	FALSE
1891	ENSMUSG00000019188	H13	1623.09	-0.0747732	2e-08	4.53e-05	FALSE
1892	ENSMUSG00000042814	Mcts2	219.152	0.137808	2.51e-06	8.29e-06	FALSE
1893	ENSMUSG00000042745	Id1	352.814	0.222533	1.16e-06	2.96e-06	FALSE
1894	ENSMUSG00000007659	Bcl2l1	3107.53	-0.149774	6e-27	3.68e-21	FALSE
1895	ENSMUSG00000027469	Tpx2	96.3433	0.300923	1.29e-10	4.78e-10	FALSE
1896	ENSMUSG00000042662	Dusp15	191.987	0.408466	4.93e-22	6.7e-20	FALSE
1897	ENSMUSG00000027472	Pdrg1	567.862	0.192032	7.23e-09	5.05e-07	FALSE
1898	ENSMUSG00000027474	Ccm2l	73.7396	0.550499	1e-25	1.32e-20	FALSE
1899	ENSMUSG00000003283	Hck	67.3824	0.695165	4.21e-25	6.72e-21	FALSE
1900	ENSMUSG00000068040	Tm9sf4	2653.71	-0.0288373	0.0137696	0.0840338	FALSE
1901	ENSMUSG00000074671	Tspyl3	998.734	0.0571892	0.00829797	0.00666613	TRUE
1902	ENSMUSG00000051413	Plagl2	269.706	0.0511057	0.236583	0.0743825	FALSE
1903	ENSMUSG00000046020	Pofut1	725.751	0.100555	1.11e-08	3.21e-07	FALSE
1904	ENSMUSG00000027475	Kif3b	3215.21	-0.145187	5.85e-14	6.58e-12	FALSE
1905	ENSMUSG00000073236	2500004C02Rik	161.411	-0.00977444	0.803755	0.757043	FALSE
1906	ENSMUSG00000042548	Asxl1	1656.28	-0.0298547	0.214347	0.233936	FALSE
1907	ENSMUSG00000061411	Nol4l	1782.09	-0.0682847	0.00135341	0.015991	FALSE
1908	ENSMUSG00000056941	Commd7	821.904	-0.0444347	0.000621369	0.00910981	FALSE
1909	ENSMUSG00000027479	Mapre1	4053.81	0.199195	5.21e-28	2.23e-19	FALSE
1910	ENSMUSG00000083097	Gm14494	428.795	-0.132153	4.14e-05	1.53e-07	TRUE
1911	ENSMUSG00000027487	Cdk5rap1	346.942	0.177537	1.07e-10	3.11e-09	FALSE
1912	ENSMUSG00000027488	Snta1	1135.23	0.0416202	0.513044	0.161623	FALSE
1913	ENSMUSG00000038533	Cbfa2t2	2094.43	0.0146835	0.70292	0.52043	FALSE
1914	ENSMUSG00000027489	Necab3	766.826	0.715859	1.07e-48	2.19e-45	FALSE
1915	ENSMUSG00000027490	E2f1	181.556	-0.0554894	0.00477364	0.223278	FALSE
1916	ENSMUSG00000000876	Pxmp4	462.368	0.140564	2.08e-12	1.16e-09	FALSE
1917	ENSMUSG00000059842	Zfp341	245.633	0.0590587	0.421049	0.0235787	TRUE
1918	ENSMUSG00000038467	Chmp4b	5074.69	0.0705961	2.33e-06	4.07e-06	FALSE
1919	ENSMUSG00000082064	Rpl5-ps2	171.324	0.0243809	0.368442	0.800857	FALSE
1920	ENSMUSG00000027593	Raly	1986.81	-0.0741311	4.85e-06	0.000116842	FALSE
1921	ENSMUSG00000074656	Eif2s2	2356.02	0.012454	0.571659	0.575685	FALSE
1922	ENSMUSG00000027597	Ahcy	805.422	0.0189791	0.508344	0.453288	FALSE
1923	ENSMUSG00000027598	Itch	2706.09	-0.206632	5.53e-22	4.2e-23	TRUE
1924	ENSMUSG00000047459	Dynlrb1	3078.23	-0.0579339	8.47e-05	0.00166329	FALSE
1925	ENSMUSG00000027602	Map1lc3a	3283.32	-0.0211981	0.0442958	0.477748	FALSE
1926	ENSMUSG00000038383	Pigu	699.454	-0.0579464	0.000389443	8.75e-05	TRUE
1927	ENSMUSG00000038375	Trp53inp2	7181.73	0.0999466	0.000180407	0.000168263	TRUE
1928	ENSMUSG00000038369	Ncoa6	2262.14	0.0491015	0.220288	0.118918	FALSE
1929	ENSMUSG00000027603	Ggt7	2811.45	-0.0508663	0.00236014	0.0171198	FALSE
1930	ENSMUSG00000027605	Acss2	1410	-0.00432476	0.340896	0.893902	FALSE
1931	ENSMUSG00000027610	Gss	537.811	-0.00670574	0.579633	0.793639	FALSE
1932	ENSMUSG00000074652	Myh7b	232.199	-0.266381	7.19e-09	8.9e-07	FALSE
1933	ENSMUSG00000038324	Trpc4ap	5704.03	-0.0317296	0.000711465	0.00648526	FALSE
1934	ENSMUSG00000038312	Edem2	651.524	0.311644	1.79e-29	1.23e-24	FALSE
1935	ENSMUSG00000027611	Procr	40.2818	0.772518	2.54e-29	5.46e-21	FALSE
1936	ENSMUSG00000027612	Mmp24	1424.52	-0.208883	2.8e-24	2.41e-18	FALSE
1937	ENSMUSG00000074649	BC029722	1059.23	-0.0876839	2.69e-05	0.00209299	FALSE
1938	ENSMUSG00000027613	Eif6	1223.2	0.068269	0.00296294	0.00535517	FALSE
1939	ENSMUSG00000005882	Uqcc1	1296.47	-0.147368	2.15e-15	6.48e-11	FALSE
1940	ENSMUSG00000038241	Cep250	504.363	0.0979868	0.0136416	0.0125253	TRUE
1941	ENSMUSG00000005881	Ergic3	2529.66	0.0425762	0.022554	0.0778601	FALSE
1942	ENSMUSG00000038180	Spag4	37.9691	-0.14627	0.000590268	0.00885186	FALSE
1943	ENSMUSG00000089824	Rbm12	446.273	-0.0886436	0.0454458	0.0101082	TRUE
1944	ENSMUSG00000027618	Nfs1	1053.65	-0.0934484	3.49e-11	5.43e-09	FALSE
1945	ENSMUSG00000067847	Romo1	601.64	-0.0113627	0.532067	0.757043	FALSE
1946	ENSMUSG00000027620	Rbm39	4523.48	-0.138792	1.11e-13	1.17e-11	FALSE
1947	ENSMUSG00000038116	Phf20	4476.03	-0.192916	1.84e-10	7.08e-12	TRUE
1948	ENSMUSG00000046229	Scand1	557.19	0.0489959	0.742054	0.282319	FALSE
1949	ENSMUSG00000038085	Cnbd2	109.344	0.139403	0.00189049	0.00133136	TRUE
1950	ENSMUSG00000082321	Gm14253	314.035	-0.0714054	0.513963	0.168348	FALSE
1951	ENSMUSG00000102869	2900097C17Rik	8958.88	-0.126721	0.000130501	0.000546729	FALSE
1952	ENSMUSG00000027624	Epb41l1	17781.6	-0.148292	1.45e-19	5.81e-14	FALSE
1953	ENSMUSG00000027628	Aar2	1385.8	-0.043416	0.112619	0.010696	TRUE
1954	ENSMUSG00000055494	Gm14168	40.4962	-0.0416883	0.146438	0.54772	FALSE
1955	ENSMUSG00000086118	Gm14169	99.0913	-0.274539	1.03e-06	5.3e-05	FALSE
1956	ENSMUSG00000061689	Dlgap4	7441.33	-0.203964	3.61e-22	1.58e-14	FALSE
1957	ENSMUSG00000067818	Myl9	425.596	0.626754	2.9e-38	2.64e-27	FALSE
1958	ENSMUSG00000085741	5430405H02Rik	73.8573	0.103428	0.00167786	0.0204265	FALSE
1959	ENSMUSG00000027637	Rab5if	610.343	-0.211417	7.26e-22	1.5e-17	FALSE
1960	ENSMUSG00000080880	Gm14278	255.788	-0.210379	0.0894705	0.113686	FALSE
1961	ENSMUSG00000027634	Ndrg3	16419.3	-0.134985	1.98e-14	2.66e-12	FALSE
1962	ENSMUSG00000027635	Dsn1	108.471	0.309583	3.12e-24	6.01e-16	FALSE
1963	ENSMUSG00000055485	Soga1	1334.67	0.243661	5.26e-07	2.24e-06	FALSE
1964	ENSMUSG00000027639	Samhd1	472.49	-0.010381	0.83493	0.695745	FALSE
1965	ENSMUSG00000027641	Rbl1	85.3625	0.458743	1.77e-27	3.96e-23	FALSE
1966	ENSMUSG00000027642	Rpn2	4548.41	0.0331727	0.0455328	0.0931189	FALSE
1967	ENSMUSG00000063019	Manbal	1228.9	0.108518	2.26e-10	3.55e-08	FALSE
1968	ENSMUSG00000027646	Src	4510.16	0.0216662	0.303538	0.346659	FALSE
1969	ENSMUSG00000081740	Gm14279	243.77	0.0235627	0.695286	0.739575	FALSE
1970	ENSMUSG00000082329	Gm14287	1515.07	-0.0555788	0.0800565	0.0624388	FALSE
1971	ENSMUSG00000067787	Blcap	3200.48	0.0105948	0.384532	0.589751	FALSE
1972	ENSMUSG00000067786	Nnat	16342.3	0.303665	1.44e-15	7.22e-12	FALSE
1973	ENSMUSG00000027649	Ctnnbl1	1014.28	-0.229848	7.84e-57	6.93e-43	FALSE
1974	ENSMUSG00000062846	Gm14176	280.798	-0.0465741	0.122916	0.0248842	TRUE
1975	ENSMUSG00000037843	Vstm2l	1487.23	-0.0741266	0.00348936	0.0587405	FALSE
1976	ENSMUSG00000027650	Tti1	776.073	-0.059994	0.00374179	0.00463723	FALSE
1977	ENSMUSG00000027651	Rprd1b	974.668	-0.171837	6.24e-29	2.47e-20	FALSE
1978	ENSMUSG00000037820	Tgm2	502.576	0.641854	1.68e-22	7.34e-20	FALSE
1979	ENSMUSG00000037813	D630003M21Rik	160.512	0.482277	2.69e-16	3e-15	FALSE
1980	ENSMUSG00000016024	Lbp	618.054	0.346262	0.0603091	0.0905407	FALSE
1981	ENSMUSG00000085385	Snhg17	123.522	0.292667	7.01e-07	1.25e-06	FALSE
1982	ENSMUSG00000044349	Snhg11	5258.19	-0.214558	0.0222102	0.0552438	FALSE
1983	ENSMUSG00000027652	Ralgapb	5233.88	-0.110256	4.8e-06	2.1e-05	FALSE
1984	ENSMUSG00000086496	Gm14204	70.7471	-0.0979858	0.0146793	0.524541	FALSE
1985	ENSMUSG00000037771	Slc32a1	2011.5	-0.224626	6.02e-26	4.83e-15	FALSE
1986	ENSMUSG00000037761	Actr5	159.424	0.0724674	0.00715031	0.0363814	FALSE
1987	ENSMUSG00000037754	Ppp1r16b	6356.01	-0.312292	3.53e-11	6.56e-12	TRUE
1988	ENSMUSG00000027654	Fam83d	54.4207	-0.459505	5.33e-11	3.09e-06	FALSE
1989	ENSMUSG00000027655	Dhx35	396.416	0.0636976	0.484833	0.0601113	FALSE
1990	ENSMUSG00000074622	Mafb	487.865	0.384528	1.32e-11	6.05e-12	TRUE
1991	ENSMUSG00000070544	Top1	3682.37	-0.217559	2.88e-18	6.96e-15	FALSE
1992	ENSMUSG00000016933	Plcg1	1950.91	0.191378	2.98e-30	8.36e-29	FALSE
1993	ENSMUSG00000035877	Zhx3	2595.33	-0.324453	3.46e-34	7.21e-28	FALSE
1994	ENSMUSG00000057133	Chd6	2265.25	-0.0310886	0.135367	0.39217	FALSE
1995	ENSMUSG00000109780	Gm45447	62.6799	-0.0492411	0.914486	0.259766	FALSE
1996	ENSMUSG00000083374	Gm11449	111.571	0.039569	0.926475	0.629968	FALSE
1997	ENSMUSG00000053141	Ptprt	3821.25	-0.0521842	0.0364958	0.211062	FALSE
1998	ENSMUSG00000054457	9430021M05Rik	38.0647	-0.121077	0.00224855	0.040646	FALSE
1999	ENSMUSG00000083567	Gm11451	34.6465	-0.0264951	0.27579	0.618718	FALSE
[truncated: 13,301 more rows]

## Sheet: NN-influenced
Index	Gene_ID	Gene_Names	baseMean	logFC	basePadj	adjustedPadj	Regulated
1	ENSMUSG00000051951	Xkr4	1480.52	0.0552861	0.0138424	0.523213	FALSE
2	ENSMUSG00000025902	Sox17	112.96	0.103871	1.23e-14	0.0852888	FALSE
3	ENSMUSG00000103922	Gm6123	127.698	0.000505462	0.0704937	0.9967	FALSE
4	ENSMUSG00000033845	Mrpl15	1020.66	-0.0207653	1.1e-10	0.505156	FALSE
5	ENSMUSG00000025903	Lypla1	880.332	-0.0794807	0.974998	0.0863429	FALSE
6	ENSMUSG00000033813	Tcea1	3369.71	-0.029412	0.257026	0.282942	FALSE
7	ENSMUSG00000062588	Gm6104	66.2379	0.129348	1.01e-13	0.0752619	FALSE
8	ENSMUSG00000103280	Gm37277	69.928	0.569771	2.51e-36	5.84e-12	FALSE
9	ENSMUSG00000002459	Rgs20	633.732	0.30676	2.17e-62	8.54e-22	FALSE
10	ENSMUSG00000033793	Atp6v1h	6091.79	-0.0310167	1.03e-10	0.290135	FALSE
11	ENSMUSG00000025905	Oprk1	63.7796	0.317088	0.000354911	0.000192082	TRUE
12	ENSMUSG00000033774	Npbwr1	107.315	-0.116997	1.39e-07	0.193327	FALSE
13	ENSMUSG00000025907	Rb1cc1	3959.57	-0.0410889	2.41e-09	0.220794	FALSE
14	ENSMUSG00000090031	4732440D04Rik	38.2933	0.274866	4.56e-09	0.00658716	FALSE
15	ENSMUSG00000103845	Gm19026	102.752	0.0606033	0.175234	0.450093	FALSE
16	ENSMUSG00000033740	St18	1317.42	-0.0861947	0.441259	0.0749934	FALSE
17	ENSMUSG00000103329	Gm42492	39.3704	-0.248359	0.00178335	0.00264268	FALSE
18	ENSMUSG00000102135	Gm37108	110.012	-0.0199734	0.81319	0.85698	FALSE
19	ENSMUSG00000051285	Pcmtd1	4680.21	0.0969998	0.123255	0.00104764	TRUE
20	ENSMUSG00000048538	Gm9826	127.723	0.103705	0.00643468	0.0182102	FALSE
21	ENSMUSG00000025909	Sntg1	985.88	-0.0142826	1.76e-10	0.668032	FALSE
22	ENSMUSG00000061024	Rrs1	625.732	-0.0681366	0.0805366	0.0210037	TRUE
23	ENSMUSG00000025911	Adhfe1	448.59	-0.201787	0.225364	0.000310237	TRUE
24	ENSMUSG00000081441	Gm6161	520.205	-0.072445	0.473747	0.107968	FALSE
25	ENSMUSG00000067879	Vxn	7884.01	-0.00325316	7.18e-15	0.94217	FALSE
26	ENSMUSG00000025912	Mybl1	95.7501	0.025862	2.26e-05	0.685629	FALSE
27	ENSMUSG00000045210	Vcpip1	3623.31	-0.0265767	2.02e-05	0.444579	FALSE
28	ENSMUSG00000025915	Sgk3	319.201	0.00702614	0.0690473	0.928495	FALSE
29	ENSMUSG00000098234	Snhg6	163.161	-0.105624	0.209351	0.0406257	TRUE
30	ENSMUSG00000025917	Cops5	2021.89	0.0271448	0.38153	0.303478	FALSE
31	ENSMUSG00000056763	Cspp1	397.198	-0.0859759	0.0285287	0.0641532	FALSE
32	ENSMUSG00000067851	Arfgef1	4992.14	-0.0381523	4.84e-08	0.207635	FALSE
33	ENSMUSG00000048960	Prex2	3965.92	-0.0229957	0.0497947	0.779025	FALSE
34	ENSMUSG00000057715	A830018L16Rik	2852.43	-0.107725	1.45e-16	0.00220897	FALSE
35	ENSMUSG00000016918	Sulf1	786.393	0.721968	1.79e-10	0.000596443	FALSE
36	ENSMUSG00000025938	Slco5a1	87.7309	0.650058	1.8e-37	2.08e-27	FALSE
37	ENSMUSG00000005886	Ncoa2	3459.45	-0.0931904	9.33e-06	0.0154541	FALSE
38	ENSMUSG00000025935	Tram1	1444	-0.0164695	3.09e-12	0.494696	FALSE
39	ENSMUSG00000025937	Lactb2	434.551	0.356772	1.15e-70	3.51e-21	FALSE
40	ENSMUSG00000025932	Eya1	668.935	0.0897202	6.17e-16	0.0156274	FALSE
41	ENSMUSG00000081201	Smt3h2-ps4	1245.75	0.0823039	0.0262479	0.000869718	TRUE
42	ENSMUSG00000082193	Rpl5-ps1	1100.57	0.0504187	0.000754018	0.153232	FALSE
43	ENSMUSG00000092083	Kcnb2	797.73	-0.134161	1.26e-09	0.0392667	FALSE
44	ENSMUSG00000025925	Terf1	188.254	0.00836967	0.630073	0.849869	FALSE
45	ENSMUSG00000043716	Rpl7	7555.9	0.024099	1.64e-09	0.369039	FALSE
46	ENSMUSG00000025921	Rdh10	383.981	-0.0173633	1.92e-09	0.665692	FALSE
47	ENSMUSG00000025920	Stau2	6020.34	-0.0505153	3.18e-29	0.00521956	FALSE
48	ENSMUSG00000025939	Ube2w	2637.49	-0.0423408	2.62e-09	0.145228	FALSE
49	ENSMUSG00000079658	Eloc	3761.16	-0.101076	1.22e-14	0.000894207	FALSE
50	ENSMUSG00000025940	Tmem70	1270.71	-0.0907444	3.54e-15	0.00060721	FALSE
51	ENSMUSG00000091020	Gm5828	58.5647	-0.0265616	0.054903	0.730081	FALSE
52	ENSMUSG00000042686	Jph1	1322.92	-0.109252	7.66e-07	0.0315133	FALSE
53	ENSMUSG00000025777	Gdap1	4263.15	-0.00660177	1.19e-11	0.817788	FALSE
54	ENSMUSG00000101589	Rbm6-ps1	41.3667	0.0250141	0.475096	0.774504	FALSE
55	ENSMUSG00000067780	Pi15	59.809	-0.138503	0.0558858	0.0703157	FALSE
56	ENSMUSG00000025776	Crispld1	196.49	-0.380742	2.76e-24	1.06e-10	FALSE
57	ENSMUSG00000109887	Gm28756	46.3273	-0.0499705	0.00344295	0.507629	FALSE
58	ENSMUSG00000100720	Gm10075	567.239	0.0254299	0.000527983	0.637585	FALSE
59	ENSMUSG00000041859	Mcm3	114.791	0.125865	8.58e-25	0.0162707	FALSE
60	ENSMUSG00000025931	Paqr8	5725.43	-0.257239	3.85e-27	1.23e-13	FALSE
61	ENSMUSG00000041809	Efhc1	51.1785	0.395475	2.68e-09	0.00256742	FALSE
62	ENSMUSG00000041779	Tram2	66.9895	0.381748	1.6e-37	3.17e-07	FALSE
63	ENSMUSG00000025933	Tmem14a	674.774	-0.103761	4.92e-13	0.000990585	FALSE
64	ENSMUSG00000028033	Kcnq5	3219.54	0.0990703	2.09e-09	0.104758	FALSE
65	ENSMUSG00000082935	Gm7658	313.262	0.0363817	0.749502	0.687287	FALSE
66	ENSMUSG00000097109	ENSMUSG00000097109	57.2729	0.241541	0.000285977	0.0256447	FALSE
67	ENSMUSG00000041670	Rims1	5359.12	-0.111337	3.78e-32	0.00113511	FALSE
68	ENSMUSG00000026158	Ogfrl1	8298.32	-0.183469	1.33e-18	0.000887386	FALSE
69	ENSMUSG00000026156	B3gat2	443.487	-0.0501007	4.96e-14	0.383024	FALSE
70	ENSMUSG00000026155	Smap1	1408.35	0.0840195	0.159909	0.000166332	TRUE
71	ENSMUSG00000026154	Sdhaf4	452.642	-0.0124752	0.259989	0.814219	FALSE
72	ENSMUSG00000026153	Fam135a	957.561	0.171394	6.85e-15	7.66e-06	FALSE
73	ENSMUSG00000026141	Col19a1	188.118	-0.497045	6.6e-19	1.46e-07	FALSE
74	ENSMUSG00000099997	Tubb4b-ps2	143.425	0.146467	0.605901	0.146308	FALSE
75	ENSMUSG00000100131	Gm28439	123729	0.0644028	0.0871048	0.346061	FALSE
76	ENSMUSG00000067736	Gm10222	32746.1	0.0936937	0.107359	0.160277	FALSE
77	ENSMUSG00000101939	Gm28438	24901.7	-0.0303723	0.0176007	0.646342	FALSE
78	ENSMUSG00000101111	Gm28437	251109	0.0367327	0.0358176	0.488722	FALSE
79	ENSMUSG00000100862	Gm10925	317164	0.0587711	0.0781208	0.298442	FALSE
80	ENSMUSG00000102070	Gm28661	252670	0.0338245	0.0330742	0.548899	FALSE
81	ENSMUSG00000101249	Gm29216	178924	-0.00918049	0.00337785	0.879035	FALSE
82	ENSMUSG00000073725	Lmbrd1	5841.51	-0.12378	1.3e-16	2.3e-09	FALSE
83	ENSMUSG00000033569	Adgrb3	4033.49	0.0613759	0.0111959	0.0308078	FALSE
84	ENSMUSG00000099492	Gm5525	170.982	0.0257365	0.354118	0.845798	FALSE
85	ENSMUSG00000100261	Gm6473	164.253	-0.00212458	0.00317519	0.981154	FALSE
86	ENSMUSG00000048874	Phf3	2824.13	-0.0303795	0.0231385	0.40592	FALSE
87	ENSMUSG00000026064	Ptp4a1	5154.12	-0.0943727	0.173666	0.000638642	TRUE
88	ENSMUSG00000070960	Gm19680	73.6066	0.198814	1.02e-18	8.73e-05	FALSE
89	ENSMUSG00000026058	Khdrbs2	334.767	0.147667	4.49e-24	0.00054479	FALSE
90	ENSMUSG00000100481	Gm7114	75.3923	-0.0507182	0.222341	0.563499	FALSE
91	ENSMUSG00000026134	Prim2	176.047	0.049538	1.25e-05	0.195807	FALSE
92	ENSMUSG00000004768	Rab23	935.322	-0.0603446	0.581282	0.00320603	TRUE
93	ENSMUSG00000042215	Bag2	274.953	-0.0553552	0.00885268	0.171962	FALSE
94	ENSMUSG00000042197	Zfp451	2124.36	0.0014961	0.917767	0.966268	FALSE
95	ENSMUSG00000042182	Bend6	3176.48	-0.172596	7.28e-44	1.12e-11	FALSE
96	ENSMUSG00000026131	Dst	8190.23	0.0803533	0.929902	0.31257	FALSE
97	ENSMUSG00000102336	Gm37233	113.423	0.514217	9.85e-21	1.12e-09	FALSE
98	ENSMUSG00000042111	Ccdc115	483.514	0.047913	0.0674883	0.125792	FALSE
99	ENSMUSG00000026127	Imp4	780.038	-0.164803	6.73e-12	1.76e-10	FALSE
100	ENSMUSG00000045174	Amer3	1376.53	-0.112267	1.24e-06	0.000515749	FALSE
101	ENSMUSG00000037509	Arhgef4	5807.05	-0.0511124	3.57e-17	0.167102	FALSE
102	ENSMUSG00000037503	Fam168b	10181.7	-0.0852048	5.78e-31	1.99e-09	FALSE
103	ENSMUSG00000026123	Plekhb2	8200.42	0.023098	0.0111729	0.212156	FALSE
104	ENSMUSG00000045216	Hs6st1	1535.6	0.0390999	0.0168247	0.278923	FALSE
105	ENSMUSG00000037470	Uggt1	2177.97	-0.0887017	1.39e-05	0.0183756	FALSE
106	ENSMUSG00000037447	Arid5a	313.838	-0.447468	4.84e-22	5.29e-16	FALSE
107	ENSMUSG00000010453	Kansl3	2072.53	-0.253112	4.42e-59	1.8e-21	FALSE
108	ENSMUSG00000037432	Fer1l5	451.454	-0.227565	1.54e-24	1.98e-05	FALSE
109	ENSMUSG00000001143	Lman2l	1709.62	-0.173387	8.39e-35	2.3e-06	FALSE
110	ENSMUSG00000037408	Cnnm4	473.894	-0.216451	4.89e-57	1.81e-12	FALSE
111	ENSMUSG00000001138	Cnnm3	987.853	0.0303839	0.0161455	0.260792	FALSE
112	ENSMUSG00000079610	Ankrd39	159.134	0.0722272	1.73e-06	0.135125	FALSE
113	ENSMUSG00000026121	Sema4c	335.003	0.02721	1.32e-12	0.485343	FALSE
114	ENSMUSG00000061518	Cox5b	4212.23	-0.0363919	5.46e-05	0.319446	FALSE
115	ENSMUSG00000037351	Actr1b	7827.96	-0.00830598	4.98e-14	0.704872	FALSE
116	ENSMUSG00000026117	Zap70	86.562	-0.243853	1.98e-31	0.000616086	FALSE
117	ENSMUSG00000026116	Tmem131	3011.24	0.116437	2.08e-05	0.00371423	FALSE
118	ENSMUSG00000050122	Vwa3b	231.552	0.0737631	1.38e-06	0.312823	FALSE
119	ENSMUSG00000026113	Inpp4a	4297.66	-0.0998323	1.67e-10	0.0296804	FALSE
120	ENSMUSG00000026112	Coa5	4145.14	-0.0859213	2.35e-13	0.00263041	FALSE
121	ENSMUSG00000026111	Unc50	962.401	-0.0411153	0.93737	0.101202	FALSE
122	ENSMUSG00000026110	Mgat4a	1520.46	-0.039473	2.13e-11	0.261987	FALSE
123	ENSMUSG00000026090	2010300C02Rik	12183.2	0.126019	0.0534856	0.00198822	TRUE
124	ENSMUSG00000060771	Tsga10	647.095	-0.0236099	0.0594796	0.552506	FALSE
125	ENSMUSG00000097268	Gm26805	72.7768	0.237216	0.0001474	0.000441025	FALSE
126	ENSMUSG00000037216	Lipt1	119.264	0.0167038	0.712379	0.685847	FALSE
127	ENSMUSG00000026088	Mitd1	144.832	-0.132148	0.00299058	0.00121776	TRUE
128	ENSMUSG00000026087	Mrpl30	1126.9	-0.0262911	0.276354	0.325062	FALSE
129	ENSMUSG00000058407	Txndc9	1555.42	0.057332	9.45e-07	0.0155925	FALSE
130	ENSMUSG00000026083	Eif5b	3322.78	-0.0790259	0.136418	0.0575673	FALSE
131	ENSMUSG00000026082	Rev1	485.49	0.00550712	0.570615	0.897406	FALSE
132	ENSMUSG00000037138	Aff3	2068.99	-0.0723509	4e-07	0.109017	FALSE
133	ENSMUSG00000048814	Lonrf2	6878.46	0.0132559	0.00103347	0.736184	FALSE
134	ENSMUSG00000026080	Chst10	2048.24	-0.206874	1.74e-42	1.27e-11	FALSE
135	ENSMUSG00000026078	Pdcl3	614.371	-0.0202702	0.000648389	0.473376	FALSE
136	ENSMUSG00000026077	Npas2	866.942	-0.0269508	0.000913406	0.629632	FALSE
137	ENSMUSG00000073702	Rpl31	4883.41	-0.0467599	0.763635	0.280266	FALSE
138	ENSMUSG00000003134	Tbc1d8	406.649	0.351771	2.82e-38	8.12e-14	FALSE
139	ENSMUSG00000003135	Cnot11	981.021	0.0903299	6.31e-06	1.65e-06	TRUE
140	ENSMUSG00000085894	Gm15832	42.8396	0.235089	0.016858	0.129637	FALSE
141	ENSMUSG00000048234	Rnf149	707.227	0.229592	9.62e-11	0.000191581	FALSE
142	ENSMUSG00000050967	Creg2	6613.1	0.132351	0.0644197	0.00222512	TRUE
143	ENSMUSG00000097083	D930019O06Rik	84.9892	0.461882	3.21e-18	1.2e-11	FALSE
144	ENSMUSG00000026074	Map4k4	4662.85	-0.00221596	0.0155835	0.953798	FALSE
145	ENSMUSG00000026072	Il1r1	504.731	-0.118753	0.000504588	0.0750107	FALSE
146	ENSMUSG00000026065	Slc9a4	567.313	0.118096	4.44e-08	0.0448048	FALSE
147	ENSMUSG00000026062	Slc9a2	771.245	-0.0188872	2.99e-13	0.757428	FALSE
148	ENSMUSG00000041945	Mfsd9	78.9336	0.175153	5.63e-06	0.000393457	FALSE
149	ENSMUSG00000060424	Pantr1	1170.51	-0.0786326	4.84e-16	0.0973995	FALSE
150	ENSMUSG00000093436	Gm20646	115.613	-0.0900924	0.857373	0.499281	FALSE
151	ENSMUSG00000045515	Pou3f3	4019.23	-0.220365	9.67e-43	6.62e-19	FALSE
152	ENSMUSG00000099784	Dalir	41.3931	-0.0460051	0.951203	0.717574	FALSE
153	ENSMUSG00000060679	Mrps9	799.018	0.00302871	0.0107053	0.926315	FALSE
154	ENSMUSG00000041907	Gpr45	558.373	0.276165	3.44e-06	1.54e-15	TRUE
155	ENSMUSG00000070939	Tgfbrap1	1855.56	0.0741322	0.00014468	7.12e-05	TRUE
156	ENSMUSG00000010290	AI597479	1297.17	-0.135634	8.03e-15	1.08e-09	FALSE
157	ENSMUSG00000008136	Fhl2	671.251	0.321249	4.39e-06	1.8e-10	TRUE
158	ENSMUSG00000094497	Gm8210	2283.91	0.140256	0.879337	0.444018	FALSE
159	ENSMUSG00000066877	Nck2	1347.44	0.0200412	8.86e-06	0.517271	FALSE
160	ENSMUSG00000026051	Ecrg4	290.437	0.439508	0.0104001	0.206339	FALSE
161	ENSMUSG00000057363	Uxs1	1545.39	-0.0193943	0.000273469	0.480521	FALSE
162	ENSMUSG00000041763	Tpp2	2433.69	0.0181976	0.0179925	0.57467	FALSE
163	ENSMUSG00000026049	Tex30	114.899	-0.0318201	0.818229	0.618381	FALSE
164	ENSMUSG00000026047	Poglut2	129.103	-0.0222647	2.14e-06	0.674643	FALSE
165	ENSMUSG00000041684	Bivm	893.201	0.0355933	0.195026	0.134776	FALSE
166	ENSMUSG00000026048	Ercc5	607.268	0.0523795	5.56e-05	0.00808898	FALSE
167	ENSMUSG00000056870	Gulp1	170.495	0.10443	6.98e-09	0.244	FALSE
168	ENSMUSG00000026043	Col3a1	688.376	1.54927	6.21e-115	2.31e-31	FALSE
169	ENSMUSG00000026042	Col5a2	154.724	0.734718	1.58e-78	4.6e-17	FALSE
170	ENSMUSG00000025995	Wdr75	913.463	0.00412267	0.685826	0.869939	FALSE
171	ENSMUSG00000084817	Gm5526	782.986	-0.00967063	0.93494	0.879031	FALSE
172	ENSMUSG00000025993	Slc40a1	450.542	0.122234	7.55e-15	0.0179618	FALSE
173	ENSMUSG00000041144	Dnah7b	82.1409	0.407224	3.73e-34	4.73e-09	FALSE
174	ENSMUSG00000101262	Gm8326	138.373	-0.211743	0.00793704	0.415294	FALSE
175	ENSMUSG00000101337	Dnah7c	69.7029	0.265697	7.64e-27	5.74e-07	FALSE
176	ENSMUSG00000025986	Slc39a10	6534.81	0.123604	1.14e-05	1.52e-05	FALSE
177	ENSMUSG00000100213	Gm28151	64.0764	-0.0493909	7.52e-05	0.534497	FALSE
178	ENSMUSG00000100160	Gm28527	39.7608	0.0420583	0.192932	0.67709	FALSE
179	ENSMUSG00000081185	Gm4852	130.475	0.0673919	0.20611	0.32566	FALSE
180	ENSMUSG00000100033	Gm8337	357.354	-0.120621	5.47e-05	0.411371	FALSE
181	ENSMUSG00000026109	Tmeff2	3478.19	0.208097	1.06e-45	3.08e-15	FALSE
182	ENSMUSG00000045954	Cavin2	320.094	-0.158216	0.000529618	0.00129966	FALSE
183	ENSMUSG00000026107	Nabp1	695.403	0.042134	0.0442136	0.439017	FALSE
184	ENSMUSG00000018417	Myo1b	529.06	-0.125435	0.470685	0.000195555	TRUE
185	ENSMUSG00000026104	Stat1	365.617	-0.0882349	2.24e-05	0.0389826	FALSE
186	ENSMUSG00000026103	Gls	12393.6	-0.0244079	2.26e-11	0.4433	FALSE
187	ENSMUSG00000002881	Nab1	1215.37	-0.0784249	0.506789	0.000553938	TRUE
188	ENSMUSG00000100007	Gm5527	1064.19	0.0709735	1.22e-05	0.06342	FALSE
189	ENSMUSG00000043015	Nemp2	121.662	0.183004	7.3e-09	0.0104646	FALSE
190	ENSMUSG00000041439	Mfsd6	3748.96	-0.0452275	4.25e-12	0.0883917	FALSE
191	ENSMUSG00000026102	Inpp1	850.651	0.0121231	0.107382	0.818982	FALSE
192	ENSMUSG00000041426	Hibch	564.231	0.147792	8.47e-26	1.68e-07	FALSE
193	ENSMUSG00000043629	1700019D03Rik	563.8	-0.0784655	0.00165686	0.0982908	FALSE
194	ENSMUSG00000026098	Pms1	150.787	0.00281373	0.237121	0.956305	FALSE
195	ENSMUSG00000026097	Ormdl1	307.762	-0.149714	0.595889	0.000103719	TRUE
196	ENSMUSG00000026096	Osgepl1	263.862	0.0525567	0.0187362	0.19583	FALSE
197	ENSMUSG00000026095	Asnsd1	95.8394	-0.0228687	0.446737	0.664901	FALSE
198	ENSMUSG00000096141	Dnah7a	72.8852	0.143372	5.26e-05	0.0242148	FALSE
199	ENSMUSG00000026094	Stk17b	208.654	0.113664	6.06e-30	0.0219858	FALSE
200	ENSMUSG00000042807	Hecw2	904.076	-0.0815335	0.000147136	0.104244	FALSE
201	ENSMUSG00000041303	Gtf3c3	1366.76	-0.0400578	1.2e-08	0.0972285	FALSE
202	ENSMUSG00000073678	Pgap1	1268.11	-0.112457	5.91e-06	0.0459743	FALSE
203	ENSMUSG00000052331	Ankrd44	320.754	0.0320761	3.26e-12	0.500131	FALSE
204	ENSMUSG00000025982	Sf3b1	6167.01	0.0447263	0.00951733	0.160985	FALSE
205	ENSMUSG00000025981	Coq10b	617.073	-0.3955	2.02e-21	1.14e-16	FALSE
206	ENSMUSG00000025980	Hspd1	6493.27	-0.180405	5.57e-37	9.52e-11	FALSE
207	ENSMUSG00000073676	Hspe1	1740.87	-0.180374	8.76e-16	4.86e-05	FALSE
208	ENSMUSG00000089670	Gm16581	48.2245	0.069928	0.526273	0.447878	FALSE
209	ENSMUSG00000025979	Mob4	2643	-0.0634522	0.000373335	0.0765117	FALSE
210	ENSMUSG00000025978	Rftn2	1324.41	0.0667288	1.79e-13	0.0468104	FALSE
211	ENSMUSG00000097649	Gm10561	218.357	0.175951	9.45e-09	0.0129253	FALSE
212	ENSMUSG00000046994	Mars2	731.988	0.05952	0.147448	0.136248	FALSE
213	ENSMUSG00000100215	Gm8292	246.133	-0.114592	0.393292	0.293433	FALSE
214	ENSMUSG00000038349	Plcl1	1787.13	-0.162036	0.096286	0.000141414	TRUE
215	ENSMUSG00000102145	Gm38056	207.096	-0.121303	0.536286	0.029919	TRUE
216	ENSMUSG00000100944	Gm28900	365.808	-0.04853	0.423304	0.679264	FALSE
217	ENSMUSG00000038331	Satb2	413.38	-0.329937	6.75e-25	1.57e-06	FALSE
218	ENSMUSG00000087022	9130024F11Rik	98.0453	-0.190099	6.38e-14	0.0283405	FALSE
219	ENSMUSG00000038323	1700066M21Rik	1191.42	-0.0813215	8.93e-11	0.0179714	FALSE
220	ENSMUSG00000048495	Tyw5	231.129	0.0727895	0.217542	0.106661	FALSE
221	ENSMUSG00000025971	Maip1	528.721	0.034011	0.17438	0.24333	FALSE
222	ENSMUSG00000038305	Spats2l	646.341	-0.228154	3.54e-25	8.93e-11	FALSE
223	ENSMUSG00000054770	Kctd18	322.196	0.0360435	7.3e-11	0.277082	FALSE
224	ENSMUSG00000063558	Aox1	367.172	0.322876	9.79e-18	0.00226856	FALSE
225	ENSMUSG00000064294	Aox3	106.257	0.629742	7.95e-62	8.66e-09	FALSE
226	ENSMUSG00000038242	Aox4	115.394	0.539111	0.00198762	0.0369326	FALSE
227	ENSMUSG00000103839	Gm37607	48.8903	0.29439	2.06e-09	0.00267466	FALSE
228	ENSMUSG00000051223	Bzw1	6950.59	-0.0729292	0.00022275	0.0026174	FALSE
229	ENSMUSG00000026034	Clk1	1164.83	-0.268776	0.00326442	0.0016371	TRUE
230	ENSMUSG00000026035	Ppil3	403.584	0.0230828	0.0230582	0.548148	FALSE
231	ENSMUSG00000026036	Nif3l1	764.435	-0.0607889	7.49e-31	0.00233969	FALSE
232	ENSMUSG00000026037	Orc2	856.489	-0.0697938	6.62e-06	0.00518624	FALSE
233	ENSMUSG00000038174	Fam126b	5568.64	-0.00884228	0.105265	0.890096	FALSE
234	ENSMUSG00000026032	Ndufb3	1484.14	-0.0536028	3.17e-05	0.11162	FALSE
235	ENSMUSG00000059647	Cbx3-ps7	170.409	-0.00602712	0.179798	0.922136	FALSE
236	ENSMUSG00000026031	Cflar	1018.33	0.0393216	4.17e-10	0.436034	FALSE
237	ENSMUSG00000026029	Casp8	112.463	0.263523	1.47e-35	1.08e-06	FALSE
238	ENSMUSG00000026028	Trak2	10335	0.44043	2.67e-44	1.26e-20	FALSE
239	ENSMUSG00000026027	Stradb	1001.29	0.0151841	0.808795	0.47311	FALSE
240	ENSMUSG00000038079	Tmem237	875.859	0.0581128	0.937874	0.370352	FALSE
241	ENSMUSG00000026024	Als2	2215.59	-0.0943603	1.35e-10	0.00864157	FALSE
242	ENSMUSG00000041075	Fzd7	552.393	0.114458	2.84e-13	0.125016	FALSE
243	ENSMUSG00000047361	Gm973	268.538	0.245834	3.77e-22	0.000105474	FALSE
244	ENSMUSG00000026021	Sumo1	2887.24	-0.102563	3.04e-12	0.000396424	FALSE
245	ENSMUSG00000026020	Nop58	1400.99	-0.0674143	0.00022214	0.0348179	FALSE
246	ENSMUSG00000067336	Bmpr2	8652.79	0.0533961	0.803538	0.287962	FALSE
247	ENSMUSG00000041040	Fam117b	2669.48	-0.00578722	0.702263	0.846699	FALSE
248	ENSMUSG00000026018	Ica1l	1386.48	0.132535	0.947458	2.79e-05	TRUE
249	ENSMUSG00000026019	Wdr12	1319.62	-0.00755738	9.07e-12	0.763573	FALSE
250	ENSMUSG00000026017	Carf	572.063	0.168536	0.179926	0.00323497	TRUE
251	ENSMUSG00000082609	Gm15464	96.445	-0.0132173	0.298618	0.937631	FALSE
252	ENSMUSG00000073664	Nbeal1	747.056	-0.0737457	0.888497	0.319724	FALSE
253	ENSMUSG00000049439	Cyp20a1	379.418	0.16577	3.22e-20	0.000800726	FALSE
254	ENSMUSG00000026782	Abi2	8526.85	-0.0486724	4.8e-09	0.074142	FALSE
255	ENSMUSG00000026014	Raph1	1856.17	-0.0122411	1.19e-06	0.806203	FALSE
256	ENSMUSG00000082160	Gm11578	306.157	0.181009	8.76e-06	7.68e-05	FALSE
257	ENSMUSG00000101188	Eif4a-ps4	2643.92	-0.00463112	0.546681	0.900438	FALSE
258	ENSMUSG00000081382	Rpl18-ps1	154.083	-0.0243872	0.791252	0.8338	FALSE
259	ENSMUSG00000052062	Pard3b	194.393	0.041326	1.6e-14	0.449075	FALSE
260	ENSMUSG00000084333	Gm11599	252.114	0.0465663	0.330537	0.581213	FALSE
261	ENSMUSG00000025969	Nrp2	3322.45	0.161467	1.38e-09	1.68e-06	FALSE
262	ENSMUSG00000040865	Ino80d	1016.07	0.00433103	0.935848	0.946673	FALSE
263	ENSMUSG00000084799	Ino80dos	55.7878	0.251443	1.49e-09	0.000353307	FALSE
264	ENSMUSG00000101599	Gm20342	45.8595	0.200829	0.000665415	0.0279894	FALSE
265	ENSMUSG00000025968	Ndufs1	4761.3	-0.0303094	2.9e-14	0.0857245	FALSE
266	ENSMUSG00000025967	Eef1b2	5142.83	-0.0110864	0.26123	0.779674	FALSE
267	ENSMUSG00000027520	Zdbf2	1282.34	-0.473112	6.09e-36	2.08e-10	FALSE
268	ENSMUSG00000081643	Gm11605	321.63	-0.026864	1.61e-11	0.553632	FALSE
269	ENSMUSG00000025964	Adam23	4553.16	-0.0205751	7.87e-14	0.556868	FALSE
270	ENSMUSG00000025962	Fastkd2	662.404	-0.0275336	1.73e-06	0.435559	FALSE
271	ENSMUSG00000025959	Klf7	789.931	0.0579163	0.389563	0.221652	FALSE
272	ENSMUSG00000086721	Gm13750	69.7235	-0.131421	0.296056	0.540895	FALSE
273	ENSMUSG00000025958	Creb1	2206.2	-0.16727	4e-12	1.3e-06	FALSE
274	ENSMUSG00000025956	Mettl21a	317.477	0.0901203	5.17e-23	0.0020742	FALSE
275	ENSMUSG00000070871	Ccnyl1	378.38	0.00396195	2.54e-09	0.907944	FALSE
276	ENSMUSG00000045005	Fzd5	50.9001	0.104795	9.51e-15	0.16816	FALSE
277	ENSMUSG00000051344	Plekhm3	1492.21	-0.0230412	0.00131469	0.642638	FALSE
278	ENSMUSG00000084416	Rpl10a-ps1	1218.8	0.046391	1.61e-05	0.241077	FALSE
279	ENSMUSG00000100774	Gm7329	312.231	0.115416	0.347033	0.00742874	TRUE
280	ENSMUSG00000044816	D630023F18Rik	155.509	0.208318	0.00115624	0.00461758	FALSE
281	ENSMUSG00000025950	Idh1	1903.18	0.241222	3.71e-15	3.79e-10	FALSE
282	ENSMUSG00000025949	Pikfyve	2193.83	0.00354549	0.0978509	0.951491	FALSE
283	ENSMUSG00000015222	Map2	55236.6	0.0896115	0.718051	0.027256	TRUE
284	ENSMUSG00000055567	Unc80	7617.13	-0.0656484	1.13e-09	0.289021	FALSE
285	ENSMUSG00000026005	Rpe	874.53	-0.098175	1.15e-12	0.00183253	FALSE
286	ENSMUSG00000026004	Kansl1l	351.13	-0.317317	1.05e-22	1.45e-15	FALSE
287	ENSMUSG00000026003	Acadl	1079.81	-0.00734988	0.000195743	0.851497	FALSE
288	ENSMUSG00000094191	Rpl31-ps14	137.11	0.0556991	0.794785	0.712685	FALSE
289	ENSMUSG00000026000	Lancl1	5389.25	-0.0799126	4.31e-33	2.02e-06	FALSE
290	ENSMUSG00000062209	Erbb4	2564.66	-0.441315	6.32e-40	5.22e-13	FALSE
291	ENSMUSG00000025997	Ikzf2	152.328	-0.0816772	0.581805	0.166306	FALSE
292	ENSMUSG00000053153	Spag16	68.1405	0.267277	0.000507848	0.122809	FALSE
293	ENSMUSG00000045648	Vwc2l	321.931	0.0454004	0.00123503	0.722558	FALSE
294	ENSMUSG00000026192	Atic	1077.38	0.0237211	6.24e-06	0.45041	FALSE
295	ENSMUSG00000026193	Fn1	1999.66	0.17294	9.16e-25	0.010593	FALSE
296	ENSMUSG00000039395	Mreg	181.074	-0.194367	9.54e-08	7.58e-05	FALSE
297	ENSMUSG00000097131	ENSMUSG00000097132	123.252	-0.0181571	0.371339	0.817231	FALSE
298	ENSMUSG00000026189	Pecr	113.88	0.320592	7.97e-44	7.01e-13	FALSE
299	ENSMUSG00000026188	Tmem169	548.882	0.220363	9.23e-12	1.43e-13	TRUE
300	ENSMUSG00000026187	Xrcc5	598.543	0.0700657	3.59e-12	0.0178316	FALSE
301	ENSMUSG00000039372	Marchf4	958.317	0.149461	2.73e-11	0.002718	FALSE
302	ENSMUSG00000039354	Smarcal1	1634.24	0.07952	2.05e-08	0.00410795	FALSE
303	ENSMUSG00000046330	Rpl37a	3168.44	-0.0453213	0.742093	0.334806	FALSE
304	ENSMUSG00000039323	Igfbp2	1711.97	0.232578	0.00147497	0.285354	FALSE
305	ENSMUSG00000026185	Igfbp5	8574.01	0.254512	7.11e-44	1.01e-05	FALSE
306	ENSMUSG00000055322	Tns1	1572.59	0.216515	6.14e-21	0.00100415	FALSE
307	ENSMUSG00000006304	Arpc2	8938.78	-0.0443865	3.8e-08	0.16402	FALSE
308	ENSMUSG00000006299	Aamp	3447.58	-0.0578972	1.61e-05	0.0162294	FALSE
309	ENSMUSG00000026179	Pnkd	5627.19	-0.188133	4.64e-52	2.14e-12	FALSE
310	ENSMUSG00000006301	Tmbim1	1029.26	-0.0185129	2.27e-09	0.71241	FALSE
311	ENSMUSG00000073650	Catip	55.4399	0.360256	5.07e-26	1.76e-05	FALSE
312	ENSMUSG00000026177	Slc11a1	86.3209	0.626962	7.6e-58	2.01e-11	FALSE
313	ENSMUSG00000026176	Ctdsp1	907.651	0.081405	3.94e-29	0.00746924	FALSE
314	ENSMUSG00000033364	Usp37	919.969	-0.145003	6e-20	2.77e-06	FALSE
315	ENSMUSG00000026174	Cnot9	905.678	-0.132753	6.48e-40	2.86e-16	FALSE
316	ENSMUSG00000026173	Plcd4	509.512	0.0995466	4.34e-13	0.0688136	FALSE
317	ENSMUSG00000026135	Zfp142	887.543	-0.00821472	0.034558	0.863193	FALSE
318	ENSMUSG00000026172	Bcs1l	545.85	0.0561445	0.424286	0.0238726	TRUE
319	ENSMUSG00000026171	Rnf25	674.592	0.0963256	0.386769	0.00491995	TRUE
320	ENSMUSG00000033276	Stk36	128.484	0.226057	1.92e-13	0.00048353	FALSE
321	ENSMUSG00000033257	Ttll4	474.759	0.0260953	0.408687	0.643771	FALSE
322	ENSMUSG00000026170	Cyp27a1	83.2884	-0.137343	1.09e-05	0.172429	FALSE
323	ENSMUSG00000026167	Wnt10a	135.232	0.164038	7.93e-14	0.0804119	FALSE
324	ENSMUSG00000090071	Cdk5r2	6765.07	-0.0718478	2.89e-11	0.0884862	FALSE
325	ENSMUSG00000047021	Cfap65	77.6676	0.253964	0.022384	0.0940234	FALSE
326	ENSMUSG00000026162	Nhej1	44.8057	0.0473084	0.00283183	0.473161	FALSE
327	ENSMUSG00000033159	Cnppd1	713.818	0.124893	1.12e-38	2.85e-06	FALSE
328	ENSMUSG00000049339	Retreg2	6332.19	0.0154664	0.0863061	0.595553	FALSE
329	ENSMUSG00000026197	Zfand2b	380.096	0.142606	6.34e-08	4.85e-05	FALSE
330	ENSMUSG00000026198	Abcb6	54.8865	0.0113932	0.331168	0.887929	FALSE
331	ENSMUSG00000033124	Atg9a	2286.66	-0.0149036	1.98e-09	0.625966	FALSE
332	ENSMUSG00000026199	Ankzf1	353.299	0.0782699	0.0012932	0.195566	FALSE
333	ENSMUSG00000026200	Glb1l	173.33	0.298471	7.67e-24	1.09e-05	FALSE
334	ENSMUSG00000026201	Stk16	1106.85	0.0247765	0.10587	0.333529	FALSE
335	ENSMUSG00000026202	Tuba4a	12936	-0.0875765	3.35e-28	0.00461118	FALSE
336	ENSMUSG00000026203	Dnajb2	2459.87	-0.0943706	0.448392	0.000826019	TRUE
337	ENSMUSG00000026204	Ptprn	13709.9	0.17156	0.000130266	2.13e-07	TRUE
338	ENSMUSG00000033061	Resp18	901.802	-0.0017013	0.611346	0.990064	FALSE
339	ENSMUSG00000026209	Dnpep	764.135	0.102007	1.74e-12	0.000292924	FALSE
340	ENSMUSG00000026208	Des	65.8095	0.607113	5.82e-32	2.17e-06	FALSE
341	ENSMUSG00000026207	Speg	2811.54	0.00166706	1.29e-07	0.967448	FALSE
342	ENSMUSG00000033021	Gmppa	656.818	0.0203431	0.0521296	0.535295	FALSE
343	ENSMUSG00000033007	Asic4	153.681	-0.565152	1.7e-71	4.63e-29	FALSE
344	ENSMUSG00000032997	Chpf	3000.87	-0.0799654	3.65e-19	0.0147145	FALSE
345	ENSMUSG00000026211	Obsl1	349.9	-0.0564753	0.0324943	0.201966	FALSE
346	ENSMUSG00000051703	Tmem198	1475.49	-0.112305	0.212302	0.00548909	TRUE
347	ENSMUSG00000032968	Inha	146.594	-0.12774	0.0141631	0.0796665	FALSE
348	ENSMUSG00000026213	Stk11ip	701.236	0.00941788	0.619102	0.820495	FALSE
349	ENSMUSG00000006576	Slc4a3	2539.93	-0.156349	7.42e-19	2.38e-07	FALSE
350	ENSMUSG00000026235	Epha4	13606.6	0.0237515	1.51e-06	0.658957	FALSE
351	ENSMUSG00000032908	Sgpp2	441.79	-0.36136	1.04e-16	1.15e-06	FALSE
352	ENSMUSG00000026245	Farsb	1961.99	-0.00943498	4.05e-07	0.792019	FALSE
353	ENSMUSG00000032883	Acsl3	6955.59	0.0617903	0.0149901	0.0811888	FALSE
354	ENSMUSG00000079470	Utp14b	343.006	-0.187547	0.000572243	0.0109173	FALSE
355	ENSMUSG00000099377	Gm6159	162.844	0.134069	0.00160303	0.00851789	FALSE
356	ENSMUSG00000072978	Gm5830	204.238	0.0150266	0.0157542	0.814124	FALSE
357	ENSMUSG00000050711	Scg2	7810.58	0.0169014	0.000717977	0.756896	FALSE
358	ENSMUSG00000054702	Ap1s3	62.8203	-0.100272	0.0288273	0.35379	FALSE
359	ENSMUSG00000073643	Wdfy1	2224.84	0.0151599	8.17e-05	0.478446	FALSE
360	ENSMUSG00000026248	Mrpl44	607.018	-0.0417244	7.12e-06	0.0971649	FALSE
361	ENSMUSG00000026249	Serpine2	6335.24	-0.0584713	1.37e-09	0.0548855	FALSE
362	ENSMUSG00000067106	Gm5529	120.837	-0.00974749	0.313641	0.95338	FALSE
363	ENSMUSG00000004364	Cul3	5784.73	-0.0484901	2.32e-09	0.0369206	FALSE
364	ENSMUSG00000038608	Dock10	2819.26	-0.194601	0.584506	0.00031979	TRUE
365	ENSMUSG00000054976	Nyap2	934.432	-0.0752108	2.12e-07	0.164687	FALSE
366	ENSMUSG00000055980	Irs1	447.296	-0.174928	8.92e-05	0.00113596	FALSE
367	ENSMUSG00000026142	Rhbdd1	346.142	0.193758	4.47e-53	1.92e-09	FALSE
368	ENSMUSG00000067158	Col4a4	50.6707	0.333394	1.27e-05	0.0684604	FALSE
369	ENSMUSG00000026150	Mff	5025.49	0.0117221	1.17e-05	0.595832	FALSE
370	ENSMUSG00000026159	Agfg1	3757.23	0.0340805	0.568566	0.213946	FALSE
371	ENSMUSG00000038496	Slc19a3	123.344	0.107183	0.00120886	0.048506	FALSE
372	ENSMUSG00000026163	Sphkap	9042.28	-0.0301856	0.0161106	0.581529	FALSE
373	ENSMUSG00000045658	Pid1	1266.88	-0.00862977	4.31e-07	0.796424	FALSE
374	ENSMUSG00000036766	Dner	5960.86	0.00106268	0.000380735	0.976269	FALSE
375	ENSMUSG00000026219	Trip12	6674.54	-0.0131839	0.0417407	0.753335	FALSE
376	ENSMUSG00000073633	Fbxo36	73.3676	0.272031	3.98e-23	5.73e-05	FALSE
377	ENSMUSG00000026220	Slc16a14	237.424	0.319731	0.243851	1.71e-12	TRUE
378	ENSMUSG00000064281	Rpl19-ps1	957.776	-0.013764	0.311732	0.746682	FALSE
379	ENSMUSG00000101279	Gm18342	44.7527	0.104185	0.367497	0.41716	FALSE
380	ENSMUSG00000089844	A530032D15Rik	48.2041	0.225029	7.42e-09	0.00101345	FALSE
381	ENSMUSG00000089716	Gm6264	171.103	0.0715473	0.0354988	0.289756	FALSE
382	ENSMUSG00000101751	Gm2427	47.061	0.0499015	0.0486166	0.623373	FALSE
383	ENSMUSG00000070031	Sp140	180.126	0.115754	1.73e-05	0.0256978	FALSE
384	ENSMUSG00000026222	Sp100	102.159	0.0994978	1.04e-19	0.113547	FALSE
385	ENSMUSG00000036707	Cab39	6985.73	-0.0687883	2.69e-15	0.00100945	FALSE
386	ENSMUSG00000026223	Itm2c	23820	-0.210328	2.12e-16	3.26e-14	FALSE
387	ENSMUSG00000026224	4933407L21Rik	60.572	0.393325	4.57e-27	4.09e-06	FALSE
388	ENSMUSG00000099342	Gm18180	589.385	0.00364235	0.168189	0.935858	FALSE
389	ENSMUSG00000026227	2810459M11Rik	831.932	0.368763	2.5e-70	1.12e-19	FALSE
390	ENSMUSG00000026229	Psmd1	4703.3	0.0208191	0.198269	0.357518	FALSE
391	ENSMUSG00000062590	Armc9	777.893	0.0279214	0.851838	0.37475	FALSE
392	ENSMUSG00000026234	Ncl	8914.61	0.0263118	0.0241218	0.467713	FALSE
393	ENSMUSG00000073627	C130036L24Rik	48.5853	0.260816	8.38e-06	0.000287069	FALSE
394	ENSMUSG00000026238	Ptma	11415.8	-0.14457	0.740709	3.67e-07	TRUE
395	ENSMUSG00000026239	Pde6d	1047.54	-0.0601599	0.0980311	0.00988181	TRUE
396	ENSMUSG00000026240	Cops7b	529.876	-0.00874617	1.09e-05	0.792785	FALSE
397	ENSMUSG00000026241	Nppc	71.9924	-0.554114	1.59e-27	3.9e-15	FALSE
398	ENSMUSG00000053333	Dis3l2	799.011	0.0395717	0.256454	0.100613	FALSE
399	ENSMUSG00000084106	Gm6136	2142.12	0.0354538	5.76e-05	0.223068	FALSE
400	ENSMUSG00000026247	Ecel1	382.224	1.56415	5.79e-74	4.09e-23	FALSE
401	ENSMUSG00000026254	Eif4e2	1657.2	-0.0706538	3.77e-27	9.65e-05	FALSE
402	ENSMUSG00000026255	Efhd1	667.346	-0.235476	0.00132366	1.48e-07	TRUE
403	ENSMUSG00000048000	Gigyf2	2615.05	-0.0671552	8.63e-12	0.00725291	FALSE
404	ENSMUSG00000079436	Kcnj13	138.622	0.158914	0.91923	0.731366	FALSE
405	ENSMUSG00000026259	Ngef	3031.46	-0.30357	5.83e-30	2.49e-24	FALSE
406	ENSMUSG00000090994	Gm6153	46.4133	-0.103714	0.536949	0.433051	FALSE
407	ENSMUSG00000026288	Inpp5d	423.8	0.145614	2.8e-30	0.000131007	FALSE
408	ENSMUSG00000026289	Atg16l1	1435.43	-0.0872778	2.19e-32	3.11e-05	FALSE
409	ENSMUSG00000056055	Sag	76.7186	0.299584	5.31e-06	0.000977667	FALSE
410	ENSMUSG00000070738	Dgkd	3695.65	0.0442626	5.34e-05	0.0485131	FALSE
411	ENSMUSG00000005501	Usp40	300.491	0.0740117	0.00226525	0.213878	FALSE
412	ENSMUSG00000081984	Dnajb3	41.3748	0.362265	1.17e-19	2.16e-07	FALSE
413	ENSMUSG00000044783	Hjurp	248.206	0.00590881	0.553698	0.968431	FALSE
414	ENSMUSG00000049866	Arl4c	1400.61	-0.329404	1.44e-10	1.39e-28	TRUE
415	ENSMUSG00000036206	Sh3bp4	914.285	-0.120747	4.55e-16	7.11e-05	FALSE
416	ENSMUSG00000055013	Agap1	4429.03	0.04397	0.00162136	0.237358	FALSE
417	ENSMUSG00000067081	Asb18	104.706	0.254074	0.000416027	8.87e-05	TRUE
418	ENSMUSG00000026301	Iqca	55.5326	-0.0146702	0.00440251	0.913469	FALSE
419	ENSMUSG00000044337	Ackr3	563.61	0.120242	7.24e-05	0.00296479	FALSE
420	ENSMUSG00000034432	Cops8	2888.13	-0.0540396	1.3e-19	0.00162985	FALSE
421	ENSMUSG00000048126	Col6a3	115.405	0.295966	4.24e-29	0.00416029	FALSE
422	ENSMUSG00000026303	Mlph	66.0387	0.251763	7.59e-21	0.00247267	FALSE
423	ENSMUSG00000026305	Lrrfip1	1471.14	0.0545709	0.00356039	0.0713399	FALSE
424	ENSMUSG00000034353	Ramp1	1826.72	0.0692446	8.22e-09	0.0369227	FALSE
425	ENSMUSG00000034343	Ube2f	1256.39	-0.0785489	6.18e-19	2.4e-05	FALSE
426	ENSMUSG00000083064	Gm7785	51.433	0.104985	0.00523945	0.0703653	FALSE
427	ENSMUSG00000097285	ENSMUSG00000097287	40.4238	0.086849	0.247187	0.30156	FALSE
428	ENSMUSG00000026307	Scly	490.325	-0.11912	1.51e-12	5.55e-05	FALSE
429	ENSMUSG00000026309	Ilkap	845.614	-0.10428	3.24e-15	1.77e-05	FALSE
430	ENSMUSG00000067071	Hes6	263.298	0.0229227	0.000191896	0.700239	FALSE
431	ENSMUSG00000055866	Per2	891.731	-0.518083	7.73e-43	2.35e-11	FALSE
432	ENSMUSG00000034292	Traf3ip1	363.976	-0.07729	1.25e-11	0.0159163	FALSE
433	ENSMUSG00000026311	Asb1	1538.15	-0.0665425	1.12e-22	0.00506278	FALSE
434	ENSMUSG00000026313	Hdac4	1821.88	-0.323356	7.25e-35	7.99e-10	FALSE
435	ENSMUSG00000026260	Ndufa10	4910.28	0.0295018	7.64e-08	0.203442	FALSE
436	ENSMUSG00000073616	Cops9	1660.88	0.0562119	0.232101	0.20927	FALSE
437	ENSMUSG00000100546	Gm29483	49.6931	0.351163	0.0321718	3.16e-05	TRUE
438	ENSMUSG00000034220	Gpc1	4433.07	0.202276	0.465637	4.94e-05	TRUE
439	ENSMUSG00000047067	Dusp28	478.238	-0.0533141	6.34e-06	0.106381	FALSE
440	ENSMUSG00000097251	5033417F24Rik	81.7168	0.171526	0.00508275	0.000373018	TRUE
441	ENSMUSG00000026269	Rnpepl1	765.254	0.0957393	1.17e-16	0.0059498	FALSE
442	ENSMUSG00000026270	Capn10	679.735	-0.110093	1.34e-14	1.55e-05	FALSE
443	ENSMUSG00000014602	Kif1a	36352	0.0572287	0.0929075	0.0837894	FALSE
444	ENSMUSG00000047793	Sned1	254.297	0.207362	1.5e-23	0.0187367	FALSE
445	ENSMUSG00000026273	Mterf4	364.936	-0.110984	6.3e-14	2.25e-06	FALSE
446	ENSMUSG00000100351	Gm7867	66.3835	-0.0496962	0.641755	0.815565	FALSE
447	ENSMUSG00000026274	Pask	51.7744	0.157272	5.79e-05	0.0379177	FALSE
448	ENSMUSG00000026275	Ppp1r7	3675.48	-0.130073	2.67e-51	2.63e-13	FALSE
449	ENSMUSG00000034088	Hdlbp	7366.94	0.0740647	0.41659	0.0392075	TRUE
450	ENSMUSG00000090489	Gm17415	68.3834	0.0947675	0.117877	0.403373	FALSE
451	ENSMUSG00000026276	Septin2	2626.01	0.024554	8.4e-30	0.310872	FALSE
452	ENSMUSG00000034066	Farp2	234.098	0.0542432	0.242338	0.226494	FALSE
453	ENSMUSG00000026277	Stk25	5927.08	0.0914466	0.0777386	0.000565587	TRUE
454	ENSMUSG00000026278	Bok	1513.82	-0.0800406	2.52e-14	0.301945	FALSE
455	ENSMUSG00000026279	Thap4	344.047	-0.0481241	0.0284075	0.156888	FALSE
456	ENSMUSG00000026280	Atg4b	1914.13	-0.0906797	9.36e-54	2.16e-10	FALSE
457	ENSMUSG00000026281	Dtymk	558.468	-0.00205428	0.0760538	0.958425	FALSE
458	ENSMUSG00000026283	Ing5	453.106	-0.121079	4.01e-08	2.52e-05	FALSE
459	ENSMUSG00000073609	D2hgdh	439.801	0.176428	7.16e-15	0.000194163	FALSE
460	ENSMUSG00000101660	Gm18666	71.4825	0.107793	4.73e-09	0.0463786	FALSE
461	ENSMUSG00000099624	Gm7889	57.7265	0.0982919	0.000225679	0.358745	FALSE
462	ENSMUSG00000034000	Neu4	352.463	0.0505903	1.61e-05	0.35379	FALSE
463	ENSMUSG00000100347	Gm7895	303.375	0.0178678	0.152002	0.751968	FALSE
464	ENSMUSG00000051185	Fam174a	1713.81	-0.171176	1.85e-13	5.37e-07	FALSE
465	ENSMUSG00000081051	Gm15427	1303.65	-0.0427892	0.212689	0.352267	FALSE
466	ENSMUSG00000040710	St8sia4	825.05	-0.344094	6.22e-19	7.59e-16	FALSE
467	ENSMUSG00000040693	Slco4c1	109.545	-0.0590557	1.44e-09	0.304294	FALSE
468	ENSMUSG00000097814	Panct2	92.7213	-0.0505326	1.9e-05	0.495318	FALSE
469	ENSMUSG00000100454	Gm28901	46.5568	-0.0563001	0.139268	0.450273	FALSE
470	ENSMUSG00000044757	Gm6430	373.642	-0.00770529	2.73e-05	0.803581	FALSE
471	ENSMUSG00000044768	D1Ertd622e	1418.61	-0.124783	0.000159405	1.78e-08	TRUE
472	ENSMUSG00000040648	Ppip5k2	658.607	0.00974708	0.724324	0.859024	FALSE
473	ENSMUSG00000026333	Gin1	183.041	0.129892	4.79e-06	0.00213608	FALSE
474	ENSMUSG00000026335	Pam	6770.06	-0.0822644	0.000771147	0.00171552	FALSE
475	ENSMUSG00000089782	Gm3531	394.164	-0.0138474	0.270504	0.800429	FALSE
476	ENSMUSG00000089706	B230216N24Rik	52.6429	-0.06196	0.000348508	0.517713	FALSE
477	ENSMUSG00000089791	Gm3555	50.9139	0.0468899	0.473747	0.701058	FALSE
478	ENSMUSG00000067028	Cntnap5b	551.722	-0.00681404	0.518811	0.931624	FALSE
479	ENSMUSG00000082431	Prdx2-ps1	351.445	-0.0202834	0.60884	0.761963	FALSE
480	ENSMUSG00000050840	Cdh20	646.149	-0.195586	0.000859815	3.19e-06	TRUE
481	ENSMUSG00000047496	Rnf152	257.766	-0.0742181	0.0147783	0.481898	FALSE
482	ENSMUSG00000067017	Capza1-ps1	1063.92	-0.100693	0.516857	0.0331394	TRUE
483	ENSMUSG00000056536	Pign	934.034	0.0645963	2.2e-09	0.068599	FALSE
484	ENSMUSG00000026319	Relch	2518.28	-0.0117587	0.000704825	0.678604	FALSE
485	ENSMUSG00000101330	Gm10193	178.745	-0.0294502	0.0354833	0.677797	FALSE
486	ENSMUSG00000026321	Tnfrsf11a	78.077	0.0782411	1.63e-18	0.23885	FALSE
487	ENSMUSG00000038866	Zcchc2	839.42	-0.205093	2.76e-24	1.16e-10	FALSE
488	ENSMUSG00000044340	Phlpp1	4420.94	-0.0165264	0.210912	0.558007	FALSE
489	ENSMUSG00000057329	Bcl2	594.155	-0.184025	0.639703	2.51e-06	TRUE
490	ENSMUSG00000009905	Kdsr	1190.54	-0.0349094	0.310691	0.157146	FALSE
491	ENSMUSG00000009907	Vps4b	1769.77	0.00647438	0.00239106	0.805867	FALSE
492	ENSMUSG00000026315	Serpinb8	159.734	0.491332	1.88e-13	2.78e-15	TRUE
493	ENSMUSG00000026312	Cdh7	316.204	0.509329	4.09e-56	1.18e-16	FALSE
494	ENSMUSG00000047216	Cdh19	265.754	-0.127893	0.381161	0.0482021	TRUE
495	ENSMUSG00000038702	Dsel	923.564	0.307336	3.39e-36	5.82e-19	FALSE
496	ENSMUSG00000070695	Cntnap5a	1494.32	0.239373	5.63e-13	2.41e-05	FALSE
497	ENSMUSG00000026374	Tsn	2874.42	0.059269	1.06e-19	0.00150142	FALSE
498	ENSMUSG00000026377	Nifk	1098.31	0.0586053	0.0308002	0.0865095	FALSE
499	ENSMUSG00000064302	Clasp1	3280.13	0.00271633	0.0827411	0.954454	FALSE
500	ENSMUSG00000026380	Tfcp2l1	190.998	0.259906	1.24e-48	0.000349089	FALSE
501	ENSMUSG00000048402	Gli2	163.677	0.0338974	3.16e-09	0.569986	FALSE
502	ENSMUSG00000037035	Inhbb	259.675	-0.346419	6.07e-34	4.71e-13	FALSE
503	ENSMUSG00000004451	Ralb	503.692	-0.149506	6.95e-07	1.89e-08	TRUE
504	ENSMUSG00000098923	Tmem185b	451.214	-0.0892532	7.75e-05	0.000171155	FALSE
505	ENSMUSG00000026383	Epb41l5	301.646	0.0156518	5.1e-08	0.770262	FALSE
506	ENSMUSG00000026384	Ptpn4	4241.13	-0.101442	0.00209685	0.0522439	FALSE
507	ENSMUSG00000091876	Gm3851	458.945	0.0505967	0.00285774	0.276247	FALSE
508	ENSMUSG00000036975	Tmem177	314.948	-0.00663006	4.5e-07	0.874869	FALSE
509	ENSMUSG00000050777	Tmem37	51.3067	0.343533	1.03e-24	0.000334567	FALSE
510	ENSMUSG00000026385	Dbi	3810.01	0.162912	4.83e-30	0.00038594	FALSE
511	ENSMUSG00000026388	3110009E18Rik	39.6392	0.237141	1.06e-09	0.000294487	FALSE
512	ENSMUSG00000026389	Steap3	335.005	0.263503	3.72e-64	1.29e-09	FALSE
513	ENSMUSG00000036907	C1ql2	1910.26	1.10109	9.56e-160	3.01e-50	FALSE
514	ENSMUSG00000097881	Celrr	52.0884	-0.203364	0.00104653	0.00111146	FALSE
515	ENSMUSG00000003721	Insig2	1863.58	-0.191155	1.34e-53	5.67e-21	FALSE
516	ENSMUSG00000026339	Ccdc93	1244.31	-0.0784617	1.01e-06	0.0203287	FALSE
517	ENSMUSG00000050534	Htr5b	128.232	-0.941832	4.86e-139	1.71e-49	FALSE
518	ENSMUSG00000001674	Ddx18	684.395	-0.0940863	0.0477757	2.65e-05	TRUE
519	ENSMUSG00000036815	Dpp10	2176.6	-0.148099	2.35e-06	0.006893	FALSE
520	ENSMUSG00000026341	Actr3	9284.53	0.0304775	0.549436	0.328405	FALSE
521	ENSMUSG00000026342	Slc35f5	696.719	0.139499	2.43e-13	0.00165869	FALSE
522	ENSMUSG00000026344	Lypd1	1687.97	-0.574064	1.51e-42	1.15e-17	FALSE
523	ENSMUSG00000049690	Nckap5	227.026	0.0120395	0.0474417	0.858158	FALSE
524	ENSMUSG00000036155	Mgat5	3286.56	-0.0517771	0.411046	0.170682	FALSE
525	ENSMUSG00000099471	Gm8451	522.056	0.0173316	0.414851	0.839041	FALSE
526	ENSMUSG00000026347	Tmem163	344.69	-0.307736	4.2e-05	4.13e-09	TRUE
527	ENSMUSG00000026349	Ccnt2	2074.99	0.138423	2.72e-05	0.00690359	FALSE
528	ENSMUSG00000051590	Map3k19	289.081	-0.272755	2.33e-05	0.000939561	FALSE
529	ENSMUSG00000036104	Rab3gap1	3462.85	-0.0358159	7.98e-10	0.0619684	FALSE
530	ENSMUSG00000036086	Zranb3	296.937	-0.0453467	8.83e-11	0.305101	FALSE
531	ENSMUSG00000058603	Rpl28-ps1	1328.5	-0.0109735	0.0287867	0.783204	FALSE
532	ENSMUSG00000056211	R3hdm1	4401.66	-0.115501	5.26e-30	0.000237888	FALSE
533	ENSMUSG00000026353	Ubxn4	2774	-0.0357229	5.76e-07	0.111981	FALSE
534	ENSMUSG00000026354	Lct	1287.92	0.0921409	0.108703	0.455968	FALSE
535	ENSMUSG00000026355	Mcm6	438.232	0.0577115	0.0264513	0.703484	FALSE
536	ENSMUSG00000026356	Dars	2515.35	0.115544	6.32e-14	1.15e-05	FALSE
537	ENSMUSG00000100078	Gm6170	2657.75	0.0965192	0.078606	0.176373	FALSE
538	ENSMUSG00000045382	Cxcr4	245.472	0.613989	7.7e-93	6.89e-31	FALSE
539	ENSMUSG00000042581	Thsd7b	559.62	0.374551	5.11e-22	1.7e-22	TRUE
540	ENSMUSG00000094122	Rpl31-ps9	605.628	-0.09851	0.476981	0.0809543	FALSE
541	ENSMUSG00000026399	Cd55	265.972	0.223396	0.000576456	0.00440899	FALSE
542	ENSMUSG00000026409	Pfkfb2	507.494	0.0307152	0.565956	0.445636	FALSE
543	ENSMUSG00000046404	Yod1	876.555	0.056397	0.0582137	0.211747	FALSE
544	ENSMUSG00000042510	AA986860	71.616	-0.056472	0.648414	0.319014	FALSE
545	ENSMUSG00000016528	Mapkapk2	1098.15	0.157007	1.76e-25	4.22e-05	FALSE
546	ENSMUSG00000016526	Dyrk3	525.624	0.254474	3.13e-09	2.66e-06	FALSE
547	ENSMUSG00000026427	Eif2d	739.977	0.23734	1.81e-48	8.71e-17	FALSE
548	ENSMUSG00000026430	Rassf5	800.427	0.188652	0.00196575	5.06e-08	TRUE
549	ENSMUSG00000026425	Srgap2	2863.32	-0.0305813	0.000216169	0.334003	FALSE
550	ENSMUSG00000055184	Fam72a	43.9892	-0.152527	2.64e-07	0.015399	FALSE
551	ENSMUSG00000052688	Rab7b	101.091	0.101488	1.27e-33	0.218007	FALSE
552	ENSMUSG00000042251	Pm20d1	187.985	0.116816	1.48e-17	0.118933	FALSE
553	ENSMUSG00000013275	Slc41a1	3035.71	-0.170094	0.981602	3.2e-10	TRUE
554	ENSMUSG00000026433	Rab29	146.042	0.101553	6.87e-31	0.0251015	FALSE
555	ENSMUSG00000026434	Nucks1	4575.58	-0.0341933	0.776151	0.400562	FALSE
556	ENSMUSG00000026435	Slc45a3	39.422	-0.0172988	3.04e-05	0.871634	FALSE
557	ENSMUSG00000026436	Elk4	726.602	-0.0491769	0.132994	0.236423	FALSE
558	ENSMUSG00000059149	Mfsd4a	1416.61	0.150964	3.87e-10	1.6e-06	FALSE
559	ENSMUSG00000026437	Cdk18	1331.88	0.737555	5.8e-71	9.78e-31	FALSE
560	ENSMUSG00000079330	Lemd1	63.0409	1.07148	9.06e-84	6.42e-29	FALSE
561	ENSMUSG00000042115	Klhdc8a	298.073	0.00135657	1.52e-11	0.984556	FALSE
562	ENSMUSG00000009772	Nuak2	42.8607	0.133885	1.53e-06	0.060717	FALSE
563	ENSMUSG00000042066	Tmcc2	7930.51	-0.0258161	4.72e-11	0.488338	FALSE
564	ENSMUSG00000042046	Dstyk	2471.31	-0.100236	5.8e-13	0.000228834	FALSE
565	ENSMUSG00000026439	Rbbp5	1995.12	-0.143336	2.58e-25	9.13e-12	FALSE
566	ENSMUSG00000048174	Tmem81	145.103	0.0850323	1.27e-10	0.10087	FALSE
567	ENSMUSG00000053024	Cntn2	4090.98	-0.0818252	0.00231927	0.0572253	FALSE
568	ENSMUSG00000026442	Nfasc	7748.01	0.0706354	0.0399682	0.114287	FALSE
569	ENSMUSG00000026443	Lrrn2	6826.13	0.0527701	3.81e-10	0.129856	FALSE
570	ENSMUSG00000054387	Mdm4	1776.3	-0.00887509	0.404016	0.837564	FALSE
571	ENSMUSG00000100228	Gm29257	69.1068	-0.00934354	0.756136	0.957105	FALSE
572	ENSMUSG00000026447	Pik3c2b	407.08	-0.0869165	0.650602	0.147706	FALSE
573	ENSMUSG00000046062	Ppp1r15b	2132.31	-0.163284	3.48e-22	1.88e-12	FALSE
574	ENSMUSG00000041757	Plekha6	1492.96	-0.0778249	2.41e-07	0.0828662	FALSE
575	ENSMUSG00000070644	Etnk2	62.7368	0.474237	1.09e-40	8.74e-10	FALSE
576	ENSMUSG00000070643	Sox13	273.764	0.0442998	1.07e-16	0.341954	FALSE
577	ENSMUSG00000090553	Snrpe	570.931	0.0297989	0.000681446	0.492122	FALSE
578	ENSMUSG00000102976	Zc3h11a	160.44	-0.00970348	0.0623897	0.917552	FALSE
579	ENSMUSG00000094410	Gm38394	52.4201	0.104905	0.0269046	0.299366	FALSE
580	ENSMUSG00000026463	Atp2b4	4441.07	0.272119	2.84e-12	0.00050199	FALSE
581	ENSMUSG00000041577	Prelp	1034.72	-0.112005	0.000190337	0.238815	FALSE
582	ENSMUSG00000041559	Fmod	921.127	1.20608	1.27e-54	9.42e-14	FALSE
583	ENSMUSG00000020423	Btg2	586.22	-0.551868	1.13e-06	3.77e-06	FALSE
584	ENSMUSG00000064246	Chil1	471.694	0.0918834	6.76e-26	0.174938	FALSE
585	ENSMUSG00000042429	Adora1	7782.99	-0.0936298	1.39e-26	0.00156586	FALSE
586	ENSMUSG00000026458	Ppfia4	2691.43	-0.116021	3.93e-17	0.000555456	FALSE
587	ENSMUSG00000042305	Tmem183a	2624.25	-0.0188136	9.8e-13	0.351363	FALSE
588	ENSMUSG00000026456	Cyb5r1	1147.43	0.174461	8.31e-06	0.000655	FALSE
589	ENSMUSG00000026457	Adipor1	2701.77	-0.0315448	0.00285769	0.135746	FALSE
590	ENSMUSG00000026455	Klhl12	1433.37	-0.0896922	4.63e-31	6.86e-06	FALSE
591	ENSMUSG00000042229	Rabif	1014.81	-0.0390476	3.11e-11	0.173357	FALSE
592	ENSMUSG00000096712	Gm15454	650.299	0.0521462	0.329985	0.556061	FALSE
593	ENSMUSG00000042207	Kdm5b	2667.5	0.0207919	0.743923	0.479104	FALSE
594	ENSMUSG00000026452	Syt2	1173.03	-0.12667	0.00158039	0.0783156	FALSE
595	ENSMUSG00000073557	Ppp1r12b	4130.43	-0.0888079	8.82e-16	0.0114979	FALSE
596	ENSMUSG00000042793	Lgr6	423.972	-0.207299	0.611535	0.0255543	TRUE
597	ENSMUSG00000026426	Arl8a	5807.72	-0.0254895	4.04e-08	0.218958	FALSE
598	ENSMUSG00000026424	Gpr37l1	6736.76	-0.0403688	3.59e-06	0.234862	FALSE
599	ENSMUSG00000079139	Gm4204	1675.37	-0.0429394	5.06e-09	0.181003	FALSE
600	ENSMUSG00000041926	Rnpep	789.767	-0.14306	0.000119531	3.79e-06	TRUE
601	ENSMUSG00000062580	Timm17a	2422.68	-0.0772719	1.66e-33	3.42e-07	FALSE
602	ENSMUSG00000048096	Lmod1	56.4357	0.401909	1.46e-41	7.29e-06	FALSE
603	ENSMUSG00000041889	Shisa4	2260.91	0.216819	1.05e-39	2.28e-10	FALSE
604	ENSMUSG00000041879	Ipo9	5059.22	-0.0950015	1.6e-36	1.72e-05	FALSE
605	ENSMUSG00000009418	Nav1	2809.38	0.170801	0.632943	0.00396957	TRUE
606	ENSMUSG00000026421	Csrp1	7040.25	0.0415964	6.27e-14	0.234321	FALSE
607	ENSMUSG00000041801	Phlda3	473.797	-0.164972	0.507165	1.52e-05	TRUE
608	ENSMUSG00000041782	Lad1	41.2377	-0.173048	0.802844	0.102678	FALSE
609	ENSMUSG00000026414	Tnnt2	40.5336	-0.0380966	0.0120918	0.804856	FALSE
610	ENSMUSG00000026411	Tmem9	1985.24	0.0526061	0.476893	0.0451844	TRUE
611	ENSMUSG00000041642	Kif21b	1870.56	0.118984	0.00219078	0.00391376	FALSE
612	ENSMUSG00000041605	Inava	96.3812	0.11398	9.42e-08	0.0320265	FALSE
613	ENSMUSG00000097433	Gm26781	100.576	0.163432	0.00281959	0.00414085	FALSE
614	ENSMUSG00000041570	Camsap2	7542.53	-0.0100958	7.2e-08	0.798295	FALSE
615	ENSMUSG00000026404	Ddx59	217.462	0.196742	2.55e-16	1.08e-09	FALSE
616	ENSMUSG00000041483	Zfp281	1794.63	-0.197883	7.94e-19	1.7e-07	FALSE
617	ENSMUSG00000026395	Ptprc	161.46	0.484229	1.78e-52	3.98e-10	FALSE
618	ENSMUSG00000026393	Nek7	2072.34	-0.0722482	0.0182435	0.0013896	TRUE
619	ENSMUSG00000019230	Lhx9	580.212	-0.301314	6.84e-32	1.4e-08	FALSE
620	ENSMUSG00000079283	2310009B15Rik	209.621	-0.0777279	2.26e-05	0.0702752	FALSE
621	ENSMUSG00000056268	Dennd1b	466.345	-0.148504	1.04e-09	0.000215742	FALSE
622	ENSMUSG00000063681	Crb1	61.4516	0.372501	5.71e-13	3.49e-05	FALSE
623	ENSMUSG00000033964	Zbtb41	1324	-0.176319	2.12e-10	1.87e-07	FALSE
624	ENSMUSG00000089991	Gm16332	110.09	0.697344	1.43e-44	1.2e-08	FALSE
625	ENSMUSG00000104496	Gm5837	94.0267	-0.0397351	0.00375293	0.619859	FALSE
626	ENSMUSG00000026365	Cfh	1466.5	0.486511	8.45e-67	2.11e-12	FALSE
627	ENSMUSG00000052726	Kcnt2	983.054	-0.310565	2.12e-39	1.17e-10	FALSE
628	ENSMUSG00000101795	Gm5835	138.944	-0.0543923	0.567085	0.761468	FALSE
629	ENSMUSG00000026361	Cdc73	2101.86	-0.117064	1.3e-05	0.00267169	FALSE
630	ENSMUSG00000033849	B3galt2	2063.54	-0.102712	1.86e-11	0.0396343	FALSE
631	ENSMUSG00000089640	Gm6397	456.588	-0.0626792	0.103399	0.192614	FALSE
632	ENSMUSG00000018196	Glrx2	1639.84	-0.0201197	0.114163	0.740497	FALSE
633	ENSMUSG00000018199	Ro60	2773.69	-0.187534	3.69e-07	5.85e-05	FALSE
634	ENSMUSG00000018189	Uchl5	1137.17	-0.0581568	1.9e-09	0.071592	FALSE
635	ENSMUSG00000100455	Gm29170	249.736	0.0759003	0.328686	0.073654	FALSE
636	ENSMUSG00000026360	Rgs2	1646.5	0.207906	1.63e-12	0.000647859	FALSE
637	ENSMUSG00000035131	Brinp3	589.352	0.174305	2.69e-18	0.000496037	FALSE
638	ENSMUSG00000080078	Gm15583	205.632	0.00918525	0.920941	0.855892	FALSE
639	ENSMUSG00000056220	Pla2g4a	154.239	0.0604044	1.95e-30	0.289542	FALSE
640	ENSMUSG00000032487	Ptgs2	1362.71	0.127735	0.207433	0.168318	FALSE
641	ENSMUSG00000099875	Rbm3-ps	99.8589	0.164707	4.97e-07	0.119391	FALSE
642	ENSMUSG00000006010	Odr4	1780.25	0.0699744	0.379565	0.0135446	TRUE
643	ENSMUSG00000006005	Tpr	3766.22	-0.0254766	0.0724328	0.586049	FALSE
644	ENSMUSG00000006014	Prg4	98.6579	0.527573	4.78e-22	0.00691797	FALSE
645	ENSMUSG00000066842	Hmcn1	123.357	0.196745	0.00162898	0.0234097	FALSE
646	ENSMUSG00000100954	Gm10138	39.8916	-0.0485626	1.84e-05	0.565226	FALSE
647	ENSMUSG00000023150	Ivns1abp	2825.14	-0.165527	1.89e-09	2.82e-10	TRUE
648	ENSMUSG00000052748	Swt1	320.023	-0.391784	1.35e-24	8.6e-14	FALSE
649	ENSMUSG00000053286	Trmt1l	847.119	-0.225298	1.91e-37	1.41e-12	FALSE
650	ENSMUSG00000026484	Rnf2	1594.46	-0.0233853	0.932943	0.407727	FALSE
651	ENSMUSG00000026483	Fam129a	171.646	0.226945	3.18e-38	4.1e-05	FALSE
652	ENSMUSG00000100594	2810414N06Rik	70.2675	0.153444	1.54e-15	0.00758035	FALSE
653	ENSMUSG00000043019	Edem3	2183.39	-0.0635803	0.00510008	0.0644043	FALSE
654	ENSMUSG00000032666	1700025G04Rik	3310.29	-0.131202	1.77e-16	9.18e-07	FALSE
655	ENSMUSG00000014980	Tsen15	397.621	-0.024066	0.00556371	0.481898	FALSE
656	ENSMUSG00000032649	Colgalt2	299.29	-0.0715167	0.0124874	0.0524462	FALSE
657	ENSMUSG00000026482	Rgl1	4824.66	0.0426309	7.24e-06	0.178074	FALSE
658	ENSMUSG00000080950	Gm7278	73.2742	0.208435	2.67e-13	0.00809993	FALSE
659	ENSMUSG00000008475	Arpc5	5267.12	-0.0292212	3.69e-16	0.382864	FALSE
660	ENSMUSG00000026480	Ncf2	132.26	0.0982698	1.51e-26	0.128554	FALSE
661	ENSMUSG00000042772	Smg7	3550.97	-0.119114	3.9e-17	0.000156624	FALSE
662	ENSMUSG00000042751	Nmnat2	4916.44	-0.0984843	1.03e-32	6.56e-06	FALSE
663	ENSMUSG00000026479	Lamc2	154.881	0.777038	1.92e-45	1.05e-10	FALSE
664	ENSMUSG00000026478	Lamc1	1245.65	0.126956	1.24e-29	0.00286571	FALSE
665	ENSMUSG00000042699	Dhx9	5419.65	-0.0126528	0.0896723	0.764045	FALSE
666	ENSMUSG00000042684	Npl	143.118	0.155287	1.17e-16	0.137301	FALSE
667	ENSMUSG00000099858	Gm6652	46.0897	-0.0197271	0.0863518	0.808443	FALSE
668	ENSMUSG00000042671	Rgs8	3598.23	-0.169872	9.81e-12	0.000789067	FALSE
669	ENSMUSG00000026475	Rgs16	203.948	-0.491688	8.36e-07	6.6e-08	TRUE
670	ENSMUSG00000066800	Rnasel	122.391	0.101074	0.111956	0.598252	FALSE
671	ENSMUSG00000045968	Teddm2	40.9738	-0.139466	0.00691102	0.34103	FALSE
672	ENSMUSG00000026473	Glul	34721.8	-0.318172	3.9e-16	1.33e-08	FALSE
673	ENSMUSG00000004110	Cacna1e	10255.1	0.192517	0.702263	0.00252764	TRUE
674	ENSMUSG00000056708	Ier5	2040.91	0.350618	4.69e-35	2.66e-09	FALSE
675	ENSMUSG00000026471	Mr1	281.771	0.441478	5.49e-48	1.61e-13	FALSE
676	ENSMUSG00000026470	Stx6	3035.01	0.128473	1.36e-31	6.73e-10	FALSE
677	ENSMUSG00000033722	BC034090	200.728	0.514767	1e-53	1.54e-17	FALSE
678	ENSMUSG00000026469	Xpr1	6432.71	0.274776	4.41e-45	2.39e-14	FALSE
679	ENSMUSG00000033701	Acbd6	1360.42	-0.00630526	0.0214482	0.810538	FALSE
680	ENSMUSG00000033684	Qsox1	830.644	0.123105	1.95e-31	2.18e-07	FALSE
681	ENSMUSG00000033671	Cep350	1775.36	-0.0396824	0.00366953	0.55425	FALSE
682	ENSMUSG00000026466	Tor1aip1	1334.57	-0.0683852	5.29e-06	0.00463522	FALSE
683	ENSMUSG00000050565	Tor1aip2	1906.01	-0.061913	0.068356	0.000103562	TRUE
684	ENSMUSG00000015484	Fam163a	263.413	-0.458502	1.15e-26	9.4e-09	FALSE
685	ENSMUSG00000078193	Gm2000	866.649	-0.00194743	0.986181	0.970967	FALSE
686	ENSMUSG00000026600	Soat1	1379.87	0.0413947	1.88e-19	0.186583	FALSE
687	ENSMUSG00000101523	Csnk2a3	1497.36	-0.00140706	0.0333625	0.975595	FALSE
688	ENSMUSG00000026596	Abl2	3268.49	0.0423096	9.66e-05	0.307981	FALSE
689	ENSMUSG00000060519	Tor3a	407.897	0.135332	4.7e-25	0.0643257	FALSE
690	ENSMUSG00000033557	Fam20b	4181.83	-0.137503	2.44e-31	6.18e-06	FALSE
691	ENSMUSG00000026594	Ralgps2	2310.64	-0.15635	3.09e-15	2.22e-05	FALSE
692	ENSMUSG00000070565	Rasal2	3046.99	-0.0126943	0.465969	0.802058	FALSE
693	ENSMUSG00000049881	2810025M15Rik	361.477	0.0749077	5.42e-19	0.0694465	FALSE
694	ENSMUSG00000033488	Cryzl2	325.58	0.400837	4.36e-61	9.68e-16	FALSE
695	ENSMUSG00000004031	Brinp2	2863.07	-0.0416896	4.59e-28	0.235666	FALSE
696	ENSMUSG00000026587	Astn1	10037.1	-0.04362	3.31e-16	0.250896	FALSE
697	ENSMUSG00000073530	Pappa2	78.31	0.744145	1.82e-38	1.35e-10	FALSE
698	ENSMUSG00000040782	Cop1	2273.15	-0.0324751	0.000621761	0.227521	FALSE
699	ENSMUSG00000015829	Tnr	8084.39	0.0326437	0.713275	0.633779	FALSE
700	ENSMUSG00000090394	4930523C07Rik	60.6271	0.153847	2.6e-14	0.0519336	FALSE
701	ENSMUSG00000058267	Mrps14	985.753	-0.101365	5.84e-07	0.00408468	FALSE
702	ENSMUSG00000014226	Cacybp	3243.15	-0.13859	1.28e-26	9.78e-06	FALSE
703	ENSMUSG00000026721	Rabgap1l	8769.76	0.235311	0.000137763	5.26e-09	TRUE
704	ENSMUSG00000040423	Rc3h1	1605.95	-0.107495	0.000471116	0.0314775	FALSE
705	ENSMUSG00000043467	Zbtb37	445.668	0.0703233	0.288781	0.41525	FALSE
706	ENSMUSG00000053332	Gas5	2364.69	-0.0427869	0.126457	0.613705	FALSE
707	ENSMUSG00000026709	Dars2	688.91	0.00298687	0.0992619	0.933413	FALSE
708	ENSMUSG00000026708	Cenpl	52.5033	0.0852981	0.000184475	0.160811	FALSE
709	ENSMUSG00000026705	Klhl20	707.19	0.0232979	0.74594	0.359651	FALSE
710	ENSMUSG00000044835	Ankrd45	1770.32	0.0355179	0.000222799	0.378522	FALSE
711	ENSMUSG00000026701	Prdx6	7783.69	0.188202	4.21e-34	2.04e-06	FALSE
712	ENSMUSG00000040323	Gm15429	423.866	0.0308755	3.13e-14	0.30589	FALSE
713	ENSMUSG00000040297	Suco	1536.58	-0.00387284	0.0581642	0.905291	FALSE
714	ENSMUSG00000026698	Pigc	352.863	-0.0147375	0.412626	0.658203	FALSE
715	ENSMUSG00000040265	Dnm3	4202.32	-0.143922	5.49e-11	0.00693873	FALSE
716	ENSMUSG00000026694	Eef1aknmt	405.624	0.0763967	0.00280294	0.00254185	TRUE
717	ENSMUSG00000026696	Vamp4	2941.87	-0.0329972	0.000177771	0.257128	FALSE
718	ENSMUSG00000026697	Myoc	634.908	0.079856	6.78e-07	0.638162	FALSE
719	ENSMUSG00000040225	Prrc2c	5119.46	0.0120151	0.266412	0.872546	FALSE
720	ENSMUSG00000040181	Fmo1	235.176	0.295501	9.9e-36	1.98e-07	FALSE
721	ENSMUSG00000040170	Fmo2	50.9599	0.117692	8.37e-11	0.338118	FALSE
722	ENSMUSG00000026586	Prrx1	336.947	0.0480222	2.86e-31	0.265768	FALSE
723	ENSMUSG00000040124	Gorab	407.998	0.00880504	0.978001	0.806203	FALSE
724	ENSMUSG00000102117	Rpsa-ps1	242.557	-0.160028	0.0312847	0.0536102	FALSE
725	ENSMUSG00000040113	Mettl11b	37.9873	-0.0777748	0.723891	0.507456	FALSE
726	ENSMUSG00000026585	Kifap3	11541.9	-0.0286247	6.19e-16	0.178059	FALSE
727	ENSMUSG00000026584	Scyl3	663.795	0.128036	2.53e-10	2.66e-07	FALSE
728	ENSMUSG00000041396	Mettl18	143.499	-0.0155539	0.480436	0.753442	FALSE
729	ENSMUSG00000026579	F5	364.413	0.464514	0.703973	0.212484	FALSE
730	ENSMUSG00000040918	Slc19a2	634.701	-0.0415831	0.000469398	0.271639	FALSE
731	ENSMUSG00000026578	Ccdc181	696.189	0.132334	7.88e-07	1.28e-07	TRUE
732	ENSMUSG00000026577	Blzf1	641.852	-0.158288	2.43e-27	2.13e-12	FALSE
733	ENSMUSG00000026575	Nme7	482.572	0.108136	1.6e-18	8.47e-05	FALSE
734	ENSMUSG00000026576	Atp1b1	61988.5	0.0336619	2.37e-11	0.0276656	FALSE
735	ENSMUSG00000104011	Gm32391	61.8858	0.378125	4.25e-12	4.44e-10	FALSE
736	ENSMUSG00000104117	Gm20743	50.9765	0.576923	3.27e-56	4.21e-14	FALSE
737	ENSMUSG00000040848	Sft2d2	1441.67	0.0695846	1.31e-18	0.0861455	FALSE
738	ENSMUSG00000040843	Tiprl	1576.48	0.0158309	0.0322205	0.480794	FALSE
739	ENSMUSG00000040836	Gpr161	2360.03	-0.219994	2.43e-42	9.43e-07	FALSE
740	ENSMUSG00000026571	Dcaf6	3536.77	-0.109814	6.95e-42	8.72e-08	FALSE
741	ENSMUSG00000026568	Mpc2	1854.56	-0.151643	5.65e-21	2.6e-08	FALSE
742	ENSMUSG00000026566	Mpzl1	718.177	0.0389601	1.14e-16	0.238536	FALSE
743	ENSMUSG00000040723	Rcsd1	156.896	0.054252	5.09e-30	0.29301	FALSE
744	ENSMUSG00000040713	Creg1	1008.18	-0.0898554	1.26e-08	0.0753415	FALSE
745	ENSMUSG00000026565	Pou2f1	512.907	0.064948	0.00245388	0.279708	FALSE
746	ENSMUSG00000040612	Ildr2	4771.42	0.190742	4.99e-27	1.32e-07	FALSE
747	ENSMUSG00000103400	Gm15853	41.8525	-0.00348223	0.15462	0.963262	FALSE
748	ENSMUSG00000026563	Tada1	463.811	-0.0290851	0.70258	0.335951	FALSE
749	ENSMUSG00000040596	Pogk	2067.28	-0.123865	9.15e-14	4.45e-06	FALSE
750	ENSMUSG00000084093	Gm16418	237.042	-0.0329129	0.577786	0.546301	FALSE
751	ENSMUSG00000086925	Gm6286	523.837	0.168038	0.000294841	0.00152504	FALSE
752	ENSMUSG00000097823	Gm16701	238.002	0.0179583	0.271661	0.673368	FALSE
753	ENSMUSG00000060568	Fam78b	975.767	-0.00819087	1.46e-06	0.830896	FALSE
754	ENSMUSG00000102870	Gm17868	48.5616	0.134701	0.410163	0.041378	TRUE
755	ENSMUSG00000026558	Uck2	1018.94	0.140449	4.79e-07	5.28e-05	FALSE
756	ENSMUSG00000052428	Tmco1	1466.1	-0.0226607	0.000103155	0.482214	FALSE
757	ENSMUSG00000088246	Gm25911	2262.45	-0.324758	0.0964169	0.169359	FALSE
758	ENSMUSG00000026687	Aldh9a1	883.046	-0.0534481	0.0263154	0.145924	FALSE
759	ENSMUSG00000026688	Mgst3	1086.91	-0.0567075	1.33e-09	0.127105	FALSE
760	ENSMUSG00000015843	Rxrg	96.0483	-0.230151	0.0781151	0.00537676	TRUE
761	ENSMUSG00000052534	Pbx1	5044	0.0296152	0.0390014	0.354679	FALSE
762	ENSMUSG00000026683	Nuf2	86.5073	0.205581	1.85e-20	0.00707648	FALSE
763	ENSMUSG00000026678	Rgs5	3905.01	0.193473	3.41e-25	1.67e-07	FALSE
764	ENSMUSG00000038530	Rgs4	8787.28	0.177965	8.93e-12	0.00482476	FALSE
765	ENSMUSG00000070532	Ccdc190	405.627	0.140561	2.06e-22	0.00170381	FALSE
766	ENSMUSG00000026675	Hsd17b7	756.916	0.00386507	0.0158042	0.934286	FALSE
767	ENSMUSG00000026674	Ddr2	437.2	0.254781	2.15e-35	2.54e-05	FALSE
768	ENSMUSG00000026670	Uap1	1592.94	-0.128949	1.22e-57	2.71e-11	FALSE
769	ENSMUSG00000026667	Uhmk1	12497.6	-0.0406796	6.49e-13	0.229393	FALSE
770	ENSMUSG00000102752	Gm7694	115.95	-0.034107	0.0812637	0.606873	FALSE
771	ENSMUSG00000038473	Nos1ap	1978.66	-0.0521468	5.86e-19	0.283981	FALSE
772	ENSMUSG00000102193	Gm7299	175.838	0.0954888	0.201195	0.210473	FALSE
773	ENSMUSG00000038463	Olfml2b	1592.6	0.0674228	8.5e-07	0.338214	FALSE
774	ENSMUSG00000026663	Atf6	3458.66	0.0295466	0.246609	0.426856	FALSE
775	ENSMUSG00000026659	Dusp12	201.444	0.103854	0.00351736	0.0202081	FALSE
776	ENSMUSG00000089838	Gm2962	225.994	0.0346395	0.581392	0.524275	FALSE
777	ENSMUSG00000026656	Fcgr2b	145.221	0.720616	5.16e-72	1.52e-17	FALSE
778	ENSMUSG00000059498	Fcgr3	360.433	0.106987	6.38e-27	0.0538223	FALSE
779	ENSMUSG00000026649	Cfap126	84.2183	0.0921751	2.11e-06	0.551648	FALSE
780	ENSMUSG00000058076	Sdhc	2859.73	-0.0635874	0.990318	0.0458763	TRUE
781	ENSMUSG00000038370	Pcp4l1	1832.41	-0.110743	3.98e-05	0.0170688	FALSE
782	ENSMUSG00000005674	Tomm40l	535.344	-0.106907	6.82e-18	0.000221543	FALSE
783	ENSMUSG00000058715	Fcer1g	214.35	0.0865747	1.76e-28	0.199922	FALSE
784	ENSMUSG00000013593	Ndufs2	5269.93	-0.045361	1.21e-07	0.0167634	FALSE
785	ENSMUSG00000006403	Adamts4	724.134	-0.228645	0.106511	6.16e-06	TRUE
786	ENSMUSG00000052423	B4galt3	667.918	-0.181351	4.53e-45	6.71e-14	FALSE
787	ENSMUSG00000062729	Ppox	191.711	0.167526	1.38e-09	0.0148073	FALSE
788	ENSMUSG00000053483	Usp21	1079.3	-0.165653	2.31e-45	4.87e-12	FALSE
789	ENSMUSG00000062963	Ufc1	1391.98	-0.0176961	0.532969	0.616742	FALSE
790	ENSMUSG00000079137	Rpl27-ps1	108.068	0.0811278	0.62647	0.459988	FALSE
791	ENSMUSG00000103983	Gm20045	47.4613	-0.0890377	0.545143	0.484718	FALSE
792	ENSMUSG00000013973	Dedd	159.582	-0.0380001	0.0504703	0.394066	FALSE
793	ENSMUSG00000013997	Nit1	586.673	0.114538	4.62e-11	8.25e-05	FALSE
794	ENSMUSG00000006412	Pfdn2	1657.27	-0.0634959	2.34e-06	0.041768	FALSE
795	ENSMUSG00000045259	Klhdc9	55.1094	0.651284	6.68e-34	4.64e-10	FALSE
796	ENSMUSG00000006411	Nectin4	220.816	0.221109	1.62e-12	0.000194163	FALSE
797	ENSMUSG00000048865	Arhgap30	143.483	-0.046826	2.48e-15	0.321118	FALSE
798	ENSMUSG00000026641	Usf1	1877.63	-0.0727456	6.51e-09	0.00301639	FALSE
799	ENSMUSG00000038235	F11r	293.634	0.137358	4.58e-07	0.0926539	FALSE
800	ENSMUSG00000060244	Alyref2	68.5048	0.0379678	0.0211807	0.524777	FALSE
801	ENSMUSG00000059058	Tma7-ps	350.107	0.0542449	0.275121	0.254756	FALSE
802	ENSMUSG00000038147	Cd84	116.721	0.52658	8.68e-53	3.16e-07	FALSE
803	ENSMUSG00000026556	Vangl2	509.871	0.014638	3.13e-12	0.778466	FALSE
804	ENSMUSG00000051251	Nhlh1	43.8492	-0.477035	0.500253	0.000689266	TRUE
805	ENSMUSG00000003458	Ncstn	1732.63	0.0415711	3.45e-11	0.0753899	FALSE
806	ENSMUSG00000026553	Copa	6776.7	0.00108232	0.25446	0.963334	FALSE
807	ENSMUSG00000003464	Pex19	2342.08	0.0105439	0.289579	0.546512	FALSE
808	ENSMUSG00000089803	Gm10171	546.651	-0.062839	0.000153134	0.0592192	FALSE
809	ENSMUSG00000026554	Dcaf8	3687.63	0.0489801	4.29e-05	0.015609	FALSE
810	ENSMUSG00000013698	Pea15a	20062	-0.0130596	0.415173	0.530653	FALSE
811	ENSMUSG00000038034	Igsf8	4459.62	-0.0689761	5.91e-09	0.0209297	FALSE
812	ENSMUSG00000007097	Atp1a2	33599.5	-0.0295412	1.28e-06	0.514214	FALSE
813	ENSMUSG00000038026	Kcnj9	2134.99	-0.183278	7.17e-09	8.41e-06	FALSE
814	ENSMUSG00000044708	Kcnj10	13315	0.177607	4.19e-24	2.17e-05	FALSE
815	ENSMUSG00000050229	Pigm	423.257	-0.0792802	0.0414364	0.038473	TRUE
816	ENSMUSG00000037995	Igsf9	84.6494	0.613433	3.12e-50	2.9e-19	FALSE
817	ENSMUSG00000026547	Tagln2	463.737	0.0823355	9.79e-22	0.237922	FALSE
818	ENSMUSG00000026546	Cfap45	127.972	0.000613251	0.592732	0.996123	FALSE
819	ENSMUSG00000026544	Dusp23	118.218	0.180936	0.000697853	0.00311137	FALSE
820	ENSMUSG00000060128	Gm2710	140	-0.0937305	0.594321	0.0898435	FALSE
821	ENSMUSG00000037872	Ackr1	732.364	0.100552	0.293939	0.0932858	FALSE
822	ENSMUSG00000005338	Cadm3	13748.4	0.14693	0.946382	9.01e-11	TRUE
823	ENSMUSG00000037860	Aim2	50.6734	0.064162	5.93e-20	0.364853	FALSE
824	ENSMUSG00000090272	Mndal	59.1435	-0.371323	0.0648112	0.0102172	TRUE
825	ENSMUSG00000039997	Ifi203	152.897	-0.268677	0.32037	0.110019	FALSE
826	ENSMUSG00000028354	Fmn2	3006.88	0.0354594	0.792006	0.147669	FALSE
827	ENSMUSG00000050069	Grem2	848.163	-0.0868076	0.0010471	0.0466122	FALSE
828	ENSMUSG00000026527	Rgs7	2405.51	0.013545	5.72e-06	0.688213	FALSE
829	ENSMUSG00000026526	Fh1	2614.04	-0.0586233	3.38e-12	0.00729346	FALSE
830	ENSMUSG00000078185	Chml	313.065	-0.185576	0.362273	0.000237878	TRUE
831	ENSMUSG00000055214	Pld5	96.862	-0.378497	0.000135092	0.0213399	FALSE
832	ENSMUSG00000057335	Cep170	2941.21	-0.0351116	0.000127287	0.369787	FALSE
833	ENSMUSG00000026504	Sdccag8	749.347	-0.0872324	8.32e-21	0.000589249	FALSE
834	ENSMUSG00000019699	Akt3	7513.37	-0.0568617	8.3e-20	0.0760138	FALSE
835	ENSMUSG00000063659	Zbtb18	20468.6	0.187019	0.349628	7.88e-07	TRUE
836	ENSMUSG00000015961	Adss	2535.43	-0.0834576	9.37e-19	0.000192564	FALSE
837	ENSMUSG00000102483	Catspere1	105.02	0.137899	0.476476	0.77247	FALSE
838	ENSMUSG00000091476	Catspere2	152.602	0.207819	0.394861	0.16419	FALSE
839	ENSMUSG00000102493	Gm8010	78.7267	-0.0135209	0.620947	0.915638	FALSE
840	ENSMUSG00000026502	Desi2	997.117	-0.0766411	0.590835	0.00226533	TRUE
841	ENSMUSG00000104126	Gm37486	88.031	0.180419	2.14e-19	0.00261616	FALSE
842	ENSMUSG00000086350	B230369F24Rik	103.574	0.033966	0.770094	0.521271	FALSE
843	ENSMUSG00000039630	Hnrnpu	11729.2	-0.101909	1.08e-08	1.94e-05	FALSE
844	ENSMUSG00000104279	Gm38300	68.537	-0.00523799	0.00229686	0.94612	FALSE
845	ENSMUSG00000026495	Efcab2	596.727	0.0110481	3.97e-08	0.783149	FALSE
846	ENSMUSG00000026494	Kif26b	874.059	-0.16693	0.109734	0.0124192	TRUE
847	ENSMUSG00000055067	Smyd3	782.053	0.0997489	8.62e-08	0.00249521	FALSE
848	ENSMUSG00000096474	Gm5561	202.392	-0.00571633	0.683067	0.944545	FALSE
849	ENSMUSG00000026492	Tfb2m	743.029	0.00159914	0.0549691	0.953798	FALSE
850	ENSMUSG00000038949	Cnst	1472.26	-0.166491	1.03e-26	3.44e-07	FALSE
851	ENSMUSG00000038936	Sccpdh	2393.91	0.181503	1.08e-12	1.58e-05	FALSE
852	ENSMUSG00000026491	Ahctf1	1702.67	-0.150124	8.47e-16	0.000135926	FALSE
853	ENSMUSG00000104418	Gm37070	208.588	-0.14344	0.227369	0.0325952	TRUE
854	ENSMUSG00000026490	Cdc42bpa	8424.36	-0.0303037	2.27e-06	0.49882	FALSE
855	ENSMUSG00000026489	Coq8a	1661.15	0.27145	3.73e-12	2.53e-09	FALSE
856	ENSMUSG00000010609	Psen2	487.587	0.017862	0.015726	0.565332	FALSE
857	ENSMUSG00000055676	Gm5069	137.628	0.0706087	2.41e-09	0.33482	FALSE
858	ENSMUSG00000038855	Itpkb	1890.33	0.109735	1.8e-30	0.0458763	FALSE
859	ENSMUSG00000053963	Stum	19790.1	0.0348673	2.01e-13	0.407287	FALSE
860	ENSMUSG00000026496	Parp1	3019.38	-0.197322	3.16e-46	2.78e-11	FALSE
861	ENSMUSG00000058729	Lin9	144.416	-0.14385	1.34e-05	0.000193137	FALSE
862	ENSMUSG00000026499	Acbd3	1430.22	-0.0952243	2.79e-09	6.89e-07	FALSE
863	ENSMUSG00000103649	Gm37768	36.429	-0.0639131	0.775473	0.43398	FALSE
864	ENSMUSG00000060743	H3f3a	2519.35	0.00969344	1.09e-05	0.754802	FALSE
865	ENSMUSG00000038806	Sde2	843.015	-0.0413294	0.452216	0.132775	FALSE
866	ENSMUSG00000026520	Pycr2	681.495	-0.202681	2.23e-15	6.33e-07	FALSE
867	ENSMUSG00000038793	Lefty1	159.822	-0.439289	5.26e-09	0.0670296	FALSE
868	ENSMUSG00000026519	Tmem63a	912.571	-0.0927471	0.0112651	0.0614461	FALSE
869	ENSMUSG00000038776	Ephx1	738.74	-0.076778	0.0125173	0.344003	FALSE
870	ENSMUSG00000026516	Nvl	951.173	-0.00565146	0.853181	0.922648	FALSE
871	ENSMUSG00000062169	Cnih4	1197.24	-0.0852086	0.597492	0.000348161	TRUE
872	ENSMUSG00000038733	Wdr26	5234.48	0.0656254	0.00182828	0.0167157	FALSE
873	ENSMUSG00000081214	Rpl35a-ps2	2345.46	0.0518691	0.177854	0.415897	FALSE
874	ENSMUSG00000026514	Cnih3	2691.08	0.452851	6.84e-38	3.61e-18	FALSE
875	ENSMUSG00000050625	Ccdc121	44.7951	0.0826039	1.9e-07	0.484066	FALSE
876	ENSMUSG00000004880	Lbr	295.169	0.0213377	8.84e-07	0.590947	FALSE
877	ENSMUSG00000022995	Enah	6608.3	-0.0512114	1.45e-06	0.0796307	FALSE
878	ENSMUSG00000026511	Srp9	1094.94	-0.0438305	0.00877037	0.213858	FALSE
879	ENSMUSG00000038633	Degs1	3265.09	0.0223323	3.27e-05	0.363171	FALSE
880	ENSMUSG00000100147	1700047M11Rik	94.8522	0.0337806	4.11e-05	0.748472	FALSE
881	ENSMUSG00000047539	Fbxo28	1740.84	-0.0851846	7.26e-12	0.000181651	FALSE
882	ENSMUSG00000026510	Trp53bp2	1203.1	-0.0927846	0.177074	0.00426023	TRUE
883	ENSMUSG00000026509	Capn2	2501.81	0.0933761	1.02e-31	0.000945256	FALSE
884	ENSMUSG00000104415	Gm37069	108.054	-0.0375495	0.00736749	0.821383	FALSE
885	ENSMUSG00000038576	Susd4	4963.98	0.164382	5.72e-17	1.85e-12	FALSE
886	ENSMUSG00000030768	Disp1	150.941	0.059988	1.19e-10	0.203058	FALSE
887	ENSMUSG00000102478	BC085271	82.9308	-0.132945	0.133132	0.153663	FALSE
888	ENSMUSG00000046836	Brox	2275.5	-0.00309023	0.000594919	0.874298	FALSE
889	ENSMUSG00000042901	Aida	1569.11	-0.0256499	0.000124949	0.263619	FALSE
890	ENSMUSG00000056050	Mia3	3061.02	-0.0456642	5.96e-10	0.0536471	FALSE
891	ENSMUSG00000072258	Taf1a	240.495	-0.0877073	0.0134495	0.0316391	FALSE
892	ENSMUSG00000039384	Dusp10	164.687	-0.379682	9.88e-21	4.21e-15	FALSE
893	ENSMUSG00000073481	Mtarc2	1187.1	0.114203	3.64e-19	0.000922376	FALSE
894	ENSMUSG00000039349	C130074G19Rik	621.322	-0.00066573	0.00185817	0.995476	FALSE
895	ENSMUSG00000026620	Mark1	2077.28	0.0811461	0.297057	0.000431848	TRUE
896	ENSMUSG00000039318	Rab3gap2	2711.51	-0.00264563	1.18e-05	0.939343	FALSE
897	ENSMUSG00000026618	Iars2	1728.49	0.0593805	0.000583734	0.000961889	FALSE
898	ENSMUSG00000026617	Bpnt1	1551.55	-0.22654	1.24e-103	4.53e-29	FALSE
899	ENSMUSG00000026615	Eprs	3383.07	0.0370442	3.73e-06	0.223711	FALSE
900	ENSMUSG00000097615	Gm2061	96.8181	0.0143411	0.340045	0.826631	FALSE
901	ENSMUSG00000026614	Slc30a10	619.664	-0.176496	1.43e-11	5.73e-06	FALSE
902	ENSMUSG00000102546	Gm9722	34.5995	-0.0996223	0.952159	0.620201	FALSE
903	ENSMUSG00000039246	Lyplal1	306.453	0.0888389	1.61e-05	0.0191361	FALSE
904	ENSMUSG00000039239	Tgfb2	2880.55	0.0780046	0.000120357	0.0619545	FALSE
905	ENSMUSG00000001305	Rrp15	242.892	0.0312563	0.0020467	0.439422	FALSE
906	ENSMUSG00000039210	Gpatch2	640.938	-0.0746504	2.76e-08	0.00144422	FALSE
907	ENSMUSG00000104394	Gm37254	70.213	-0.430188	7.71e-31	7.27e-14	FALSE
908	ENSMUSG00000026610	Esrrg	665.96	-0.276653	3.79e-24	1.77e-08	FALSE
909	ENSMUSG00000026608	Kctd3	2775.18	0.0306903	0.112962	0.0439038	TRUE
910	ENSMUSG00000037624	Kcnk2	1450.43	-0.144994	3.48e-06	0.000309463	FALSE
911	ENSMUSG00000102824	Pdcd5-ps	379.571	-0.0878063	0.0347187	0.211079	FALSE
912	ENSMUSG00000026605	Cenpf	72.8517	0.575391	7.26e-36	2.3e-14	FALSE
913	ENSMUSG00000026604	Ptpn14	417.795	-0.243871	3.37e-05	0.00055017	FALSE
914	ENSMUSG00000026603	Smyd2	1094.85	-0.0829431	4.45e-16	0.0025999	FALSE
915	ENSMUSG00000010175	Prox1	4063.6	0.28162	2.58e-38	3.7e-06	FALSE
916	ENSMUSG00000079045	Prox1os	94.0894	0.146265	2.33e-15	0.0381186	FALSE
917	ENSMUSG00000089872	Rps6kc1	1321.93	-0.045173	3.83e-15	0.0922356	FALSE
918	ENSMUSG00000026634	Angel2	1462.14	0.046716	3.5e-07	0.0133259	FALSE
919	ENSMUSG00000037568	Vash2	87.841	0.279651	6.83e-21	4.17e-06	FALSE
920	ENSMUSG00000066595	Flvcr1	300.178	-0.0682131	3.22e-05	0.235416	FALSE
921	ENSMUSG00000026632	Tatdn3	207.906	0.156116	1.42e-07	0.000397514	FALSE
922	ENSMUSG00000026628	Atf3	54.4905	-0.139579	3.14e-11	0.41643	FALSE
923	ENSMUSG00000073478	D730003I15Rik	39.7135	-0.00698065	4.97e-06	0.934407	FALSE
924	ENSMUSG00000037499	Nenf	953.939	0.0174124	0.347287	0.678728	FALSE
925	ENSMUSG00000026627	Pacc1	300.041	-0.102307	0.00844217	0.00014152	TRUE
926	ENSMUSG00000026626	Ppp2r5a	2473.6	-0.12869	9.62e-11	2.67e-10	FALSE
927	ENSMUSG00000037474	Dtl	79.7218	0.556113	3.34e-25	3.1e-11	FALSE
928	ENSMUSG00000037461	Ints7	689.309	0.194412	2.4e-29	6.32e-13	FALSE
929	ENSMUSG00000026623	Lpgat1	8545.96	-0.00196612	1.82e-05	0.962576	FALSE
930	ENSMUSG00000055833	1700034H15Rik	76.7807	-0.007939	0.0864974	0.90999	FALSE
931	ENSMUSG00000037434	Slc30a1	1607.13	-0.0255666	0.33644	0.570584	FALSE
932	ENSMUSG00000026637	Traf5	46.0094	0.319344	1.34e-28	1.99e-07	FALSE
933	ENSMUSG00000103653	Gstp-ps	1077.35	0.0229699	0.19935	0.681433	FALSE
934	ENSMUSG00000037395	Rcor3	639.786	0.0676582	0.00796961	0.0206046	FALSE
935	ENSMUSG00000097316	Gm10516	117.245	0.137559	0.768997	0.000718966	TRUE
936	ENSMUSG00000058248	Kcnh1	2274.82	0.101067	0.23156	0.0040897	TRUE
937	ENSMUSG00000016262	Sertad4	539.429	0.158124	2.87e-07	0.000388051	FALSE
938	ENSMUSG00000016200	Syt14	869.792	-0.00395899	3.59e-07	0.940462	FALSE
939	ENSMUSG00000016181	Utp25	503.338	-0.116145	3.32e-25	1.69e-06	FALSE
940	ENSMUSG00000079144	A130010J15Rik	226.751	0.108721	2.04e-06	0.00366488	FALSE
941	ENSMUSG00000026639	Lamb3	41.9622	0.164163	0.0728595	0.0802279	FALSE
942	ENSMUSG00000016194	Hsd11b1	885.183	-0.202249	5.3e-12	0.000114405	FALSE
943	ENSMUSG00000009633	G0s2	117.875	-0.171497	0.792445	0.00113901	TRUE
944	ENSMUSG00000016179	Camk1g	736.997	-0.501996	1.05e-123	2.02e-39	FALSE
945	ENSMUSG00000026640	Plxna2	4045.1	0.0447242	0.078007	0.393413	FALSE
946	ENSMUSG00000016494	Cd34	1028.66	-0.319803	3.14e-05	4.27e-17	TRUE
947	ENSMUSG00000096929	A330023F24Rik	335.321	-0.319988	5.59e-06	0.0121802	FALSE
948	ENSMUSG00000016493	Cd46	41.9593	0.446515	1.21e-11	0.000126955	FALSE
949	ENSMUSG00000016481	Cr1l	668.573	-0.0884053	0.040706	0.00433489	TRUE
950	ENSMUSG00000050530	Fam171a1	3017.92	-0.0933975	4.29e-16	5.37e-05	FALSE
951	ENSMUSG00000026643	Nmt2	3064.35	-0.0376845	6.86e-17	0.149523	FALSE
952	ENSMUSG00000049950	Rpp38	170.651	0.071445	0.0187795	0.0555112	FALSE
953	ENSMUSG00000026650	Meig1	65.4246	0.158507	6.95e-14	0.0285536	FALSE
954	ENSMUSG00000026648	Dclre1c	187.988	0.149645	0.000123626	0.0145291	FALSE
955	ENSMUSG00000026646	Suv39h2	146.865	-0.0557589	0.00787016	0.258105	FALSE
956	ENSMUSG00000109865	Hspa14	909.66	-0.0607676	0.0656452	0.0279526	TRUE
957	ENSMUSG00000051396	Gm45902	96.4375	-0.199645	0.000759211	0.00520275	FALSE
958	ENSMUSG00000039496	Cdnf	44.9166	0.138307	1.35e-12	0.0660896	FALSE
959	ENSMUSG00000026655	Fam107b	732.382	-0.0651519	0.0968591	0.186787	FALSE
960	ENSMUSG00000026657	Frmd4a	1740.95	-0.0642071	0.261983	0.0804847	FALSE
961	ENSMUSG00000039449	Prpf18	1607.45	-0.101332	6.52e-16	1.37e-08	FALSE
962	ENSMUSG00000048186	Bend7	58.1615	-0.00213884	0.000286338	0.975264	FALSE
963	ENSMUSG00000026662	Sephs1	856.664	0.0291256	8.35e-17	0.155042	FALSE
964	ENSMUSG00000026664	Phyh	2484.53	-0.0230636	0.00732207	0.395464	FALSE
965	ENSMUSG00000069188	Gm13192	231.603	0.083644	0.16146	0.163061	FALSE
966	ENSMUSG00000026668	Ucma	68.468	0.587291	8.21e-48	1.83e-09	FALSE
967	ENSMUSG00000026672	Optn	503.121	0.100283	0.0145541	0.00341478	TRUE
968	ENSMUSG00000026676	Ccdc3	347.837	0.580897	9.61e-76	2.04e-21	FALSE
969	ENSMUSG00000039145	Camk1d	7839.27	-0.122595	2.68e-26	0.00182152	FALSE
970	ENSMUSG00000039128	Cdc123	1980.08	-0.0586091	5.13e-11	0.00330472	FALSE
971	ENSMUSG00000025817	Nudt5	650.601	-0.054357	8.84e-12	0.076081	FALSE
972	ENSMUSG00000025816	Sec61a2	1048.44	0.0638663	0.315713	0.0549618	FALSE
973	ENSMUSG00000025815	Dhtkd1	137.451	0.196065	5.61e-10	0.00519379	FALSE
974	ENSMUSG00000043241	Upf2	2350.77	-0.208832	1.57e-26	1.98e-08	FALSE
975	ENSMUSG00000045319	Proser2	55.2718	-0.265376	2.33e-07	5.83e-05	FALSE
976	ENSMUSG00000039046	Usp6nl	767.422	-0.102909	0.00407843	0.00116383	TRUE
977	ENSMUSG00000002107	Celf2	14368.1	0.0405756	0.0349317	0.20744	FALSE
978	ENSMUSG00000065824	Gm26315	117.241	-0.120601	0.106511	0.608995	FALSE
979	ENSMUSG00000082953	Gm13217	136.369	-0.0612329	0.000844278	0.281675	FALSE
980	ENSMUSG00000025782	Taf3	606.52	-0.177588	3.6e-27	1.07e-08	FALSE
981	ENSMUSG00000025781	Atp5c1	6825.01	-0.0183086	6.87e-05	0.511839	FALSE
982	ENSMUSG00000037262	Kin	250.85	-0.0943236	2.79e-05	0.00478514	FALSE
983	ENSMUSG00000037254	Itih2	189.501	0.478008	5.65e-36	0.000304362	FALSE
984	ENSMUSG00000025780	Itih5	1671.99	0.108785	2.73e-37	0.0405886	FALSE
985	ENSMUSG00000061186	Sfmbt2	115.569	-0.034979	0.383522	0.733485	FALSE
986	ENSMUSG00000026778	Prkcq	416.57	-0.0372918	0.350283	0.634384	FALSE
987	ENSMUSG00000086006	Gm13293	51.8134	0.562511	4.8e-56	6.23e-14	FALSE
988	ENSMUSG00000082424	Gm13292	2318.03	-0.0283757	0.000151674	0.636694	FALSE
989	ENSMUSG00000026773	Pfkfb3	1538.24	-0.272241	2.77e-26	9.47e-11	FALSE
990	ENSMUSG00000037197	Rbm17	1247.67	0.04636	0.010604	0.0324729	FALSE
991	ENSMUSG00000023206	Il15ra	87.0152	0.389674	6.86e-49	4.71e-13	FALSE
992	ENSMUSG00000058594	Fbh1	1797.32	0.00661674	0.93188	0.717917	FALSE
993	ENSMUSG00000047909	Ankrd16	312.947	0.128533	0.00422541	0.0740524	FALSE
994	ENSMUSG00000026768	Itga8	324.886	0.10759	0.0112499	0.10486	FALSE
995	ENSMUSG00000086843	E030013I19Rik	87.1522	0.0741412	0.340045	0.655913	FALSE
996	ENSMUSG00000026767	Mindy3	1908.01	-0.0293368	5.39e-10	0.397141	FALSE
997	ENSMUSG00000026730	Pter	4760.2	-0.0105416	1.6e-07	0.860676	FALSE
998	ENSMUSG00000049630	C1ql3	2326.44	-0.041677	4.57e-06	0.462485	FALSE
999	ENSMUSG00000104459	Gm37824	45.1482	-0.257683	0.345174	0.0713699	FALSE
1000	ENSMUSG00000026727	Rsu1	801.995	0.144095	1.36e-47	5.58e-10	FALSE
1001	ENSMUSG00000026723	Trdmt1	168.695	0.172396	1.27e-13	0.0005977	FALSE
1002	ENSMUSG00000026728	Vim	3874.87	0.962608	2.68e-111	4.04e-34	FALSE
1003	ENSMUSG00000003418	St8sia6	198.403	-0.397636	5.9e-07	4.11e-10	TRUE
1004	ENSMUSG00000063275	Hacd1	148.901	-0.130794	0.00968139	0.000676538	TRUE
1005	ENSMUSG00000026718	Stam	2631.02	-0.0286561	8.05e-07	0.153273	FALSE
1006	ENSMUSG00000103901	Gm37499	142.856	-0.116165	1.49e-09	0.0182464	FALSE
1007	ENSMUSG00000026712	Mrc1	177.343	0.428394	1.32e-41	3.89e-05	FALSE
1008	ENSMUSG00000036949	Slc39a12	2250.12	-0.0503492	0.232579	0.299031	FALSE
1009	ENSMUSG00000057914	Cacnb2	1917.84	-0.0234241	4.52e-19	0.426619	FALSE
1010	ENSMUSG00000070271	Gm13268	43.5022	-0.209056	0.000545932	0.228879	FALSE
1011	ENSMUSG00000085281	Gm13316	88.0082	0.0580096	6.05e-05	0.191272	FALSE
1012	ENSMUSG00000026707	Nsun6	165.451	0.0465019	0.0730753	0.227505	FALSE
1013	ENSMUSG00000017418	Arl5b	1225.01	-0.261898	4.23e-21	2.4e-08	FALSE
1014	ENSMUSG00000026748	Plxdc2	1426.59	-0.109099	6.1e-08	0.0135519	FALSE
1015	ENSMUSG00000053702	Nebl	5100.94	0.0553839	1.75e-08	0.0517039	FALSE
1016	ENSMUSG00000054057	A930004D18Rik	187.126	-0.0173596	5.93e-06	0.694781	FALSE
1017	ENSMUSG00000054074	Skida1	630.417	-0.01628	7.94e-10	0.694781	FALSE
1018	ENSMUSG00000026743	Mllt10	786.279	-0.0270136	0.118122	0.435787	FALSE
1019	ENSMUSG00000026740	Dnajc1	723.87	-0.00452228	0.0685393	0.934958	FALSE
1020	ENSMUSG00000051154	Commd3	1466.42	0.140937	3.7e-12	4.44e-07	FALSE
1021	ENSMUSG00000026739	Bmi1	2113.3	-0.139509	2.06e-11	4.67e-07	FALSE
1022	ENSMUSG00000037708	Spag6	39.6033	0.349558	6.65e-05	7.98e-06	TRUE
1023	ENSMUSG00000026737	Pip4k2a	3476.41	-0.129011	1.71e-10	3.71e-08	FALSE
1024	ENSMUSG00000037683	Armc3	56.0202	0.0400363	6.9e-08	0.761172	FALSE
1025	ENSMUSG00000087674	4930447M23Rik	93.9356	0.218436	0.000219501	0.00272118	FALSE
1026	ENSMUSG00000023094	Msrb2	641.312	-0.134094	1.63e-16	0.000168494	FALSE
1027	ENSMUSG00000043415	Otud1	532.757	-0.257447	1.32e-20	8.05e-14	FALSE
1028	ENSMUSG00000036617	Etl4	2322.07	-0.116083	3.11e-15	0.00193581	FALSE
1029	ENSMUSG00000060795	Gm13363	200.602	-0.00815354	0.823714	0.880553	FALSE
1030	ENSMUSG00000081128	Gm13328	79.8663	0.0725895	0.738639	0.608964	FALSE
1031	ENSMUSG00000036591	Arhgap21	6466.17	0.0563655	0.482139	0.202541	FALSE
1032	ENSMUSG00000075514	Gm13375	266.498	0.130341	0.00359593	0.12515	FALSE
1033	ENSMUSG00000026679	Enkur	76.5829	0.10062	2.36e-08	0.312398	FALSE
1034	ENSMUSG00000048550	Thnsl1	857.384	0.1451	7.93e-06	0.000149593	FALSE
1035	ENSMUSG00000084071	Gm13378	63.4358	0.0214235	0.862381	0.796535	FALSE
1036	ENSMUSG00000045967	Gpr158	4772.86	-0.0120547	1.76e-10	0.796381	FALSE
1037	ENSMUSG00000081467	Gm13337	43.3661	0.440512	0.571289	0.169067	FALSE
1038	ENSMUSG00000083863	Gm13341	15724.3	0.0905909	0.280012	0.532172	FALSE
1039	ENSMUSG00000083563	Gm13340	50309.1	-0.390805	0.0322452	0.0169847	TRUE
1040	ENSMUSG00000082884	Gm13339	7567.16	-0.329184	0.0211535	0.0776326	FALSE
1041	ENSMUSG00000026787	Gad2	6488.7	-0.255773	4.13e-16	2.87e-11	FALSE
1042	ENSMUSG00000026786	Apbb1ip	214.119	-0.0273436	1.82e-13	0.696138	FALSE
1043	ENSMUSG00000026784	Pdss1	147.83	0.0607639	0.2563	0.307205	FALSE
1044	ENSMUSG00000058835	Abi1	5668.89	0.00371403	0.00269335	0.915699	FALSE
1045	ENSMUSG00000026781	Acbd5	3220.88	-0.0656723	4.42e-05	0.012363	FALSE
1046	ENSMUSG00000026779	Mastl	43.8145	0.346547	2.48e-28	4.64e-08	FALSE
1047	ENSMUSG00000026775	Yme1l1	3869.92	-0.0037729	0.0124534	0.906651	FALSE
1048	ENSMUSG00000069132	Nxph2	67.3818	0.00424291	0.0823272	0.974034	FALSE
1049	ENSMUSG00000026771	Spopl	1350.72	-0.0349827	0.00044958	0.298087	FALSE
1050	ENSMUSG00000083373	Gm13392	65.687	-0.156592	0.237687	0.00167093	TRUE
1051	ENSMUSG00000026986	Hnmt	822.434	-0.00764397	0.000308906	0.872728	FALSE
1052	ENSMUSG00000083116	Gm13410	61.5563	0.209081	0.719131	0.0609923	FALSE
1053	ENSMUSG00000026979	Psd4	38.6671	0.177178	4.81e-24	0.020784	FALSE
1054	ENSMUSG00000004113	Cacna1b	3689.4	0.188768	0.559533	7.9e-07	TRUE
1055	ENSMUSG00000036893	Ehmt1	1118.93	-0.0203347	0.0101019	0.358285	FALSE
1056	ENSMUSG00000026972	Arrdc1	94.2386	0.138039	2.19e-11	0.0149344	FALSE
1057	ENSMUSG00000026974	Zmynd19	951.204	-0.0987099	3.55e-29	9.41e-07	FALSE
1058	ENSMUSG00000026975	Dph7	619.081	0.107947	5.71e-05	0.0271493	FALSE
1059	ENSMUSG00000036850	Mrpl41	972.469	0.0193401	0.00635296	0.588911	FALSE
1060	ENSMUSG00000036833	Pnpla7	536.821	-0.0573731	5.12e-06	0.399608	FALSE
1061	ENSMUSG00000084383	Gm13370	3817.64	-0.08439	0.456626	0.153301	FALSE
1062	ENSMUSG00000006476	Nsmf	25877.1	0.0696547	0.00456649	0.0490671	FALSE
1063	ENSMUSG00000078202	Nrarp	137.44	-0.0658139	5.85e-06	0.398668	FALSE
1064	ENSMUSG00000059555	Tor4a	128.376	0.572297	1.22e-59	1.13e-15	FALSE
1065	ENSMUSG00000013465	Nelfb	1547.86	-0.00386914	0.0267666	0.857847	FALSE
1066	ENSMUSG00000036752	Tubb4b	8941.79	0.0792192	0.722435	0.0136604	TRUE
1067	ENSMUSG00000044628	Rnf208	2572.44	0.00130819	0.0015448	0.978638	FALSE
1068	ENSMUSG00000006471	Ndor1	594.802	-0.0317149	0.0296278	0.430516	FALSE
1069	ENSMUSG00000078201	Tmem203	150.09	0.266579	6.35e-26	9.5e-09	FALSE
1070	ENSMUSG00000048707	Tprn	558.006	-0.0379414	0.000479745	0.347356	FALSE
1071	ENSMUSG00000026966	Ssna1	703.579	0.0223127	0.0165245	0.570758	FALSE
1072	ENSMUSG00000026965	Anapc2	2614.18	-0.032927	0.0143249	0.0627433	FALSE
1073	ENSMUSG00000026961	Lrrc26	41.7103	0.179318	0.259076	0.0353363	TRUE
1074	ENSMUSG00000026959	Grin1	9805.74	0.0133385	3.2e-10	0.729025	FALSE
1075	ENSMUSG00000085830	Grin1os	48.3845	0.24298	0.00303259	0.157308	FALSE
1076	ENSMUSG00000036646	Man1b1	2491.36	-0.0117395	0.00571523	0.523701	FALSE
1077	ENSMUSG00000026958	Dpp7	429.578	0.0573886	3.45e-08	0.299062	FALSE
1078	ENSMUSG00000026956	Uap1l1	380.641	0.0353328	2.46e-17	0.403142	FALSE
1079	ENSMUSG00000026955	Sapcd2	52.6183	0.287147	6.64e-16	8.26e-05	FALSE
1080	ENSMUSG00000015085	Entpd2	348.382	0.463361	3.19e-67	1.46e-21	FALSE
1081	ENSMUSG00000015094	Npdc1	5815.82	-0.0632029	3.28e-17	0.0337383	FALSE
1082	ENSMUSG00000026944	Abca2	7860.89	0.03293	0.633414	0.421591	FALSE
1083	ENSMUSG00000047617	Paxx	584.235	0.0525812	0.0008974	0.151723	FALSE
1084	ENSMUSG00000015090	Ptgds	16911	0.502588	5.15e-28	0.000555124	FALSE
1085	ENSMUSG00000015083	C8g	36.8358	0.0470636	0.0112676	0.580893	FALSE
1086	ENSMUSG00000015095	Fbxw5	2263.54	0.136365	6.12e-06	1.64e-09	TRUE
1087	ENSMUSG00000026942	Traf2	292.309	-0.113528	0.0320742	5.4e-06	TRUE
1088	ENSMUSG00000015092	Edf1	2301.83	-0.000372791	0.0601805	0.993463	FALSE
1089	ENSMUSG00000036504	Phpt1	176.678	-0.0287632	0.011579	0.557291	FALSE
1090	ENSMUSG00000029419	Ajm1	72.9006	0.0337162	0.248348	0.701058	FALSE
1091	ENSMUSG00000015087	Rabl6	4698.67	-0.0429735	1.99e-19	0.0401153	FALSE
1092	ENSMUSG00000026940	Ccdc183	48.8562	0.271478	0.00162817	1.18e-05	TRUE
1093	ENSMUSG00000026939	Tmem141	329.219	0.0523472	0.0113941	0.268281	FALSE
1094	ENSMUSG00000049086	Bmyc	405.735	0.120218	0.0337125	0.00114955	TRUE
1095	ENSMUSG00000058740	Kcnt1	740.255	0.0716571	0.0338783	0.229176	FALSE
1096	ENSMUSG00000026933	Camsap1	3701.33	-0.0118837	6.65e-07	0.709726	FALSE
1097	ENSMUSG00000036352	Ubac1	1157.14	-0.0359426	0.0028833	0.138612	FALSE
1098	ENSMUSG00000026932	Nacc2	4075.49	-0.0220532	1.02e-06	0.380018	FALSE
1099	ENSMUSG00000087679	Tmem250-ps	1743.41	-0.0981778	2.13e-12	0.00111394	FALSE
1100	ENSMUSG00000036327	Qsox2	1008.73	0.0804427	0.095747	7.09e-05	TRUE
1101	ENSMUSG00000026930	Gpsm1	930.76	0.0229958	5.31e-06	0.534684	FALSE
1102	ENSMUSG00000075467	Dnlz	926.943	-0.0225435	4.31e-06	0.65748	FALSE
1103	ENSMUSG00000026928	Card9	41.3133	0.266859	3.38e-18	0.000343573	FALSE
1104	ENSMUSG00000036281	Snapc4	533.093	0.175615	0.00717885	0.0100036	FALSE
1105	ENSMUSG00000026927	Entr1	1150.79	0.182792	1.66e-11	1.04e-07	FALSE
1106	ENSMUSG00000026926	Pmpca	1931.51	0.0735716	0.392796	0.00137917	TRUE
1107	ENSMUSG00000026925	Inpp5e	557.716	0.135567	5.96e-05	0.000200437	FALSE
1108	ENSMUSG00000026924	Sec16a	2279.36	-0.0511254	0.000284785	0.207903	FALSE
1109	ENSMUSG00000026923	Notch1	851.251	0.245983	5.86e-22	3.13e-06	FALSE
1110	ENSMUSG00000026921	Egfl7	580.691	0.162139	2.38e-13	0.000176285	FALSE
1111	ENSMUSG00000026922	Agpat2	39.464	0.434757	8.59e-38	1.18e-07	FALSE
1112	ENSMUSG00000036186	Dipk1b	931.069	-0.0208791	0.000193013	0.602695	FALSE
1113	ENSMUSG00000036160	Surf6	580.446	-0.10382	1.58e-06	1.09e-06	TRUE
1114	ENSMUSG00000015776	Med22	1066.09	-0.00771119	1.63e-11	0.803401	FALSE
1115	ENSMUSG00000062647	Rpl7a	2316.84	0.0720764	1.17e-06	0.0199708	FALSE
1116	ENSMUSG00000015790	Surf1	1242.61	-0.0434833	0.0761574	0.140971	FALSE
1117	ENSMUSG00000014873	Surf2	489.028	0.114848	0.000445175	1.94e-05	TRUE
1118	ENSMUSG00000014867	Surf4	2741.56	0.0119592	0.00452656	0.638583	FALSE
1119	ENSMUSG00000052406	Rexo4	985.876	-0.0570185	1.03e-05	0.224945	FALSE
1120	ENSMUSG00000014852	Adamts13	41.2575	0.161728	1.03e-06	0.130773	FALSE
1121	ENSMUSG00000015488	Cacfd1	1176.88	-0.0747147	1.17e-10	0.00228604	FALSE
1122	ENSMUSG00000036067	Slc2a6	811.863	0.049735	2.07e-07	0.303478	FALSE
1123	ENSMUSG00000036040	Adamtsl2	158.837	0.176825	3.61e-10	0.00579479	FALSE
1124	ENSMUSG00000009216	Fam163b	6874.23	0.545466	1.41e-42	2.11e-11	FALSE
1125	ENSMUSG00000009614	Sardh	479.939	0.314457	4.47e-48	5.6e-12	FALSE
1126	ENSMUSG00000009621	Vav2	448.317	0.0365869	1.05e-14	0.300273	FALSE
1127	ENSMUSG00000109946	Brd3os	772.668	0.0544919	0.299429	0.0646773	FALSE
1128	ENSMUSG00000026918	Brd3	1714.19	-0.104792	8.26e-17	7.07e-06	FALSE
1129	ENSMUSG00000026917	Wdr5	823.511	0.0155313	0.00374708	0.45041	FALSE
1130	ENSMUSG00000015846	Rxra	1098.28	-0.319826	2.23e-38	3.42e-23	FALSE
1131	ENSMUSG00000026837	Col5a1	123.771	0.272114	2.45e-31	0.0213829	FALSE
1132	ENSMUSG00000026833	Olfm1	35009.6	0.0297305	0.000209111	0.400911	FALSE
1133	ENSMUSG00000035829	Ppp1r26	576.551	-0.0605292	1.75e-07	0.103493	FALSE
1134	ENSMUSG00000026831	1700007K13Rik	67.375	-0.223628	0.0842583	0.0636217	FALSE
1135	ENSMUSG00000035772	Mrps2	977.668	-0.011632	4.89e-05	0.640044	FALSE
1136	ENSMUSG00000082895	Rpsa-ps9	546.03	-0.0251825	0.0147377	0.693461	FALSE
1137	ENSMUSG00000026821	Ralgds	3318.8	-0.0245959	4.72e-10	0.434235	FALSE
1138	ENSMUSG00000026816	Gtf3c5	618.802	0.0300553	0.0516841	0.169532	FALSE
1139	ENSMUSG00000026812	Tsc1	1992.06	-0.0620797	3.94e-09	0.0498077	FALSE
1140	ENSMUSG00000026807	Ak8	46.9664	-0.061188	0.669332	0.613214	FALSE
1141	ENSMUSG00000035666	Gtf3c4	1900.12	-0.0456628	0.0696751	0.0700473	FALSE
1142	ENSMUSG00000026806	Ddx31	208.639	-0.0372452	0.850528	0.251281	FALSE
1143	ENSMUSG00000083773	Gm13394	20246.9	-0.00952818	1.38e-05	0.869098	FALSE
1144	ENSMUSG00000026803	Ttf1	299.894	-0.0798384	0.499835	0.0307561	TRUE
1145	ENSMUSG00000043535	Setx	2677.93	0.058773	0.254288	0.161757	FALSE
1146	ENSMUSG00000035513	Ntng2	908.683	0.196026	1.33e-09	3.78e-07	FALSE
1147	ENSMUSG00000079499	6530402F18Rik	464.268	0.173198	0.00103183	7.49e-05	TRUE
1148	ENSMUSG00000026799	Med27	563.062	0.0512622	0.0529363	0.105224	FALSE
1149	ENSMUSG00000039844	Rapgef1	3842.56	-0.0418703	2.09e-05	0.136522	FALSE
1150	ENSMUSG00000039826	Trub2	835.03	0.056468	0.0116854	0.22435	FALSE
1151	ENSMUSG00000026798	Coq4	452.83	-0.00277963	1.56e-05	0.931861	FALSE
1152	ENSMUSG00000059316	Slc27a4	2949.15	-0.0363272	4.89e-12	0.155997	FALSE
1153	ENSMUSG00000069020	Urm1	962.692	-0.101219	2.95e-06	0.000227333	FALSE
1154	ENSMUSG00000039787	Cercam	111.915	0.377858	2.93e-45	4.48e-13	FALSE
1155	ENSMUSG00000026790	Odf2	1262.18	0.130765	4.63e-07	0.000195555	FALSE
1156	ENSMUSG00000019715	Gle1	1481.89	-0.0427	8.71e-07	0.109625	FALSE
1157	ENSMUSG00000057738	Sptan1	36460	0.0099261	0.0238617	0.814684	FALSE
1158	ENSMUSG00000039715	Wdr34	613.518	0.075996	1.99e-05	0.0292582	FALSE
1159	ENSMUSG00000054766	Set	5888.77	-0.0728507	3.79e-09	0.00234524	FALSE
1160	ENSMUSG00000015335	Zdhhc12	147.049	0.151822	4.89e-15	0.000317477	FALSE
1161	ENSMUSG00000039686	Zer1	6366.46	-0.00823765	9.21e-10	0.793954	FALSE
1162	ENSMUSG00000039678	Tbc1d13	1559.68	-0.0560108	5.26e-09	0.132772	FALSE
1163	ENSMUSG00000085401	Slc39a1-ps	114.248	0.205472	8.47e-26	2.33e-06	FALSE
1164	ENSMUSG00000015337	Endog	182.962	0.034581	0.810563	0.471344	FALSE
1165	ENSMUSG00000039660	Spout1	594.441	-0.0638054	2.6e-12	0.0141683	FALSE
1166	ENSMUSG00000039648	Kyat1	285.686	0.134202	0.00751965	0.000989796	TRUE
1167	ENSMUSG00000007476	Lrrc8a	401.654	-0.013463	0.380698	0.792747	FALSE
1168	ENSMUSG00000075419	Dolk	596.019	0.0543007	0.000782285	0.0313021	FALSE
1169	ENSMUSG00000052533	Nup188	493.304	0.0607308	4.73e-07	0.0501429	FALSE
1170	ENSMUSG00000026860	Sh3glb2	3542.29	0.031476	0.763603	0.278868	FALSE
1171	ENSMUSG00000026858	Miga2	1884.86	-0.0403427	1.19e-14	0.0446133	FALSE
1172	ENSMUSG00000026856	Dolpp1	418.872	-0.101555	4.75e-22	5.12e-05	FALSE
1173	ENSMUSG00000026853	Crat	1379.04	-0.00232519	0.871049	0.93992	FALSE
1174	ENSMUSG00000039515	Ptpa	5336.24	-0.0291294	5.02e-06	0.224139	FALSE
1175	ENSMUSG00000089762	Ier5l	349.178	-0.164116	0.0853378	0.00782018	TRUE
1176	ENSMUSG00000047363	Cstad	47.5879	0.648	6.08e-47	2.87e-15	FALSE
1177	ENSMUSG00000044320	1700001O22Rik	84.5716	0.0500218	0.357448	0.537572	FALSE
1178	ENSMUSG00000026857	Ntmt1	555.867	0.0913858	0.00437742	0.00901879	FALSE
1179	ENSMUSG00000039483	Asb6	846.195	-0.0661314	9.47e-12	0.00715682	FALSE
1180	ENSMUSG00000050737	Ptges	152.841	0.226662	2.14e-43	2.3e-06	FALSE
1181	ENSMUSG00000026848	Tor1b	1193.26	-0.0306134	4.94e-08	0.173165	FALSE
1182	ENSMUSG00000026849	Tor1a	948.156	-0.0162966	5.73e-08	0.537808	FALSE
1183	ENSMUSG00000026851	BC005624	2179.02	-0.00259736	0.000214269	0.915638	FALSE
1184	ENSMUSG00000026854	Usp20	3208.99	0.0209003	4.62e-12	0.380631	FALSE
1185	ENSMUSG00000075415	Fnbp1	3620.79	-0.0150795	8.75e-05	0.646658	FALSE
1186	ENSMUSG00000087269	D330023K18Rik	44.5433	-0.0236773	0.000423574	0.789803	FALSE
1187	ENSMUSG00000000194	Gpr107	1816.99	-0.0404405	0.00487466	0.0314341	FALSE
1188	ENSMUSG00000062661	Ncs1	14734.7	-0.0226074	9.16e-07	0.558721	FALSE
1189	ENSMUSG00000076441	Ass1	659.357	0.0486193	2.44e-13	0.252654	FALSE
1190	ENSMUSG00000026843	Fubp3	807.972	0.147263	8.97e-46	1.48e-07	FALSE
1191	ENSMUSG00000039356	Exosc2	372.994	-0.04876	0.0877814	0.0700788	FALSE
1192	ENSMUSG00000026842	Abl1	1840.57	-0.0225741	0.00290498	0.393385	FALSE
1193	ENSMUSG00000026841	Fibcd1	4171.48	-0.421016	2.43e-61	1.8e-17	FALSE
1194	ENSMUSG00000026840	Lamc3	323.011	0.323904	2.01e-58	1.4e-07	FALSE
1195	ENSMUSG00000001864	Aif1l	362.442	-0.113745	0.923759	0.00499241	TRUE
1196	ENSMUSG00000001855	Nup214	1112.11	0.0670874	0.0651773	0.0650397	FALSE
1197	ENSMUSG00000050592	Fam78a	107.506	-0.356919	2.19e-20	8.75e-11	FALSE
1198	ENSMUSG00000051373	Plpp7	605.513	0.0366681	0.570082	0.234724	FALSE
1199	ENSMUSG00000039262	Prrc2b	17880.1	0.105434	0.838508	0.00678106	TRUE
1200	ENSMUSG00000039254	Pomt1	431.791	0.15363	9.14e-17	2.08e-07	FALSE
1201	ENSMUSG00000002550	Uck1	1111.46	-0.0735213	4.9e-06	0.00112049	FALSE
1202	ENSMUSG00000066068	Gm13611	82.3767	0.0226756	0.646843	0.879046	FALSE
1203	ENSMUSG00000044627	Swi5	2744.41	-0.00627008	0.109661	0.845988	FALSE
1204	ENSMUSG00000002546	Golga2	2872.54	0.079045	0.621412	4.36e-05	TRUE
1205	ENSMUSG00000026825	Dnm1	42945.1	-0.0348934	1.38e-19	0.266136	FALSE
1206	ENSMUSG00000039205	Ciz1	798.277	0.0346643	0.777602	0.376776	FALSE
1207	ENSMUSG00000039195	1110008P14Rik	1671.7	-0.0510766	0.712053	0.318192	FALSE
1208	ENSMUSG00000026820	Ptges2	878.96	-0.0479466	1.02e-06	0.139167	FALSE
1209	ENSMUSG00000026819	Slc25a25	1670.67	-0.241933	1.82e-44	2.05e-21	FALSE
1210	ENSMUSG00000039164	Naif1	189.977	-0.0735533	0.00088538	0.0350221	FALSE
1211	ENSMUSG00000039157	Fam102a	3660.06	-0.117872	6.4e-18	1.22e-07	FALSE
1212	ENSMUSG00000026810	Dpm2	736.465	-0.0196003	0.00471175	0.477173	FALSE
1213	ENSMUSG00000079442	St6galnac4	1065.98	0.0252241	0.774041	0.627613	FALSE
1214	ENSMUSG00000026811	St6galnac6	3502.89	-0.0402101	8.88e-17	0.102086	FALSE
1215	ENSMUSG00000026817	Ak1	3256.72	0.148997	6.55e-11	9.84e-06	FALSE
1216	ENSMUSG00000026814	Eng	938.26	0.0130249	1.54e-10	0.795405	FALSE
1217	ENSMUSG00000009566	Fpgs	157.556	0.295477	5.37e-35	1.39e-08	FALSE
1218	ENSMUSG00000009555	Cdk9	1675.67	0.0334231	0.368004	0.119499	FALSE
1219	ENSMUSG00000059013	Sh2d3c	516.346	0.356558	9.63e-20	4.86e-13	FALSE
1220	ENSMUSG00000009563	Tor2a	538.778	0.042071	3.26e-06	0.17988	FALSE
1221	ENSMUSG00000053746	Ptrh1	50.0539	-0.0572984	0.113985	0.41043	FALSE
1222	ENSMUSG00000038987	Cfap157	44.6649	0.0218454	0.0634035	0.760737	FALSE
1223	ENSMUSG00000026797	Stxbp1	24204.8	0.0840259	0.43574	0.000544191	TRUE
1224	ENSMUSG00000026796	Fam129b	1045.93	0.478742	1.03e-53	6.72e-13	FALSE
1225	ENSMUSG00000026792	Lrsam1	1092.89	0.116091	2.61e-07	2.21e-05	FALSE
1226	ENSMUSG00000038900	Rpl12	3760.1	0.017816	0.000755552	0.702355	FALSE
1227	ENSMUSG00000026791	Slc2a8	409.733	0.0709329	2.31e-05	0.0380923	FALSE
1228	ENSMUSG00000038860	Garnl3	840.752	-0.00466309	0.0279957	0.934286	FALSE
1229	ENSMUSG00000038831	Ralgps1	2066.01	0.0651489	0.610727	0.0315288	TRUE
1230	ENSMUSG00000004105	Angptl2	180.596	0.460895	4.98e-15	0.0191631	FALSE
1231	ENSMUSG00000068966	Zbtb34	378.518	-0.155743	1.51e-13	5.86e-05	FALSE
1232	ENSMUSG00000026788	Zbtb43	758.073	-0.12022	1.44e-10	3.31e-07	FALSE
1233	ENSMUSG00000038740	Mvb12b	4516.01	0.0328466	0.179747	0.158794	FALSE
1234	ENSMUSG00000038718	Pbx3	228.316	-0.119588	0.624143	0.00880416	TRUE
1235	ENSMUSG00000038696	Mapkap1	1555.24	-0.0363641	4.43e-06	0.0399839	FALSE
1236	ENSMUSG00000081992	Gm13408	729.771	0.039525	0.250367	0.671834	FALSE
1237	ENSMUSG00000087635	Gm13414	557.503	0.00725044	7.21e-05	0.882659	FALSE
1238	ENSMUSG00000026867	Gapvd1	3519.41	-0.0501936	7.92e-12	0.0180993	FALSE
1239	ENSMUSG00000026864	Hspa5	15444.1	-0.588786	1.82e-37	6.32e-13	FALSE
1240	ENSMUSG00000070953	Rabepk	690.3	-0.025949	8.4e-10	0.337028	FALSE
1241	ENSMUSG00000035949	Fbxw2	1970.55	0.0263403	0.0622368	0.101078	FALSE
1242	ENSMUSG00000026869	Psmd5	2022.31	-0.0641524	2.03e-15	0.000101574	FALSE
1243	ENSMUSG00000057110	Cntrl	229.345	0.224892	3.44e-16	0.000120325	FALSE
1244	ENSMUSG00000026878	Rab14	9335.71	-0.0311401	8.67e-08	0.0713312	FALSE
1245	ENSMUSG00000026879	Gsn	2692.11	0.189757	1.61e-47	2.91e-05	FALSE
1246	ENSMUSG00000026880	Stom	503.52	0.126537	1.68e-35	0.00169312	FALSE
1247	ENSMUSG00000075391	Glo1-ps	516.83	-0.0388214	0.731615	0.591842	FALSE
1248	ENSMUSG00000035778	Ggta1	219.756	0.818952	1.03e-101	2.07e-29	FALSE
1249	ENSMUSG00000086555	Gm13446	107.825	-0.115658	9.12e-12	0.0400494	FALSE
1250	ENSMUSG00000026883	Dab2ip	3097.72	-0.096123	1.24e-25	0.00142103	FALSE
1251	ENSMUSG00000026885	Ttll11	1180.91	0.127653	0.271077	7.97e-06	TRUE
1252	ENSMUSG00000026895	Ndufa8	2426.11	-0.0388509	1.52e-08	0.161511	FALSE
1253	ENSMUSG00000026890	Lhx6	545.226	-0.461042	2.25e-99	9.88e-37	FALSE
1254	ENSMUSG00000026889	Rbm18	1660.02	-0.165432	7.8e-34	2.24e-14	FALSE
1255	ENSMUSG00000026887	Mrrf	663.801	-0.000128349	0.00013996	0.996502	FALSE
1256	ENSMUSG00000047250	Ptgs1	431.222	0.326446	1.37e-31	9.89e-09	FALSE
1257	ENSMUSG00000083101	Gm13430	204.384	0.0469554	0.304104	0.372117	FALSE
1258	ENSMUSG00000083716	Gm13436	383.602	-0.0134874	0.134418	0.866502	FALSE
1259	ENSMUSG00000009030	Pdcl	1138.46	0.0200506	0.00151045	0.484379	FALSE
1260	ENSMUSG00000075376	Rc3h2	2679.41	-0.153257	1.83e-14	0.000164973	FALSE
1261	ENSMUSG00000066798	Zbtb6	791.645	-0.0169858	0.142018	0.654547	FALSE
1262	ENSMUSG00000050714	Zbtb26	297.491	-0.227651	3.56e-19	2.46e-09	FALSE
1263	ENSMUSG00000035437	Rabgap1	3414.24	0.0268202	0.415317	0.249557	FALSE
1264	ENSMUSG00000026915	Strbp	3133.22	-0.0888312	1.01e-15	0.00720014	FALSE
1265	ENSMUSG00000053164	Gpr21	50.6529	0.426075	9.17e-38	1.25e-09	FALSE
1266	ENSMUSG00000035403	Crb2	234.83	0.145538	1.11e-10	0.119633	FALSE
1267	ENSMUSG00000035392	Dennd1a	1785.71	0.0456819	0.154214	0.0642913	FALSE
1268	ENSMUSG00000000247	Lhx2	2271.72	-0.0802713	1.35e-14	0.00523136	FALSE
1269	ENSMUSG00000026749	Nek6	1740.92	0.250407	9.69e-45	5.07e-12	FALSE
1270	ENSMUSG00000026750	Psmb7	2496.87	0.026027	0.832681	0.42428	FALSE
1271	ENSMUSG00000063972	Nr6a1	183.445	-0.174485	3.69e-17	0.000121268	FALSE
1272	ENSMUSG00000046618	Olfml2a	146.357	0.341944	1.56e-29	0.00762631	FALSE
1273	ENSMUSG00000062997	Rpl35	2373.43	-0.00643434	0.407067	0.905291	FALSE
1274	ENSMUSG00000026755	Arpc5l	2059.39	-0.0799731	2.65e-16	0.000845809	FALSE
1275	ENSMUSG00000026754	Golga1	904.834	0.0938963	0.000210783	0.000825546	FALSE
1276	ENSMUSG00000035236	Scai	2749.49	0.0569451	0.542811	0.246163	FALSE
1277	ENSMUSG00000026753	Ppp6c	2438.84	-0.128065	2.24e-16	2.4e-08	FALSE
1278	ENSMUSG00000083240	Gm13453	409.509	0.173717	0.0039374	0.0547487	FALSE
1279	ENSMUSG00000082536	Gm13456	10292.4	0.0757712	0.000160744	0.0413728	FALSE
1280	ENSMUSG00000049252	Lrp1b	1756.42	0.0183441	0.806357	0.8528	FALSE
1281	ENSMUSG00000081999	Gm13461	602.193	-0.0634913	3.57e-07	0.0649478	FALSE
1282	ENSMUSG00000049744	Arhgap15	481.061	-0.0130774	0.291445	0.826631	FALSE
1283	ENSMUSG00000036890	Gtdc1	1368.35	-0.0177697	1.79e-06	0.541218	FALSE
1284	ENSMUSG00000026872	Zeb2	10194.9	0.114652	0.38192	0.0250242	TRUE
1285	ENSMUSG00000052248	Zeb2os	41.3073	-0.0226329	3.4e-06	0.771213	FALSE
1286	ENSMUSG00000052155	Acvr2a	2107.41	-0.126668	0.000456938	0.00642151	FALSE
1287	ENSMUSG00000026761	Orc4	1350.5	-0.0312756	0.013028	0.393759	FALSE
1288	ENSMUSG00000036792	Mbd5	2104.14	0.00475418	0.000579801	0.926903	FALSE
1289	ENSMUSG00000081272	Ap2m1-ps	5453.5	0.0447393	0.00740961	0.0520932	FALSE
1290	ENSMUSG00000069495	Epc2	1811.53	0.0507623	0.953869	0.0496933	TRUE
1291	ENSMUSG00000026764	Kif5c	32900.3	0.0956511	0.438551	6.95e-05	TRUE
1292	ENSMUSG00000026765	Lypd6b	197.46	-0.0536414	0.0343097	0.208502	FALSE
1293	ENSMUSG00000050447	Lypd6	689.337	-0.208376	3.25e-17	7.51e-08	FALSE
1294	ENSMUSG00000026766	Mmadhc	1156.64	-0.0483715	0.0112072	0.0440811	FALSE
1295	ENSMUSG00000017144	Rnd3	464.592	0.205383	1.93e-28	5.72e-09	FALSE
1296	ENSMUSG00000087701	Gm13493	5402.64	-0.00365009	0.0149846	0.922136	FALSE
1297	ENSMUSG00000036249	Rbm43	797.397	-0.0813341	1.83e-29	0.00889022	FALSE
1298	ENSMUSG00000026946	Nmi	77.2834	0.24759	2.53e-37	5.42e-07	FALSE
1299	ENSMUSG00000053475	Tnfaip6	225.749	-0.372931	0.000170871	7.44e-10	TRUE
1300	ENSMUSG00000036202	Rif1	1087.35	-0.115338	9.95e-07	0.0106446	FALSE
1301	ENSMUSG00000026950	Neb	77.7747	0.14221	0.636087	0.105407	FALSE
1302	ENSMUSG00000036093	Arl5a	3778.18	-0.0806415	5.12e-12	0.000809159	FALSE
1303	ENSMUSG00000017412	Cacnb4	4345.13	-0.149592	1.57e-09	0.0006953	FALSE
1304	ENSMUSG00000055371	Stam2	973.841	-0.0542664	0.370852	0.0170918	TRUE
1305	ENSMUSG00000036053	Fmnl2	2541.34	0.0473161	3.49e-13	0.0857091	FALSE
1306	ENSMUSG00000061136	Prpf40a	1932.31	0.113605	3.8e-13	0.000146588	FALSE
1307	ENSMUSG00000026960	Arl6ip6	339.677	-0.113772	0.114998	0.00062291	TRUE
1308	ENSMUSG00000083287	Gm13502	446.356	0.14956	0.898929	0.0579373	FALSE
1309	ENSMUSG00000075334	Rprm	1625.67	1.28975	1.08e-267	6.22e-102	FALSE
1310	ENSMUSG00000060988	Galnt13	803.58	-0.420933	6.9e-19	8.51e-11	FALSE
1311	ENSMUSG00000097837	ENSMUSG00000097839	215.477	-0.0904551	4.69e-10	0.0254009	FALSE
1312	ENSMUSG00000026824	Kcnj3	4670.06	0.0112318	0.311672	0.787489	FALSE
1313	ENSMUSG00000026826	Nr4a2	2186.05	-0.726596	8.76e-68	1.63e-23	FALSE
1314	ENSMUSG00000026827	Gpd2	7582.56	-0.0225342	2.14e-11	0.360056	FALSE
1315	ENSMUSG00000026830	Ermn	2967.69	-0.116917	0.436384	0.0130067	TRUE
1316	ENSMUSG00000053472	Gm13534	43.7117	0.0494535	0.517217	0.514214	FALSE
1317	ENSMUSG00000026834	Acvr1c	1831.72	1.15316	6.91e-178	1.41e-86	FALSE
1318	ENSMUSG00000026836	Acvr1	1677.48	0.430354	7.35e-56	5.19e-27	FALSE
1319	ENSMUSG00000026839	Upp2	567.981	0.0660934	0.169918	0.706926	FALSE
1320	ENSMUSG00000086129	Gm13558	42.0018	-0.274797	1.79e-08	0.000816344	FALSE
1321	ENSMUSG00000036641	Ccdc148	547.403	0.0156481	0.00413721	0.807567	FALSE
1322	ENSMUSG00000026991	Pkp4	9491.01	-0.0434929	1.5e-22	0.0494508	FALSE
1323	ENSMUSG00000081157	Gm13552	149.219	0.101503	0.00414207	0.0234335	FALSE
1324	ENSMUSG00000035168	Tanc1	5698.81	0.269664	5.6e-21	6.09e-10	FALSE
1325	ENSMUSG00000026988	Wdsub1	225.777	0.0757298	0.305525	0.568211	FALSE
1326	ENSMUSG00000026987	Baz2b	843.206	0.00917853	0.14905	0.844205	FALSE
1327	ENSMUSG00000026977	Marchf7	1881.47	0.240193	1.44e-14	1.58e-07	FALSE
1328	ENSMUSG00000060703	Cd302	297.255	-0.00596846	1.91e-12	0.902021	FALSE
1329	ENSMUSG00000026980	Ly75	52.0138	0.0652496	0.0787711	0.395256	FALSE
1330	ENSMUSG00000026970	Rbms1	481.294	0.216481	1.62e-36	5.35e-07	FALSE
1331	ENSMUSG00000064289	Tank	815.972	-0.107972	2.04e-10	6.89e-05	FALSE
1332	ENSMUSG00000026914	Psmd14	2535.86	-0.0274665	0.000917163	0.364801	FALSE
1333	ENSMUSG00000035033	Tbr1	1653.66	-0.0654518	9.86e-06	0.190316	FALSE
1334	ENSMUSG00000026904	Slc4a10	9999.06	0.214666	3.54e-16	9.13e-12	FALSE
1335	ENSMUSG00000035000	Dpp4	60.8546	-0.00523602	1.03e-10	0.966444	FALSE
1336	ENSMUSG00000026896	Ifih1	106.159	0.240702	5.74e-45	1.59e-05	FALSE
1337	ENSMUSG00000026893	Gca	441.579	-0.110082	0.230348	0.000954547	TRUE
1338	ENSMUSG00000059742	Kcnh7	1522.1	-0.344279	2.04e-28	8.63e-07	FALSE
1339	ENSMUSG00000075324	Fign	59.4474	-0.0621182	0.21291	0.535198	FALSE
1340	ENSMUSG00000082127	Gm13577	178.729	0.0539774	0.00862501	0.380677	FALSE
1341	ENSMUSG00000026888	Grb14	831.938	-0.189406	4.61e-22	1.09e-07	FALSE
1342	ENSMUSG00000034903	Cobll1	419.117	-0.0536649	0.00481532	0.289163	FALSE
1343	ENSMUSG00000061171	Slc38a11	49.7109	0.0976621	0.0128092	0.522327	FALSE
1344	ENSMUSG00000057182	Scn3a	1894.97	0.0559761	0.0195004	0.235416	FALSE
1345	ENSMUSG00000075318	Scn2a	11745.2	-0.00584058	1.12e-06	0.910851	FALSE
1346	ENSMUSG00000044647	Csrnp3	3256.96	-0.0971875	9.77e-14	0.0140322	FALSE
1347	ENSMUSG00000026994	Galnt3	91.5545	-0.120274	5.67e-10	0.0503337	FALSE
1348	ENSMUSG00000034848	Ttc21b	417.021	-0.136567	6.99e-23	9.81e-07	FALSE
1349	ENSMUSG00000064329	Scn1a	3767.5	-0.232952	5.54e-29	4.3e-07	FALSE
1350	ENSMUSG00000087301	Gm13629	54.3292	-0.407665	5.75e-28	8.75e-12	FALSE
1351	ENSMUSG00000075316	Scn9a	121.448	-0.0947708	0.000344897	0.217915	FALSE
1352	ENSMUSG00000034810	Scn7a	134.791	0.309429	3.51e-31	9.2e-05	FALSE
1353	ENSMUSG00000034780	B3galt1	1848.73	-0.0702612	1.79e-13	0.0438238	FALSE
1354	ENSMUSG00000027030	Stk39	2497.39	-0.00201935	9.57e-06	0.970335	FALSE
1355	ENSMUSG00000075312	Gm13597	53.2833	0.0616845	2.77e-12	0.366795	FALSE
1356	ENSMUSG00000027035	Cers6	2590.43	-0.0907131	2.2e-10	0.0101095	FALSE
1357	ENSMUSG00000034738	Nostrin	84.4063	-0.326947	7.69e-09	9.04e-06	FALSE
1358	ENSMUSG00000063145	Bbs5	330.38	-0.0833926	5.99e-08	0.0358715	FALSE
1359	ENSMUSG00000027086	Fastkd1	541.563	-0.0145374	8.71e-05	0.637585	FALSE
1360	ENSMUSG00000042133	Ppig	2620.06	-0.0812162	3.73e-10	0.000626385	FALSE
1361	ENSMUSG00000070883	Ccdc173	97.1212	-0.0777926	0.103597	0.212589	FALSE
1362	ENSMUSG00000083007	Gm13623	40.9717	0.11181	0.892817	0.534501	FALSE
1363	ENSMUSG00000027088	Phospho2	973.08	-0.212387	1.19e-39	9.5e-13	FALSE
1364	ENSMUSG00000042155	Klhl23	2619.25	0.0281354	0.254364	0.24561	FALSE
1365	ENSMUSG00000068882	Ssb	3425.84	0.00182386	0.138668	0.947873	FALSE
1366	ENSMUSG00000051730	Mettl5	221.819	-0.00649705	0.0185075	0.883134	FALSE
1367	ENSMUSG00000044308	Ubr3	7387.36	0.0420083	0.0928097	0.244164	FALSE
1368	ENSMUSG00000042064	Myo3b	53.6001	0.117	9.73e-13	0.0688732	FALSE
1369	ENSMUSG00000047965	Rpl9-ps7	827.028	-0.0719028	0.218756	0.405417	FALSE
1370	ENSMUSG00000070880	Gad1	11470.3	-0.281519	2.68e-32	2.84e-21	FALSE
1371	ENSMUSG00000014959	Gorasp2	3479.93	0.0379601	0.10685	0.0319421	TRUE
1372	ENSMUSG00000041997	Tlk1	3183.99	0.0382985	0.000472395	0.0896368	FALSE
1373	ENSMUSG00000041975	Mettl8	379.075	-0.12794	1.44e-15	0.000648336	FALSE
1374	ENSMUSG00000041966	Dcaf17	369.27	-0.0591302	0.00199572	0.171993	FALSE
1375	ENSMUSG00000027015	Cybrd1	355.647	0.637689	1.06e-66	2.35e-19	FALSE
1376	ENSMUSG00000027012	Dync1i2	3744.81	0.056996	5.27e-08	0.0022964	FALSE
1377	ENSMUSG00000027010	Slc25a12	5402.04	0.078777	0.0232721	0.000706007	TRUE
1378	ENSMUSG00000027018	Hat1	479.861	-0.103693	0.000219519	0.000218831	TRUE
1379	ENSMUSG00000041921	Metap1d	195.106	-0.152867	0.589845	0.102726	FALSE
1380	ENSMUSG00000084946	Dlx1as	82.805	-0.664574	3.67e-80	7.23e-23	FALSE
1381	ENSMUSG00000041911	Dlx1	816.962	-0.558746	1.07e-142	6.18e-46	FALSE
1382	ENSMUSG00000023391	Dlx2	145.16	-0.410411	2.63e-41	7.17e-14	FALSE
1383	ENSMUSG00000027111	Itga6	1112.92	0.097531	4.63e-28	0.00801195	FALSE
1384	ENSMUSG00000006494	Pdk1	1980.09	0.219873	7.34e-15	2.73e-07	FALSE
1385	ENSMUSG00000049044	Rapgef4	13386.1	-0.0489336	2.47e-10	0.318003	FALSE
1386	ENSMUSG00000004085	Map3k20	312.495	-0.185391	0.00254074	1.36e-05	TRUE
1387	ENSMUSG00000055612	Cdca7	74.7819	-0.235057	0.000170652	8.49e-06	TRUE
1388	ENSMUSG00000081957	Ak3l2-ps	199.452	-0.124573	1.86e-27	0.00824899	FALSE
1389	ENSMUSG00000027109	Sp3	2210.46	-0.0965805	4.41e-07	0.000232524	FALSE
1390	ENSMUSG00000063714	Sp3os	146.133	-0.0470052	0.505229	0.404227	FALSE
1391	ENSMUSG00000027108	Ola1	3942.88	-0.0284063	3.62e-14	0.264383	FALSE
1392	ENSMUSG00000068859	Sp9	207.62	-0.578126	3.31e-62	9.28e-21	FALSE
1393	ENSMUSG00000041777	Cir1	983.95	-0.177338	1.27e-14	4.23e-09	FALSE
1394	ENSMUSG00000008226	Scrn3	1350.19	-0.0400405	2.68e-06	0.0897543	FALSE
1395	ENSMUSG00000041762	Gpr155	2663.3	-0.181094	6.58e-43	2.47e-11	FALSE
1396	ENSMUSG00000075284	Wipf1	562.777	0.0617417	3.54e-33	0.0201815	FALSE
1397	ENSMUSG00000027107	Chrna1	50.3735	0.181632	4.91e-12	0.0178518	FALSE
1398	ENSMUSG00000056486	Chn1	29859.1	-0.0660924	1.27e-22	0.0119536	FALSE
1399	ENSMUSG00000027104	Atf2	4514.69	-0.0978802	1.11e-22	1.7e-06	FALSE
1400	ENSMUSG00000018770	Atp5g3	7170.97	-0.0811131	0.00516055	0.0382193	FALSE
1401	ENSMUSG00000009207	Lnpk	1986.66	-0.11977	1.19e-22	0.000290346	FALSE
1402	ENSMUSG00000075279	Mrpl23-ps1	123.513	-0.0917612	0.0009157	0.109373	FALSE
1403	ENSMUSG00000027099	Mtx2	1156.49	-0.0545111	2.2e-11	0.0536102	FALSE
1404	ENSMUSG00000100303	2600014E21Rik	60.4113	0.0660795	6.08e-05	0.424482	FALSE
1405	ENSMUSG00000081406	Rps6-ps4	4342.67	-0.0324759	0.00797794	0.336932	FALSE
1406	ENSMUSG00000075276	Gm13653	195.365	-0.0192493	0.182738	0.8429	FALSE
1407	ENSMUSG00000059005	Hnrnpa3	6262.41	-0.149244	2.62e-19	1.54e-07	FALSE
1408	ENSMUSG00000015839	Nfe2l2	713.955	-0.118501	5.88e-12	0.00593073	FALSE
1409	ENSMUSG00000042410	Agps	2011.6	-0.023046	0.0829748	0.492959	FALSE
1410	ENSMUSG00000075273	Ttc30b	845.861	0.154644	4.52e-19	4.08e-05	FALSE
1411	ENSMUSG00000075272	Ttc30a2	131.455	0.192786	0.00689694	0.00476321	TRUE
1412	ENSMUSG00000075271	Ttc30a1	252.263	0.011146	0.0774642	0.820892	FALSE
1413	ENSMUSG00000075270	Pde11a	581.907	0.268575	0.167573	0.000128463	TRUE
1414	ENSMUSG00000042369	Rbm45	745.498	0.172275	1.35e-23	7.31e-10	FALSE
1415	ENSMUSG00000042359	Osbpl6	2481.5	-0.207274	4.21e-35	2.17e-07	FALSE
1416	ENSMUSG00000002731	Prkra	476.923	0.0430477	0.00154043	0.135059	FALSE
1417	ENSMUSG00000002732	Fkbp7	99.5708	0.22994	3.02e-52	3.83e-07	FALSE
1418	ENSMUSG00000002733	Plekha3	1540.99	-0.205113	4.35e-66	3.15e-18	FALSE
1419	ENSMUSG00000044033	Ccdc141	500.328	0.0389101	0.932274	0.531247	FALSE
1420	ENSMUSG00000042272	Sestd1	1658.83	0.0832718	0.206523	0.0109173	TRUE
1421	ENSMUSG00000027016	Zfp385b	1240.33	-0.158759	7.64e-44	1.75e-08	FALSE
1422	ENSMUSG00000027014	Cwc22	2129.43	-0.536693	0.0616476	0.0529574	FALSE
1423	ENSMUSG00000027011	Ube2e3	2680.59	0.0515644	1.86e-08	0.0536967	FALSE
1424	ENSMUSG00000027009	Itga4	795.309	-0.340924	3.27e-28	3.51e-08	FALSE
1425	ENSMUSG00000075256	Cerkl	53.3541	0.0447827	0.662846	0.672402	FALSE
1426	ENSMUSG00000034701	Neurod1	807.817	-0.119842	0.970289	0.0515353	FALSE
1427	ENSMUSG00000027007	Itprid2	1847.55	0.0125838	1.24e-05	0.798011	FALSE
1428	ENSMUSG00000059173	Pde1a	8582.31	0.15544	0.942268	5.23e-06	TRUE
1429	ENSMUSG00000027006	Dnajc10	3306.08	-0.0638563	1.64e-09	0.00174033	FALSE
1430	ENSMUSG00000027004	Frzb	812.114	-0.644872	2.3e-66	5.83e-27	FALSE
1431	ENSMUSG00000027002	Nckap1	24268.2	-0.107782	2.43e-10	0.0913846	FALSE
1432	ENSMUSG00000027001	Dusp19	503.866	-0.134263	2.17e-09	0.0011672	FALSE
1433	ENSMUSG00000026999	Nup35	473.322	-0.10459	0.0211334	0.0238066	FALSE
1434	ENSMUSG00000106252	Mir684-1	341.287	-0.0284728	0.975176	0.674693	FALSE
1435	ENSMUSG00000086436	Gm13690	708.743	0.10123	0.192839	0.00378717	TRUE
1436	ENSMUSG00000064193	Gm4735	7814.56	-0.058845	5.41e-11	0.112626	FALSE
1437	ENSMUSG00000070866	Zfp804a	1139.37	0.0155778	0.00178933	0.793727	FALSE
1438	ENSMUSG00000081400	Gm13680	277.204	-0.0284686	0.304375	0.753978	FALSE
1439	ENSMUSG00000027091	Zc3h15	3801.53	-0.074461	1.24e-22	0.00016268	FALSE
1440	ENSMUSG00000027087	Itgav	2240.78	0.199304	4.39e-25	2.82e-05	FALSE
1441	ENSMUSG00000048388	Fam171b	15724.2	0.0998251	0.19474	0.00071193	TRUE
1442	ENSMUSG00000094125	Gm13698	164.234	-0.764564	0.119636	0.122935	FALSE
1443	ENSMUSG00000094336	Gm13693	159.916	-0.796169	0.113917	0.102814	FALSE
1444	ENSMUSG00000096729	Gm13695	171.226	-0.750115	0.116837	0.130713	FALSE
1445	ENSMUSG00000096484	Gm13696	176.956	-0.797755	0.103864	0.108498	FALSE
1446	ENSMUSG00000096337	Gm13694	817.551	-0.656933	0.0942679	0.0768513	FALSE
1447	ENSMUSG00000095824	Gm13697	365.332	-0.656439	0.10896	0.0880524	FALSE
1448	ENSMUSG00000079247	Gm13691	147.47	-0.803742	0.126063	0.107895	FALSE
1449	ENSMUSG00000059588	Calcrl	444.664	0.0662142	1.31e-18	0.19715	FALSE
1450	ENSMUSG00000027082	Tfpi	165.306	0.0215643	2.32e-25	0.835446	FALSE
1451	ENSMUSG00000087362	Gm13710	89.1194	0.032333	0.734304	0.901261	FALSE
1452	ENSMUSG00000034101	Ctnnd1	384.864	-0.106537	0.170493	0.00038914	TRUE
1453	ENSMUSG00000076437	Selenoh	287.344	0.0480674	0.0304637	0.331045	FALSE
1454	ENSMUSG00000050043	Tmx2	6423.38	-0.0483254	3.49e-17	0.0123876	FALSE
1455	ENSMUSG00000027080	Med19	1019.5	0.0145463	0.561011	0.585591	FALSE
[truncated: 13,845 more rows]

## Sheet: Influnced Pathways
Index	Pathways	PYCUP	PYCDOWN	IntUP	IntDown	NNUP	NNDown
[truncated: 835 more rows]

[truncated: 1 more sheets: Figure 3B]
