# Supplementary material for: Cellular, molecular, and therapeutic characterization of pilocarpine-induced temporal lobe epilepsy
Source: Sci Rep. 2021 Sep 27;11:19102. doi: 10.1038/s41598-021-98534-3 (PMC8476594; doi:10.1038/s41598-021-98534-3)
Supplement: Supplementary file 11 — Supplementary Information 11. [file 41598_2021_98534_MOESM11_ESM.xlsx]

## Sheet: WGNCA_Modules
GeneNames	Module
Tgfbr2	1
Anxa5	1
Unc93b1	1
Axl	1
Abhd4	1
C3ar1	1
Naglu	1
Pttg1ip	1
Ctsa	1
Plin2	1
AU020206	1
Clu	1
Lcp1	1
Fxyd1	1
Man2b1	1
Fmnl3	1
Cxcl16	1
Ptpn6	1
Renbp	1
Capg	1
Cryzl2	1
Slc11a1	1
Ggta1	1
Bmf	1
Itpripl2	1
Apobec1	1
Itgb5	1
Myo1f	1
Cd68	1
Ctsz	1
Fcgr2b	1
Adcy7	1
Slc22a4	1
Ctsh	1
Tmem86a	1
Slc44a2	1
Tlr2	1
Adgre1	1
Igfbp5	1
Neurod6	1
Fes	1
Cd9	1
C4b	1
Brinp2	1
Dnase2a	1
Pbxip1	1
Cyba	1
Irf8	1
Csf3r	1
Gusb	1
Itgb2	1
Necap2	1
Ifngr1	1
Ptprc	1
Mlc1	1
Npc2	1
Elk3	1
Inpp5d	1
Nckap1l	1
Cyp4v3	1
Cd300c2	1
Car5b	1
Pgghg	1
Naip2	1
Cx3cr1	1
Cd84	1
Lamp1	1
Rassf4	1
Vav1	1
Fermt3	1
Steap3	1
Cd52	1
Cd180	1
Apoe	1
Ttc12	1
Cd300a	1
Pla2g7	1
P4ha3	1
Plau	1
Id3	1
Tafa1	1
Cd33	1
Plek	1
Slc15a3	1
Vsir	1
Gsn	1
Abca1	1
Tln1	1
Hexb	1
Prdx6	1
Spi1	1
Nek9	1
Ptafr	1
Lag3	1
Pmp22	1
Hs3st4	1
Wipf1	1
Anxa4	1
Arap1	1
Sqor	1
Cmtm3	1
Lgmn	1
Arhgap45	1
2810459M11Rik	1
Ncf2	1
Lgals3	1
C1qc	1
Asap3	1
Dock2	1
Scamp2	1
Hpgds	1
Il10rb	1
Sms	1
Gbp2	1
Sparc	1
St8sia2	1
Lyz2	1
Mif4gd	1
C4a	1
Tfcp2l1	1
Ctnna1	1
Havcr2	1
Ehd4	1
Man2b2	1
Edem2	1
Ddr1	1
Adamtsl3	1
Ctsl	1
Gprc5b	1
Fcer1g	1
Rab7b	1
Tcirg1	1
Irf5	1
Ctss	1
Cd63	1
Tmem123	1
Fcgr3	1
C1qb	1
Lgals9	1
Hcls1	1
Plcg2	1
Epb41l2	1
Ifnar2	1
Ctsd	1
Ifitm3	1
C1qa	1
Pld2	1
Pik3cg	1
Rasal3	1
Entpd2	1
Tyrobp	1
Vwa1	1
Hacd4	1
Pdpn	1
Scpep1	1
Tspan15	1
Stard8	1
Pld4	1
Rnf130	1
Tnfrsf1b	1
Btk	1
Elf4	1
Dock8	1
Dbi	1
Cpne3	1
Ifi30	1
Ctdsp1	1
Tspo	1
Khdrbs3	1
Mpeg1	1
Rasa4	1
Grn	1
Klhl6	1
Srebf1	1
Slc7a7	1
Cmtm6	1
Sgpl1	1
Srgn	1
1810058I24Rik	1
Chrdl1	1
Tbxas1	1
Gm2a	1
Olfml3	1
Arpc1b	1
Cybrd1	1
Was	1
Llgl1	1
Fyb	1
Ccdc3	1
Rab32	1
Samsn1	1
Rida	1
Mvp	1
Ifih1	1
Tent5c	1
Suclg2	1
Hexa	1
Slc1a5	1
Vamp5	1
Csf1r	1
Prcp	1
Ctsb	1
Cd37	1
Loxl3	1
Gsdmd	1
Slc25a45	1
Rbm43	1
Ap1ar	1
Fam189a2	1
Slc2a10	1
Rac2	1
Tlr3	1
Wdfy4	1
Rab29	1
Itpkb	1
Trem2	1
Irak4	1
Nfatc1	1
Cd63-ps	1
C3	1
Plcb2	1
Frmd8	1
Tpp1	1
2020-09-06	1
Gm38317	1
Tec	1
Nell1	1
Myo1e	1
Slco2b1	1
Tapbp	1
Lair1	1
Mamdc2	1
Cd86	1
Hadh	1
Ppp1r18	1
Cd53	1
Tifab	1
Pik3ap1	1
Rarres2	1
Pkp2	1
Agt	1
Rab3il1	1
Stmn2	1
Slc9a2	1
Zc3hav1	1
Hspb8	1
Ltbr	1
Il21r	1
Sox9	1
Wasf2	1
Trim30a	1
Tspan14	1
Rps6ka1	1
Anxa3	1
Decr1	1
Laptm5	1
4931406C07Rik	1
Smoc1	1
Acads	1
Birc3	1
Parp9	1
Add3	1
Mgst1	1
Plcl2	1
Elovl4	1
Il10ra	1
2020-09-02	1
Nfe2l2	1
Gpam	1
Lpcat3	1
Pax6	1
Rcsd1	1
Stat6	1
Lpcat2	1
Tmem176b	1
Tlr4	1
Gnai2	1
Adamtsl4	1
Fgfr1op2	1
Themis2	1
Plscr2	1
Leprot	1
Lgals3bp	1
Uba7	1
Apobec3	1
Erbb2	1
Rab15	1
Stau2	1
Iqck	1
Spsb2	1
Bmp2k	1
Ucp2	1
Rhbdd1	1
Smpd3	1
Ppp1cc	1
Angpt1	1
Dkk3	1
Reep5	1
Fmo5	1
Pitpna	1
Parp12	1
Ddx58	1
Zfp36l1	1
Tnfaip8l2	1
Slc30a9	1
Tgfb1	1
Prkd3	1
Ak4	1
Arhgap30	1
Stom	1
P2rx4	1
Pcsk6	1
Cebpa	1
Clec5a	1
Csf1	1
Tlr9	1
Pycard	1
Slc7a2	1
Rsu1	1
Tep1	1
Sat1	1
Lyl1	1
Il33	1
Ncf1	1
Nxn	1
Rcbtb2	1
Ikbip	1
Mid1ip1	1
Ankrd29	1
Galnt4	1
Dok1	1
Actr3b	1
Parp14	1
Ikzf1	1
Gbp3	1
Tlr13	1
Soat1	1
Retsat	1
Trim56	1
Chil1	1
Pon2	1
Anks1	1
Calm1	1
Sash3	1
Plscr1	1
Npr2	1
Armh4	1
Trim12c	1
Sv2b	1
Rnase4	1
Entpd1	1
Cdc42ep4	1
Casp8	1
Lyn	1
Lhfpl2	1
Armcx2	1
Kcnk6	1
Elf1	1
Fndc5	1
Parp10	1
Tlr7	1
Thbs4	1
Sncaip	1
Arhgdib	1
Nptn	1
Atp1b1	1
Man1c1	1
Abcc3	1
Ms4a6d	1
Hist1h1c	1
Vmac	1
Runx1	1
Mocos	1
Gng5	1
Tgif1	1
Igsf10	1
Ddo	1
Stum	1
Rgma	1
Padi2	1
Bdh2	1
Ccdc190	1
Micu2	1
Psmb8	1
Icam1	1
Klhdc8b	1
Tgfbr1	1
Fkbp7	1
Scamp5	1
Nmi	1
Hck	1
Hhex	1
Slc8b1	1
Lurap1l	1
Tmco4	1
Mafb	1
Dnm2	1
Gm38562	1
Abi3	1
G6pdx	1
B2m	1
Sft2d2	1
Idh2	1
Mfng	1
Kcnab1	1
Gpr183	1
Stambpl1	1
Ociad1	1
Dync1li1	1
Rela	1
S100a1	1
Cacna2d3	1
Nkiras1	1
Prps1	1
Cmklr1	1
Cst3	1
Pawr	1
Mmgt2	1
Nrep	1
Lpl	1
Tmem215	1
Ppp2r2b	1
Hacl1	1
Apbb1ip	1
Sms-ps	1
Ftl2-ps	1
Pdlim2	1
Aldh3b1	1
Entpd5	1
Sh3bp2	1
Armcx3	1
Galc	1
S100b	1
Lmf2	1
C1ra	1
Erap1	1
Fcgr1	1
Il6st	1
Zkscan17	1
Cdkn2c	1
Ube2q1	1
Gm44763	1
Ppp1ccb	1
Erbin	1
Zadh2	1
Gpsm3	1
Dnase1l1	1
Csf2rb	1
Pcdhgc3	1
Krt222	1
Syngr2	1
Dnajc21	1
Serpine2	1
Hhatl	1
Rinl	1
Zfp521	1
Gsap	1
Slc37a2	1
Herc6	1
Gbp5	1
Nfkb1	1
Pik3r5	1
Col15a1	1
Marcks	1
Vxn	1
Vsnl1	1
Prdx1	1
Rras	1
Lap3	1
Vat1	1
Eml3	1
Naga	1
Hsd17b4	1
Ttc19	1
Gm973	1
Crip1	1
Ly86	1
Aif1	1
Tjp2	1
Ndrg3	1
Stat5a	1
Plcd1	1
Cyp2j6	1
Agtrap	1
Bcl11a	1
Gucy1b1	1
Psd4	1
Plxnb1	1
Tapbpl	1
Arhgap25	1
Brms1l	1
Cnmd	1
Tmem200a	1
Senp2	1
Tor3a	1
Uap1	1
Ywhah	1
Aim2	1
Glmp	1
Trip6	1
Pja1	1
Selenon	1
Id4	1
Gpnmb	1
Plch2	1
Xlr	1
Txndc5	1
Fas	1
Gm20743	1
Gltp	1
Capn2	1
Kif19a	1
Gcnt1	1
Gdpd1	1
Ftl1	1
Adap2	1
Slc9a4	1
Ctso	1
Sh3gl2	1
Angptl7	1
Il6ra	1
Fbxo7	1
Tmem176a	1
Fadd	1
Tnfrsf11a	1
Htr1f	1
Gstt3	1
Zfp217	1
Hepacam	1
Klhl12	1
Als2cl	1
Dcxr	1
Shisa4	1
Plxdc2	1
Fam129a	1
Ednra	1
Tmem173	1
Tmem164	1
Rbl1	1
Vasp	1
Pm20d1	1
Pou3f1	1
Inppl1	1
Reep3	1
Lgals8	1
Gpatch11	1
Chst14	1
Ak3l2-ps	1
Mdk	1
Cdh11	1
Gns	1
P2ry13	1
H2-K1	1
Mavs	1
Isca1	1
Sun2	1
Rin2	1
Sparcl1	1
Tfeb	1
H2-Q4	1
Oasl2	1
Spidr	1
Suox	1
C1ql2	1
Spsb1	1
Notch2	1
Tcf25	1
Tnfaip2	1
Bcat1	1
Snhg18	1
Nell2	1
Adam17	1
Cyp39a1	1
Mcm3	1
Slc38a3	1
Hps5	1
Spg21	1
Kcns1	1
Csrp1	1
Vwa5a	1
Gdpd2	1
Mfap3l	1
Ripk1	1
Myh15	1
Gfm1	1
Irf1	1
Plpp6	1
Gm9954	1
Tmie	1
Hpca	1
Afap1l2	1
Gm14964	1
Gm15590	1
Cyp4f13	1
Pgm5	1
Edem1	1
Cnppd1	1
Ccl6	1
Aldh7a1	1
Spp1	1
Fstl5	1
Rorc	1
Mpped1	1
Mob1a	1
Nfkb2	1
Rassf2	1
Creg1	1
Rab13	1
Elovl5	1
Cd274	1
Tcf7l1	1
Scara3	1
Sugct	1
Foxg1	1
Fam234a	1
Myo10	1
Txlnb	1
Rabgef1	1
Ppp1r21	1
Bok	1
Cd14	1
Nod1	1
Gnai1	1
Plcd4	1
Slc29a1	1
Lats2	1
Cat	1
Arl15	1
Grem1	1
Crls1	1
Armcx1	1
Gm9299	1
Hadha	1
Slc44a1	1
Cdc42bpg	1
Swap70	1
Micall1	1
Cln3	1
Rasl11b	1
Gpr146	1
Hs1bp3	1
Gngt2	1
Scg3	1
Ece2	1
Trf	1
4933407L21Rik	1
Nmt2	1
Mpzl1	1
Tspan4	1
Pgd	1
Zfp395	1
Prkd1	1
Rrbp1	1
Ptpru	1
Tmem47	1
Ifit3b	1
Nuf2	1
Cercam	1
Eif2ak2	1
Lbh	1
Chek2	1
Apoc1	1
Procr	1
Slc20a2	1
Mlxipl	1
Gna15	1
H2-Q1	1
Rflnb	1
Lrrc3	1
Pdgfd	1
Nfam1	1
Eva1b	1
Mphosph10	1
Nxpe3	1
Rgs10	1
Net1	1
Itfg1	1
Ptbp1	1
Aldh1a1	1
Fli1	1
Gm19935	1
Gbp7	1
Nhlrc3	1
Snx5	1
Tnfrsf19	1
Slc1a3	1
Bace2	1
Hist1h2bc	1
Slc25a22	1
Gpld1	1
Bin2	1
Tor1aip1	1
Adssl1	1
Tcf3	1
Adgre5	1
St8sia5	1
Tap1	1
Ttc7	1
Accs	1
Ralyl	1
Tmem50b	1
Bst2	1
Emp2	1
Galnt6	1
Peli2	1
Cul7	1
Lcp2	1
Prrx1	1
Ryk	1
Manba	1
Ndel1	1
Gm9780	1
Gm9866	1
Rnf213	1
Prkch	1
Rab35	1
Atg4b	1
Ajap1	1
Slc35d1	1
Sall1	1
Rragb	1
Rasgrp3	1
St6gal1	1
Tesk2	1
Mroh5	1
Rcn1	1
Psmb9	1
Slc39a8	1
Psd2	1
Rfx2	1
Ttc28	1
Kctd11	1
Gas1	1
Scrg1	1
Sstr3	1
Arl5c	1
Arsa	1
Galnt1	1
Dazap2	1
Krcc1	1
Tuba4a	1
Fmo1	1
Hps1	1
Arf1	1
Ing2	1
H2-M3	1
Lmo2	1
Morf4l2	1
Ubl4a	1
Zfp36l2	1
Pard3b	1
Slc6a7	1
Fubp3	1
Gpr37l1	1
Slc29a3	1
S100a13	1
Micu3	1
Sorbs3	1
Slc25a10	1
Slc2a4	1
Zap70	1
Rftn2	1
Gja1	1
Tifa	1
2310022B05Rik	1
Ifit3	1
Uap1l1	1
Snn	1
Tshz1	1
Gatm	1
Abcf2	1
Eya4	1
Sp100	1
Cd82	1
Eef2kmt	1
Ahnak	1
Gmip	1
Rom1	1
Shisa8	1
Fcrls	1
Lrrtm1	1
Abca9	1
Tram1	1
Mpp3	1
Ube2l6	1
Fbxo36	1
Sox2	1
Kcnv1	1
Sox13	1
Ptchd1	1
Igdcc4	1
Rnf34	1
Trim21	1
P2ry6	1
Abracl	1
Catip	1
Mindy1	1
Syk	1
Triobp	1
Dysf	1
Chst7	1
Casp6	1
Abcd2	1
H2-D1	1
Dcaf6	1
Prox1	1
Mks1	1
Ttyh1	1
Macrod2	1
Atg16l1	1
Snx9	1
Tie1	1
Slc10a3	1
Isg15	1
Acsf2	1
Fbln7	1
Togaram2	1
Cers2	1
Susd2	1
Catsperz	1
2810025M15Rik	1
Fbxo32	1
Igsf11	1
Gm14569	1
Mtus1	1
Mocs1	1
P2rx6	1
Pabpc1	1
Mpst	1
Gspt2	1
Stk17b	1
Siae	1
Mcm7	1
Synpo2	1
5330413P13Rik	1
Rbms2	1
Kcnj10	1
Vamp1	1
Hr	1
Efna1	1
Siglech	1
Tap2	1
Tigar	1
Plpp2	1
Npnt	1
Fam220a	1
Ifit2	1
Plscr4	1
I830077J02Rik	1
Rhbdf2	1
Irgm1	1
Ano10	1
4833423E24Rik	1
Tnfrsf13b	1
Spink8	1
Zfp365	1
Celsr1	1
BC030500	1
Lrrc9	1
Ociad2	1
Akip1	1
Atp6v0e	1
Sil1	1
Alg14	1
Lpar1	1
Fut10	1
Actr1b	1
Capn3	1
Parvg	1
Fgd3	1
Sema6d	1
Szrd1	1
Syt16	1
Hist1h4i	1
Lman1	1
Maml3	1
Eif4e3	1
Plac9b	1
Ust	1
Mapkapk3	1
Csf2ra	1
Itpr2	1
Mal2	1
9930111J21Rik2	1
Gm9830	1
Rell1	1
Grtp1	1
Fgd2	1
Pllp	1
Has3	1
Draxin	1
Gpc6	1
Necab3	1
9330162012Rik	1
Zfp41	1
Chsy3	1
9130023H24Rik	1
Pecam1	1
Klhl8	1
Timm17a	1
Mlph	1
Prima1	1
Asah1	1
Jpt2	1
Klk8	1
Gpr157	1
Ppa1	1
Klc3	1
Arhgap11a	1
Kcnc4	1
Gpr34	1
Ftl1-ps1	1
Fignl2	1
Myrip	1
Aga	1
Ciapin1	1
Casp7	1
Gskip	1
Acad12	1
Cd302	1
Slc16a3	1
Apcdd1	1
Spint1	1
Idh3b	1
Lrrc2	1
Fam53b	1
Csad	1
M5C1000I18Rik	1
Pdha1	1
Pcyt1a	1
Snap23	1
Fig4	1
Lpar6	1
Arhgef19	1
Aldh16a1	1
Gstt2	1
Rassf8	1
Mchr1	1
E230029C05Rik	1
Smad5	1
Meig1	1
Abcg2	1
Heatr5a	1
Acadm	1
Vipr2	1
Sdsl	1
Nefl	1
Slc16a1	1
Vps35l	1
Card9	1
Pnpla7	1
Cmtm7	1
Mas1	1
Crybg1	1
Vkorc1	1
Eif1b	1
Lrmp	1
Khk	1
Neat1	1
Snapin	1
Tst	1
Srpk1	1
Gja4	1
Sox4	1
Gnb1	1
Mtmr10	1
Ddx25	1
Lrp5	1
Marveld1	1
Cux1	1
Dnah1	1
Ccdc9b	1
Card19	1
Ascl1	1
Plscr3	1
Lmcd1	1
Rfx4	1
Gm12056	1
Tmem108	1
Tafa5	1
Ube2q2	1
Kdelc2	1
Eef2k	1
Ubl3	1
Ighm	1
Pdyn	1
P2rx7	1
Rufy3	1
Dok4	1
Dhx34	1
Zdhhc14	1
Npl	1
Plin3	1
Ccpg1os	1
3300002P13Rik	1
Klhdc2	1
Dsn1	1
Vangl2	1
Heyl	1
Bmper	1
Mtbp	1
Rrm1	1
Klhl22	1
Hlcs	1
Gm8995	1
Naaa	1
Tns3	1
Nacc2	1
Cysltr1	1
Gm19680	1
Clvs2	1
Minpp1	1
Kif26a	1
Tarsl2	1
Mfsd1	1
Sh3pxd2b	1
Mettl21a	1
Got1	1
Tasp1	1
Cdc42ep1	1
Cdk5rap2	1
Tmod1	1
Nif3l1	1
Luzp2	1
Vsig10	1
Farp1	1
Cdk2	1
Skida1	1
Rnf128	1
Mdh1	1
Arhgef10	1
Ifngr2	1
Kcng2	1
Rtp4	1
Me3	1
H2-Q6	1
Irf7	1
Syn3	1
Prr13	1
Ccdc8	1
Frat2	1
Prdx4	1
Lpxn	1
Galnt9	1
Irf9	1
H2-T23	1
Klc1	1
Wipi1	1
Dnmbp	1
Tmed10	1
Arhgap36	1
Cand2	1
Epdr1	1
Plxnb3	1
Pamr1	1
Ifit1	1
Pard3	1
Atpaf1	1
Bcl2l2	1
As3mt	1
Phka1	1
AI467606	1
Tmem51	1
Hadhb	1
Ip6k2	1
Amz2	1
Xpr1	1
Exoc3l4	1
Hist1h2bq	1
Rab31	1
Plxdc1	1
Pdzrn3	1
Fbxo33	1
Sap18	1
Gm42433	1
Cacng2	1
Cox7a1	1
Mgat4c	1
Rnaset2a	1
Sesn1	1
Rdh13	1
Wbp4	1
Fstl1	1
Paox	1
Pak4	1
Celf4	1
Rnaset2b	1
Bcar1	1
Cpne7	1
Prrc1	1
Atp1b2	1
2310002F09Rik	1
Pgm2	1
Mcm4	1
Tmem126b	1
Kcns3	1
Ube2z	1
Josd1	1
Gnaz	1
Atp1a1	1
Rnf168	1
Adamts16	1
Socs2	1
Selenbp1	1
Limch1	1
Serinc3	1
Fkbp1a	1
Ywhaq	1
Ifi35	1
Ramac	1
Mcam	1
Rarg	1
Zfp189	1
Alox5	1
Ptgr1	1
Bambi	1
Pfkfb4	1
Oprl1	1
B3gnt9	1
Tirap	1
Ppt1	1
Wdr12	1
Apba2	1
Lztr1	1
Ppp2cb	1
Bcar3	1
Itgam	1
Gm12428	1
Ankrd13a	1
Rab9b	1
Aqp9	1
Ccdc191	1
Qrsl1	1
Galns	1
Glrx3	1
E2f2	1
Vamp3	1
9930111J21Rik1	1
Arpc4	1
Rest	1
0610040J01Rik	1
Btg1	1
Lamc1	1
Il15ra	1
Ppfibp1	1
Igsf9	1
Tatdn2	1
Fkbp1b	1
Oplah	1
Gjb6	1
Acox1	1
Enoph1	1
Sfxn5	1
Rnf43	1
Cyp2d22	1
Dynll1	1
Egfl6	1
Tmem206	1
Atg4c	1
Fbxl2	1
Hapln4	1
Insm1	1
Sstr1	1
L3mbtl2	1
Snx20	1
Gm36447	1
1500009L16Rik	1
Fzd5	1
Rian	1
Kcnj2	1
Tlr6	1
Kif7	1
Ecm2	1
Ntrk2	1
Slc37a1	1
Sephs1	1
Cdkn2aipnl	1
Itga9	1
Elmod3	1
Htr7	1
Alox5ap	1
Gab2	1
Mcm9	1
Scarf1	1
Myo6	1
Olfml2b	1
Sh3bgr	1
Ptk7	1
Dapp1	1
Ccr5	1
Stat5b	1
Scp2	1
Cpeb1	1
Sh3rf1	1
Cpped1	1
St3gal6	1
Gna12	1
Golm1	1
Gsta4	1
Nrm	1
Gm20754	1
Chrna5	1
Gm2423	1
Nde1	1
Poc1b	1
Zmynd19	1
Nrbf2	1
Fam3c	1
Rnf182	1
Bmpr1b	1
Tcf7	1
Pou2f2	1
Bud13	1
Hist1h2bk	1
Fastkd3	1
Adrb2	1
Erg	1
N4bp3	1
Slc9a9	1
Snap47	1
Rassf3	1
Mb21d2	1
Matn4	1
Kcnmb4	1
Gpx3	1
Gli2	1
Insig2	1
Traf5	1
Brca1	1
Dock7	1
Gbp6	1
Dusp18	1
Ptprr	1
Sema4c	1
Uhrf1bp1	1
Dut	1
B230311B06Rik	1
Map3k1	1
Tram1l1	1
Smpdl3b	1
Gm5424	1
F3	1
Slc2a6	1
Oat	1
Tns1	1
Med9	1
Rcn2	1
Sh3tc1	1
Adgrv1	1
Glyr1	1
Wrb	1
Tmem35b	1
Cnksr3	1
Pold1	1
Olfml1	1
Pald1	1
Cyp4f14	1
Immt	1
Dhrs4	1
Rlbp1	1
Cdyl	1
Rfxap	1
Dctn5	1
Map3k11	1
Fam118a	1
Tmod3	1
Calb2	1
Cyb561a3	1
Vit	1
Ticam1	1
Gm45650	1
Aox1	1
Orc5	1
Dusp16	1
Rapgef4	1
Plpp3	1
Dsg2	1
Rhobtb3	1
L3hypdh	1
Pdcd7	1
Stxbp6	1
Dtx4	1
H2-Q7	1
Atoh8	1
Timp2	1
Maml2	1
Mmp28	1
Fgf13	1
Ttc7b	1
Pde3b	1
Phactr4	1
Kirrel3	1
5930403N24Rik	1
Fam241a	1
Bbox1	1
Sla	1
Npas3	1
Gm13910	1
Ppp1r14c	1
Gpc4	1
Dag1	1
Lpar4	1
Aldh6a1	1
Rsad2	1
Atf1	1
AW112010	1
Trim34a	1
Tstd3	1
Mxi1	1
Kcnj4	1
Krt9	1
Ppa2	1
Tm7sf3	1
Gbp9	1
Pid1	1
Scarb2	1
Prss35	1
Cyp20a1	1
Tfap4	1
Rnls	1
Dffa	1
Gm5069	1
Nfe2l3	1
Sri	1
Gli3	1
Unk	1
Gdpd3	1
Frem2	1
Rad51	1
Mttp	1
Ss18l1	1
Otx1	1
E130114P18Rik	1
Tmem268	1
Nek7	1
Mro	1
Sgce	1
Zfhx3	1
Dhrs3	1
Cnpy4	1
Pcdhb7	1
Rab3ip	1
Sash1	1
BC064078	1
Klhl5	1
Fam220-ps	1
Def6	1
Kcnmb2	1
Gm37696	1
Pgrmc2	1
Yars2	1
Hyls1	1
Cep83	1
Mbd2	1
Rarres1	1
Irgm2	1
Sumf1	1
Rgs7	1
P3h4	1
Tmem81	1
Tbc1d20	1
Ifnar1	1
Fam20a	1
Bcl2l11	1
Parp6	1
Igtp	1
Etnppl	1
Selenop	1
Efcab2	1
Oma1	1
Fbxo22	1
Crtc3	1
Pygb	1
Tcp11l2	1
Prkcz2	1
Hist1h2bl	1
Pla2g15	1
Fam161b	1
Adamts8	1
Parvb	1
Gm14117	1
Gins3	1
Hist1h2be	1
Stat1	1
Lrrfip2	1
Adk	1
C630043F03Rik	1
Rapgef3	1
Tal1	1
H2-T22	1
Rtl9	1
Rsrc2	1
Tkfc	1
Cep112	1
Zeb2os	1
Dlst	1
Fam107a	1
1700019D03Rik	1
Rnf41	1
Plk2	1
Zbtb8a	1
Mat2b	1
Zcchc24	1
Cad	1
Tspyl2	1
Cldn10	1
Zdhhc2	1
Rnf135	1
5031439G07Rik	1
Asrgl1	1
Acy3	1
Lzic	1
Slc46a3	1
Ripk2	1
Rph3al	1
D030068K23Rik	1
Lefty1	1
Prom1	1
Vash2	1
Cenpo	1
Ankrd6	1
Cd83	1
Arhgap10	1
Icosl	1
Bves	1
Bcl2	1
Cdkn2b	1
Tsc22d4	1
Zbtb8b	1
Erf	1
Gm10649	1
Akr1b3	1
Ccl9	1
Shisal1	1
Hist1h2bn	1
Slc38a5	1
Slc16a10	1
Tmco3	1
1700047M11Rik	1
Scg5	1
Gm10561	1
Mst1r	1
Gm9847	1
Hist1h2br	1
Galnt3	1
Snx8	1
Slpi	1
Gpsm2	1
Rhou	1
Fyb2	1
Lrrfip1	1
Stard5	1
H2-Ab1	1
Cdh13	1
Cdc14a	1
D630003M21Rik	1
Dclre1b	1
Elf2	1
Phkg1	1
P2ry12	1
Cox6a2	1
Dglucy	1
Rgs14	1
E330013P04Rik	1
Btbd3	1
Prdm5	1
Rnf39	1
Tmem119	1
A730056A06Rik	1
Gm6755	1
Card10	1
1810010H24Rik	1
Tspan9	1
Galnt11	1
Tprkb	1
H2-T24	1
Pcbp2	1
Gnpat	1
Gm37069	1
Spata13	1
Gm43667	1
Arsk	1
Cd74	1
Rmc1	1
Usp2	1
Coa7	1
Vgll4	1
Susd3	1
Hist1h2bj	1
Cacng5	1
Gm44257	1
Adamts13	1
Lnx2	1
Acad11	1
Zfp85os	1
Slc39a6	1
Esyt3	1
Gm43034	1
mt-Ta	1
Selenbp2	1
Ganc	1
Slc39a12	1
Pygl	1
Neu4	1
Snx18	1
C130026L21Rik	1
Sirpa	1
Thg1l	1
Gm9816	1
Vcpkmt	1
Alkbh1	1
Gm18666	1
Abcb1b	1
Mybpc1	1
Casq2	1
Slc11a2	1
Gm5884	1
Slc4a4	1
Nfia	1
Gm34583	1
H2-Aa	1
Ak3	1
Fam124a	1
Nr2e1	1
Tnfsf13b	1
B4galnt4	1
Nup88	1
Rxfp3	1
Hdac8	1
Trub1	1
Pcdhb5	1
Gstm2-ps1	1
Skap2	1
Gm3512	1
Clec4a2	1
Bco2	1
Glyctk	1
Bend7	1
Gpr17	1
Iyd	1
Smg8	1
Gbp4	1
Dlk1	1
Sco1	1
Mto1	1
Cldn34c1	1
Agmo	1
Ext2	1
Irak1bp1	1
Me1	1
Adora2a	1
Nfyc	1
Map10	1
Garnl3	1
Gm4070	1
Trim12a	1
Sugp2	1
Adra1b	1
Mcur1	1
Gm6712	1
Ano1	1
Erich6	1
Myh7	1
Naf1	1
Cryz	1
A330008L17Rik	1
Diaph3	1
mt-Ty	1
Akr1c18	1
Plekhb2	1
Ankrd46	1
Selplg	1
Map3k8	1
Acot11	1
Cd34	1
Frmpd4	2
Syt1	2
Akt3	2
Cntnap2	2
Cadps	2
Camk4	2
Pja2	2
Slc24a2	2
Aak1	2
Dnajc6	2
Robo1	2
Cdk14	2
Kcnc2	2
Grm5	2
Pds5b	2
Wdr47	2
Camk1d	2
Pygo1	2
Tmem178b	2
Prkca	2
Hspa12a	2
Ncoa7	2
Scn1a	2
Tppp	2
Ppp2r5e	2
Ttc3	2
Runx1t1	2
Opcml	2
Ogfod1	2
Ar	2
Cdk4	2
Synj1	2
Elavl2	2
Map4k3	2
Lsamp	2
Nrip1	2
Kit	2
Ttll7	2
Slmap	2
Camta1	2
Gpr158	2
Dnm1l	2
Dock4	2
Crim1	2
Togaram1	2
Smim13	2
Adam23	2
Zfp462	2
Fam49a	2
Mapk10	2
Gnaq	2
Atp2b1	2
Wasl	2
Zc3h12b	2
Prkcb	2
Trpc5	2
Arhgef9	2
Map2k4	2
Trhde	2
Astn1	2
Lrfn5	2
Atf2	2
Zfyve9	2
Ppm1e	2
Oxr1	2
2610002M06Rik	2
St8sia3	2
Exoc6b	2
Cacnb2	2
Neto1	2
Kcnt2	2
Gpd1l	2
Enc1	2
C530008M17Rik	2
Zfp385b	2
Rap1gds1	2
Chrm3	2
Nwd2	2
Xk	2
Raver2	2
Clip1	2
Fam210a	2
Cd81	2
Uhmk1	2
Gria2	2
Mapk8	2
Rapgef2	2
Nrxn1	2
Kifap3	2
Gramd1b	2
Dock9	2
Kcnq3	2
Cnr1	2
Sort1	2
Cdh8	2
St6galnac5	2
Ppp1r7	2
Gpr63	2
Gcc2	2
B3galt1	2
Kcnq5	2
Arhgef6	2
Dcun1d4	2
Pex5l	2
Mapre2	2
Fam169a	2
Gls	2
Galntl6	2
Naprt	2
Map9	2
Pcdhac2	2
Megf9	2
Ccbe1	2
Kcnb2	2
Rtl4	2
Phf20	2
Sgtb	2
Anks1b	2
Csrnp3	2
2020-03-02	2
Cds2	2
Tcaf1	2
Trim37	2
Kcnd2	2
Depdc5	2
Zfp280b	2
Rnf150	2
Ssx2ip	2
Pkig	2
Foxp1	2
Dcc	2
Itga4	2
Alg11	2
Gria3	2
Mef2a	2
Rims1	2
Yif1a	2
Gpr26	2
Mapk9	2
Cadps2	2
Tmem56	2
Rnh1	2
Trpc1	2
Adcy9	2
Slc35b2	2
St8sia1	2
Cpne4	2
Pde4d	2
Napg	2
Acadvl	2
Cntnap5c	2
Prkg1	2
Lhx9	2
Ptprg	2
Tpt1	2
Epb41l3	2
Wwc2	2
Arhgap12	2
Iqgap2	2
Dnal1	2
Lrrn3	2
Gm7292	2
Usp45	2
Susd6	2
Nsf	2
Gprin3	2
Fbxo45	2
Cdk5rap3	2
Wac	2
Pak1	2
Tspyl4	2
Galk1	2
Ddhd2	2
Ssr4	2
Plxna1	2
Ppm1k	2
Ppp1r1a	2
Fgf10	2
Mbnl2	2
Psd3	2
Crip2	2
Prepl	2
Lsm11	2
Ap3m2	2
Epyc	2
Ppp1r14b	2
1700020I14Rik	2
Nalcn	2
Usp25	2
Npepl1	2
Shisa6	2
Epha4	2
Acaa1a	2
Aftph	2
Hdac9	2
Prickle2	2
Tub	2
Lhfp	2
Drp2	2
Npepps	2
Pth1r	2
Mical1	2
Ubxn1	2
Zfp612	2
Col25a1	2
Il16	2
Ctnna2	2
Tnfaip8l3	2
2020-03-01	2
Usp46	2
Lancl1	2
Slitrk3	2
Rhoa	2
Gm37459	2
Mdga1	2
Mllt3	2
Elmod1	2
Rasgrf1	2
Tlk1	2
Ttpal	2
Aph1a	2
Peak1	2
Scn2b	2
Slc24a3	2
Dync1i1	2
Col4a3bp	2
Gria1	2
Clvs1	2
C1ql1	2
Cntnap1	2
Eif5a2	2
Nelfe	2
Cxcr4	2
Neto2	2
Tmem205	2
Agk	2
Vps8	2
Sardh	2
Wee1	2
Asb1	2
Stk24	2
Gpx1	2
Tmppe	2
Gabra5	2
Plcxd2	2
Mpv17l2	2
Syt14	2
Plppr4	2
S100pbp	2
Lrrc20	2
Med14	2
Hcn1	2
Exoc3	2
Rerg	2
Epha3	2
Pafah1b1	2
Tmed1	2
Hivep2	2
Rab30	2
Ech1	2
Cadm2	2
Arhgef15	2
2010320M18Rik	2
Rgs7bp	2
Agtpbp1	2
Lage3	2
Cstb	2
Svbp	2
Arhgap26	2
Map4	2
Nsmce1	2
Hdgfl3	2
Esrrg	2
Mad2l2	2
Med22	2
Reps2	2
Acsl4	2
Dlg2	2
Tmem198b	2
9530068E07Rik	2
Capn5	2
Thrsp	2
Ipo11	2
Tmem74	2
Mme	2
Rtn4	2
Ccser1	2
Tada2b	2
Tagln3	2
Tmem219	2
Dgkg	2
A830018L16Rik	2
Pcdh19	2
Plxnc1	2
Gnal	2
Crispld1	2
Abitram	2
Trpm2	2
Greb1l	2
Fam20b	2
Tbc1d1	2
Gpr12	2
Rtn3	2
Mturn	2
Pafah1b3	2
Setd7	2
Frmd7	2
Htr2a	2
Ryr3	2
Cap2	2
Htr1a	2
Tmem170b	2
Faap20	2
Robo2	2
Epha5	2
Dmd	2
Chrm2	2
Ppdpf	2
Pdk3	2
Onecut2	2
Stard10	2
Ucma	2
Coro2a	2
2610021A01Rik	2
Spin1	2
Synm	2
Hmg20a	2
Gabra1	2
Mtx3	2
Tmem43	2
Lsm10	2
Ninj1	2
Dclk2	2
Ogfrl1	2
Tug1	2
Esyt2	2
St6gal2	2
Actn2	2
Mfsd6	2
Gpd2	2
Reps1	2
Slc12a6	2
Rab5c	2
Gabarap	2
Ids	2
Srpk2	2
Sntg1	2
Id1	2
Wdr48	2
Cdh12	2
Map7d2	2
Dnpep	2
Cab39	2
Slitrk4	2
Prkaa2	2
Abi2	2
Vcam1	2
Epha6	2
Eml6	2
Amph	2
5730455P16Rik	2
Daam1	2
Aqp11	2
Rab3gap1	2
Yap1	2
Ndst3	2
Mesd	2
Arel1	2
Ndp	2
Anxa7	2
Diexf	2
Grk3	2
Lxn	2
Bloc1s5	2
Emid1	2
2020-03-06	2
Wbp1	2
Pcdhac1	2
Nxph1	2
Tcf4	2
Gprasp1	2
Gm15429	2
D130043K22Rik	2
Zmat3	2
Cyld	2
Zfp697	2
Miga1	2
Cldn5	2
Eif3d	2
Pih1d1	2
Vps26c	2
Rnd2	2
Ano5	2
Kcne1l	2
Zdhhc15	2
Parp1	2
Gabrb3	2
Ankrd63	2
Snx19	2
Gm5617	2
Atp2b3	2
Wdr54	2
Tssc4	2
Gpr75	2
Pgls	2
Ino80b	2
3110082I17Rik	2
B3galt5	2
Kcnip4	2
Pacsin3	2
Etl4	2
Magee1	2
2020-09-03	2
Hrasls	2
Ube3c	2
Id2	2
Rin3	2
Gm10282	2
Chn1	2
Ift43	2
Cib1	2
Nlk	2
Eif4a3	2
Adnp2	2
[truncated: 8,718 more rows]

## Sheet: Module_Characterization
Module	Source	Pathways	Mus musculus - REFLIST (22265)	Query	Expected	over/under	fold Enrichment	raw P-value	FDR
M01	BP	microglial cell activation involved in immune response (GO:0002282)	5	5	0.34	+	14.79	0.000195	0.00493
M01	BP	antigen processing and presentation of exogenous peptide antigen via MHC class Ib (GO:0002477)	4	4	0.27	+	14.79	0.000911	0.0175
M01	BP	positive regulation of type III hypersensitivity (GO:0001805)	4	4	0.27	+	14.79	0.000911	0.0174
M01	BP	regulation of type III hypersensitivity (GO:0001803)	4	4	0.27	+	14.79	0.000911	0.0174
M01	BP	positive regulation of smooth muscle cell chemotaxis (GO:0071673)	4	4	0.27	+	14.79	0.000911	0.0174
M01	BP	complement-mediated synapse pruning (GO:0150062)	4	4	0.27	+	14.79	0.000911	0.0174
M01	BP	antigen processing and presentation of exogenous peptide antigen via MHC class I (GO:0042590)	9	8	0.61	+	13.15	3.68e-06	0.000151
M01	BP	positive regulation of microglial cell migration (GO:1904141)	6	5	0.41	+	12.33	0.000338	0.0077
M01	BP	toll-like receptor 7 signaling pathway (GO:0034154)	5	4	0.34	+	11.84	0.00156	0.0274
M01	BP	regulation of interferon-alpha biosynthetic process (GO:0045354)	5	4	0.34	+	11.84	0.00156	0.0273
M01	BP	cellular response to brain-derived neurotrophic factor stimulus (GO:1990416)	5	4	0.34	+	11.84	0.00156	0.0273
M01	BP	cytoplasmic pattern recognition receptor signaling pathway in response to virus (GO:0039528)	5	4	0.34	+	11.84	0.00156	0.0273
M01	BP	positive regulation of gamma-delta T cell differentiation (GO:0045588)	9	7	0.61	+	11.51	2.77e-05	0.000894
M01	BP	positive regulation of gamma-delta T cell activation (GO:0046645)	9	7	0.61	+	11.51	2.77e-05	0.000893
M01	BP	regulation of gamma-delta T cell differentiation (GO:0045586)	12	9	0.81	+	11.1	2.34e-06	9.97e-05
M01	BP	regulation of gamma-delta T cell activation (GO:0046643)	12	9	0.81	+	11.1	2.34e-06	9.95e-05
M01	BP	positive regulation of interferon-beta biosynthetic process (GO:0045359)	7	5	0.47	+	10.57	0.00055	0.0116
M01	BP	microglial cell proliferation (GO:0061518)	7	5	0.47	+	10.57	0.00055	0.0116
M01	BP	macrophage proliferation (GO:0061517)	7	5	0.47	+	10.57	0.00055	0.0116
M01	BP	regulation of microglial cell migration (GO:1904139)	7	5	0.47	+	10.57	0.00055	0.0116
M01	BP	cellular response to lipoteichoic acid (GO:0071223)	10	7	0.68	+	10.36	4.45e-05	0.00134
M01	BP	response to lipoteichoic acid (GO:0070391)	10	7	0.68	+	10.36	4.45e-05	0.00134
M01	BP	regulation of smooth muscle cell chemotaxis (GO:0071671)	6	4	0.41	+	9.86	0.00247	0.0399
M01	BP	cellular response to peptidoglycan (GO:0071224)	6	4	0.41	+	9.86	0.00247	0.0399
M01	BP	cellular response to bacterial lipopeptide (GO:0071221)	6	4	0.41	+	9.86	0.00247	0.0399
M01	BP	cellular response to bacterial lipoprotein (GO:0071220)	6	4	0.41	+	9.86	0.00247	0.0398
M01	BP	synapse pruning (GO:0098883)	9	6	0.61	+	9.86	0.000194	0.00493
M01	BP	response to bacterial lipopeptide (GO:0070339)	6	4	0.41	+	9.86	0.00247	0.0398
M01	BP	negative regulation of glial cell migration (GO:1903976)	6	4	0.41	+	9.86	0.00247	0.0397
M01	BP	necroptotic signaling pathway (GO:0097527)	6	4	0.41	+	9.86	0.00247	0.0397
M01	BP	antigen processing and presentation of exogenous peptide antigen (GO:0002478)	25	16	1.69	+	9.47	1.4e-09	1.19e-07
M01	BP	positive regulation of antigen processing and presentation (GO:0002579)	11	7	0.74	+	9.41	6.88e-05	0.00196
M01	BP	pinocytosis (GO:0006907)	11	7	0.74	+	9.41	6.88e-05	0.00196
M01	BP	positive regulation of type IIa hypersensitivity (GO:0001798)	8	5	0.54	+	9.25	0.000847	0.0165
M01	BP	regulation of type IIa hypersensitivity (GO:0001796)	8	5	0.54	+	9.25	0.000847	0.0165
M01	BP	positive regulation of type II hypersensitivity (GO:0002894)	8	5	0.54	+	9.25	0.000847	0.0165
M01	BP	regulation of type II hypersensitivity (GO:0002892)	8	5	0.54	+	9.25	0.000847	0.0164
M01	BP	regulation of interferon-beta biosynthetic process (GO:0045357)	10	6	0.68	+	8.88	0.000294	0.0069
M01	BP	cytoplasmic pattern recognition receptor signaling pathway (GO:0002753)	14	8	0.95	+	8.45	3.64e-05	0.00113
M01	BP	serotonin transport (GO:0006837)	9	5	0.61	+	8.22	0.00125	0.0226
M01	BP	neutrophil activation involved in immune response (GO:0002283)	9	5	0.61	+	8.22	0.00125	0.0226
M01	BP	lysosomal lumen acidification (GO:0007042)	9	5	0.61	+	8.22	0.00125	0.0225
M01	BP	interleukin-1 beta secretion (GO:0050702)	9	5	0.61	+	8.22	0.00125	0.0225
M01	BP	regulation of neutrophil activation (GO:1902563)	11	6	0.74	+	8.07	0.00043	0.00946
M01	BP	interleukin-1 secretion (GO:0050701)	11	6	0.74	+	8.07	0.00043	0.00945
M01	BP	cell junction disassembly (GO:0150146)	11	6	0.74	+	8.07	0.00043	0.00944
M01	BP	tolerance induction (GO:0002507)	13	7	0.88	+	7.97	0.00015	0.00392
M01	BP	regulation of dendritic cell cytokine production (GO:0002730)	13	7	0.88	+	7.97	0.00015	0.00392
M01	BP	macrophage activation involved in immune response (GO:0002281)	17	9	1.15	+	7.83	1.86e-05	0.000632
M01	BP	positive regulation of myeloid leukocyte cytokine production involved in immune response (GO:0061081)	19	10	1.28	+	7.79	6.62e-06	0.000256
M01	BP	production of molecular mediator involved in inflammatory response (GO:0002532)	21	11	1.42	+	7.75	2.36e-06	0.0001
M01	BP	positive regulation of tumor necrosis factor secretion (GO:1904469)	23	12	1.55	+	7.72	8.45e-07	4.03e-05
M01	BP	antigen processing and presentation of exogenous antigen (GO:0019884)	31	16	2.1	+	7.64	1.42e-08	9.67e-07
M01	BP	toll-like receptor 3 signaling pathway (GO:0034138)	10	5	0.68	+	7.4	0.00178	0.0307
M01	BP	regulation of antigen processing and presentation (GO:0002577)	20	10	1.35	+	7.4	9.37e-06	0.000349
M01	BP	negative regulation of osteoblast proliferation (GO:0033689)	10	5	0.68	+	7.4	0.00178	0.0307
M01	BP	positive regulation of interleukin-12 biosynthetic process (GO:0045084)	10	5	0.68	+	7.4	0.00178	0.0307
M01	BP	regulation of interleukin-12 biosynthetic process (GO:0045075)	12	6	0.81	+	7.4	0.000611	0.0127
M01	BP	cellular response to oxidised low-density lipoprotein particle stimulus (GO:0140052)	10	5	0.68	+	7.4	0.00178	0.0306
M01	BP	positive regulation of macrophage cytokine production (GO:0060907)	10	5	0.68	+	7.4	0.00178	0.0306
M01	BP	development of secondary female sexual characteristics (GO:0046543)	10	5	0.68	+	7.4	0.00178	0.0306
M01	BP	positive regulation of hypersensitivity (GO:0002885)	12	6	0.81	+	7.4	0.000611	0.0127
M01	BP	negative regulation of erythrocyte differentiation (GO:0045647)	14	7	0.95	+	7.4	0.000213	0.0053
M01	BP	leukocyte activation involved in inflammatory response (GO:0002269)	34	17	2.3	+	7.4	7.25e-09	5.2e-07
M01	BP	microglial cell activation (GO:0001774)	34	17	2.3	+	7.4	7.25e-09	5.18e-07
M01	BP	MyD88-dependent toll-like receptor signaling pathway (GO:0002755)	16	8	1.08	+	7.4	7.46e-05	0.00211
M01	BP	inositol trisphosphate metabolic process (GO:0032957)	21	10	1.42	+	7.04	1.3e-05	0.000473
M01	BP	inositol trisphosphate biosynthetic process (GO:0032959)	17	8	1.15	+	6.96	0.000104	0.0028
M01	BP	positive regulation of interleukin-8 biosynthetic process (GO:0045416)	13	6	0.88	+	6.83	0.000845	0.0165
M01	BP	response to peptidoglycan (GO:0032494)	13	6	0.88	+	6.83	0.000845	0.0165
M01	BP	macrophage activation (GO:0042116)	52	24	3.51	+	6.83	2.22e-11	2.58e-09
M01	BP	glycosphingolipid catabolic process (GO:0046479)	13	6	0.88	+	6.83	0.000845	0.0165
M01	BP	regulation of toll-like receptor 2 signaling pathway (GO:0034135)	11	5	0.74	+	6.72	0.00245	0.0399
M01	BP	bleb assembly (GO:0032060)	11	5	0.74	+	6.72	0.00245	0.0399
M01	BP	purinergic nucleotide receptor signaling pathway (GO:0035590)	11	5	0.74	+	6.72	0.00245	0.0398
M01	BP	phosphate ion transmembrane transport (GO:0035435)	11	5	0.74	+	6.72	0.00245	0.0398
M01	BP	regulation of glial cell migration (GO:1903975)	22	10	1.49	+	6.72	1.79e-05	0.000612
M01	BP	MyD88-independent toll-like receptor signaling pathway (GO:0002756)	11	5	0.74	+	6.72	0.00245	0.0398
M01	BP	glial cell activation (GO:0061900)	42	19	2.84	+	6.69	3.47e-09	2.65e-07
M01	BP	regulation of interferon-alpha production (GO:0032647)	29	13	1.96	+	6.63	1.13e-06	5.18e-05
M01	BP	cellular response to lipoprotein particle stimulus (GO:0071402)	27	12	1.83	+	6.58	3.13e-06	0.000129
M01	BP	response to lipoprotein particle (GO:0055094)	25	11	1.69	+	6.51	8.69e-06	0.000327
M01	BP	glial cell proliferation (GO:0014009)	16	7	1.08	+	6.47	0.000401	0.00893
M01	BP	positive regulation of macrophage differentiation (GO:0045651)	14	6	0.95	+	6.34	0.00114	0.0213
M01	BP	glycolipid catabolic process (GO:0019377)	14	6	0.95	+	6.34	0.00114	0.0213
M01	BP	negative thymic T cell selection (GO:0045060)	14	6	0.95	+	6.34	0.00114	0.0212
M01	BP	adhesion of symbiont to host (GO:0044406)	14	6	0.95	+	6.34	0.00114	0.0212
M01	BP	antigen processing and presentation of exogenous peptide antigen via MHC class II (GO:0019886)	14	6	0.95	+	6.34	0.00114	0.0212
M01	BP	activation of cysteine-type endopeptidase activity (GO:0097202)	14	6	0.95	+	6.34	0.00114	0.0212
M01	BP	positive regulation of acute inflammatory response to antigenic stimulus (GO:0002866)	14	6	0.95	+	6.34	0.00114	0.0211
M01	BP	myeloid cell activation involved in immune response (GO:0002275)	47	20	3.18	+	6.3	3.1e-09	2.41e-07
M01	BP	positive regulation of interferon-beta production (GO:0032728)	33	14	2.23	+	6.28	7.39e-07	3.57e-05
M01	BP	I-kappaB phosphorylation (GO:0007252)	12	5	0.81	+	6.16	0.00329	0.0502
M01	BP	positive regulation of natural killer cell differentiation (GO:0032825)	12	5	0.81	+	6.16	0.00329	0.0501
M01	BP	protein deglycosylation (GO:0006517)	12	5	0.81	+	6.16	0.00329	0.0501
M01	BP	positive regulation of interferon-alpha production (GO:0032727)	24	10	1.62	+	6.16	3.24e-05	0.00102
M01	BP	type I interferon production (GO:0032606)	12	5	0.81	+	6.16	0.00329	0.05
M01	BP	cellular response to interferon-alpha (GO:0035457)	12	5	0.81	+	6.16	0.00329	0.05
M01	BP	neuroinflammatory response (GO:0150076)	46	19	3.11	+	6.11	1.13e-08	7.85e-07
M01	BP	positive regulation of interleukin-6 biosynthetic process (GO:0045410)	17	7	1.15	+	6.09	0.000535	0.0114
M01	BP	regulation of B cell receptor signaling pathway (GO:0050855)	17	7	1.15	+	6.09	0.000535	0.0114
M01	BP	regulation of tumor necrosis factor secretion (GO:1904467)	34	14	2.3	+	6.09	9.83e-07	4.58e-05
M01	BP	phosphate ion transport (GO:0006817)	15	6	1.01	+	5.92	0.00152	0.0269
M01	BP	negative T cell selection (GO:0043383)	15	6	1.01	+	5.92	0.00152	0.0268
M01	BP	regulation of macrophage cytokine production (GO:0010935)	15	6	1.01	+	5.92	0.00152	0.0268
M01	BP	response to interferon-alpha (GO:0035455)	25	10	1.69	+	5.92	4.28e-05	0.0013
M01	BP	pattern recognition receptor signaling pathway (GO:0002221)	69	27	4.66	+	5.79	2.63e-11	3e-09
M01	BP	toll-like receptor 4 signaling pathway (GO:0034142)	18	7	1.22	+	5.75	0.000703	0.0142
M01	BP	antigen processing and presentation of peptide antigen via MHC class I (GO:0002474)	54	21	3.65	+	5.75	4.56e-09	3.37e-07
M01	BP	regulation of CD8-positive, alpha-beta T cell activation (GO:2001185)	18	7	1.22	+	5.75	0.000703	0.0142
M01	BP	antigen processing and presentation of peptide antigen (GO:0048002)	70	27	4.73	+	5.71	3.42e-11	3.8e-09
M01	BP	antigen processing and presentation of peptide or polysaccharide antigen via MHC class II (GO:0002504)	16	6	1.08	+	5.55	0.00197	0.0334
M01	BP	antigen processing and presentation of peptide antigen via MHC class II (GO:0002495)	16	6	1.08	+	5.55	0.00197	0.0334
M01	BP	activation of NF-kappaB-inducing kinase activity (GO:0007250)	16	6	1.08	+	5.55	0.00197	0.0333
M01	BP	leukotriene metabolic process (GO:0006691)	24	9	1.62	+	5.55	0.000154	0.00399
M01	BP	NIK/NF-kappaB signaling (GO:0038061)	24	9	1.62	+	5.55	0.000154	0.00399
M01	BP	cellular response to low-density lipoprotein particle stimulus (GO:0071404)	16	6	1.08	+	5.55	0.00197	0.0333
M01	BP	positive regulation of chemokine secretion (GO:0090197)	16	6	1.08	+	5.55	0.00197	0.0333
M01	BP	regulation of hypersensitivity (GO:0002883)	16	6	1.08	+	5.55	0.00197	0.0332
M01	BP	toll-like receptor signaling pathway (GO:0002224)	54	20	3.65	+	5.48	2.06e-08	1.37e-06
M01	BP	positive regulation of macrophage migration (GO:1905523)	27	10	1.83	+	5.48	7.23e-05	0.00205
M01	BP	interleukin-1 production (GO:0032612)	19	7	1.28	+	5.45	0.00091	0.0175
M01	BP	negative regulation of B cell proliferation (GO:0030889)	19	7	1.28	+	5.45	0.00091	0.0175
M01	BP	ceramide catabolic process (GO:0046514)	19	7	1.28	+	5.45	0.00091	0.0174
M01	BP	cellular response to virus (GO:0098586)	30	11	2.03	+	5.42	3.41e-05	0.00107
M01	BP	positive regulation of tumor necrosis factor production (GO:0032760)	99	36	6.69	+	5.38	8e-14	1.32e-11
M01	BP	mast cell activation (GO:0045576)	25	9	1.69	+	5.33	0.000197	0.00497
M01	BP	positive regulation of tumor necrosis factor superfamily cytokine production (GO:1903557)	100	36	6.76	+	5.33	1.02e-13	1.64e-11
M01	BP	positive regulation of type I interferon production (GO:0032481)	53	19	3.58	+	5.3	7.04e-08	4.25e-06
M01	BP	positive regulation of interleukin-1 beta secretion (GO:0050718)	31	11	2.1	+	5.25	4.36e-05	0.00132
M01	BP	positive regulation of response to cytokine stimulus (GO:0060760)	51	18	3.45	+	5.22	1.88e-07	1.03e-05
M01	BP	regulation of interleukin-8 biosynthetic process (GO:0045414)	17	6	1.15	+	5.22	0.00253	0.0406
M01	BP	cellular response to exogenous dsRNA (GO:0071360)	17	6	1.15	+	5.22	0.00253	0.0405
M01	BP	regulation of chemokine secretion (GO:0090196)	17	6	1.15	+	5.22	0.00253	0.0405
M01	BP	astrocyte activation (GO:0048143)	17	6	1.15	+	5.22	0.00253	0.0405
M01	BP	regulation of macrophage differentiation (GO:0045649)	20	7	1.35	+	5.18	0.00116	0.0214
M01	BP	vacuolar acidification (GO:0007035)	20	7	1.35	+	5.18	0.00116	0.0213
M01	BP	negative regulation of myeloid cell apoptotic process (GO:0033033)	20	7	1.35	+	5.18	0.00116	0.0213
M01	BP	positive regulation of chemokine production (GO:0032722)	63	22	4.26	+	5.17	9.82e-09	6.89e-07
M01	BP	positive regulation of superoxide anion generation (GO:0032930)	23	8	1.55	+	5.15	0.000538	0.0114
M01	BP	cellular response to dsRNA (GO:0071359)	23	8	1.55	+	5.15	0.000538	0.0114
M01	BP	mature B cell differentiation (GO:0002335)	26	9	1.76	+	5.12	0.000251	0.00603
M01	BP	regulation of interferon-beta production (GO:0032648)	52	18	3.51	+	5.12	2.38e-07	1.27e-05
M01	BP	positive regulation of natural killer cell activation (GO:0032816)	29	10	1.96	+	5.1	0.000117	0.00313
M01	BP	sphingolipid catabolic process (GO:0030149)	29	10	1.96	+	5.1	0.000117	0.00313
M01	BP	antigen processing and presentation of endogenous peptide antigen (GO:0002483)	44	15	2.97	+	5.04	2.77e-06	0.000116
M01	BP	antigen processing and presentation of endogenous peptide antigen via MHC class I (GO:0019885)	44	15	2.97	+	5.04	2.77e-06	0.000115
M01	BP	positive regulation of myeloid leukocyte mediated immunity (GO:0002888)	47	16	3.18	+	5.04	1.32e-06	5.96e-05
M01	BP	myeloid leukocyte activation (GO:0002274)	125	42	8.45	+	4.97	6.47e-15	1.39e-12
M01	BP	regulation of interleukin-6 biosynthetic process (GO:0045408)	27	9	1.83	+	4.93	0.000316	0.00728
M01	BP	inositol phosphate biosynthetic process (GO:0032958)	27	9	1.83	+	4.93	0.000316	0.00727
M01	BP	positive regulation of interleukin-12 production (GO:0032735)	39	13	2.64	+	4.93	1.55e-05	0.000543
M01	BP	positive regulation of neutrophil chemotaxis (GO:0090023)	27	9	1.83	+	4.93	0.000316	0.00726
M01	BP	cytokine secretion (GO:0050663)	51	17	3.45	+	4.93	7.89e-07	3.78e-05
M01	BP	positive regulation of interleukin-10 production (GO:0032733)	36	12	2.43	+	4.93	3.27e-05	0.00103
M01	BP	interleukin-1 beta production (GO:0032611)	18	6	1.22	+	4.93	0.00319	0.049
M01	BP	cellular response to interleukin-6 (GO:0071354)	24	8	1.62	+	4.93	0.000678	0.0138
M01	BP	actin filament polymerization (GO:0030041)	24	8	1.62	+	4.93	0.000678	0.0138
M01	BP	regulation of myeloid leukocyte mediated immunity (GO:0002886)	67	22	4.53	+	4.86	2.45e-08	1.58e-06
M01	BP	antigen processing and presentation (GO:0019882)	104	34	7.03	+	4.84	4.51e-12	6e-10
M01	BP	I-kappaB kinase/NF-kappaB signaling (GO:0007249)	49	16	3.31	+	4.83	2.07e-06	8.91e-05
M01	BP	positive regulation of interleukin-8 production (GO:0032757)	49	16	3.31	+	4.83	2.07e-06	8.89e-05
M01	BP	regulation of alpha-beta T cell proliferation (GO:0046640)	37	12	2.5	+	4.8	4.09e-05	0.00125
M01	BP	regulation of B cell differentiation (GO:0045577)	31	10	2.1	+	4.77	0.000184	0.00472
M01	BP	antigen processing and presentation of endogenous antigen (GO:0019883)	47	15	3.18	+	4.72	5.4e-06	0.000214
M01	BP	positive regulation of leukocyte adhesion to vascular endothelial cell (GO:1904996)	22	7	1.49	+	4.71	0.00183	0.0314
M01	BP	positive regulation of alpha-beta T cell proliferation (GO:0046641)	22	7	1.49	+	4.71	0.00183	0.0313
M01	BP	positive regulation of interleukin-1 secretion (GO:0050716)	35	11	2.37	+	4.65	0.000107	0.0029
M01	BP	regulation of type I interferon production (GO:0032479)	83	26	5.61	+	4.63	3.05e-09	2.38e-07
M01	BP	T cell differentiation in thymus (GO:0033077)	61	19	4.12	+	4.61	4.27e-07	2.18e-05
M01	BP	positive regulation of cytokine-mediated signaling pathway (GO:0001961)	45	14	3.04	+	4.6	1.41e-05	0.000502
M01	BP	positive regulation of B cell proliferation (GO:0030890)	45	14	3.04	+	4.6	1.41e-05	0.000501
M01	BP	positive regulation of granulocyte chemotaxis (GO:0071624)	29	9	1.96	+	4.59	0.000487	0.0105
M01	BP	response to interferon-beta (GO:0035456)	58	18	3.92	+	4.59	8.92e-07	4.21e-05
M01	BP	regulation of macrophage migration (GO:1905521)	42	13	2.84	+	4.58	2.96e-05	0.000947
M01	BP	regulation of superoxide anion generation (GO:0032928)	26	8	1.76	+	4.55	0.00105	0.0196
M01	BP	response to interleukin-6 (GO:0070741)	26	8	1.76	+	4.55	0.00105	0.0196
M01	BP	positive regulation of interleukin-6 production (GO:0032755)	98	30	6.62	+	4.53	3.02e-10	2.82e-08
M01	BP	regulation of leukocyte degranulation (GO:0043300)	49	15	3.31	+	4.53	8.22e-06	0.000312
M01	BP	regulation of platelet activation (GO:0010543)	36	11	2.43	+	4.52	0.000132	0.00349
M01	BP	negative regulation of leukocyte mediated cytotoxicity (GO:0001911)	23	7	1.55	+	4.5	0.00225	0.0371
M01	BP	protein-lipid complex assembly (GO:0065005)	23	7	1.55	+	4.5	0.00225	0.037
M01	BP	response to sterol (GO:0036314)	23	7	1.55	+	4.5	0.00225	0.037
M01	BP	regulation of B cell proliferation (GO:0030888)	69	21	4.66	+	4.5	1.48e-07	8.33e-06
M01	BP	cellular response to interferon-beta (GO:0035458)	46	14	3.11	+	4.5	1.73e-05	0.000599
M01	BP	membrane lipid catabolic process (GO:0046466)	33	10	2.23	+	4.48	0.000281	0.00663
M01	BP	lymph node development (GO:0048535)	30	9	2.03	+	4.44	0.000598	0.0125
M01	BP	antigen processing and presentation of peptide antigen via MHC class Ib (GO:0002428)	40	12	2.7	+	4.44	7.66e-05	0.00215
M01	BP	regulation of tumor necrosis factor superfamily cytokine production (GO:1903555)	167	50	11.29	+	4.43	8.21e-16	2.17e-13
M01	BP	regulation of tumor necrosis factor production (GO:0032680)	165	49	11.15	+	4.39	2.08e-15	4.92e-13
M01	BP	positive regulation of interleukin-4 production (GO:0032753)	24	7	1.62	+	4.31	0.00275	0.0436
M01	BP	modulation by symbiont of host process (GO:0044003)	24	7	1.62	+	4.31	0.00275	0.0435
M01	BP	negative regulation of steroid biosynthetic process (GO:0010894)	24	7	1.62	+	4.31	0.00275	0.0435
M01	BP	response to type I interferon (GO:0034340)	24	7	1.62	+	4.31	0.00275	0.0434
M01	BP	positive regulation of cytokine production involved in immune response (GO:0002720)	55	16	3.72	+	4.3	7.12e-06	0.000274
M01	BP	regulation of interleukin-8 production (GO:0032677)	66	19	4.46	+	4.26	1.16e-06	5.3e-05
M01	BP	positive regulation of myeloid leukocyte differentiation (GO:0002763)	66	19	4.46	+	4.26	1.16e-06	5.28e-05
M01	BP	positive regulation of acute inflammatory response (GO:0002675)	35	10	2.37	+	4.23	0.000416	0.00925
M01	BP	regulation of mast cell degranulation (GO:0043304)	35	10	2.37	+	4.23	0.000416	0.00924
M01	BP	positive regulation of macrophage activation (GO:0043032)	28	8	1.89	+	4.23	0.00156	0.0274
M01	BP	regulation of chemokine production (GO:0032642)	88	25	5.95	+	4.2	3.1e-08	1.98e-06
M01	BP	antigen processing and presentation of endogenous peptide antigen via MHC class I via ER pathway (GO:0002484)	39	11	2.64	+	4.17	0.000238	0.00579
M01	BP	antigen processing and presentation of endogenous peptide antigen via MHC class Ib (GO:0002476)	39	11	2.64	+	4.17	0.000238	0.00579
M01	BP	NADP metabolic process (GO:0006739)	32	9	2.16	+	4.16	0.000883	0.017
M01	BP	regulation of erythrocyte differentiation (GO:0045646)	50	14	3.38	+	4.14	3.75e-05	0.00117
M01	BP	positive regulation of neutrophil migration (GO:1902624)	36	10	2.43	+	4.11	0.000502	0.0108
M01	BP	positive regulation of interleukin-6 secretion (GO:2000778)	36	10	2.43	+	4.11	0.000502	0.0108
M01	BP	regulation of mast cell activation involved in immune response (GO:0033006)	36	10	2.43	+	4.11	0.000502	0.0107
M01	BP	regulation of interleukin-4 production (GO:0032673)	29	8	1.96	+	4.08	0.00188	0.0319
M01	BP	regulation of mononuclear cell migration (GO:0071675)	51	14	3.45	+	4.06	4.51e-05	0.00135
M01	BP	positive regulation of interleukin-1 beta production (GO:0032731)	51	14	3.45	+	4.06	4.51e-05	0.00135
M01	BP	regulation of interleukin-10 production (GO:0032653)	55	15	3.72	+	4.03	2.6e-05	0.000844
M01	BP	antigen processing and presentation via MHC class Ib (GO:0002475)	44	12	2.97	+	4.03	0.000164	0.00423
M01	BP	defense response to protozoan (GO:0042832)	37	10	2.5	+	4	0.000602	0.0125
M01	BP	T cell homeostasis (GO:0043029)	37	10	2.5	+	4	0.000602	0.0125
M01	BP	defense response to virus (GO:0051607)	182	49	12.3	+	3.98	4.92e-14	8.97e-12
M01	BP	myeloid leukocyte mediated immunity (GO:0002444)	41	11	2.77	+	3.97	0.000343	0.00778
M01	BP	regulation of interleukin-1 beta secretion (GO:0050706)	41	11	2.77	+	3.97	0.000343	0.00777
M01	BP	regulation of interleukin-6 production (GO:0032675)	153	41	10.34	+	3.96	6.42e-12	8.35e-10
M01	BP	positive regulation of T cell mediated cytotoxicity (GO:0001916)	56	15	3.79	+	3.96	3.1e-05	0.000987
M01	BP	positive regulation of interleukin-1 production (GO:0032732)	60	16	4.06	+	3.95	1.79e-05	0.000611
M01	BP	positive regulation of NIK/NF-kappaB signaling (GO:1901224)	75	20	5.07	+	3.95	1.67e-06	7.34e-05
M01	BP	regulation of cytokine production involved in inflammatory response (GO:1900015)	45	12	3.04	+	3.95	0.000196	0.00495
M01	BP	negative regulation of toll-like receptor signaling pathway (GO:0034122)	34	9	2.3	+	3.92	0.00127	0.0228
M01	BP	regulation of neutrophil chemotaxis (GO:0090022)	34	9	2.3	+	3.92	0.00127	0.0228
M01	BP	negative regulation of B cell activation (GO:0050869)	34	9	2.3	+	3.92	0.00127	0.0228
M01	BP	antigen processing and presentation of endogenous peptide antigen via MHC class I via ER pathway, TAP-independent (GO:0002486)	38	10	2.57	+	3.89	0.000718	0.0145
M01	BP	response to interferon-gamma (GO:0034341)	126	33	8.52	+	3.87	1.17e-09	1e-07
M01	BP	regulation of cytokine production involved in immune response (GO:0002718)	84	22	5.68	+	3.87	6.63e-07	3.26e-05
M01	BP	regulation of natural killer cell activation (GO:0032814)	46	12	3.11	+	3.86	0.000233	0.00569
M01	BP	T cell proliferation (GO:0042098)	46	12	3.11	+	3.86	0.000233	0.00568
M01	BP	regulation of interleukin-12 production (GO:0032655)	58	15	3.92	+	3.83	4.38e-05	0.00133
M01	BP	epithelial tube branching involved in lung morphogenesis (GO:0060441)	31	8	2.1	+	3.82	0.00267	0.0425
M01	BP	positive regulation of leukocyte degranulation (GO:0043302)	31	8	2.1	+	3.82	0.00267	0.0425
M01	BP	regulation of macrophage chemotaxis (GO:0010758)	31	8	2.1	+	3.82	0.00267	0.0424
M01	BP	positive regulation of smooth muscle cell migration (GO:0014911)	62	16	4.19	+	3.82	2.51e-05	0.000824
M01	BP	positive regulation of cell killing (GO:0031343)	97	25	6.56	+	3.81	1.52e-07	8.53e-06
M01	BP	cellular response to interferon-gamma (GO:0071346)	101	26	6.83	+	3.81	8.82e-08	5.2e-06
M01	BP	response to virus (GO:0009615)	226	58	15.28	+	3.8	1.42e-15	3.57e-13
M01	BP	positive regulation of leukocyte mediated cytotoxicity (GO:0001912)	86	22	5.81	+	3.78	9.27e-07	4.35e-05
M01	BP	positive regulation of cytosolic calcium ion concentration involved in phospholipase C-activating G protein-coupled signaling pathway (GO:0051482)	43	11	2.91	+	3.78	0.000484	0.0105
M01	BP	positive regulation of nitric oxide biosynthetic process (GO:0045429)	47	12	3.18	+	3.78	0.000276	0.00655
M01	BP	osteoclast differentiation (GO:0030316)	47	12	3.18	+	3.78	0.000276	0.00654
M01	BP	positive regulation of cytokine biosynthetic process (GO:0042108)	75	19	5.07	+	3.75	5.67e-06	0.000223
M01	BP	positive regulation of nitric oxide metabolic process (GO:1904407)	48	12	3.24	+	3.7	0.000325	0.00745
M01	BP	positive regulation of alpha-beta T cell differentiation (GO:0046638)	48	12	3.24	+	3.7	0.000325	0.00743
M01	BP	regulation of toll-like receptor signaling pathway (GO:0034121)	64	16	4.33	+	3.7	3.5e-05	0.00109
M01	BP	protein-lipid complex subunit organization (GO:0071825)	36	9	2.43	+	3.7	0.00178	0.0306
M01	BP	regulation of nitric oxide biosynthetic process (GO:0045428)	68	17	4.6	+	3.7	2.01e-05	0.000679
M01	BP	lipopolysaccharide-mediated signaling pathway (GO:0031663)	32	8	2.16	+	3.7	0.00316	0.0486
M01	BP	regulation of natural killer cell mediated cytotoxicity (GO:0042269)	44	11	2.97	+	3.7	0.00057	0.0119
M01	BP	positive regulation of mononuclear cell proliferation (GO:0032946)	137	34	9.26	+	3.67	2.15e-09	1.73e-07
M01	BP	positive regulation of myeloid cell differentiation (GO:0045639)	105	26	7.1	+	3.66	1.69e-07	9.37e-06
M01	BP	positive regulation of neural precursor cell proliferation (GO:2000179)	69	17	4.66	+	3.64	2.36e-05	0.000778
M01	BP	regulation of T cell mediated cytotoxicity (GO:0001914)	61	15	4.12	+	3.64	7.15e-05	0.00203
M01	BP	regulation of cytokine biosynthetic process (GO:0042035)	110	27	7.44	+	3.63	1.15e-07	6.61e-06
M01	BP	regulation of granulocyte chemotaxis (GO:0071622)	53	13	3.58	+	3.63	0.000218	0.0054
M01	BP	response to protozoan (GO:0001562)	41	10	2.77	+	3.61	0.00118	0.0215
M01	BP	phospholipid catabolic process (GO:0009395)	41	10	2.77	+	3.61	0.00118	0.0215
M01	BP	positive regulation of signaling receptor activity (GO:2000273)	37	9	2.5	+	3.6	0.00209	0.0349
M01	BP	regulation of actin cytoskeleton reorganization (GO:2000249)	37	9	2.5	+	3.6	0.00209	0.0349
M01	BP	response to ischemia (GO:0002931)	37	9	2.5	+	3.6	0.00209	0.0348
M01	BP	negative regulation of smoothened signaling pathway (GO:0045879)	37	9	2.5	+	3.6	0.00209	0.0348
M01	BP	positive regulation of leukocyte proliferation (GO:0070665)	144	35	9.73	+	3.6	2e-09	1.64e-07
M01	BP	positive regulation of T cell differentiation (GO:0045582)	99	24	6.69	+	3.59	6.9e-07	3.38e-05
M01	BP	positive regulation of alpha-beta T cell activation (GO:0046635)	66	16	4.46	+	3.59	4.8e-05	0.00143
M01	BP	regulation of antigen receptor-mediated signaling pathway (GO:0050854)	58	14	3.92	+	3.57	0.000146	0.00383
M01	BP	positive regulation of lymphocyte differentiation (GO:0045621)	112	27	7.57	+	3.57	1.56e-07	8.71e-06
M01	BP	leukocyte cell-cell adhesion (GO:0007159)	54	13	3.65	+	3.56	0.000255	0.00612
M01	BP	release of sequestered calcium ion into cytosol (GO:0051209)	54	13	3.65	+	3.56	0.000255	0.00611
M01	BP	positive regulation of response to biotic stimulus (GO:0002833)	150	36	10.14	+	3.55	1.58e-09	1.32e-07
M01	BP	regulation of mast cell activation (GO:0033003)	50	12	3.38	+	3.55	0.000446	0.00974
M01	BP	leukocyte activation involved in immune response (GO:0002366)	167	40	11.29	+	3.54	2.09e-10	1.98e-08
M01	BP	bone remodeling (GO:0046849)	46	11	3.11	+	3.54	0.000783	0.0156
M01	BP	regulation of natural killer cell mediated immunity (GO:0002715)	46	11	3.11	+	3.54	0.000783	0.0156
M01	BP	positive regulation of innate immune response (GO:0045089)	109	26	7.37	+	3.53	3.15e-07	1.64e-05
M01	BP	regulation of mononuclear cell proliferation (GO:0032944)	231	55	15.61	+	3.52	1.08e-13	1.68e-11
M01	BP	positive regulation of lymphocyte proliferation (GO:0050671)	135	32	9.13	+	3.51	1.62e-08	1.08e-06
M01	BP	positive regulation of leukocyte differentiation (GO:1902107)	173	41	11.69	+	3.51	1.64e-10	1.59e-08
M01	BP	regulation of superoxide metabolic process (GO:0090322)	38	9	2.57	+	3.5	0.00244	0.0398
M01	BP	positive regulation of pattern recognition receptor signaling pathway (GO:0062208)	38	9	2.57	+	3.5	0.00244	0.0398
M01	BP	negative regulation of sequestering of calcium ion (GO:0051283)	55	13	3.72	+	3.5	0.000297	0.00694
M01	BP	regulation of leukocyte proliferation (GO:0070663)	242	57	16.36	+	3.48	5.69e-14	1e-11
M01	BP	regulation of NIK/NF-kappaB signaling (GO:1901222)	102	24	6.89	+	3.48	1.09e-06	5.04e-05
M01	BP	regulation of alpha-beta T cell activation (GO:0046634)	102	24	6.89	+	3.48	1.09e-06	5.02e-05
M01	BP	B cell activation involved in immune response (GO:0002312)	47	11	3.18	+	3.46	0.000912	0.0174
M01	BP	cell activation involved in immune response (GO:0002263)	171	40	11.56	+	3.46	3.8e-10	3.48e-08
M01	BP	negative regulation of viral genome replication (GO:0045071)	60	14	4.06	+	3.45	0.000198	0.00497
M01	BP	positive regulation of leukocyte migration (GO:0002687)	150	35	10.14	+	3.45	4.95e-09	3.62e-07
M01	BP	glial cell migration (GO:0008347)	43	10	2.91	+	3.44	0.00161	0.028
M01	BP	regulation of lymphocyte proliferation (GO:0050670)	228	53	15.41	+	3.44	6.76e-13	9.66e-11
M01	BP	positive regulation of reactive oxygen species metabolic process (GO:2000379)	112	26	7.57	+	3.43	4.92e-07	2.49e-05
M01	BP	regulation of neuroblast proliferation (GO:1902692)	39	9	2.64	+	3.41	0.00284	0.0444
M01	BP	regulation of glial cell proliferation (GO:0060251)	39	9	2.64	+	3.41	0.00284	0.0444
M01	BP	lysosome organization (GO:0007040)	65	15	4.39	+	3.41	0.000132	0.00348
M01	BP	lipid storage (GO:0019915)	39	9	2.64	+	3.41	0.00284	0.0444
M01	BP	positive regulation of T cell mediated immunity (GO:0002711)	78	18	5.27	+	3.41	2.91e-05	0.000933
M01	BP	lytic vacuole organization (GO:0080171)	65	15	4.39	+	3.41	0.000132	0.00348
M01	BP	regulation of pattern recognition receptor signaling pathway (GO:0062207)	87	20	5.88	+	3.4	1.12e-05	0.000412
M01	BP	regulation of leukocyte mediated cytotoxicity (GO:0001910)	109	25	7.37	+	3.39	9.81e-07	4.59e-05
M01	BP	somatic stem cell population maintenance (GO:0035019)	48	11	3.24	+	3.39	0.00106	0.0198
M01	BP	positive regulation of NF-kappaB transcription factor activity (GO:0051092)	131	30	8.85	+	3.39	8.65e-08	5.12e-06
M01	BP	positive regulation of leukocyte cell-cell adhesion (GO:1903039)	214	49	14.47	+	3.39	7.95e-12	1.02e-09
M01	BP	regulation of alpha-beta T cell differentiation (GO:0046637)	66	15	4.46	+	3.36	0.000152	0.00397
M01	BP	regulation of cell adhesion mediated by integrin (GO:0033628)	44	10	2.97	+	3.36	0.00186	0.0317
M01	BP	positive regulation of T cell proliferation (GO:0042102)	97	22	6.56	+	3.36	5.03e-06	0.0002
M01	BP	mammary gland morphogenesis (GO:0060443)	53	12	3.58	+	3.35	0.000698	0.0142
M01	BP	positive regulation of cytokine secretion (GO:0050715)	155	35	10.48	+	3.34	1.02e-08	7.11e-07
M01	BP	regulation of neuron projection regeneration (GO:0070570)	40	9	2.7	+	3.33	0.00328	0.0501
M01	BP	fatty acid beta-oxidation (GO:0006635)	49	11	3.31	+	3.32	0.00122	0.0223
M01	BP	T cell selection (GO:0045058)	49	11	3.31	+	3.32	0.00122	0.0222
M01	BP	regulation of interleukin-1 secretion (GO:0050704)	49	11	3.31	+	3.32	0.00122	0.0222
M01	BP	negative regulation of leukocyte apoptotic process (GO:2000107)	58	13	3.92	+	3.32	0.000461	0.01
M01	BP	regulation of leukocyte mediated immunity (GO:0002703)	255	57	17.24	+	3.31	3.7e-13	5.44e-11
M01	BP	positive regulation of I-kappaB kinase/NF-kappaB signaling (GO:0043123)	112	25	7.57	+	3.3	1.5e-06	6.67e-05
M01	BP	positive regulation of kidney development (GO:0090184)	45	10	3.04	+	3.29	0.00215	0.0357
M01	BP	antibiotic catabolic process (GO:0017001)	45	10	3.04	+	3.29	0.00215	0.0356
M01	BP	negative regulation of tumor necrosis factor superfamily cytokine production (GO:1903556)	63	14	4.26	+	3.29	0.000305	0.00707
M01	BP	positive regulation of protein tyrosine kinase activity (GO:0061098)	45	10	3.04	+	3.29	0.00215	0.0356
M01	BP	positive regulation of immune effector process (GO:0002699)	266	59	17.98	+	3.28	1.9e-13	2.87e-11
M01	BP	regulation of lymphocyte differentiation (GO:0045619)	185	41	12.51	+	3.28	9.19e-10	8.1e-08
M01	BP	positive regulation of inflammatory response (GO:0050729)	141	31	9.53	+	3.25	1.17e-07	6.7e-06
M01	BP	regulation of leukocyte migration (GO:0002685)	210	46	14.19	+	3.24	1.23e-10	1.24e-08
M01	BP	regulation of cell killing (GO:0031341)	128	28	8.65	+	3.24	5.14e-07	2.59e-05
M01	BP	positive regulation of leukocyte mediated immunity (GO:0002705)	183	40	12.37	+	3.23	2.07e-09	1.68e-07
M01	BP	regulation of response to cytokine stimulus (GO:0060759)	119	26	8.04	+	3.23	1.32e-06	5.95e-05
M01	BP	positive regulation of gliogenesis (GO:0014015)	87	19	5.88	+	3.23	3.41e-05	0.00107
M01	BP	integrin-mediated signaling pathway (GO:0007229)	78	17	5.27	+	3.22	8.86e-05	0.00244
M01	BP	positive regulation of T cell activation (GO:0050870)	193	42	13.05	+	3.22	9.25e-10	8.1e-08
M01	BP	regulation of leukocyte chemotaxis (GO:0002688)	115	25	7.77	+	3.22	2.27e-06	9.68e-05
M01	BP	leukocyte activation (GO:0045321)	520	113	35.15	+	3.21	4.96e-24	4.62e-21
M01	BP	positive regulation of production of molecular mediator of immune response (GO:0002702)	106	23	7.17	+	3.21	5.84e-06	0.000229
M01	BP	negative regulation of cell cycle G1/S phase transition (GO:1902807)	60	13	4.06	+	3.21	0.000609	0.0126
M01	BP	regulation of innate immune response (GO:0045088)	180	39	12.17	+	3.21	4.05e-09	3.05e-07
M01	BP	regulation of leukocyte apoptotic process (GO:2000106)	97	21	6.56	+	3.2	1.51e-05	0.000531
M01	BP	negative regulation of lymphocyte proliferation (GO:0050672)	88	19	5.95	+	3.19	3.9e-05	0.0012
M01	BP	inositol phosphate metabolic process (GO:0043647)	51	11	3.45	+	3.19	0.00161	0.0281
M01	BP	alpha-beta T cell activation (GO:0046631)	79	17	5.34	+	3.18	0.000101	0.00277
M01	BP	negative regulation of leukocyte proliferation (GO:0070664)	93	20	6.29	+	3.18	2.59e-05	0.000844
M01	BP	positive regulation of adaptive immune response (GO:0002821)	154	33	10.41	+	3.17	7.78e-08	4.64e-06
M01	BP	negative regulation of leukocyte mediated immunity (GO:0002704)	56	12	3.79	+	3.17	0.00106	0.0198
M01	BP	regulation of T cell proliferation (GO:0042129)	173	37	11.69	+	3.16	1.35e-08	9.29e-07
M01	BP	negative regulation of mononuclear cell proliferation (GO:0032945)	89	19	6.02	+	3.16	4.46e-05	0.00134
M01	BP	positive regulation of cell-cell adhesion (GO:0022409)	258	55	17.44	+	3.15	4.81e-12	6.35e-10
M01	BP	positive regulation of reactive oxygen species biosynthetic process (GO:1903428)	61	13	4.12	+	3.15	0.000696	0.0142
M01	BP	regulation of interferon-gamma production (GO:0032649)	108	23	7.3	+	3.15	7.61e-06	0.000292
M01	BP	regulation of neutrophil migration (GO:1902622)	47	10	3.18	+	3.15	0.00283	0.0445
M01	BP	heart valve morphogenesis (GO:0003179)	47	10	3.18	+	3.15	0.00283	0.0444
M01	BP	regulation of interleukin-1 beta production (GO:0032651)	80	17	5.41	+	3.14	0.000116	0.0031
M01	BP	regulation of alcohol biosynthetic process (GO:1902930)	52	11	3.51	+	3.13	0.00185	0.0316
M01	BP	cellular response to tumor necrosis factor (GO:0071356)	123	26	8.31	+	3.13	2.24e-06	9.62e-05
M01	BP	positive regulation of leukocyte chemotaxis (GO:0002690)	90	19	6.08	+	3.12	5.08e-05	0.00149
M01	BP	positive regulation of adaptive immune response based on somatic recombination of immune receptors built from immunoglobulin superfamily domains (GO:0002824)	147	31	9.94	+	3.12	2.59e-07	1.37e-05
M01	BP	regulation of neural precursor cell proliferation (GO:2000177)	114	24	7.71	+	3.11	5.77e-06	0.000226
M01	BP	Rho protein signal transduction (GO:0007266)	76	16	5.14	+	3.11	0.0002	0.00501
M01	BP	positive regulation of interferon-gamma production (GO:0032729)	76	16	5.14	+	3.11	0.0002	0.005
M01	BP	epithelial to mesenchymal transition (GO:0001837)	62	13	4.19	+	3.1	0.000794	0.0157
M01	BP	regulation of CD4-positive, alpha-beta T cell activation (GO:2000514)	62	13	4.19	+	3.1	0.000794	0.0157
M01	BP	negative regulation of tumor necrosis factor production (GO:0032720)	62	13	4.19	+	3.1	0.000794	0.0157
M01	BP	negative regulation of lymphocyte activation (GO:0051250)	158	33	10.68	+	3.09	1.31e-07	7.4e-06
M01	BP	regulation of T cell mediated immunity (GO:0002709)	101	21	6.83	+	3.08	2.54e-05	0.00083
M01	BP	positive regulation of hemopoiesis (GO:1903708)	217	45	14.67	+	3.07	8.85e-10	7.84e-08
M01	BP	regulation of leukocyte differentiation (GO:1902105)	299	62	20.21	+	3.07	6.01e-13	8.66e-11
M01	BP	cortical cytoskeleton organization (GO:0030865)	58	12	3.92	+	3.06	0.00138	0.0246
M01	BP	positive regulation of lymphocyte mediated immunity (GO:0002708)	145	30	9.8	+	3.06	5.69e-07	2.84e-05
M01	BP	T cell differentiation (GO:0030217)	165	34	11.15	+	3.05	1.12e-07	6.51e-06
M01	BP	positive regulation of defense response (GO:0031349)	267	55	18.05	+	3.05	1.52e-11	1.84e-09
M01	BP	positive regulation of endothelial cell migration (GO:0010595)	102	21	6.89	+	3.05	2.89e-05	0.000927
M01	BP	regulation of adaptive immune response (GO:0002819)	210	43	14.19	+	3.03	2.9e-09	2.28e-07
M01	BP	cell activation (GO:0001775)	601	123	40.62	+	3.03	4.11e-24	4.07e-21
M01	BP	positive regulation of receptor-mediated endocytosis (GO:0048260)	59	12	3.99	+	3.01	0.00156	0.0273
M01	BP	positive regulation of cytokine production (GO:0001819)	443	90	29.94	+	3.01	9.86e-18	3.47e-15
M01	BP	lymphocyte homeostasis (GO:0002260)	64	13	4.33	+	3.01	0.00102	0.0193
M01	BP	response to dsRNA (GO:0043331)	64	13	4.33	+	3.01	0.00102	0.0193
M01	BP	regulation of myeloid leukocyte differentiation (GO:0002761)	128	26	8.65	+	3.01	4.22e-06	0.000171
M01	BP	calcium ion transmembrane import into cytosol (GO:0097553)	69	14	4.66	+	3	0.000673	0.0138
M01	BP	regulation of coagulation (GO:0050818)	84	17	5.68	+	2.99	0.000193	0.0049
M01	BP	T cell activation (GO:0042110)	277	56	18.72	+	2.99	1.87e-11	2.23e-09
M01	BP	regulation of viral genome replication (GO:0045069)	94	19	6.35	+	2.99	8.43e-05	0.00235
M01	BP	regulation of cytokine-mediated signaling pathway (GO:0001959)	109	22	7.37	+	2.99	2.45e-05	0.000806
M01	BP	leukocyte proliferation (GO:0070661)	114	23	7.71	+	2.98	1.63e-05	0.000569
M01	BP	positive regulation of response to external stimulus (GO:0032103)	402	81	27.17	+	2.98	6.64e-16	1.82e-13
M01	BP	response to tumor necrosis factor (GO:0034612)	144	29	9.73	+	2.98	1.4e-06	6.29e-05
M01	BP	regulation of cytokine secretion (GO:0050707)	219	44	14.8	+	2.97	3.15e-09	2.42e-07
M01	BP	regulation of gliogenesis (GO:0014013)	150	30	10.14	+	2.96	1.05e-06	4.89e-05
M01	BP	regulation of sequestering of calcium ion (GO:0051282)	125	25	8.45	+	2.96	8.11e-06	0.000308
M01	BP	negative regulation of viral life cycle (GO:1903901)	85	17	5.75	+	2.96	0.000218	0.0054
M01	BP	regulation of smooth muscle cell migration (GO:0014910)	85	17	5.75	+	2.96	0.000218	0.00539
M01	BP	cytokine production (GO:0001816)	165	33	11.15	+	2.96	3.11e-07	1.62e-05
M01	BP	regulation of reactive oxygen species metabolic process (GO:2000377)	205	41	13.86	+	2.96	1.2e-08	8.32e-07
M01	BP	zymogen activation (GO:0031638)	55	11	3.72	+	2.96	0.00271	0.0429
M01	BP	regulation of blood coagulation (GO:0030193)	80	16	5.41	+	2.96	0.00033	0.00755
M01	BP	cellular lipid catabolic process (GO:0044242)	171	34	11.56	+	2.94	2.33e-07	1.25e-05
M01	BP	regulation of hemostasis (GO:1900046)	81	16	5.48	+	2.92	0.000373	0.00838
M01	BP	inorganic ion import across plasma membrane (GO:0099587)	76	15	5.14	+	2.92	0.000566	0.0119
M01	BP	inorganic cation import across plasma membrane (GO:0098659)	76	15	5.14	+	2.92	0.000566	0.0119
M01	BP	inositol lipid-mediated signaling (GO:0048017)	76	15	5.14	+	2.92	0.000566	0.0118
M01	BP	lipid oxidation (GO:0034440)	76	15	5.14	+	2.92	0.000566	0.0118
M01	BP	polyol biosynthetic process (GO:0046173)	56	11	3.79	+	2.91	0.00306	0.0474
M01	BP	negative regulation of G1/S transition of mitotic cell cycle (GO:2000134)	56	11	3.79	+	2.91	0.00306	0.0474
M01	BP	regulation of macrophage activation (GO:0043030)	56	11	3.79	+	2.91	0.00306	0.0473
M01	BP	myelination (GO:0042552)	112	22	7.57	+	2.91	3.52e-05	0.0011
M01	BP	regulation of phagocytosis (GO:0050764)	107	21	7.23	+	2.9	5.31e-05	0.00155
M01	BP	regulation of adaptive immune response based on somatic recombination of immune receptors built from immunoglobulin superfamily domains (GO:0002822)	194	38	13.11	+	2.9	6.53e-08	3.95e-06
M01	BP	negative regulation of leukocyte activation (GO:0002695)	189	37	12.78	+	2.9	9.8e-08	5.76e-06
M01	BP	negative regulation of cell activation (GO:0050866)	210	41	14.19	+	2.89	2.17e-08	1.43e-06
M01	BP	negative regulation of T cell activation (GO:0050868)	123	24	8.31	+	2.89	1.74e-05	0.000603
M01	BP	inflammatory response (GO:0006954)	472	92	31.9	+	2.88	4.16e-17	1.35e-14
M01	BP	glial cell development (GO:0021782)	113	22	7.64	+	2.88	3.95e-05	0.00122
M01	BP	regulation of interleukin-1 production (GO:0032652)	98	19	6.62	+	2.87	0.000136	0.00358
M01	BP	regulation of T cell differentiation (GO:0045580)	155	30	10.48	+	2.86	1.9e-06	8.24e-05
M01	BP	protein polymerization (GO:0051258)	78	15	5.27	+	2.85	0.000716	0.0144
M01	BP	regulation of response to biotic stimulus (GO:0002831)	286	55	19.33	+	2.85	1.46e-10	1.43e-08
M01	BP	regulation of leukocyte cell-cell adhesion (GO:1903037)	303	58	20.48	+	2.83	5.39e-11	5.7e-09
M01	BP	regulation of myeloid cell differentiation (GO:0045637)	209	40	14.13	+	2.83	5.14e-08	3.17e-06
M01	BP	ensheathment of neurons (GO:0007272)	115	22	7.77	+	2.83	4.98e-05	0.00147
M01	BP	axon ensheathment (GO:0008366)	115	22	7.77	+	2.83	4.98e-05	0.00146
M01	BP	defense response to Gram-positive bacterium (GO:0050830)	136	26	9.19	+	2.83	1.09e-05	0.0004
M01	BP	regulation of lymphocyte mediated immunity (GO:0002706)	194	37	13.11	+	2.82	1.74e-07	9.56e-06
M01	BP	negative regulation of viral process (GO:0048525)	105	20	7.1	+	2.82	0.000113	0.00304
M01	BP	regulation of reactive oxygen species biosynthetic process (GO:1903426)	105	20	7.1	+	2.82	0.000113	0.00303
M01	BP	regulation of immune effector process (GO:0002697)	426	81	28.8	+	2.81	1.36e-14	2.77e-12
M01	BP	neutrophil migration (GO:1990266)	79	15	5.34	+	2.81	0.000803	0.0158
M01	BP	positive regulation of phagocytosis (GO:0050766)	79	15	5.34	+	2.81	0.000803	0.0158
M01	BP	positive regulation of cell adhesion (GO:0045785)	428	81	28.93	+	2.8	1.6e-14	3.22e-12
M01	BP	positive regulation of chemotaxis (GO:0050921)	143	27	9.67	+	2.79	9.04e-06	0.000339
M01	BP	response to molecule of bacterial origin (GO:0002237)	308	58	20.82	+	2.79	1.27e-10	1.27e-08
M01	BP	myeloid leukocyte differentiation (GO:0002573)	117	22	7.91	+	2.78	6.23e-05	0.00179
M01	BP	B cell differentiation (GO:0030183)	117	22	7.91	+	2.78	6.23e-05	0.00178
M01	BP	receptor-mediated endocytosis (GO:0006898)	139	26	9.4	+	2.77	1.52e-05	0.000533
M01	BP	positive regulation of endocytosis (GO:0045807)	123	23	8.31	+	2.77	4.62e-05	0.00138
M01	BP	lymphocyte activation (GO:0046649)	423	79	28.59	+	2.76	5.75e-14	1e-11
M01	BP	fatty acid oxidation (GO:0019395)	70	13	4.73	+	2.75	0.00208	0.0348
M01	BP	neutrophil chemotaxis (GO:0030593)	70	13	4.73	+	2.75	0.00208	0.0348
M01	BP	regulation of T cell activation (GO:0050863)	314	58	21.22	+	2.73	2.03e-10	1.94e-08
M01	BP	regulation of lymphocyte apoptotic process (GO:0070228)	65	12	4.39	+	2.73	0.00317	0.0487
M01	BP	regulation of stem cell proliferation (GO:0072091)	87	16	5.88	+	2.72	0.000738	0.0148
M01	BP	vacuole organization (GO:0007033)	136	25	9.19	+	2.72	2.83e-05	0.000911
M01	BP	positive regulation of vasculature development (GO:1904018)	202	37	13.65	+	2.71	5.66e-07	2.83e-05
M01	BP	lymphocyte differentiation (GO:0030098)	273	50	18.45	+	2.71	4.7e-09	3.45e-07
M01	BP	regulation of production of molecular mediator of immune response (GO:0002700)	153	28	10.34	+	2.71	1.04e-05	0.000384
M01	BP	ceramide metabolic process (GO:0006672)	82	15	5.54	+	2.71	0.00112	0.0209
M01	BP	regulation of bone mineralization (GO:0030500)	82	15	5.54	+	2.71	0.00112	0.0209
M01	BP	actin filament-based movement (GO:0030048)	88	16	5.95	+	2.69	0.000822	0.0161
M01	BP	positive regulation of angiogenesis (GO:0045766)	182	33	12.3	+	2.68	2.82e-06	0.000117
M01	BP	positive regulation of JNK cascade (GO:0046330)	138	25	9.33	+	2.68	5.76e-05	0.00167
M01	BP	regulation of hemopoiesis (GO:1903706)	403	73	27.24	+	2.68	2.54e-12	3.44e-10
M01	BP	phosphatidylinositol-mediated signaling (GO:0048015)	72	13	4.87	+	2.67	0.00258	0.0412
M01	BP	regulation of I-kappaB kinase/NF-kappaB signaling (GO:0043122)	172	31	11.63	+	2.67	6.3e-06	0.000244
M01	BP	phospholipase C-activating G protein-coupled receptor signaling pathway (GO:0007200)	100	18	6.76	+	2.66	0.000445	0.00974
M01	BP	regulation of cytokine production (GO:0001817)	706	127	47.72	+	2.66	1.37e-20	7.77e-18
M01	BP	leukocyte homeostasis (GO:0001776)	89	16	6.02	+	2.66	0.000914	0.0174
M01	BP	regulation of chemotaxis (GO:0050920)	217	39	14.67	+	2.66	3.62e-07	1.88e-05
M01	BP	calcium ion transport into cytosol (GO:0060402)	78	14	5.27	+	2.66	0.00189	0.0321
M01	BP	leukocyte differentiation (GO:0002521)	370	66	25.01	+	2.64	4.74e-11	5.12e-09
M01	BP	protein secretion (GO:0009306)	157	28	10.61	+	2.64	2.1e-05	0.000705
M01	BP	positive regulation of ossification (GO:0045778)	101	18	6.83	+	2.64	0.000494	0.0106
M01	BP	granulocyte migration (GO:0097530)	90	16	6.08	+	2.63	0.00101	0.0191
M01	BP	negative regulation of leukocyte cell-cell adhesion (GO:1903038)	135	24	9.13	+	2.63	9.4e-05	0.00258
M01	BP	ear morphogenesis (GO:0042471)	135	24	9.13	+	2.63	9.4e-05	0.00258
M01	BP	positive regulation of stress-activated protein kinase signaling cascade (GO:0070304)	169	30	11.42	+	2.63	1.07e-05	0.000396
M01	BP	positive regulation of DNA-binding transcription factor activity (GO:0051091)	248	44	16.76	+	2.62	8.2e-08	4.87e-06
M01	BP	protein targeting to membrane (GO:0006612)	79	14	5.34	+	2.62	0.0021	0.0349
M01	BP	regulation of release of sequestered calcium ion into cytosol (GO:0051279)	79	14	5.34	+	2.62	0.0021	0.0349
M01	BP	establishment of protein localization to extracellular region (GO:0035592)	158	28	10.68	+	2.62	2.24e-05	0.000742
M01	BP	negative regulation of small molecule metabolic process (GO:0062014)	96	17	6.49	+	2.62	0.000745	0.0149
M01	BP	import across plasma membrane (GO:0098739)	102	18	6.89	+	2.61	0.000547	0.0116
M01	BP	gliogenesis (GO:0042063)	238	42	16.09	+	2.61	1.83e-07	1e-05
M01	BP	positive regulation of phosphatidylinositol 3-kinase signaling (GO:0014068)	74	13	5	+	2.6	0.00318	0.0489
M01	BP	negative regulation of T cell proliferation (GO:0042130)	74	13	5	+	2.6	0.00318	0.0488
M01	BP	regulation of receptor-mediated endocytosis (GO:0048259)	114	20	7.71	+	2.6	0.000448	0.00977
M01	BP	positive regulation of protein secretion (GO:0050714)	308	54	20.82	+	2.59	4.96e-09	3.6e-07
M01	BP	monocarboxylic acid catabolic process (GO:0072329)	97	17	6.56	+	2.59	0.000825	0.0162
M01	BP	gland morphogenesis (GO:0022612)	120	21	8.11	+	2.59	0.000314	0.00726
M01	BP	regulation of calcium ion transport into cytosol (GO:0010522)	103	18	6.96	+	2.59	0.000964	0.0182
M01	BP	positive regulation of epithelial cell migration (GO:0010634)	149	26	10.07	+	2.58	5.33e-05	0.00155
M01	BP	regulation of tissue remodeling (GO:0034103)	86	15	5.81	+	2.58	0.0017	0.0295
M01	BP	regulation of ossification (GO:0030278)	224	39	15.14	+	2.58	6.64e-07	3.26e-05
M01	BP	response to organophosphorus (GO:0046683)	92	16	6.22	+	2.57	0.00124	0.0225
M01	BP	positive regulation of stress-activated MAPK cascade (GO:0032874)	167	29	11.29	+	2.57	1.99e-05	0.000674
M01	BP	negative regulation of neuron projection development (GO:0010977)	173	30	11.69	+	2.57	1.44e-05	0.000514
M01	BP	response to lipopolysaccharide (GO:0032496)	289	50	19.53	+	2.56	2.58e-08	1.65e-06
M01	BP	positive regulation of cell migration (GO:0030335)	555	96	37.52	+	2.56	9.42e-15	1.97e-12
M01	BP	import into cell (GO:0098657)	151	26	10.21	+	2.55	6.14e-05	0.00177
M01	BP	regulation of endothelial cell migration (GO:0010594)	163	28	11.02	+	2.54	3.21e-05	0.00102
M01	BP	lipid catabolic process (GO:0016042)	263	45	17.78	+	2.53	1.73e-07	9.58e-06
M01	BP	regulation of cell shape (GO:0008360)	158	27	10.68	+	2.53	4.79e-05	0.00143
M01	BP	lymphocyte activation involved in immune response (GO:0002285)	123	21	8.31	+	2.53	0.000372	0.00838
M01	BP	modulation of process of other organism involved in symbiotic interaction (GO:0051817)	82	14	5.54	+	2.53	0.00284	0.0445
M01	BP	positive regulation of actin filament polymerization (GO:0030838)	82	14	5.54	+	2.53	0.00284	0.0445
M01	BP	cytosolic calcium ion transport (GO:0060401)	94	16	6.35	+	2.52	0.00225	0.0371
M01	BP	negative regulation of hemopoiesis (GO:1903707)	147	25	9.94	+	2.52	9.87e-05	0.0027
M01	BP	negative regulation of cytokine production (GO:0001818)	259	44	17.51	+	2.51	2.74e-07	1.45e-05
M01	BP	negative regulation of immune response (GO:0050777)	159	27	10.75	+	2.51	5.19e-05	0.00152
M01	BP	protein localization to extracellular region (GO:0071692)	165	28	11.15	+	2.51	3.78e-05	0.00117
M01	BP	B cell activation (GO:0042113)	171	29	11.56	+	2.51	2.75e-05	0.000891
M01	BP	regulation of osteoblast differentiation (GO:0045667)	130	22	8.79	+	2.5	0.000284	0.00668
M01	BP	regulation of cell-cell adhesion (GO:0022407)	420	71	28.39	+	2.5	6.32e-11	6.64e-09
M01	BP	negative regulation of immune system process (GO:0002683)	450	76	30.42	+	2.5	1.94e-11	2.28e-09
M01	BP	ear development (GO:0043583)	237	40	16.02	+	2.5	1.16e-06	5.29e-05
M01	BP	peptide secretion (GO:0002790)	178	30	12.03	+	2.49	2.19e-05	0.00073
M01	BP	response to nutrient (GO:0007584)	95	16	6.42	+	2.49	0.00236	0.0386
M01	BP	immune effector process (GO:0002252)	642	108	43.4	+	2.49	7.4e-16	1.99e-13
M01	BP	response to purine-containing compound (GO:0014074)	107	18	7.23	+	2.49	0.00117	0.0214
M01	BP	reactive oxygen species metabolic process (GO:0072593)	107	18	7.23	+	2.49	0.00117	0.0214
M01	BP	positive regulation of neuron death (GO:1901216)	125	21	8.45	+	2.49	0.000424	0.00938
M01	BP	negative regulation of neuron differentiation (GO:0045665)	256	43	17.3	+	2.48	4.68e-07	2.38e-05
M01	BP	regulation of viral life cycle (GO:1903900)	143	24	9.67	+	2.48	0.000159	0.00412
M01	BP	positive regulation of cell motility (GO:2000147)	578	97	39.07	+	2.48	3.19e-14	6.03e-12
M01	BP	positive regulation of peptidyl-tyrosine phosphorylation (GO:0050731)	197	33	13.32	+	2.48	1.37e-05	0.000493
M01	BP	myeloid cell differentiation (GO:0030099)	240	40	16.22	+	2.47	1.41e-06	6.31e-05
M01	BP	cellular monovalent inorganic cation homeostasis (GO:0030004)	102	17	6.89	+	2.47	0.00175	0.0303
M01	BP	cell-substrate adhesion (GO:0031589)	168	28	11.36	+	2.47	4.85e-05	0.00144
M01	BP	regulation of endocytosis (GO:0030100)	222	37	15.01	+	2.47	3.75e-06	0.000154
M01	BP	negative regulation of lipid metabolic process (GO:0045833)	96	16	6.49	+	2.47	0.00248	0.0399
M01	BP	cellular response to molecule of bacterial origin (GO:0071219)	217	36	14.67	+	2.45	5.54e-06	0.000219
M01	BP	mononuclear cell proliferation (GO:0032943)	103	17	6.96	+	2.44	0.00186	0.0317
M01	BP	negative regulation of leukocyte differentiation (GO:1902106)	103	17	6.96	+	2.44	0.00186	0.0317
M01	BP	positive regulation of locomotion (GO:0040017)	594	98	40.15	+	2.44	7.1e-14	1.21e-11
M01	BP	positive regulation of cellular component movement (GO:0051272)	597	98	40.35	+	2.43	8.07e-14	1.32e-11
M01	BP	regulation of response to external stimulus (GO:0032101)	891	146	60.23	+	2.42	4.52e-20	2.24e-17
M01	BP	cytokine-mediated signaling pathway (GO:0019221)	257	42	17.37	+	2.42	1.69e-06	7.44e-05
M01	BP	innate immune response (GO:0045087)	748	122	50.56	+	2.41	6.79e-17	2.07e-14
M01	BP	cellular response to biotic stimulus (GO:0071216)	240	39	16.22	+	2.4	3.03e-06	0.000126
M01	BP	branching morphogenesis of an epithelial tube (GO:0048754)	160	26	10.82	+	2.4	0.000189	0.00483
M01	BP	regulation of inflammatory response (GO:0050727)	351	57	23.73	+	2.4	2.43e-08	1.57e-06
M01	BP	positive regulation of peptide secretion (GO:0002793)	339	55	22.91	+	2.4	4.83e-08	3.01e-06
M01	BP	regulation of steroid metabolic process (GO:0019218)	105	17	7.1	+	2.4	0.0021	0.035
M01	BP	response to cytokine (GO:0034097)	748	121	50.56	+	2.39	1.94e-16	5.69e-14
M01	BP	negative regulation of cell projection organization (GO:0031345)	204	33	13.79	+	2.39	2.02e-05	0.000681
M01	BP	regulation of biomineralization (GO:0110149)	99	16	6.69	+	2.39	0.00295	0.0461
M01	BP	regulation of biomineral tissue development (GO:0070167)	99	16	6.69	+	2.39	0.00295	0.046
M01	BP	cellular response to peptide (GO:1901653)	229	37	15.48	+	2.39	6.12e-06	0.000238
M01	BP	regulation of actin filament-based process (GO:0032970)	409	66	27.65	+	2.39	1.64e-09	1.36e-07
M01	BP	regulation of defense response (GO:0031347)	572	92	38.66	+	2.38	1.13e-12	1.58e-10
M01	BP	cellular response to cytokine stimulus (GO:0071345)	641	103	43.33	+	2.38	5.32e-14	9.48e-12
M01	BP	regulation of cell adhesion (GO:0030155)	716	115	48.4	+	2.38	1.81e-15	4.41e-13
M01	BP	glial cell differentiation (GO:0010001)	187	30	12.64	+	2.37	5.7e-05	0.00165
M01	BP	positive regulation of smooth muscle cell proliferation (GO:0048661)	106	17	7.17	+	2.37	0.00225	0.0371
M01	BP	polyol metabolic process (GO:0019751)	106	17	7.17	+	2.37	0.00225	0.0371
M01	BP	regulation of cell cycle G1/S phase transition (GO:1902806)	131	21	8.85	+	2.37	0.000659	0.0135
M01	BP	sphingolipid metabolic process (GO:0006665)	125	20	8.45	+	2.37	0.000908	0.0175
M01	BP	regulation of phosphatidylinositol 3-kinase signaling (GO:0014066)	100	16	6.76	+	2.37	0.00314	0.0484
M01	BP	regulation of protein secretion (GO:0050708)	502	80	33.93	+	2.36	6.41e-11	6.68e-09
M01	BP	regulation of G1/S transition of mitotic cell cycle (GO:2000045)	113	18	7.64	+	2.36	0.00173	0.0301
M01	BP	inner ear morphogenesis (GO:0042472)	113	18	7.64	+	2.36	0.00173	0.0301
M01	BP	Ras protein signal transduction (GO:0007265)	215	34	14.53	+	2.34	3.22e-05	0.00102
M01	BP	myeloid leukocyte migration (GO:0097529)	114	18	7.71	+	2.34	0.00186	0.0317
M01	BP	actin filament organization (GO:0007015)	241	38	16.29	+	2.33	9.13e-06	0.000341
M01	BP	positive regulation of protein-containing complex assembly (GO:0031334)	222	35	15.01	+	2.33	2.37e-05	0.00078
M01	BP	regulation of viral process (GO:0050792)	184	29	12.44	+	2.33	9.51e-05	0.0026
M01	BP	positive regulation of cation transmembrane transport (GO:1904064)	165	26	11.15	+	2.33	0.000238	0.00579
M01	BP	positive regulation of immune system process (GO:0002684)	1043	164	70.5	+	2.33	6.56e-21	3.86e-18
M01	BP	regulated exocytosis (GO:0045055)	121	19	8.18	+	2.32	0.00145	0.0258
M01	BP	regulation of endothelial cell proliferation (GO:0001936)	134	21	9.06	+	2.32	0.00124	0.0224
M01	BP	negative regulation of immune effector process (GO:0002698)	135	21	9.13	+	2.3	0.00128	0.0229
M01	BP	regulation of response to wounding (GO:1903034)	193	30	13.05	+	2.3	8.5e-05	0.00236
M01	BP	regulation of peptidyl-tyrosine phosphorylation (GO:0050730)	264	41	17.85	+	2.3	4.75e-06	0.000191
M01	BP	inner ear development (GO:0048839)	207	32	13.99	+	2.29	7.28e-05	0.00206
M01	BP	regulation of symbiosis, encompassing mutualism through parasitism (GO:0043903)	201	31	13.59	+	2.28	0.000102	0.00277
M01	BP	regulation of calcium ion transmembrane transport (GO:1903169)	169	26	11.42	+	2.28	0.000301	0.00701
M01	BP	cellular response to lipopolysaccharide (GO:0071222)	208	32	14.06	+	2.28	7.58e-05	0.00214
M01	BP	positive regulation of ion transmembrane transport (GO:0034767)	182	28	12.3	+	2.28	0.000171	0.0044
M01	BP	positive regulation of protein transport (GO:0051222)	449	69	30.35	+	2.27	4.54e-09	3.37e-07
M01	BP	potassium ion transport (GO:0006813)	163	25	11.02	+	2.27	0.000415	0.00923
M01	BP	icosanoid metabolic process (GO:0006690)	111	17	7.5	+	2.27	0.00319	0.0489
M01	BP	cellular response to organic cyclic compound (GO:0071407)	373	57	25.21	+	2.26	1.19e-07	6.79e-06
M01	BP	negative regulation of neurogenesis (GO:0050768)	334	51	22.58	+	2.26	7.02e-07	3.4e-05
M01	BP	regulation of cell migration (GO:0030334)	917	140	61.98	+	2.26	5.23e-17	1.66e-14
M01	BP	small GTPase mediated signal transduction (GO:0007264)	282	43	19.06	+	2.26	4.89e-06	0.000196
M01	BP	secretion by cell (GO:0032940)	420	64	28.39	+	2.25	2.36e-08	1.54e-06
M01	BP	regulation of actin cytoskeleton organization (GO:0032956)	361	55	24.4	+	2.25	2.23e-07	1.2e-05
M01	BP	immune system development (GO:0002520)	742	113	50.16	+	2.25	9.36e-14	1.52e-11
M01	BP	regulation of immune system process (GO:0002682)	1485	226	100.38	+	2.25	3.35e-27	4.83e-24
M01	BP	positive regulation of peptidase activity (GO:0010952)	171	26	11.56	+	2.25	0.000343	0.00779
M01	BP	negative regulation of cell development (GO:0010721)	382	58	25.82	+	2.25	1.55e-07	8.66e-06
M01	BP	morphogenesis of a branching epithelium (GO:0061138)	191	29	12.91	+	2.25	0.000214	0.00531
M01	BP	response to lipid (GO:0033993)	639	97	43.19	+	2.25	5.39e-12	7.07e-10
M01	BP	signal release (GO:0023061)	224	34	15.14	+	2.25	4.87e-05	0.00144
M01	BP	response to alcohol (GO:0097305)	152	23	10.27	+	2.24	0.000839	0.0164
M01	BP	regulation of peptide secretion (GO:0002791)	542	82	36.64	+	2.24	3.2e-10	2.97e-08
M01	BP	export from cell (GO:0140352)	463	70	31.3	+	2.24	7.27e-09	5.17e-07
M01	BP	regulation of epithelial cell migration (GO:0010632)	232	35	15.68	+	2.23	4.02e-05	0.00123
M01	BP	hemopoiesis (GO:0030097)	650	98	43.94	+	2.23	7.34e-12	9.46e-10
M01	BP	defense response to other organism (GO:0098542)	992	149	67.05	+	2.22	1.63e-17	5.61e-15
M01	BP	negative regulation of nervous system development (GO:0051961)	360	54	24.33	+	2.22	6.18e-07	3.06e-05
M01	BP	regulation of calcium ion transport (GO:0051924)	280	42	18.93	+	2.22	8.34e-06	0.000316
M01	BP	regulation of cell motility (GO:2000145)	968	145	65.43	+	2.22	6.17e-17	1.92e-14
M01	BP	positive regulation of supramolecular fiber organization (GO:1902905)	187	28	12.64	+	2.22	0.000321	0.00737
M01	BP	negative regulation of cell population proliferation (GO:0008285)	688	103	46.51	+	2.21	3.22e-12	4.32e-10
M01	BP	alcohol metabolic process (GO:0006066)	281	42	18.99	+	2.21	8.84e-06	0.000332
M01	BP	regulation of vasculature development (GO:1901342)	348	52	23.52	+	2.21	7.64e-07	3.68e-05
M01	BP	regulation of regulated secretory pathway (GO:1903305)	188	28	12.71	+	2.2	0.000335	0.00764
M01	BP	regulation of locomotion (GO:0040012)	1015	151	68.61	+	2.2	2.09e-17	7.04e-15
M01	BP	regulation of cellular component movement (GO:0051270)	1058	157	71.52	+	2.2	5.92e-18	2.13e-15
M01	BP	positive regulation of establishment of protein localization (GO:1904951)	465	69	31.43	+	2.2	1.52e-08	1.02e-06
M01	BP	hematopoietic or lymphoid organ development (GO:0048534)	708	105	47.86	+	2.19	2.43e-12	3.32e-10
M01	BP	regulation of immune response (GO:0050776)	873	129	59.01	+	2.19	8.32e-15	1.76e-12
M01	BP	lipid modification (GO:0030258)	183	27	12.37	+	2.18	0.000484	0.0104
M01	BP	positive regulation of MAPK cascade (GO:0043410)	522	77	35.28	+	2.18	3.91e-09	2.95e-07
M01	BP	regulation of angiogenesis (GO:0045765)	312	46	21.09	+	2.18	4.98e-06	0.000198
M01	BP	regulation of cell activation (GO:0050865)	761	112	51.44	+	2.18	9.19e-13	1.3e-10
M01	BP	wound healing (GO:0042060)	279	41	18.86	+	2.17	2.2e-05	0.000732
M01	BP	response to wounding (GO:0009611)	354	52	23.93	+	2.17	1.44e-06	6.42e-05
M01	BP	positive regulation of ERK1 and ERK2 cascade (GO:0070374)	218	32	14.74	+	2.17	0.000191	0.00486
M01	BP	cellular response to organonitrogen compound (GO:0071417)	443	65	29.94	+	2.17	5.88e-08	3.6e-06
M01	BP	organic acid catabolic process (GO:0016054)	198	29	13.38	+	2.17	0.000297	0.00695
M01	BP	carboxylic acid catabolic process (GO:0046395)	198	29	13.38	+	2.17	0.000297	0.00694
M01	BP	defense response (GO:0006952)	1359	199	91.86	+	2.17	4.67e-22	3.22e-19
M01	BP	regulation of lipid biosynthetic process (GO:0046890)	178	26	12.03	+	2.16	0.000699	0.0142
M01	BP	neurotransmitter transport (GO:0006836)	172	25	11.63	+	2.15	0.000966	0.0183
M01	BP	negative regulation of cell-cell adhesion (GO:0022408)	193	28	13.05	+	2.15	0.000429	0.00945
M01	BP	glycerophospholipid metabolic process (GO:0006650)	214	31	14.47	+	2.14	0.00028	0.00663
M01	BP	positive regulation of secretion by cell (GO:1903532)	486	70	32.85	+	2.13	4.48e-08	2.81e-06
M01	BP	cellular response to nitrogen compound (GO:1901699)	514	74	34.74	+	2.13	1.5e-08	1.02e-06
M01	BP	positive regulation of endopeptidase activity (GO:0010950)	160	23	10.82	+	2.13	0.00185	0.0317
M01	BP	regulation of leukocyte activation (GO:0002694)	718	103	48.53	+	2.12	2.5e-11	2.88e-09
M01	BP	potassium ion transmembrane transport (GO:0071805)	140	20	9.46	+	2.11	0.00311	0.048
M01	BP	pallium development (GO:0021543)	154	22	10.41	+	2.11	0.00257	0.0411
M01	BP	morphogenesis of a branching structure (GO:0001763)	203	29	13.72	+	2.11	0.000553	0.0116
M01	BP	cellular response to peptide hormone stimulus (GO:0071375)	182	26	12.3	+	2.11	0.000847	0.0164
M01	BP	negative regulation of multicellular organismal process (GO:0051241)	1310	187	88.55	+	2.11	9.65e-20	4.64e-17
M01	BP	regulation of DNA-binding transcription factor activity (GO:0051090)	400	57	27.04	+	2.11	9.01e-07	4.24e-05
M01	BP	regulation of stress-activated protein kinase signaling cascade (GO:0070302)	232	33	15.68	+	2.1	0.000191	0.00486
M01	BP	positive regulation of cytoskeleton organization (GO:0051495)	211	30	14.26	+	2.1	0.000429	0.00946
M01	BP	protein processing (GO:0016485)	162	23	10.95	+	2.1	0.002	0.0336
M01	BP	regulation of JNK cascade (GO:0046328)	184	26	12.44	+	2.09	0.000943	0.0179
M01	BP	positive regulation of cell activation (GO:0050867)	524	74	35.42	+	2.09	3.25e-08	2.07e-06
M01	BP	positive regulation of immune response (GO:0050778)	675	95	45.63	+	2.08	3.8e-10	3.5e-08
M01	BP	response to other organism (GO:0051707)	1323	186	89.43	+	2.08	6.33e-19	2.71e-16
M01	BP	response to external biotic stimulus (GO:0043207)	1325	186	89.56	+	2.08	6.68e-19	2.79e-16
M01	BP	response to metal ion (GO:0010038)	271	38	18.32	+	2.07	8.41e-05	0.00235
M01	BP	sensory organ morphogenesis (GO:0090596)	293	41	19.81	+	2.07	5.61e-05	0.00163
M01	BP	regulation of stress-activated MAPK cascade (GO:0032872)	229	32	15.48	+	2.07	0.000448	0.00976
M01	BP	regulation of cation transmembrane transport (GO:1904062)	358	50	24.2	+	2.07	7.64e-06	0.000292
M01	BP	response to organic cyclic compound (GO:0014070)	623	87	42.11	+	2.07	2.8e-09	2.22e-07
M01	BP	positive regulation of intracellular signal transduction (GO:1902533)	946	132	63.94	+	2.06	2.04e-13	3.04e-11
M01	BP	glycerolipid metabolic process (GO:0046486)	287	40	19.4	+	2.06	7.68e-05	0.00216
M01	BP	response to peptide (GO:1901652)	338	47	22.85	+	2.06	1.79e-05	0.000611
M01	BP	cellular response to lipid (GO:0071396)	425	59	28.73	+	2.05	1.67e-06	7.36e-05
M01	BP	response to biotic stimulus (GO:0009607)	1355	188	91.59	+	2.05	1.02e-18	4.05e-16
M01	BP	synapse organization (GO:0050808)	296	41	20.01	+	2.05	6.23e-05	0.00179
M01	BP	biological adhesion (GO:0022610)	802	111	54.21	+	2.05	3.76e-11	4.14e-09
M01	BP	protein maturation (GO:0051604)	224	31	15.14	+	2.05	0.000629	0.013
M01	BP	exocytosis (GO:0006887)	217	30	14.67	+	2.05	0.000559	0.0118
M01	BP	immune response (GO:0006955)	1420	196	95.98	+	2.04	2.93e-19	1.33e-16
M01	BP	regulation of secretion by cell (GO:1903530)	848	117	57.32	+	2.04	1.18e-11	1.49e-09
M01	BP	positive regulation of secretion (GO:0051047)	537	74	36.3	+	2.04	7.7e-08	4.61e-06
M01	BP	positive regulation of leukocyte activation (GO:0002696)	508	70	34.34	+	2.04	2.22e-07	1.2e-05
M01	BP	secretion (GO:0046903)	530	73	35.83	+	2.04	1e-07	5.84e-06
M01	BP	extracellular matrix organization (GO:0030198)	240	33	16.22	+	2.03	0.000377	0.00846
M01	BP	negative regulation of cell adhesion (GO:0007162)	291	40	19.67	+	2.03	8.8e-05	0.00243
M01	BP	negative regulation of cell differentiation (GO:0045596)	757	104	51.17	+	2.03	1.96e-10	1.88e-08
M01	BP	regulation of metal ion transport (GO:0010959)	430	59	29.07	+	2.03	1.96e-06	8.48e-05
M01	BP	regulation of exocytosis (GO:0017157)	248	34	16.76	+	2.03	0.0003	0.00698
M01	BP	extracellular structure organization (GO:0043062)	241	33	16.29	+	2.03	0.000391	0.00874
M01	BP	membrane lipid metabolic process (GO:0006643)	168	23	11.36	+	2.03	0.00265	0.0422
M01	BP	regulation of actin filament polymerization (GO:0030833)	168	23	11.36	+	2.03	0.00265	0.0422
M01	BP	regulation of vesicle-mediated transport (GO:0060627)	599	82	40.49	+	2.03	2.27e-08	1.48e-06
M01	BP	regulation of ERK1 and ERK2 cascade (GO:0070372)	307	42	20.75	+	2.02	8.3e-05	0.00232
M01	BP	interspecies interaction between organisms (GO:0044419)	1477	202	99.84	+	2.02	1.88e-19	8.75e-17
M01	BP	regulation of transmembrane transporter activity (GO:0022898)	271	37	18.32	+	2.02	0.000207	0.00518
M01	BP	regulation of lymphocyte activation (GO:0051249)	618	84	41.77	+	2.01	2.33e-08	1.52e-06
M01	BP	positive regulation of multicellular organismal process (GO:0051240)	1928	262	130.32	+	2.01	4.92e-25	6e-22
M01	BP	response to antibiotic (GO:0046677)	221	30	14.94	+	2.01	0.000927	0.0176
M01	BP	positive regulation of cell differentiation (GO:0045597)	1114	151	75.3	+	2.01	2.29e-14	4.48e-12
M01	BP	regulation of cell-substrate adhesion (GO:0010810)	214	29	14.47	+	2	0.00124	0.0224
M01	BP	symbiotic process (GO:0044403)	229	31	15.48	+	2	0.000723	0.0146
M01	BP	cell-cell adhesion (GO:0098609)	392	53	26.5	+	2	1.15e-05	0.000419
M01	BP	actin filament-based process (GO:0030029)	555	75	37.52	+	2	1.25e-07	7.1e-06
M01	BP	regulation of actin polymerization or depolymerization (GO:0008064)	185	25	12.51	+	2	0.0024	0.0392
M01	BP	positive regulation of signaling (GO:0023056)	1824	246	123.29	+	2	5.24e-23	4.62e-20
M01	BP	actin cytoskeleton organization (GO:0030036)	500	67	33.8	+	1.98	7.75e-07	3.73e-05
M01	BP	regulation of autophagy (GO:0010506)	254	34	17.17	+	1.98	0.000537	0.0114
M01	BP	cell adhesion (GO:0007155)	792	106	53.54	+	1.98	4.76e-10	4.32e-08
M01	BP	positive regulation of cell communication (GO:0010647)	1817	243	122.82	+	1.98	2.94e-22	2.22e-19
M01	BP	leukocyte migration (GO:0050900)	202	27	13.65	+	1.98	0.00231	0.0379
M01	BP	regulation of Ras protein signal transduction (GO:0046578)	232	31	15.68	+	1.98	0.00081	0.0159
M01	BP	response to organonitrogen compound (GO:0010243)	750	100	50.7	+	1.97	1.72e-09	1.42e-07
M01	BP	cellular divalent inorganic cation homeostasis (GO:0072503)	488	65	32.99	+	1.97	1.4e-06	6.29e-05
M01	BP	regulation of MAPK cascade (GO:0043408)	714	95	48.26	+	1.97	6.4e-09	4.61e-07
M01	BP	regulation of actin filament length (GO:0030832)	188	25	12.71	+	1.97	0.00269	0.0427
M01	BP	response to oxygen-containing compound (GO:1901700)	1302	173	88.01	+	1.97	1.28e-15	3.26e-13
M01	BP	regulation of actin filament organization (GO:0110053)	271	36	18.32	+	1.97	0.000345	0.00781
M01	BP	regulation of muscle system process (GO:0090257)	242	32	16.36	+	1.96	0.000991	0.0187
M01	BP	immune system process (GO:0002376)	2300	304	155.47	+	1.96	1.78e-27	2.82e-24
M01	BP	regulation of secretion (GO:0051046)	924	122	62.46	+	1.95	4.81e-11	5.16e-09
M01	BP	cellular response to external stimulus (GO:0071496)	250	33	16.9	+	1.95	0.000769	0.0153
M01	BP	regulation of transporter activity (GO:0032409)	281	37	18.99	+	1.95	0.000419	0.00928
M01	BP	regulation of protein transport (GO:0051223)	752	99	50.83	+	1.95	4.15e-09	3.1e-07
M01	BP	regulation of cytosolic calcium ion concentration (GO:0051480)	358	47	24.2	+	1.94	7.38e-05	0.00209
M01	BP	regulation of ion transmembrane transport (GO:0034765)	488	64	32.99	+	1.94	3.19e-06	0.000132
M01	BP	response to inorganic substance (GO:0010035)	420	55	28.39	+	1.94	1.48e-05	0.000525
M01	BP	positive regulation of apoptotic process (GO:0043065)	642	84	43.4	+	1.94	9.83e-08	5.75e-06
M01	BP	positive regulation of hydrolase activity (GO:0051345)	520	68	35.15	+	1.93	1.78e-06	7.79e-05
M01	BP	divalent inorganic cation homeostasis (GO:0072507)	514	67	34.74	+	1.93	2.4e-06	0.000101
M01	BP	transmembrane receptor protein tyrosine kinase signaling pathway (GO:0007169)	353	46	23.86	+	1.93	0.000101	0.00277
M01	BP	cellular response to organic substance (GO:0071310)	1827	238	123.5	+	1.93	1.59e-20	8.71e-18
M01	BP	positive regulation of transmembrane transport (GO:0034764)	238	31	16.09	+	1.93	0.00141	0.025
M01	BP	cellular response to oxygen-containing compound (GO:1901701)	916	119	61.92	+	1.92	2.27e-10	2.13e-08
M01	BP	positive regulation of programmed cell death (GO:0043068)	647	84	43.73	+	1.92	1.12e-07	6.51e-06
M01	BP	regulation of ion transmembrane transporter activity (GO:0032412)	262	34	17.71	+	1.92	0.000705	0.0142
M01	BP	regulation of establishment of protein localization (GO:0070201)	781	101	52.79	+	1.91	7.64e-09	5.41e-07
M01	BP	cellular response to extracellular stimulus (GO:0031668)	217	28	14.67	+	1.91	0.00224	0.037
M01	BP	positive regulation of cytosolic calcium ion concentration (GO:0007204)	310	40	20.95	+	1.91	0.000337	0.00768
M01	BP	negative regulation of developmental process (GO:0051093)	1039	134	70.23	+	1.91	1.91e-11	2.26e-09
M01	BP	phospholipid metabolic process (GO:0006644)	295	38	19.94	+	1.91	0.0004	0.00892
M01	BP	divalent metal ion transport (GO:0070838)	272	35	18.39	+	1.9	0.000818	0.0161
M01	BP	positive regulation of protein phosphorylation (GO:0001934)	1003	129	67.8	+	1.9	7.14e-11	7.35e-09
M01	BP	cellular calcium ion homeostasis (GO:0006874)	467	60	31.57	+	1.9	1.12e-05	0.000411
M01	BP	cell junction organization (GO:0034330)	467	60	31.57	+	1.9	1.12e-05	0.00041
M01	BP	regulation of protein-containing complex assembly (GO:0043254)	436	56	29.47	+	1.9	2.09e-05	0.000702
M01	BP	positive regulation of cell death (GO:0010942)	709	91	47.92	+	1.9	5.1e-08	3.17e-06
M01	BP	positive regulation of neurogenesis (GO:0050769)	585	75	39.54	+	1.9	8.77e-07	4.15e-05
M01	BP	calcium ion homeostasis (GO:0055074)	484	62	32.72	+	1.9	7.41e-06	0.000285
M01	BP	positive regulation of protein kinase activity (GO:0045860)	445	57	30.08	+	1.89	1.74e-05	0.000602
M01	BP	cellular lipid metabolic process (GO:0044255)	812	104	54.89	+	1.89	6.33e-09	4.58e-07
M01	BP	positive regulation of response to stimulus (GO:0048584)	2321	297	156.89	+	1.89	1.09e-24	1.15e-21
M01	BP	regulation of small molecule metabolic process (GO:0062012)	344	44	23.25	+	1.89	0.000196	0.00495
M01	BP	positive regulation of lymphocyte activation (GO:0051251)	454	58	30.69	+	1.89	1.95e-05	0.000661
M01	BP	positive regulation of transport (GO:0051050)	1105	141	74.69	+	1.89	1.29e-11	1.57e-09
M01	BP	sensory organ development (GO:0007423)	580	74	39.21	+	1.89	1.21e-06	5.48e-05
M01	BP	regulation of response to stress (GO:0080134)	1304	166	88.14	+	1.88	1.58e-13	2.4e-11
M01	BP	divalent inorganic cation transport (GO:0072511)	275	35	18.59	+	1.88	0.000892	0.0172
M01	BP	regulation of peptide transport (GO:0090087)	794	101	53.67	+	1.88	1.51e-08	1.02e-06
M01	BP	response to nitrogen compound (GO:1901698)	857	109	57.93	+	1.88	4.46e-09	3.32e-07
M01	BP	positive regulation of phosphorylation (GO:0042327)	1079	137	72.93	+	1.88	2.88e-11	3.24e-09
M01	BP	supramolecular fiber organization (GO:0097435)	465	59	31.43	+	1.88	1.68e-05	0.000585
M01	BP	positive regulation of signal transduction (GO:0009967)	1538	195	103.96	+	1.88	1.46e-15	3.61e-13
M01	BP	regulation of cell population proliferation (GO:0042127)	1665	211	112.55	+	1.87	7.04e-17	2.11e-14
M01	BP	negative regulation of secretion by cell (GO:1903531)	237	30	16.02	+	1.87	0.00219	0.0363
M01	BP	cellular ion homeostasis (GO:0006873)	656	83	44.34	+	1.87	4.58e-07	2.34e-05
M01	BP	positive regulation of phosphorus metabolic process (GO:0010562)	1147	145	77.53	+	1.87	1.27e-11	1.59e-09
M01	BP	positive regulation of phosphate metabolic process (GO:0045937)	1147	145	77.53	+	1.87	1.27e-11	1.58e-09
M01	BP	regulation of multicellular organismal process (GO:0051239)	3245	410	219.35	+	1.87	2.88e-34	4.57e-30
M01	BP	cellular cation homeostasis (GO:0030003)	642	81	43.4	+	1.87	5.41e-07	2.72e-05
M01	BP	homeostasis of number of cells (GO:0048872)	262	33	17.71	+	1.86	0.00155	0.0273
M01	BP	cellular metal ion homeostasis (GO:0006875)	580	73	39.21	+	1.86	2.65e-06	0.000111
M01	BP	response to external stimulus (GO:0009605)	2267	285	153.24	+	1.86	1.22e-22	9.67e-20
M01	BP	regulation of protein phosphorylation (GO:0001932)	1433	180	96.86	+	1.86	4.36e-14	8.13e-12
M01	BP	chemotaxis (GO:0006935)	478	60	32.31	+	1.86	2.1e-05	0.000704
M01	BP	regulation of small GTPase mediated signal transduction (GO:0051056)	263	33	17.78	+	1.86	0.00159	0.0278
M01	BP	response to bacterium (GO:0009617)	838	105	56.64	+	1.85	1.57e-08	1.05e-06
M01	BP	regulation of cell differentiation (GO:0045595)	1884	236	127.35	+	1.85	2.26e-18	8.75e-16
M01	BP	positive regulation of molecular function (GO:0044093)	1479	185	99.97	+	1.85	2.1e-14	4.15e-12
M01	BP	regulation of supramolecular fiber organization (GO:1902903)	368	46	24.87	+	1.85	0.000213	0.0053
M01	BP	cell migration (GO:0016477)	849	106	57.39	+	1.85	1.36e-08	9.3e-07
M01	BP	negative regulation of protein modification process (GO:0031400)	577	72	39	+	1.85	3.75e-06	0.000153
M01	BP	positive regulation of cell population proliferation (GO:0008284)	970	121	65.57	+	1.85	1.49e-09	1.25e-07
M01	BP	taxis (GO:0042330)	481	60	32.51	+	1.85	2.29e-05	0.000756
M01	BP	negative regulation of cell motility (GO:2000146)	289	36	19.53	+	1.84	0.00116	0.0213
M01	BP	regulation of phosphorylation (GO:0042325)	1574	196	106.39	+	1.84	4.54e-15	1.01e-12
M01	BP	regulation of intracellular signal transduction (GO:1902531)	1575	196	106.46	+	1.84	4.7e-15	1.04e-12
M01	BP	positive regulation of developmental process (GO:0051094)	1552	193	104.91	+	1.84	9.82e-15	2.02e-12
M01	BP	positive regulation of catalytic activity (GO:0043085)	1104	137	74.62	+	1.84	1.44e-10	1.42e-08
M01	BP	positive regulation of kinase activity (GO:0033674)	516	64	34.88	+	1.83	1.37e-05	0.000493
M01	BP	organic acid metabolic process (GO:0006082)	839	104	56.71	+	1.83	3.5e-08	2.21e-06
M01	BP	positive regulation of proteolysis (GO:0045862)	339	42	22.91	+	1.83	0.000429	0.00947
M01	BP	negative regulation of locomotion (GO:0040013)	323	40	21.83	+	1.83	0.000668	0.0137
M01	BP	negative regulation of cellular component movement (GO:0051271)	323	40	21.83	+	1.83	0.000668	0.0137
M01	BP	regulation of anatomical structure morphogenesis (GO:0022603)	1099	136	74.29	+	1.83	1.96e-10	1.89e-08
M01	BP	regulation of neuron death (GO:1901214)	372	46	25.15	+	1.83	0.000241	0.00582
M01	BP	sulfur compound metabolic process (GO:0006790)	267	33	18.05	+	1.83	0.00181	0.0311
M01	BP	carbohydrate metabolic process (GO:0005975)	405	50	27.38	+	1.83	0.000135	0.00356
M01	BP	regulation of neurogenesis (GO:0050767)	956	118	64.62	+	1.83	3.84e-09	2.91e-07
M01	BP	cellular response to chemical stimulus (GO:0070887)	2367	292	160	+	1.83	4.61e-22	3.32e-19
M01	BP	positive regulation of cell development (GO:0010720)	667	82	45.09	+	1.82	1.25e-06	5.65e-05
M01	BP	metal ion homeostasis (GO:0055065)	651	80	44	+	1.82	2e-06	8.65e-05
M01	BP	regulation of lipid metabolic process (GO:0019216)	350	43	23.66	+	1.82	0.000497	0.0107
M01	BP	regulation of neurotransmitter levels (GO:0001505)	375	46	25.35	+	1.81	0.000354	0.00798
M01	BP	cation transport (GO:0006812)	735	90	49.68	+	1.81	4.11e-07	2.12e-05
M01	BP	inorganic ion homeostasis (GO:0098771)	735	90	49.68	+	1.81	4.11e-07	2.11e-05
M01	BP	regulation of cell development (GO:0060284)	1095	134	74.02	+	1.81	5.81e-10	5.24e-08
M01	BP	carboxylic acid metabolic process (GO:0019752)	770	94	52.05	+	1.81	2.43e-07	1.29e-05
M01	BP	regulation of ion transport (GO:0043269)	738	90	49.89	+	1.8	6.14e-07	3.05e-05
M01	BP	oxoacid metabolic process (GO:0043436)	812	99	54.89	+	1.8	1.49e-07	8.4e-06
M01	BP	cation homeostasis (GO:0055080)	722	88	48.8	+	1.8	6.95e-07	3.39e-05
M01	BP	regulation of phosphate metabolic process (GO:0019220)	1733	211	117.14	+	1.8	2.86e-15	6.57e-13
M01	BP	regulation of phosphorus metabolic process (GO:0051174)	1734	211	117.21	+	1.8	2.95e-15	6.68e-13
M01	BP	regulation of cytoskeleton organization (GO:0051493)	559	68	37.79	+	1.8	1.34e-05	0.000485
M01	BP	positive regulation of neuron differentiation (GO:0045666)	469	57	31.7	+	1.8	8.42e-05	0.00235
M01	BP	response to organic substance (GO:0010033)	2494	303	168.58	+	1.8	4.96e-22	3.28e-19
M01	BP	regulation of multicellular organismal development (GO:2000026)	2169	263	146.61	+	1.79	6.99e-19	2.84e-16
M01	BP	negative regulation of response to external stimulus (GO:0032102)	380	46	25.69	+	1.79	0.000397	0.00886
M01	BP	regulation of localization (GO:0032879)	2903	351	196.23	+	1.79	1.4e-25	1.85e-22
M01	BP	regulation of signaling (GO:0023051)	3352	405	226.58	+	1.79	5.45e-30	1.08e-26
M01	BP	negative regulation of protein phosphorylation (GO:0001933)	414	50	27.98	+	1.79	0.000228	0.00561
M01	BP	organic hydroxy compound metabolic process (GO:1901615)	423	51	28.59	+	1.78	0.000256	0.00612
M01	BP	cellular response to drug (GO:0035690)	332	40	22.44	+	1.78	0.00115	0.0212
M01	BP	positive regulation of nervous system development (GO:0051962)	656	79	44.34	+	1.78	4.61e-06	0.000186
M01	BP	fatty acid metabolic process (GO:0006631)	316	38	21.36	+	1.78	0.00135	0.0241
M01	BP	organic anion transport (GO:0015711)	366	44	24.74	+	1.78	0.000655	0.0135
M01	BP	regulation of nervous system development (GO:0051960)	1074	129	72.6	+	1.78	2.88e-09	2.27e-07
M01	BP	response to peptide hormone (GO:0043434)	275	33	18.59	+	1.78	0.00301	0.0467
M01	BP	regulation of cell communication (GO:0010646)	3338	400	225.63	+	1.77	8.24e-29	1.45e-25
M01	BP	cell population proliferation (GO:0008283)	543	65	36.7	+	1.77	4.38e-05	0.00133
M01	BP	regulation of neuron differentiation (GO:0045664)	777	93	52.52	+	1.77	7.89e-07	3.77e-05
M01	BP	regulation of developmental process (GO:0050793)	2707	324	182.98	+	1.77	1.09e-22	9.07e-20
M01	BP	negative regulation of cell migration (GO:0030336)	276	33	18.66	+	1.77	0.00309	0.0478
M01	BP	positive regulation of cellular component biogenesis (GO:0044089)	527	63	35.62	+	1.77	4.96e-05	0.00147
M01	BP	positive regulation of ion transport (GO:0043270)	327	39	22.1	+	1.76	0.00154	0.0272
M01	BP	response to drug (GO:0042493)	772	92	52.18	+	1.76	1.05e-06	4.88e-05
M01	BP	regulation of protein serine/threonine kinase activity (GO:0071900)	437	52	29.54	+	1.76	0.000233	0.00571
M01	BP	cation transmembrane transport (GO:0098655)	437	52	29.54	+	1.76	0.000233	0.0057
M01	BP	inorganic ion transmembrane transport (GO:0098660)	446	53	30.15	+	1.76	0.000255	0.00611
M01	BP	regulation of transmembrane transport (GO:0034762)	581	69	39.27	+	1.76	2.66e-05	0.000864
M01	BP	response to endogenous stimulus (GO:0009719)	1130	134	76.38	+	1.75	3.13e-09	2.42e-07
M01	BP	intracellular signal transduction (GO:0035556)	1400	166	94.63	+	1.75	2.85e-11	3.23e-09
M01	BP	regulation of protein kinase activity (GO:0045859)	675	80	45.63	+	1.75	6.24e-06	0.000242
M01	BP	locomotion (GO:0040011)	1176	139	79.49	+	1.75	2.06e-09	1.68e-07
M01	BP	ion homeostasis (GO:0050801)	804	95	54.35	+	1.75	8.46e-07	4.02e-05
M01	BP	drug metabolic process (GO:0017144)	415	49	28.05	+	1.75	0.000472	0.0102
M01	BP	vasculature development (GO:0001944)	559	66	37.79	+	1.75	5.58e-05	0.00162
M01	BP	regulation of transport (GO:0051049)	1982	234	133.97	+	1.75	1.86e-15	4.47e-13
M01	BP	embryonic organ morphogenesis (GO:0048562)	322	38	21.77	+	1.75	0.00207	0.0347
M01	BP	regulation of protein modification process (GO:0031399)	1797	212	121.47	+	1.75	4.96e-14	8.94e-12
M01	BP	small molecule catabolic process (GO:0044282)	297	35	20.08	+	1.74	0.00297	0.0463
M01	BP	regulation of MAP kinase activity (GO:0043405)	297	35	20.08	+	1.74	0.00297	0.0463
M01	BP	cellular response to hormone stimulus (GO:0032870)	416	49	28.12	+	1.74	0.000482	0.0104
M01	BP	metal ion transport (GO:0030001)	569	67	38.46	+	1.74	4.54e-05	0.00136
M01	BP	positive regulation of protein modification process (GO:0031401)	1233	145	83.34	+	1.74	1.12e-09	9.64e-08
M01	BP	negative regulation of phosphorylation (GO:0042326)	460	54	31.09	+	1.74	0.000315	0.00727
M01	BP	cardiovascular system development (GO:0072358)	573	67	38.73	+	1.73	4.96e-05	0.00147
M01	BP	regulation of signal transduction (GO:0009966)	2812	328	190.08	+	1.73	2.36e-21	1.5e-18
M01	BP	regulation of programmed cell death (GO:0043067)	1518	177	102.61	+	1.72	2.4e-11	2.78e-09
M01	BP	visual system development (GO:0150063)	369	43	24.94	+	1.72	0.00141	0.0251
M01	BP	tube development (GO:0035295)	927	108	62.66	+	1.72	2.89e-07	1.52e-05
M01	BP	lipid metabolic process (GO:0006629)	1073	125	72.53	+	1.72	3.33e-08	2.11e-06
M01	BP	regulation of membrane potential (GO:0042391)	447	52	30.21	+	1.72	0.000387	0.00869
M01	BP	localization of cell (GO:0051674)	973	113	65.77	+	1.72	1.91e-07	1.04e-05
M01	BP	cell motility (GO:0048870)	973	113	65.77	+	1.72	1.91e-07	1.04e-05
M01	BP	small molecule metabolic process (GO:0044281)	1441	167	97.4	+	1.71	1.42e-10	1.41e-08
M01	BP	enzyme linked receptor protein signaling pathway (GO:0007167)	544	63	36.77	+	1.71	0.000128	0.0034
M01	BP	cellular response to endogenous stimulus (GO:0071495)	924	107	62.46	+	1.71	3.99e-07	2.06e-05
M01	BP	monocarboxylic acid metabolic process (GO:0032787)	475	55	32.11	+	1.71	0.000289	0.0068
M01	BP	cellular chemical homeostasis (GO:0055082)	743	86	50.22	+	1.71	5.91e-06	0.000231
M01	BP	transmembrane transport (GO:0055085)	890	103	60.16	+	1.71	7.01e-07	3.41e-05
M01	BP	urogenital system development (GO:0001655)	320	37	21.63	+	1.71	0.00297	0.0463
M01	BP	regulation of cellular response to stress (GO:0080135)	684	79	46.23	+	1.71	1.49e-05	0.000527
M01	BP	regulation of protein localization (GO:0032880)	1091	126	73.75	+	1.71	4.25e-08	2.67e-06
M01	BP	regulation of response to stimulus (GO:0048583)	3970	458	268.35	+	1.71	2.64e-30	6.99e-27
M01	BP	blood vessel development (GO:0001568)	529	61	35.76	+	1.71	0.000153	0.00398
M01	BP	sensory system development (GO:0048880)	373	43	25.21	+	1.71	0.00153	0.027
M01	BP	regulation of apoptotic process (GO:0042981)	1493	172	100.92	+	1.7	1.01e-10	1.03e-08
M01	BP	inorganic cation transmembrane transport (GO:0098662)	408	47	27.58	+	1.7	0.000898	0.0173
M01	BP	negative regulation of phosphorus metabolic process (GO:0010563)	556	64	37.58	+	1.7	0.000111	0.00299
M01	BP	negative regulation of phosphate metabolic process (GO:0045936)	556	64	37.58	+	1.7	0.000111	0.00298
M01	BP	blood vessel morphogenesis (GO:0048514)	426	49	28.8	+	1.7	0.000791	0.0157
M01	BP	negative regulation of signaling (GO:0023057)	1365	157	92.27	+	1.7	8.42e-10	7.51e-08
M01	BP	regulation of neuron projection development (GO:0010975)	610	70	41.23	+	1.7	5.85e-05	0.00169
M01	BP	negative regulation of response to stimulus (GO:0048585)	1592	182	107.61	+	1.69	4.62e-11	5.01e-09
M01	BP	response to chemical (GO:0042221)	3491	399	235.97	+	1.69	5.74e-25	6.5e-22
M01	BP	regulation of cell death (GO:0010941)	1672	191	113.02	+	1.69	1.59e-11	1.91e-09
M01	BP	positive regulation of cellular catabolic process (GO:0031331)	368	42	24.87	+	1.69	0.00203	0.0341
M01	BP	regulation of kinase activity (GO:0043549)	772	88	52.18	+	1.69	8.5e-06	0.000321
M01	BP	negative regulation of cell communication (GO:0010648)	1360	155	91.93	+	1.69	2.15e-09	1.74e-07
M01	BP	epithelial tube morphogenesis (GO:0060562)	361	41	24.4	+	1.68	0.00257	0.0411
M01	BP	ion transport (GO:0006811)	1163	132	78.61	+	1.68	5.4e-08	3.32e-06
M01	BP	adaptive immune response (GO:0002250)	485	55	32.78	+	1.68	0.000466	0.0101
M01	BP	regulation of cell morphogenesis (GO:0022604)	538	61	36.37	+	1.68	0.000239	0.00579
M01	BP	oxidation-reduction process (GO:0055114)	794	90	53.67	+	1.68	8.07e-06	0.000308
M01	BP	positive regulation of protein metabolic process (GO:0051247)	1677	190	113.36	+	1.68	3.35e-11	3.74e-09
M01	BP	negative regulation of signal transduction (GO:0009968)	1186	134	80.17	+	1.67	5.13e-08	3.18e-06
M01	BP	tube morphogenesis (GO:0035239)	718	81	48.53	+	1.67	3.07e-05	0.000981
M01	BP	endocytosis (GO:0006897)	532	60	35.96	+	1.67	0.000308	0.00712
M01	BP	embryonic organ development (GO:0048568)	488	55	32.99	+	1.67	0.000643	0.0133
M01	BP	ion transmembrane transport (GO:0034220)	586	66	39.61	+	1.67	0.000161	0.00418
M01	BP	positive regulation of transferase activity (GO:0051347)	596	67	40.29	+	1.66	0.000179	0.00457
M01	BP	anion transport (GO:0006820)	472	53	31.9	+	1.66	0.000754	0.0151
M01	BP	positive regulation of catabolic process (GO:0009896)	437	49	29.54	+	1.66	0.00129	0.023
M01	BP	positive regulation of cellular protein metabolic process (GO:0032270)	1566	175	105.85	+	1.65	6.58e-10	5.89e-08
M01	BP	neurogenesis (GO:0022008)	1776	198	120.05	+	1.65	4.04e-11	4.42e-09
M01	BP	cell morphogenesis (GO:0000902)	737	82	49.82	+	1.65	3.89e-05	0.0012
M01	BP	regulation of plasma membrane bounded cell projection organization (GO:0120035)	783	87	52.93	+	1.64	2.53e-05	0.000826
M01	BP	response to hormone (GO:0009725)	614	68	41.5	+	1.64	0.000221	0.00545
M01	BP	blood circulation (GO:0008015)	407	45	27.51	+	1.64	0.00243	0.0398
M01	BP	cell surface receptor signaling pathway (GO:0007166)	1861	205	125.79	+	1.63	5.16e-11	5.49e-09
M01	BP	regulation of cell projection organization (GO:0031344)	792	87	53.54	+	1.63	3.8e-05	0.00117
M01	BP	cellular homeostasis (GO:0019725)	865	95	58.47	+	1.62	1.36e-05	0.000491
M01	BP	organophosphate metabolic process (GO:0019637)	713	78	48.2	+	1.62	0.000103	0.00279
M01	BP	generation of neurons (GO:0048699)	1666	182	112.61	+	1.62	1.4e-09	1.19e-07
M01	BP	cellular component morphogenesis (GO:0032989)	596	65	40.29	+	1.61	0.000457	0.00994
M01	BP	regulation of cellular localization (GO:0060341)	1061	115	71.72	+	1.6	2.77e-06	0.000116
M01	BP	chemical homeostasis (GO:0048878)	1128	122	76.25	+	1.6	1.6e-06	7.07e-05
M01	BP	regulation of cellular catabolic process (GO:0031329)	703	76	47.52	+	1.6	0.000171	0.0044
M01	BP	negative regulation of programmed cell death (GO:0043069)	927	100	62.66	+	1.6	1.85e-05	0.000629
M01	BP	regulation of molecular function (GO:0065009)	2559	276	172.98	+	1.6	7.41e-14	1.24e-11
M01	BP	negative regulation of cell death (GO:0060548)	1042	112	70.43	+	1.59	5.52e-06	0.000218
M01	BP	cell death (GO:0008219)	886	95	59.89	+	1.59	4e-05	0.00123
M01	BP	regulation of catabolic process (GO:0009894)	849	91	57.39	+	1.59	5.1e-05	0.00149
M01	BP	movement of cell or subcellular component (GO:0006928)	1405	150	94.97	+	1.58	2e-07	1.08e-05
M01	BP	homeostatic process (GO:0042592)	1649	176	111.46	+	1.58	1.32e-08	9.11e-07
M01	BP	regulation of biological quality (GO:0065008)	3974	424	268.62	+	1.58	2.95e-21	1.8e-18
M01	BP	regulation of hydrolase activity (GO:0051336)	994	106	67.19	+	1.58	1.47e-05	0.000523
M01	BP	cellular catabolic process (GO:0044248)	1501	160	101.46	+	1.58	6.52e-08	3.96e-06
M01	BP	regulation of cellular component biogenesis (GO:0044087)	969	103	65.5	+	1.57	2.1e-05	0.000702
M01	BP	response to stress (GO:0006950)	3180	338	214.95	+	1.57	2.68e-16	7.72e-14
M01	BP	positive regulation of cellular component organization (GO:0051130)	1233	131	83.34	+	1.57	1.77e-06	7.74e-05
M01	BP	negative regulation of intracellular signal transduction (GO:1902532)	509	54	34.41	+	1.57	0.00274	0.0433
M01	BP	regulation of catalytic activity (GO:0050790)	1881	199	127.15	+	1.57	2.37e-09	1.9e-07
M01	BP	regulation of protein metabolic process (GO:0051246)	2729	288	184.47	+	1.56	2.42e-13	3.58e-11
M01	BP	cell morphogenesis involved in differentiation (GO:0000904)	570	60	38.53	+	1.56	0.00156	0.0273
M01	BP	nervous system development (GO:0007399)	2265	238	153.1	+	1.55	8.03e-11	8.21e-09
M01	BP	tissue morphogenesis (GO:0048729)	629	66	42.52	+	1.55	0.00112	0.0208
M01	BP	positive regulation of cellular process (GO:0048522)	5661	593	382.65	+	1.55	2.06e-30	6.53e-27
M01	BP	negative regulation of apoptotic process (GO:0043066)	907	95	61.31	+	1.55	8.49e-05	0.00236
M01	BP	regulation of system process (GO:0044057)	602	63	40.69	+	1.55	0.00154	0.0272
M01	BP	neuron projection development (GO:0031175)	691	72	46.71	+	1.54	0.000653	0.0135
M01	BP	regulation of cellular protein metabolic process (GO:0032268)	2535	264	171.35	+	1.54	1.28e-11	1.57e-09
M01	BP	negative regulation of transport (GO:0051051)	558	58	37.72	+	1.54	0.00246	0.0398
M01	BP	regulation of cellular component organization (GO:0051128)	2454	254	165.88	+	1.53	6.57e-11	6.81e-09
M01	BP	anatomical structure formation involved in morphogenesis (GO:0048646)	928	96	62.73	+	1.53	0.000104	0.0028
M01	BP	regulation of transferase activity (GO:0051338)	881	91	59.55	+	1.53	0.000202	0.00505
M01	BP	positive regulation of biological process (GO:0048518)	6121	632	413.75	+	1.53	2.58e-31	1.02e-27
M01	BP	negative regulation of cellular component organization (GO:0051129)	728	75	49.21	+	1.52	0.000858	0.0166
M01	BP	programmed cell death (GO:0012501)	846	87	57.19	+	1.52	0.000267	0.00637
M01	BP	positive regulation of cellular metabolic process (GO:0031325)	3278	337	221.58	+	1.52	2.82e-14	5.45e-12
M01	BP	nitrogen compound transport (GO:0071705)	1557	160	105.25	+	1.52	5.52e-07	2.77e-05
M01	BP	apoptotic process (GO:0006915)	809	83	54.68	+	1.52	0.000434	0.0095
M01	BP	cellular developmental process (GO:0048869)	3756	384	253.89	+	1.51	3.47e-16	9.83e-14
M01	BP	circulatory system development (GO:0072359)	910	93	61.51	+	1.51	0.000199	0.00501
M01	BP	cell differentiation (GO:0030154)	3706	378	250.51	+	1.51	1.04e-15	2.7e-13
M01	BP	organic substance transport (GO:0071702)	1863	190	125.93	+	1.51	7.4e-08	4.45e-06
M01	BP	catabolic process (GO:0009056)	1737	177	117.41	+	1.51	2.44e-07	1.3e-05
M01	BP	carbohydrate derivative metabolic process (GO:1901135)	795	81	53.74	+	1.51	0.000654	0.0135
M01	BP	cell-cell signaling (GO:0007267)	864	88	58.4	+	1.51	0.000388	0.0087
M01	BP	embryonic morphogenesis (GO:0048598)	619	63	41.84	+	1.51	0.00302	0.0468
M01	BP	negative regulation of cellular process (GO:0048523)	4729	480	319.66	+	1.5	2e-20	1.05e-17
M01	BP	organic substance catabolic process (GO:1901575)	1441	146	97.4	+	1.5	4.11e-06	0.000167
M01	BP	vesicle-mediated transport (GO:0016192)	1276	129	86.25	+	1.5	1.67e-05	0.000584
M01	BP	transport (GO:0006810)	3582	361	242.12	+	1.49	3.15e-14	6.02e-12
M01	BP	system development (GO:0048731)	4229	426	285.86	+	1.49	3.36e-17	1.11e-14
M01	BP	neuron development (GO:0048666)	845	85	57.12	+	1.49	0.000724	0.0146
M01	BP	plasma membrane bounded cell projection organization (GO:0120036)	1064	107	71.92	+	1.49	0.000128	0.0034
M01	BP	positive regulation of metabolic process (GO:0009893)	3570	358	241.31	+	1.48	6.83e-14	1.18e-11
M01	BP	neuron differentiation (GO:0030182)	1038	104	70.16	+	1.48	0.000177	0.00454
M01	BP	positive regulation of nitrogen compound metabolic process (GO:0051173)	3091	309	208.94	+	1.48	1.05e-11	1.33e-09
M01	BP	epithelium development (GO:0060429)	1021	102	69.01	+	1.48	0.000257	0.00613
M01	BP	protein-containing complex assembly (GO:0065003)	992	99	67.05	+	1.48	0.000276	0.00654
M01	BP	establishment of localization (GO:0051234)	3721	371	251.52	+	1.48	4.4e-14	8.12e-12
M01	BP	negative regulation of biological process (GO:0048519)	5185	515	350.48	+	1.47	2.19e-20	1.12e-17
M01	BP	organonitrogen compound catabolic process (GO:1901565)	908	90	61.38	+	1.47	0.000681	0.0139
M01	BP	cell projection organization (GO:0030030)	1120	111	75.71	+	1.47	0.000147	0.00386
M01	BP	cytoskeleton organization (GO:0007010)	1072	106	72.46	+	1.46	0.000225	0.00554
M01	BP	negative regulation of protein metabolic process (GO:0051248)	1072	106	72.46	+	1.46	0.000225	0.00553
M01	BP	localization (GO:0051179)	4888	483	330.4	+	1.46	2.35e-18	8.89e-16
M01	BP	anatomical structure morphogenesis (GO:0009653)	2218	219	149.93	+	1.46	6.01e-08	3.67e-06
M01	BP	central nervous system development (GO:0007417)	831	82	56.17	+	1.46	0.00138	0.0247
M01	BP	protein phosphorylation (GO:0006468)	730	72	49.34	+	1.46	0.00305	0.0474
M01	BP	regulation of growth (GO:0040008)	700	69	47.32	+	1.46	0.00328	0.0501
M01	BP	amide transport (GO:0042886)	1305	128	88.21	+	1.45	6.79e-05	0.00194
M01	BP	animal organ morphogenesis (GO:0009887)	1015	99	68.61	+	1.44	0.00064	0.0132
M01	BP	cell development (GO:0048468)	1754	170	118.56	+	1.43	6.69e-06	0.000258
M01	BP	animal organ development (GO:0048513)	3047	295	205.96	+	1.43	9.75e-10	8.49e-08
M01	BP	positive regulation of macromolecule metabolic process (GO:0010604)	3265	316	220.7	+	1.43	2.11e-10	1.99e-08
M01	BP	phosphate-containing compound metabolic process (GO:0006796)	1674	162	113.15	+	1.43	1.34e-05	0.000485
M01	BP	phosphorus metabolic process (GO:0006793)	1696	164	114.64	+	1.43	1.2e-05	0.000439
M01	BP	negative regulation of cellular protein metabolic process (GO:0032269)	1004	97	67.87	+	1.43	0.000951	0.018
M01	BP	protein transport (GO:0015031)	1250	120	84.49	+	1.42	0.000304	0.00706
M01	BP	cellular component assembly (GO:0022607)	1939	186	131.07	+	1.42	4.47e-06	0.000181
M01	BP	positive regulation of biosynthetic process (GO:0009891)	1957	187	132.28	+	1.41	4.94e-06	0.000197
M01	BP	tissue development (GO:0009888)	1655	158	111.87	+	1.41	3.68e-05	0.00114
M01	BP	establishment of protein localization (GO:0045184)	1332	127	90.04	+	1.41	0.00024	0.00582
M01	BP	peptide transport (GO:0015833)	1280	122	86.52	+	1.41	0.000354	0.00799
M01	BP	positive regulation of cellular biosynthetic process (GO:0031328)	1916	182	129.51	+	1.41	9.67e-06	0.000359
M01	BP	protein-containing complex subunit organization (GO:0043933)	1133	107	76.58	+	1.4	0.00118	0.0215
M01	BP	multicellular organism development (GO:0007275)	4847	457	327.63	+	1.39	7.36e-14	1.24e-11
M01	BP	macromolecule localization (GO:0033036)	2275	214	153.78	+	1.39	2.48e-06	0.000104
M01	BP	protein localization (GO:0008104)	1967	184	132.96	+	1.38	2.28e-05	0.000753
M01	BP	establishment of localization in cell (GO:0051649)	1520	142	102.74	+	1.38	0.000247	0.00595
M01	BP	regulation of organelle organization (GO:0033043)	1274	119	86.12	+	1.38	0.000799	0.0158
M01	BP	positive regulation of RNA metabolic process (GO:0051254)	1651	154	111.6	+	1.38	0.000128	0.00339
M01	BP	positive regulation of transcription, DNA-templated (GO:0045893)	1546	144	104.5	+	1.38	0.000227	0.00557
M01	BP	positive regulation of nucleic acid-templated transcription (GO:1903508)	1550	144	104.77	+	1.37	0.00028	0.00663
M01	BP	developmental process (GO:0032502)	5578	518	377.04	+	1.37	5.89e-15	1.28e-12
M01	BP	positive regulation of RNA biosynthetic process (GO:1902680)	1551	144	104.84	+	1.37	0.000281	0.00663
M01	BP	anatomical structure development (GO:0048856)	5219	484	352.78	+	1.37	1.19e-13	1.84e-11
M01	BP	positive regulation of nucleobase-containing compound metabolic process (GO:0045935)	1814	168	122.62	+	1.37	9.15e-05	0.00252
M01	BP	cellular localization (GO:0051641)	2153	199	145.53	+	1.37	1.77e-05	0.000608
M01	BP	negative regulation of cellular metabolic process (GO:0031324)	2475	228	167.3	+	1.36	4.57e-06	0.000184
M01	BP	positive regulation of macromolecule biosynthetic process (GO:0010557)	1816	165	122.75	+	1.34	0.000243	0.00586
M01	BP	organonitrogen compound metabolic process (GO:1901564)	4281	387	289.37	+	1.34	2.73e-09	2.18e-07
M01	BP	regulation of cellular metabolic process (GO:0031323)	5567	503	376.3	+	1.34	1.85e-12	2.55e-10
M01	BP	regulation of metabolic process (GO:0019222)	5995	538	405.23	+	1.33	4.5e-13	6.55e-11
M01	BP	positive regulation of gene expression (GO:0010628)	2000	179	135.19	+	1.32	0.000259	0.00618
M01	BP	negative regulation of metabolic process (GO:0009892)	2775	248	187.58	+	1.32	1.27e-05	0.000461
M01	BP	negative regulation of nitrogen compound metabolic process (GO:0051172)	2275	203	153.78	+	1.32	0.000102	0.00277
M01	BP	regulation of primary metabolic process (GO:0080090)	5362	473	362.44	+	1.31	4.52e-10	4.12e-08
M01	BP	cellular component biogenesis (GO:0044085)	2167	191	146.48	+	1.3	0.000304	0.00706
M01	BP	regulation of nitrogen compound metabolic process (GO:0051171)	5208	459	352.03	+	1.3	1.02e-09	8.8e-08
M01	BP	negative regulation of biosynthetic process (GO:0009890)	1513	133	102.27	+	1.3	0.00328	0.0501
M01	BP	regulation of macromolecule metabolic process (GO:0060255)	5496	477	371.5	+	1.28	3.47e-09	2.65e-07
M01	BP	cellular component organization (GO:0016043)	4957	426	335.07	+	1.27	1.22e-07	6.95e-06
M01	BP	cellular protein modification process (GO:0006464)	2249	193	152.02	+	1.27	0.00115	0.0212
M01	BP	protein modification process (GO:0036211)	2249	193	152.02	+	1.27	0.00115	0.0212
M01	BP	regulation of biosynthetic process (GO:0009889)	3653	313	246.92	+	1.27	1.76e-05	0.000608
M01	BP	regulation of cellular biosynthetic process (GO:0031326)	3579	305	241.92	+	1.26	3.36e-05	0.00106
M01	BP	negative regulation of macromolecule metabolic process (GO:0010605)	2499	212	168.92	+	1.26	0.00107	0.0199
M01	BP	protein metabolic process (GO:0019538)	3425	290	231.51	+	1.25	8.58e-05	0.00238
M01	BP	response to stimulus (GO:0050896)	8448	711	571.04	+	1.25	1.22e-12	1.7e-10
M01	BP	cellular response to stimulus (GO:0051716)	6579	552	444.71	+	1.24	9.76e-09	6.88e-07
M01	BP	macromolecule modification (GO:0043412)	2422	203	163.71	+	1.24	0.00221	0.0365
M01	BP	metabolic process (GO:0008152)	7236	606	489.12	+	1.24	1.05e-09	9.07e-08
M01	BP	cell communication (GO:0007154)	5271	440	356.29	+	1.23	1.79e-06	7.79e-05
M01	BP	cellular component organization or biogenesis (GO:0071840)	5152	430	348.25	+	1.23	2.38e-06	0.000101
M01	BP	signaling (GO:0023052)	5147	425	347.91	+	1.22	9.07e-06	0.000339
M01	BP	cellular metabolic process (GO:0044237)	6349	524	429.16	+	1.22	3.08e-07	1.61e-05
M01	BP	regulation of RNA biosynthetic process (GO:2001141)	2910	239	196.7	+	1.22	0.00246	0.0399
M01	BP	biological regulation (GO:0065007)	12183	999	823.51	+	1.21	5.52e-19	2.43e-16
M01	BP	regulation of cellular process (GO:0050794)	11072	907	748.41	+	1.21	2.14e-15	4.99e-13
M01	BP	regulation of nucleic acid-templated transcription (GO:1903506)	2907	238	196.5	+	1.21	0.00279	0.044
M01	BP	regulation of transcription, DNA-templated (GO:0006355)	2899	237	195.96	+	1.21	0.00314	0.0484
M01	BP	signal transduction (GO:0007165)	4836	395	326.89	+	1.21	5.77e-05	0.00167
M01	BP	regulation of biological process (GO:0050789)	11566	944	781.8	+	1.21	4.16e-16	1.16e-13
M01	BP	organic substance metabolic process (GO:0071704)	6714	547	453.83	+	1.21	6.43e-07	3.18e-05
M01	BP	regulation of macromolecule biosynthetic process (GO:0010556)	3425	279	231.51	+	1.21	0.00139	0.0247
M01	BP	cellular process (GO:0009987)	14901	1213	1007.23	+	1.2	3.12e-30	7.06e-27
M01	BP	regulation of gene expression (GO:0010468)	3837	312	259.36	+	1.2	0.000748	0.015
M01	BP	regulation of nucleobase-containing compound metabolic process (GO:0019219)	3409	274	230.43	+	1.19	0.00322	0.0492
M01	BP	primary metabolic process (GO:0044238)	6285	500	424.83	+	1.18	4.11e-05	0.00125
M01	BP	nitrogen compound metabolic process (GO:0006807)	5732	448	387.45	+	1.16	0.000669	0.0137
M01	BP	multicellular organismal process (GO:0032501)	7307	566	493.92	+	1.15	0.000166	0.00428
M01	BP	biological_process (GO:0008150)	20366	1451	1376.64	+	1.05	1.07e-13	1.7e-11
M01	BP	cellular aromatic compound metabolic process (GO:0006725)	2411	122	162.97	-	0.75	0.000748	0.015
M01	BP	heterocycle metabolic process (GO:0046483)	2337	118	157.97	-	0.75	0.000866	0.0167
M01	BP	nucleobase-containing compound metabolic process (GO:0006139)	2196	108	148.44	-	0.73	0.000516	0.011
M01	BP	system process (GO:0003008)	2594	122	175.34	-	0.7	1.56e-05	0.000545
M01	BP	nucleic acid metabolic process (GO:0090304)	1771	75	119.71	-	0.63	1.4e-05	0.000503
M01	BP	RNA metabolic process (GO:0016070)	1234	48	83.41	-	0.58	3.5e-05	0.0011
M01	BP	G protein-coupled receptor signaling pathway (GO:0007186)	1853	68	125.25	-	0.54	2.2e-08	1.45e-06
M01	BP	nervous system process (GO:0050877)	2085	72	140.94	-	0.51	1.24e-10	1.24e-08
M01	BP	ncRNA metabolic process (GO:0034660)	418	12	28.25	-	0.42	0.00127	0.0228
M01	BP	Unclassified (UNCLASSIFIED)	1899	54	128.36	-	0.42	1.07e-13	1.68e-11
M01	BP	RNA processing (GO:0006396)	753	21	50.9	-	0.41	4.11e-06	0.000167
M01	BP	RNA splicing (GO:0008380)	318	8	21.5	-	0.37	0.00185	0.0316
M01	BP	ncRNA processing (GO:0034470)	341	8	23.05	-	0.35	0.000786	0.0156
M01	BP	sensory perception (GO:0007600)	1641	33	110.92	-	0.3	4.99e-18	1.84e-15
M01	BP	ribonucleoprotein complex biogenesis (GO:0022613)	393	7	26.56	-	0.26	1.77e-05	0.000607
M01	BP	rRNA processing (GO:0006364)	197	3	13.32	-	0.23	0.00192	0.0326
M01	BP	rRNA metabolic process (GO:0016072)	206	3	13.92	-	0.22	0.00141	0.0251
M01	BP	ribosome biogenesis (GO:0042254)	285	4	19.26	-	0.21	7.89e-05	0.00221
M01	BP	sensory perception of chemical stimulus (GO:0007606)	1228	3	83.01	-	0.04	2.03e-31	1.07e-27
M01	BP	response to pheromone (GO:0019236)	105	0	7.1	-	< 0.01	0.00194	0.0328
M01	BP	sensory perception of smell (GO:0007608)	1128	0	76.25	-	< 0.01	2.85e-33	2.26e-29
M01	MF	TAP binding (GO:0046977)	11	9	0.74	+	12.1	1.42e-06	0.000252
M01	MF	TAP complex binding (GO:0062061)	9	7	0.61	+	11.51	2.77e-05	0.0032
M01	MF	interleukin-6 receptor binding (GO:0005138)	7	5	0.47	+	10.57	0.00055	0.0344
M01	MF	beta-2-microglobulin binding (GO:0030881)	11	7	0.74	+	9.41	6.88e-05	0.0065
M01	MF	CD8 receptor binding (GO:0042610)	11	7	0.74	+	9.41	6.88e-05	0.00637
M01	MF	CARD domain binding (GO:0050700)	12	6	0.81	+	7.4	0.000611	0.0377
M01	MF	T cell receptor binding (GO:0042608)	16	8	1.08	+	7.4	7.46e-05	0.00677
M01	MF	peptide antigen binding (GO:0042605)	40	14	2.7	+	5.18	4.62e-06	0.000668
M01	MF	fatty acid derivative binding (GO:1901567)	35	10	2.37	+	4.23	0.000416	0.0268
M01	MF	phospholipase activity (GO:0004620)	87	17	5.88	+	2.89	0.000277	0.02
M01	MF	SH3 domain binding (GO:0017124)	128	24	8.65	+	2.77	3.07e-05	0.00347
M01	MF	immune receptor activity (GO:0140375)	124	23	8.38	+	2.74	5.16e-05	0.0053
M01	MF	hydrolase activity, hydrolyzing O-glycosyl compounds (GO:0004553)	98	18	6.62	+	2.72	0.00036	0.0249
M01	MF	hydrolase activity, acting on glycosyl bonds (GO:0016798)	139	24	9.4	+	2.55	0.000119	0.01
M01	MF	coenzyme binding (GO:0050662)	290	47	19.6	+	2.4	3.67e-07	7.38e-05
M01	MF	amide binding (GO:0033218)	380	57	25.69	+	2.22	2.46e-07	5.18e-05
M01	MF	phospholipid binding (GO:0005543)	429	64	29	+	2.21	5.51e-08	1.34e-05
M01	MF	peptide binding (GO:0042277)	314	46	21.22	+	2.17	5.51e-06	0.000751
M01	MF	phosphatidylinositol binding (GO:0035091)	256	37	17.3	+	2.14	5.57e-05	0.00537
M01	MF	active transmembrane transporter activity (GO:0022804)	344	47	23.25	+	2.02	2.26e-05	0.00268
M01	MF	GTPase activity (GO:0003924)	294	40	19.87	+	2.01	9.98e-05	0.00871
M01	MF	lipid binding (GO:0008289)	773	101	52.25	+	1.93	4.24e-09	1.4e-06
M01	MF	cofactor binding (GO:0048037)	537	70	36.3	+	1.93	1.14e-06	0.000212
M01	MF	purine ribonucleoside binding (GO:0032550)	362	46	24.47	+	1.88	0.000133	0.011
M01	MF	ribonucleoside binding (GO:0032549)	365	46	24.67	+	1.86	0.000198	0.0155
M01	MF	purine nucleoside binding (GO:0001883)	366	46	24.74	+	1.86	0.000202	0.0156
M01	MF	identical protein binding (GO:0042802)	1998	249	135.05	+	1.84	4.18e-19	4.83e-16
M01	MF	guanyl nucleotide binding (GO:0019001)	379	47	25.62	+	1.83	0.000258	0.0196
M01	MF	guanyl ribonucleotide binding (GO:0032561)	379	47	25.62	+	1.83	0.000258	0.0193
M01	MF	GTP binding (GO:0005525)	355	44	24	+	1.83	0.000366	0.0249
M01	MF	protein-containing complex binding (GO:0044877)	1453	179	98.22	+	1.82	2.15e-13	1.1e-10
M01	MF	nucleoside binding (GO:0001882)	375	46	25.35	+	1.81	0.000354	0.0248
M01	MF	enzyme activator activity (GO:0008047)	460	56	31.09	+	1.8	7.63e-05	0.00679
M01	MF	protein domain specific binding (GO:0019904)	787	94	53.2	+	1.77	6.49e-07	0.000125
M01	MF	protein dimerization activity (GO:0046983)	938	110	63.4	+	1.73	1.67e-07	3.87e-05
M01	MF	calcium ion binding (GO:0005509)	613	71	41.44	+	1.71	4.24e-05	0.00446
M01	MF	protein homodimerization activity (GO:0042803)	652	75	44.07	+	1.7	3.6e-05	0.00388
M01	MF	actin binding (GO:0003779)	426	49	28.8	+	1.7	0.000791	0.0476
M01	MF	kinase binding (GO:0019900)	814	93	55.02	+	1.69	3.93e-06	0.000587
M01	MF	protein kinase binding (GO:0019901)	727	83	49.14	+	1.69	1.34e-05	0.00163
M01	MF	oxidoreductase activity (GO:0016491)	791	86	53.47	+	1.61	5.19e-05	0.00522
M01	MF	anion binding (GO:0043168)	2708	293	183.05	+	1.6	6.86e-15	4.54e-12
M01	MF	RNA polymerase II cis-regulatory region sequence-specific DNA binding (GO:0000978)	638	69	43.13	+	1.6	0.000386	0.0259
M01	MF	enzyme binding (GO:0019899)	2332	248	157.63	+	1.57	7.74e-12	2.99e-09
M01	MF	cis-regulatory region sequence-specific DNA binding (GO:0000987)	660	70	44.61	+	1.57	0.000494	0.0313
M01	MF	nucleoside-triphosphatase activity (GO:0017111)	748	79	50.56	+	1.56	0.000261	0.0192
M01	MF	cis-regulatory region binding (GO:0035326)	666	70	45.02	+	1.55	0.000677	0.0412
M01	MF	pyrophosphatase activity (GO:0016462)	801	83	54.14	+	1.53	0.000314	0.0223
M01	MF	hydrolase activity, acting on acid anhydrides, in phosphorus-containing anhydrides (GO:0016818)	804	83	54.35	+	1.53	0.000415	0.0274
M01	MF	hydrolase activity, acting on acid anhydrides (GO:0016817)	804	83	54.35	+	1.53	0.000415	0.0271
M01	MF	cytoskeletal protein binding (GO:0008092)	976	100	65.97	+	1.52	0.000113	0.00971
M01	MF	nucleoside phosphate binding (GO:1901265)	2031	207	137.29	+	1.51	1.76e-08	4.78e-06
M01	MF	nucleotide binding (GO:0000166)	2031	207	137.29	+	1.51	1.76e-08	4.52e-06
M01	MF	carbohydrate derivative binding (GO:0097367)	2124	215	143.57	+	1.5	1.53e-08	4.42e-06
M01	MF	small molecule binding (GO:0036094)	2428	243	164.12	+	1.48	3.08e-09	1.1e-06
M01	MF	hydrolase activity (GO:0016787)	2463	244	166.49	+	1.47	6.4e-09	1.97e-06
M01	MF	purine ribonucleotide binding (GO:0032555)	1787	175	120.79	+	1.45	3.12e-06	0.000498
M01	MF	purine nucleotide binding (GO:0017076)	1799	176	121.6	+	1.45	2.68e-06	0.000459
M01	MF	ribonucleotide binding (GO:0032553)	1803	176	121.87	+	1.44	3.42e-06	0.000527
M01	MF	protein binding (GO:0005515)	9141	883	617.88	+	1.43	3.17e-40	1.47e-36
M01	MF	signaling receptor binding (GO:0005102)	1827	175	123.5	+	1.42	9.68e-06	0.00121
M01	MF	purine ribonucleoside triphosphate binding (GO:0035639)	1714	163	115.86	+	1.41	3.17e-05	0.0035
M01	MF	adenyl ribonucleotide binding (GO:0032559)	1454	138	98.28	+	1.4	0.000149	0.0121
M01	MF	adenyl nucleotide binding (GO:0030554)	1465	139	99.03	+	1.4	0.000156	0.0125
M01	MF	ion binding (GO:0043167)	5492	518	371.23	+	1.4	3.53e-16	3.27e-13
M01	MF	catalytic activity (GO:0003824)	5672	530	383.4	+	1.38	7.09e-16	5.47e-13
M01	MF	cation binding (GO:0043169)	3602	315	243.48	+	1.29	2.95e-06	0.000488
M01	MF	metal ion binding (GO:0046872)	3503	304	236.78	+	1.28	9.1e-06	0.00117
M01	MF	binding (GO:0005488)	13375	1134	904.08	+	1.25	1.03e-33	2.37e-30
M01	MF	molecular_function (GO:0003674)	20151	1436	1362.1	+	1.05	4.7e-12	2.18e-09
M01	MF	signaling receptor activity (GO:0038023)	2338	105	158.04	-	0.66	5.95e-06	0.000787
M01	MF	molecular transducer activity (GO:0060089)	2343	105	158.37	-	0.66	4.96e-06	0.000696
M01	MF	transmembrane signaling receptor activity (GO:0004888)	2139	87	144.59	-	0.6	2.16e-07	4.77e-05
M01	MF	Unclassified (UNCLASSIFIED)	2114	69	142.9	-	0.48	4.7e-12	1.98e-09
M01	MF	structural constituent of ribosome (GO:0003735)	161	0	10.88	-	< 0.01	5.4e-05	0.00532
M01	MF	odorant binding (GO:0005549)	474	0	32.04	-	< 0.01	4.51e-14	2.61e-11
M01	MF	olfactory receptor activity (GO:0004984)	1141	0	77.13	-	< 0.01	1.25e-33	1.93e-30
M01	CC	ripoptosome (GO:0097342)	5	4	0.34	+	11.84	0.00156	0.0284
M01	CC	MHC class I peptide loading complex (GO:0042824)	14	10	0.95	+	10.57	8.68e-07	4.2e-05
M01	CC	death-inducing signaling complex (GO:0031264)	6	4	0.41	+	9.86	0.00247	0.0426
M01	CC	MHC class I protein complex (GO:0042612)	12	8	0.81	+	9.86	1.61e-05	0.000601
M01	CC	MHC protein complex (GO:0042611)	23	12	1.55	+	7.72	8.45e-07	4.19e-05
M01	CC	host cell cytoplasm (GO:0030430)	20	10	1.35	+	7.4	9.37e-06	0.000379
M01	CC	host cell cytoplasm part (GO:0033655)	20	10	1.35	+	7.4	9.37e-06	0.000372
M01	CC	symbiont-containing vacuole (GO:0020003)	16	8	1.08	+	7.4	7.46e-05	0.00206
M01	CC	phagocytic vesicle membrane (GO:0030670)	26	12	1.76	+	6.83	2.3e-06	0.000101
M01	CC	extracellular membrane-bounded organelle (GO:0065010)	18	8	1.22	+	6.58	0.000141	0.00355
M01	CC	symbiont-containing vacuole membrane (GO:0020005)	14	6	0.95	+	6.34	0.00114	0.0214
M01	CC	host cellular component (GO:0018995)	29	11	1.96	+	5.61	2.65e-05	0.00086
M01	CC	host cell part (GO:0033643)	29	11	1.96	+	5.61	2.65e-05	0.000846
M01	CC	host cell (GO:0043657)	29	11	1.96	+	5.61	2.65e-05	0.000833
M01	CC	host intracellular part (GO:0033646)	27	10	1.83	+	5.48	7.23e-05	0.00205
M01	CC	host intracellular region (GO:0043656)	27	10	1.83	+	5.48	7.23e-05	0.00202
M01	CC	phagocytic cup (GO:0001891)	22	7	1.49	+	4.71	0.00183	0.0329
M01	CC	Golgi medial cisterna (GO:0005797)	23	7	1.55	+	4.5	0.00225	0.0396
M01	CC	endocytic vesicle membrane (GO:0030666)	44	13	2.97	+	4.37	4.44e-05	0.00133
M01	CC	microbody lumen (GO:0031907)	24	7	1.62	+	4.31	0.00275	0.0463
M01	CC	peroxisomal matrix (GO:0005782)	24	7	1.62	+	4.31	0.00275	0.0459
M01	CC	phagocytic vesicle (GO:0045335)	106	28	7.17	+	3.91	1.78e-08	1.01e-06
M01	CC	Golgi cisterna (GO:0031985)	63	15	4.26	+	3.52	9.75e-05	0.00255
M01	CC	intercalated disc (GO:0014704)	62	14	4.19	+	3.34	0.000265	0.00597
M01	CC	cell-cell contact zone (GO:0044291)	85	18	5.75	+	3.13	7.67e-05	0.00208
M01	CC	endocytic vesicle (GO:0030139)	191	39	12.91	+	3.02	1.67e-08	9.72e-07
M01	CC	extracellular organelle (GO:0043230)	105	21	7.1	+	2.96	4.18e-05	0.00128
M01	CC	Golgi stack (GO:0005795)	88	17	5.95	+	2.86	0.000311	0.00678
M01	CC	membrane microdomain (GO:0098857)	375	71	25.35	+	2.8	7.48e-13	7.07e-11
M01	CC	lytic vacuole (GO:0000323)	456	86	30.82	+	2.79	2.69e-15	3.34e-13
M01	CC	lysosome (GO:0005764)	456	86	30.82	+	2.79	2.69e-15	3.14e-13
M01	CC	membrane raft (GO:0045121)	374	70	25.28	+	2.77	1.56e-12	1.4e-10
M01	CC	membrane region (GO:0098589)	388	71	26.23	+	2.71	2.47e-12	2.13e-10
M01	CC	extrinsic component of cytoplasmic side of plasma membrane (GO:0031234)	99	18	6.69	+	2.69	0.0004	0.00819
M01	CC	plasma membrane raft (GO:0044853)	127	23	8.58	+	2.68	7.11e-05	0.00204
M01	CC	focal adhesion (GO:0005925)	157	28	10.61	+	2.64	2.1e-05	0.000719
M01	CC	caveola (GO:0005901)	98	17	6.62	+	2.57	0.00144	0.0265
M01	CC	cell-substrate junction (GO:0030055)	169	29	11.42	+	2.54	2.34e-05	0.000772
M01	CC	vacuole (GO:0005773)	549	91	37.11	+	2.45	3.6e-13	3.57e-11
M01	CC	microbody (GO:0042579)	145	24	9.8	+	2.45	0.000186	0.00438
M01	CC	peroxisome (GO:0005777)	145	24	9.8	+	2.45	0.000186	0.00433
M01	CC	integral component of endoplasmic reticulum membrane (GO:0030176)	152	25	10.27	+	2.43	0.000147	0.00354
M01	CC	intrinsic component of endoplasmic reticulum membrane (GO:0031227)	160	26	10.82	+	2.4	0.000189	0.00436
M01	CC	ruffle (GO:0001726)	149	24	10.07	+	2.38	0.000394	0.00813
M01	CC	lamellipodium (GO:0030027)	168	27	11.36	+	2.38	0.000146	0.00357
M01	CC	basement membrane (GO:0005604)	109	17	7.37	+	2.31	0.00277	0.0458
M01	CC	basolateral plasma membrane (GO:0016323)	242	36	16.36	+	2.2	5.14e-05	0.00152
M01	CC	plasma membrane protein complex (GO:0098797)	538	78	36.37	+	2.14	4.38e-09	2.99e-07
M01	CC	late endosome (GO:0005770)	214	31	14.47	+	2.14	0.00028	0.00625
M01	CC	anchoring junction (GO:0070161)	619	89	41.84	+	2.13	5.31e-10	3.9e-08
M01	CC	Golgi subcompartment (GO:0098791)	293	42	19.81	+	2.12	2.23e-05	0.000749
M01	CC	whole membrane (GO:0098805)	1163	166	78.61	+	2.11	1.34e-17	2.21e-15
M01	CC	cytoplasmic side of plasma membrane (GO:0009898)	162	23	10.95	+	2.1	0.002	0.0358
M01	CC	organelle subcompartment (GO:0031984)	318	45	21.5	+	2.09	1.67e-05	0.000613
M01	CC	extrinsic component of plasma membrane (GO:0019897)	181	25	12.23	+	2.04	0.00212	0.0375
M01	CC	plasma membrane signaling receptor complex (GO:0098802)	184	25	12.44	+	2.01	0.00231	0.0403
M01	CC	cell leading edge (GO:0031252)	391	53	26.43	+	2.01	1.12e-05	0.000436
M01	CC	receptor complex (GO:0043235)	399	53	26.97	+	1.97	1.44e-05	0.000548
M01	CC	actin cytoskeleton (GO:0015629)	498	66	33.66	+	1.96	1.68e-06	7.73e-05
M01	CC	apical plasma membrane (GO:0016324)	328	43	22.17	+	1.94	0.000138	0.00352
M01	CC	cell-cell junction (GO:0005911)	496	65	33.53	+	1.94	2.52e-06	0.000109
M01	CC	perinuclear region of cytoplasm (GO:0048471)	659	86	44.55	+	1.93	6.26e-08	3.36e-06
M01	CC	collagen-containing extracellular matrix (GO:0062023)	366	47	24.74	+	1.9	9.28e-05	0.00245
M01	CC	cell projection membrane (GO:0031253)	295	37	19.94	+	1.86	0.000871	0.0168
M01	CC	endosome (GO:0005768)	871	109	58.88	+	1.85	8.71e-09	5.58e-07
M01	CC	extrinsic component of membrane (GO:0019898)	312	39	21.09	+	1.85	0.000805	0.016
M01	CC	cytoplasmic vesicle membrane (GO:0030659)	340	42	22.98	+	1.83	0.00061	0.0122
M01	CC	integral component of organelle membrane (GO:0031301)	365	45	24.67	+	1.82	0.000308	0.00679
M01	CC	vesicle membrane (GO:0012506)	366	45	24.74	+	1.82	0.000318	0.00686
M01	CC	apical part of cell (GO:0045177)	434	53	29.34	+	1.81	0.000145	0.0036
M01	CC	early endosome (GO:0005769)	274	33	18.52	+	1.78	0.00293	0.0476
M01	CC	cytoplasmic vesicle (GO:0031410)	1912	230	129.24	+	1.78	4.55e-16	6.44e-14
M01	CC	intrinsic component of organelle membrane (GO:0031300)	400	48	27.04	+	1.78	0.000375	0.00799
M01	CC	intracellular vesicle (GO:0097708)	1917	230	129.58	+	1.77	7.1e-16	9.39e-14
M01	CC	vesicle (GO:0031982)	2046	245	138.3	+	1.77	7.49e-17	1.14e-14
M01	CC	bounding membrane of organelle (GO:0098588)	1110	131	75.03	+	1.75	6.78e-09	4.49e-07
M01	CC	cell cortex (GO:0005938)	316	37	21.36	+	1.73	0.00271	0.0459
M01	CC	Golgi apparatus (GO:0005794)	1432	167	96.8	+	1.73	8.89e-11	7.05e-09
M01	CC	side of membrane (GO:0098552)	825	94	55.77	+	1.69	4.38e-06	0.000181
M01	CC	cell surface (GO:0009986)	1162	132	78.55	+	1.68	4.02e-08	2.22e-06
M01	CC	extracellular matrix (GO:0031012)	481	54	32.51	+	1.66	0.000816	0.016
M01	CC	external side of plasma membrane (GO:0009897)	645	71	43.6	+	1.63	0.000171	0.00408
M01	CC	endoplasmic reticulum membrane (GO:0005789)	548	59	37.04	+	1.59	0.00125	0.0231
M01	CC	organelle membrane (GO:0031090)	2139	230	144.59	+	1.59	2.02e-11	1.67e-09
M01	CC	endoplasmic reticulum (GO:0005783)	1647	176	111.33	+	1.58	1.29e-08	7.77e-07
M01	CC	cell junction (GO:0030054)	2029	215	137.15	+	1.57	3.6e-10	2.74e-08
M01	CC	mitochondrion (GO:0005739)	1808	190	122.21	+	1.55	9.41e-09	5.83e-07
M01	CC	endomembrane system (GO:0012505)	3900	406	263.62	+	1.54	1.82e-18	3.61e-16
M01	CC	membrane protein complex (GO:0098796)	1130	114	76.38	+	1.49	5.9e-05	0.00172
M01	CC	mitochondrial envelope (GO:0005740)	667	67	45.09	+	1.49	0.00259	0.0443
M01	CC	plasma membrane region (GO:0098590)	1219	121	82.4	+	1.47	8.09e-05	0.00217
M01	CC	cell periphery (GO:0071944)	5477	539	370.22	+	1.46	1.04e-20	2.57e-18
M01	CC	integral component of plasma membrane (GO:0005887)	1499	147	101.32	+	1.45	2.01e-05	0.000699
M01	CC	plasma membrane (GO:0005886)	5330	521	360.28	+	1.45	2.7e-19	5.96e-17
M01	CC	intrinsic component of plasma membrane (GO:0031226)	1577	153	106.6	+	1.44	1.99e-05	0.000707
M01	CC	cytoplasm (GO:0005737)	10962	1056	740.98	+	1.43	5.05e-57	1e-53
M01	CC	organelle envelope (GO:0031967)	1075	103	72.66	+	1.42	0.000887	0.0169
M01	CC	envelope (GO:0031975)	1076	103	72.73	+	1.42	0.000893	0.0169
M01	CC	cell projection (GO:0042995)	2505	237	169.33	+	1.4	4.2e-07	2.2e-05
M01	CC	cytosol (GO:0005829)	3542	330	239.42	+	1.38	3.74e-09	2.65e-07
M01	CC	plasma membrane bounded cell projection (GO:0120025)	2286	209	154.52	+	1.35	1.98e-05	0.000713
M01	CC	cytoskeleton (GO:0005856)	2138	190	144.52	+	1.31	0.000232	0.0053
M01	CC	neuron projection (GO:0043005)	1520	134	102.74	+	1.3	0.00283	0.0464
M01	CC	membrane (GO:0016020)	9400	822	635.39	+	1.29	9.23e-21	2.62e-18
M01	CC	intracellular (GO:0005622)	13708	1180	926.59	+	1.27	6.83e-42	6.78e-39
M01	CC	membrane-bounded organelle (GO:0043227)	11067	952	748.07	+	1.27	1.53e-24	5.05e-22
M01	CC	extracellular region (GO:0005576)	2799	238	189.2	+	1.26	0.000379	0.008
M01	CC	intracellular membrane-bounded organelle (GO:0043231)	10303	871	696.43	+	1.25	3.22e-18	5.81e-16
M01	CC	intracellular organelle (GO:0043229)	11973	1012	809.31	+	1.25	9.61e-25	3.81e-22
M01	CC	organelle (GO:0043226)	12321	1036	832.84	+	1.24	3.76e-25	1.87e-22
M01	CC	integral component of membrane (GO:0016021)	5866	484	396.51	+	1.22	1.23e-06	5.81e-05
M01	CC	intrinsic component of membrane (GO:0031224)	6040	495	408.27	+	1.21	2.05e-06	9.23e-05
M01	CC	cellular anatomical entity (GO:0110165)	18647	1418	1260.44	+	1.13	1.85e-33	1.22e-30
M01	CC	cellular_component (GO:0005575)	20792	1472	1405.43	+	1.05	1.51e-14	1.58e-12
M01	CC	ribonucleoprotein complex (GO:1990904)	703	21	47.52	-	0.44	3.51e-05	0.00109
M01	CC	Unclassified (UNCLASSIFIED)	1473	33	99.57	-	0.33	1.51e-14	1.66e-12
M01	CC	immunoglobulin complex (GO:0019814)	190	2	12.84	-	0.16	0.000535	0.0108
M01	CC	immunoglobulin complex, circulating (GO:0042571)	186	1	12.57	-	0.08	0.000115	0.00297
M01	CC	large ribosomal subunit (GO:0015934)	129	0	8.72	-	< 0.01	0.000388	0.00809
M01	CC	ribosome (GO:0005840)	234	0	15.82	-	< 0.01	4.51e-07	2.29e-05
M01	CC	cytosolic ribosome (GO:0022626)	117	0	7.91	-	< 0.01	0.000866	0.0168
M01	CC	ribosomal subunit (GO:0044391)	202	0	13.65	-	< 0.01	3.2e-06	0.000135
M02	BP	positive regulation of synaptic vesicle exocytosis (GO:2000302)	12	6	0.56	+	10.74	8.96e-05	0.00947
M02	BP	regulation of Arp2/3 complex-mediated actin nucleation (GO:0034315)	19	7	0.88	+	7.91	0.000106	0.0108
M02	BP	presynaptic modulation of chemical synaptic transmission (GO:0099171)	18	6	0.84	+	7.16	0.000517	0.0371
M02	BP	manganese ion transport (GO:0006828)	19	6	0.88	+	6.78	0.000654	0.0434
M02	BP	positive regulation of neurotransmitter secretion (GO:0001956)	27	7	1.26	+	5.57	0.000634	0.0428
M02	BP	synaptic membrane adhesion (GO:0099560)	27	7	1.26	+	5.57	0.000634	0.0426
M02	BP	regulation of actin nucleation (GO:0051125)	32	8	1.49	+	5.37	0.000323	0.0259
M02	BP	synaptic transmission, glutamatergic (GO:0035249)	46	11	2.14	+	5.13	3.61e-05	0.00462
M02	BP	cyclic nucleotide metabolic process (GO:0009187)	35	8	1.63	+	4.91	0.000542	0.0377
M02	BP	positive regulation of Notch signaling pathway (GO:0045747)	41	9	1.91	+	4.71	0.000319	0.0258
M02	BP	regulation of dopamine secretion (GO:0014059)	46	10	2.14	+	4.67	0.000161	0.015
M02	BP	regulation of sodium ion transmembrane transporter activity (GO:2000649)	51	11	2.38	+	4.63	8.13e-05	0.00895
M02	BP	blood vessel remodeling (GO:0001974)	43	9	2	+	4.49	0.000433	0.0319
M02	BP	presynaptic endocytosis (GO:0140238)	50	10	2.33	+	4.29	0.00029	0.024
M02	BP	synaptic vesicle endocytosis (GO:0048488)	50	10	2.33	+	4.29	0.00029	0.0238
M02	BP	calcium-ion regulated exocytosis (GO:0017156)	45	9	2.1	+	4.29	0.000578	0.0395
M02	BP	receptor localization to synapse (GO:0097120)	51	10	2.38	+	4.21	0.000333	0.0264
M02	BP	regulation of synaptic vesicle exocytosis (GO:2000300)	103	19	4.8	+	3.96	1.88e-06	0.00036
M02	BP	regulation of sodium ion transmembrane transport (GO:1902305)	62	11	2.89	+	3.81	0.000364	0.0278
M02	BP	protein localization to synapse (GO:0035418)	75	13	3.49	+	3.72	0.000135	0.0129
M02	BP	regulation of synaptic vesicle cycle (GO:0098693)	146	24	6.8	+	3.53	5.63e-07	0.000139
M02	BP	protein localization to cell junction (GO:1902414)	102	16	4.75	+	3.37	6.9e-05	0.00793
M02	BP	central nervous system neuron development (GO:0021954)	93	14	4.33	+	3.23	0.000282	0.0234
M02	BP	regulation of neurotransmitter secretion (GO:0046928)	134	20	6.24	+	3.2	1.72e-05	0.00255
M02	BP	localization within membrane (GO:0051668)	95	14	4.42	+	3.16	0.000342	0.027
M02	BP	regulation of sodium ion transport (GO:0002028)	92	13	4.28	+	3.03	0.000783	0.0495
M02	BP	vesicle-mediated transport in synapse (GO:0099003)	139	19	6.47	+	2.93	8.05e-05	0.00893
M02	BP	chemical synaptic transmission (GO:0007268)	355	48	16.53	+	2.9	5.95e-10	6.74e-07
M02	BP	anterograde trans-synaptic signaling (GO:0098916)	355	48	16.53	+	2.9	5.95e-10	6.29e-07
M02	BP	cyclic-nucleotide-mediated signaling (GO:0019935)	163	22	7.59	+	2.9	2.71e-05	0.00374
M02	BP	learning (GO:0007612)	172	23	8.01	+	2.87	2.05e-05	0.00296
M02	BP	regulation of regulated secretory pathway (GO:1903305)	188	25	8.76	+	2.86	9.94e-06	0.00152
M02	BP	adenylate cyclase-activating G protein-coupled receptor signaling pathway (GO:0007189)	121	16	5.64	+	2.84	0.0004	0.0302
M02	BP	trans-synaptic signaling (GO:0099537)	372	49	17.33	+	2.83	8.68e-10	8.6e-07
M02	BP	positive regulation of protein polymerization (GO:0032273)	115	15	5.36	+	2.8	0.000681	0.0446
M02	BP	cAMP-mediated signaling (GO:0019933)	138	18	6.43	+	2.8	0.000208	0.0183
M02	BP	dendrite development (GO:0016358)	139	18	6.47	+	2.78	0.000225	0.0195
M02	BP	synaptic vesicle cycle (GO:0099504)	126	16	5.87	+	2.73	0.000596	0.0406
M02	BP	response to calcium ion (GO:0051592)	127	16	5.92	+	2.7	0.000644	0.0431
M02	BP	regulation of ion transmembrane transporter activity (GO:0032412)	262	33	12.2	+	2.7	1.2e-06	0.000263
M02	BP	synapse organization (GO:0050808)	296	37	13.79	+	2.68	3.25e-07	8.73e-05
M02	BP	protein localization to cell periphery (GO:1990778)	249	31	11.6	+	2.67	3.1e-06	0.00054
M02	BP	cell-cell adhesion via plasma-membrane adhesion molecules (GO:0098742)	185	23	8.62	+	2.67	5.72e-05	0.00681
M02	BP	regulation of cation channel activity (GO:2001257)	177	22	8.24	+	2.67	8.24e-05	0.00895
M02	BP	synaptic signaling (GO:0099536)	405	50	18.86	+	2.65	4.95e-09	3.57e-06
M02	BP	vesicle localization (GO:0051648)	154	19	7.17	+	2.65	0.000267	0.0228
M02	BP	learning or memory (GO:0007611)	293	36	13.65	+	2.64	9.57e-07	0.000217
M02	BP	regulation of transmembrane transporter activity (GO:0022898)	271	33	12.62	+	2.61	3.22e-06	0.000554
M02	BP	establishment of vesicle localization (GO:0051650)	142	17	6.61	+	2.57	0.000747	0.048
M02	BP	regulation of transporter activity (GO:0032409)	281	33	13.09	+	2.52	5.25e-06	0.000859
M02	BP	regulation of exocytosis (GO:0017157)	248	29	11.55	+	2.51	2.18e-05	0.00308
M02	BP	neurotransmitter transport (GO:0006836)	172	20	8.01	+	2.5	0.00053	0.0374
M02	BP	regulation of blood vessel diameter (GO:0097746)	172	20	8.01	+	2.5	0.00053	0.0372
M02	BP	regulation of tube diameter (GO:0035296)	172	20	8.01	+	2.5	0.00053	0.037
M02	BP	adenylate cyclase-modulating G protein-coupled receptor signaling pathway (GO:0007188)	198	23	9.22	+	2.49	0.000185	0.0166
M02	BP	regulation of tube size (GO:0035150)	173	20	8.06	+	2.48	0.00055	0.0379
M02	BP	regulation of synaptic plasticity (GO:0048167)	220	25	10.25	+	2.44	0.000117	0.0118
M02	BP	regulation of synapse organization (GO:0050807)	274	31	12.76	+	2.43	1.84e-05	0.0027
M02	BP	positive regulation of protein-containing complex assembly (GO:0031334)	222	25	10.34	+	2.42	0.00013	0.0127
M02	BP	cognition (GO:0050890)	329	37	15.32	+	2.41	4.11e-06	0.000686
M02	BP	cytoskeleton-dependent intracellular transport (GO:0030705)	187	21	8.71	+	2.41	0.000489	0.0357
M02	BP	positive regulation of supramolecular fiber organization (GO:1902905)	187	21	8.71	+	2.41	0.000489	0.0356
M02	BP	protein localization to plasma membrane (GO:0072659)	196	22	9.13	+	2.41	0.000354	0.0273
M02	BP	regulation of neurotransmitter levels (GO:0001505)	375	42	17.47	+	2.4	8.72e-07	0.000203
M02	BP	regulation of synapse structure or activity (GO:0050803)	286	32	13.32	+	2.4	2.33e-05	0.00327
M02	BP	cell junction organization (GO:0034330)	467	52	21.75	+	2.39	5.91e-08	2.34e-05
M02	BP	regulation of blood circulation (GO:1903522)	243	27	11.32	+	2.39	8.32e-05	0.00898
M02	BP	G protein-coupled receptor signaling pathway, coupled to cyclic nucleotide second messenger (GO:0007187)	226	25	10.53	+	2.38	0.000162	0.0151
M02	BP	regulation of neurotransmitter transport (GO:0051588)	181	20	8.43	+	2.37	0.000779	0.0494
M02	BP	calcium ion transport (GO:0006816)	227	25	10.57	+	2.36	0.000172	0.0158
M02	BP	plasma membrane bounded cell projection morphogenesis (GO:0120039)	475	52	22.12	+	2.35	8.4e-08	2.83e-05
M02	BP	neuron projection morphogenesis (GO:0048812)	470	51	21.89	+	2.33	1.4e-07	4.53e-05
M02	BP	cell part morphogenesis (GO:0032990)	507	55	23.61	+	2.33	6.13e-08	2.37e-05
M02	BP	vascular process in circulatory system (GO:0003018)	203	22	9.45	+	2.33	0.00051	0.037
M02	BP	regulation of microtubule cytoskeleton organization (GO:0070507)	203	22	9.45	+	2.33	0.00051	0.0368
M02	BP	cell projection morphogenesis (GO:0048858)	481	52	22.4	+	2.32	1.73e-07	5.28e-05
M02	BP	regulation of trans-synaptic signaling (GO:0099177)	529	57	24.64	+	2.31	3.63e-08	1.56e-05
M02	BP	regulation of dendrite development (GO:0050773)	195	21	9.08	+	2.31	0.000734	0.0475
M02	BP	modulation of chemical synaptic transmission (GO:0050804)	528	56	24.59	+	2.28	7.02e-08	2.53e-05
M02	BP	neuron projection development (GO:0031175)	691	73	32.18	+	2.27	9.69e-10	9.03e-07
M02	BP	neuron development (GO:0048666)	845	89	39.36	+	2.26	1.17e-11	1.85e-08
M02	BP	cellular component morphogenesis (GO:0032989)	596	61	27.76	+	2.2	7.12e-08	2.51e-05
M02	BP	muscle system process (GO:0003012)	236	24	10.99	+	2.18	0.000713	0.0465
M02	BP	regulation of ion transport (GO:0043269)	738	75	34.37	+	2.18	2.17e-09	1.72e-06
M02	BP	second-messenger-mediated signaling (GO:0019932)	297	30	13.83	+	2.17	0.000197	0.0176
M02	BP	protein localization to membrane (GO:0072657)	427	43	19.89	+	2.16	7.83e-06	0.00121
M02	BP	regulation of membrane potential (GO:0042391)	447	45	20.82	+	2.16	6.48e-06	0.00102
M02	BP	regulation of cell morphogenesis involved in differentiation (GO:0010769)	348	35	16.21	+	2.16	7.67e-05	0.00868
M02	BP	response to metal ion (GO:0010038)	271	27	12.62	+	2.14	0.000529	0.0375
M02	BP	axon development (GO:0061564)	373	37	17.37	+	2.13	4.94e-05	0.00603
M02	BP	regulation of cell morphogenesis (GO:0022604)	538	53	25.06	+	2.12	1.38e-06	0.000292
M02	BP	blood circulation (GO:0008015)	407	40	18.96	+	2.11	3.61e-05	0.00465
M02	BP	circulatory system process (GO:0003013)	419	41	19.52	+	2.1	2.83e-05	0.00384
M02	BP	regulation of cation transmembrane transport (GO:1904062)	358	35	16.67	+	2.1	0.000102	0.0105
M02	BP	behavior (GO:0007610)	687	67	32	+	2.09	7.45e-08	2.57e-05
M02	BP	establishment of organelle localization (GO:0051656)	331	32	15.42	+	2.08	0.000257	0.0222
M02	BP	regulation of system process (GO:0044057)	602	58	28.04	+	2.07	1.12e-06	0.000251
M02	BP	cell morphogenesis (GO:0000902)	737	71	34.33	+	2.07	4.66e-08	1.95e-05
M02	BP	regulation of anatomical structure size (GO:0090066)	572	55	26.64	+	2.06	1.73e-06	0.000343
M02	BP	regulation of metal ion transport (GO:0010959)	430	41	20.03	+	2.05	5.87e-05	0.00689
M02	BP	cell morphogenesis involved in neuron differentiation (GO:0048667)	434	41	20.21	+	2.03	6.32e-05	0.00732
M02	BP	regulation of ion transmembrane transport (GO:0034765)	488	46	22.73	+	2.02	2.58e-05	0.00359
M02	BP	axonogenesis (GO:0007409)	342	32	15.93	+	2.01	0.000517	0.0369
M02	BP	regulation of vesicle-mediated transport (GO:0060627)	599	56	27.9	+	2.01	3.01e-06	0.000531
M02	BP	neuron differentiation (GO:0030182)	1038	97	48.35	+	2.01	5.59e-10	6.82e-07
M02	BP	positive regulation of nervous system development (GO:0051962)	656	61	30.55	+	2	1.28e-06	0.000274
M02	BP	regulation of supramolecular fiber organization (GO:1902903)	368	34	17.14	+	1.98	0.000342	0.0269
M02	BP	regulation of cellular component size (GO:0032535)	408	37	19	+	1.95	0.000272	0.023
M02	BP	response to inorganic substance (GO:0010035)	420	38	19.56	+	1.94	0.000221	0.0192
M02	BP	organelle localization (GO:0051640)	476	43	22.17	+	1.94	9.07e-05	0.00953
M02	BP	plasma membrane bounded cell projection organization (GO:0120036)	1064	96	49.56	+	1.94	5e-09	3.44e-06
M02	BP	forebrain development (GO:0030900)	377	34	17.56	+	1.94	0.000605	0.041
M02	BP	regulation of neuron projection development (GO:0010975)	610	55	28.41	+	1.94	1.35e-05	0.00202
M02	BP	positive regulation of neuron differentiation (GO:0045666)	469	42	21.84	+	1.92	0.000129	0.0126
M02	BP	regulation of cytoskeleton organization (GO:0051493)	559	50	26.04	+	1.92	3.54e-05	0.0046
M02	BP	positive regulation of cellular component biogenesis (GO:0044089)	527	47	24.55	+	1.91	7.96e-05	0.00889
M02	BP	positive regulation of neurogenesis (GO:0050769)	585	52	27.25	+	1.91	3.4e-05	0.0045
M02	BP	regulation of neuron differentiation (GO:0045664)	777	69	36.19	+	1.91	1.46e-06	0.000305
M02	BP	cell projection organization (GO:0030030)	1120	99	52.16	+	1.9	7.54e-09	3.99e-06
M02	BP	actin filament-based process (GO:0030029)	555	49	25.85	+	1.9	5.31e-05	0.00637
M02	BP	generation of neurons (GO:0048699)	1666	147	77.59	+	1.89	8.83e-13	2e-09
M02	BP	regulation of plasma membrane bounded cell projection organization (GO:0120035)	783	69	36.47	+	1.89	1.64e-06	0.000329
M02	BP	actin cytoskeleton organization (GO:0030036)	500	44	23.29	+	1.89	0.000133	0.0128
M02	BP	cell-cell signaling (GO:0007267)	864	76	40.24	+	1.89	6.2e-07	0.000149
M02	BP	neurogenesis (GO:0022008)	1776	156	82.72	+	1.89	1.97e-13	5.2e-10
M02	BP	regulation of transmembrane transport (GO:0034762)	581	51	27.06	+	1.88	4.91e-05	0.00604
M02	BP	regulation of protein-containing complex assembly (GO:0043254)	436	38	20.31	+	1.87	0.000444	0.0326
M02	BP	regulation of cell projection organization (GO:0031344)	792	69	36.89	+	1.87	2.78e-06	0.000495
M02	BP	regulation of nervous system development (GO:0051960)	1074	93	50.02	+	1.86	5.02e-08	2.04e-05
M02	BP	response to abiotic stimulus (GO:0009628)	913	79	42.52	+	1.86	5.45e-07	0.000137
M02	BP	cell morphogenesis involved in differentiation (GO:0000904)	570	49	26.55	+	1.85	0.0001	0.0104
M02	BP	positive regulation of cell development (GO:0010720)	667	57	31.07	+	1.83	3.17e-05	0.00426
M02	BP	inorganic ion transmembrane transport (GO:0098660)	446	38	20.77	+	1.83	0.000737	0.0475
M02	BP	regulation of neurogenesis (GO:0050767)	956	81	44.53	+	1.82	9.37e-07	0.000215
M02	BP	intracellular signal transduction (GO:0035556)	1400	117	65.21	+	1.79	4.85e-09	3.66e-06
M02	BP	nervous system development (GO:0007399)	2265	186	105.49	+	1.76	1.69e-13	5.37e-10
M02	BP	positive regulation of cellular component organization (GO:0051130)	1233	101	57.43	+	1.76	1.58e-07	5e-05
M02	BP	response to organic cyclic compound (GO:0014070)	623	51	29.02	+	1.76	0.000276	0.0231
M02	BP	regulation of protein kinase activity (GO:0045859)	675	55	31.44	+	1.75	0.000161	0.0151
M02	BP	negative regulation of protein modification process (GO:0031400)	577	46	26.87	+	1.71	0.000762	0.0487
M02	BP	regulation of cell development (GO:0060284)	1095	87	51	+	1.71	4.27e-06	0.000705
M02	BP	regulation of growth (GO:0040008)	700	55	32.6	+	1.69	0.000419	0.0313
M02	BP	ion homeostasis (GO:0050801)	804	63	37.45	+	1.68	0.000142	0.0134
M02	BP	cell adhesion (GO:0007155)	792	62	36.89	+	1.68	0.000177	0.0161
M02	BP	carbohydrate derivative metabolic process (GO:1901135)	795	62	37.03	+	1.67	0.000183	0.0165
M02	BP	regulation of kinase activity (GO:0043549)	772	60	35.96	+	1.67	0.00029	0.0237
M02	BP	regulation of cellular component biogenesis (GO:0044087)	969	75	45.13	+	1.66	4.25e-05	0.00531
M02	BP	biological adhesion (GO:0022610)	802	62	37.35	+	1.66	0.000203	0.018
M02	BP	regulation of transferase activity (GO:0051338)	881	68	41.03	+	1.66	0.000106	0.0108
M02	BP	establishment of localization in cell (GO:0051649)	1520	117	70.79	+	1.65	2.95e-07	8.06e-05
M02	BP	cellular response to endogenous stimulus (GO:0071495)	924	71	43.04	+	1.65	0.000105	0.0108
M02	BP	protein phosphorylation (GO:0006468)	730	56	34	+	1.65	0.000552	0.0379
M02	BP	regulation of cellular component organization (GO:0051128)	2454	188	114.3	+	1.64	3.9e-11	5.15e-08
M02	BP	cellular response to stress (GO:0033554)	1456	111	67.81	+	1.64	1.21e-06	0.000263
M02	BP	cellular localization (GO:0051641)	2153	164	100.28	+	1.64	1.54e-09	1.29e-06
M02	BP	cellular macromolecule localization (GO:0070727)	1435	109	66.84	+	1.63	1.46e-06	0.000301
M02	BP	central nervous system development (GO:0007417)	831	63	38.7	+	1.63	0.000344	0.0267
M02	BP	regulation of transport (GO:0051049)	1982	150	92.31	+	1.62	1.53e-08	7.33e-06
M02	BP	cellular protein localization (GO:0034613)	1428	108	66.51	+	1.62	1.93e-06	0.000361
M02	BP	cytoskeleton organization (GO:0007010)	1072	81	49.93	+	1.62	5.02e-05	0.00608
M02	BP	response to drug (GO:0042493)	772	58	35.96	+	1.61	0.000765	0.0487
M02	BP	regulation of cellular localization (GO:0060341)	1061	79	49.42	+	1.6	8.87e-05	0.00944
M02	BP	response to endogenous stimulus (GO:0009719)	1130	84	52.63	+	1.6	5.73e-05	0.00678
M02	BP	cell development (GO:0048468)	1754	130	81.69	+	1.59	4.64e-07	0.000119
M02	BP	regulation of secretion (GO:0051046)	924	68	43.04	+	1.58	0.000383	0.029
M02	BP	protein localization (GO:0008104)	1967	144	91.61	+	1.57	1.74e-07	5.21e-05
M02	BP	regulation of organelle organization (GO:0033043)	1274	93	59.34	+	1.57	4.54e-05	0.00563
M02	BP	phosphorus metabolic process (GO:0006793)	1696	123	78.99	+	1.56	2.62e-06	0.000473
M02	BP	regulation of molecular function (GO:0065009)	2559	185	119.19	+	1.55	5e-09	3.3e-06
M02	BP	phosphate-containing compound metabolic process (GO:0006796)	1674	121	77.97	+	1.55	4.02e-06	0.000678
M02	BP	anatomical structure morphogenesis (GO:0009653)	2218	158	103.3	+	1.53	2.33e-07	6.59e-05
M02	BP	positive regulation of molecular function (GO:0044093)	1479	105	68.88	+	1.52	3.8e-05	0.00483
M02	BP	chemical homeostasis (GO:0048878)	1128	80	52.54	+	1.52	0.000418	0.0314
M02	BP	intracellular transport (GO:0046907)	1187	84	55.28	+	1.52	0.000264	0.0227
M02	BP	regulation of catalytic activity (GO:0050790)	1881	133	87.61	+	1.52	3.3e-06	0.000562
M02	BP	regulation of biological quality (GO:0065008)	3974	280	185.09	+	1.51	1.16e-12	2.04e-09
M02	BP	macromolecule localization (GO:0033036)	2275	160	105.96	+	1.51	4.16e-07	0.000108
M02	BP	regulation of localization (GO:0032879)	2903	204	135.21	+	1.51	5.78e-09	3.67e-06
M02	BP	positive regulation of cell differentiation (GO:0045597)	1114	78	51.88	+	1.5	0.000665	0.0438
M02	BP	response to oxygen-containing compound (GO:1901700)	1302	90	60.64	+	1.48	0.000362	0.0277
M02	BP	vesicle-mediated transport (GO:0016192)	1276	88	59.43	+	1.48	0.00042	0.0313
M02	BP	cellular protein modification process (GO:0006464)	2249	155	104.75	+	1.48	1.85e-06	0.000361
M02	BP	protein modification process (GO:0036211)	2249	155	104.75	+	1.48	1.85e-06	0.000357
M02	BP	positive regulation of signaling (GO:0023056)	1824	125	84.95	+	1.47	3.35e-05	0.00446
M02	BP	regulation of cell differentiation (GO:0045595)	1884	129	87.75	+	1.47	2.12e-05	0.00303
M02	BP	positive regulation of cell communication (GO:0010647)	1817	124	84.63	+	1.47	4.17e-05	0.00525
M02	BP	cellular component organization (GO:0016043)	4957	338	230.87	+	1.46	1.06e-13	4.2e-10
M02	BP	regulation of protein modification process (GO:0031399)	1797	121	83.7	+	1.45	8.15e-05	0.00891
M02	BP	positive regulation of developmental process (GO:0051094)	1552	104	72.28	+	1.44	0.000327	0.0261
M02	BP	cellular component organization or biogenesis (GO:0071840)	5152	344	239.96	+	1.43	9e-13	1.78e-09
M02	BP	system development (GO:0048731)	4229	279	196.97	+	1.42	1.4e-09	1.23e-06
M02	BP	cell differentiation (GO:0030154)	3706	244	172.61	+	1.41	3.3e-08	1.45e-05
M02	BP	macromolecule modification (GO:0043412)	2422	159	112.81	+	1.41	2e-05	0.0029
M02	BP	cellular component assembly (GO:0022607)	1939	127	90.31	+	1.41	0.000174	0.016
M02	BP	regulation of developmental process (GO:0050793)	2707	177	126.08	+	1.4	6.83e-06	0.00106
M02	BP	cellular developmental process (GO:0048869)	3756	245	174.94	+	1.4	6.29e-08	2.37e-05
M02	BP	organelle organization (GO:0006996)	3064	199	142.71	+	1.39	2.27e-06	0.000418
M02	BP	positive regulation of multicellular organismal process (GO:0051240)	1928	125	89.8	+	1.39	0.000321	0.0259
M02	BP	regulation of multicellular organismal development (GO:2000026)	2169	138	101.02	+	1.37	0.000291	0.0237
M02	BP	multicellular organism development (GO:0007275)	4847	308	225.75	+	1.36	6.68e-09	4.08e-06
M02	BP	regulation of multicellular organismal process (GO:0051239)	3245	206	151.14	+	1.36	6.01e-06	0.000962
M02	BP	regulation of signaling (GO:0023051)	3352	212	156.12	+	1.36	5.25e-06	0.00085
M02	BP	regulation of cell communication (GO:0010646)	3338	211	155.47	+	1.36	6.17e-06	0.000978
M02	BP	regulation of cellular protein metabolic process (GO:0032268)	2535	160	118.07	+	1.36	0.000127	0.0125
M02	BP	anatomical structure development (GO:0048856)	5219	326	243.08	+	1.34	1.03e-08	5.29e-06
M02	BP	cellular component biogenesis (GO:0044085)	2167	135	100.93	+	1.34	0.000785	0.0494
M02	BP	establishment of localization (GO:0051234)	3721	230	173.31	+	1.33	1.02e-05	0.00154
M02	BP	localization (GO:0051179)	4888	301	227.66	+	1.32	1.96e-07	5.64e-05
M02	BP	positive regulation of cellular process (GO:0048522)	5661	348	263.66	+	1.32	1.34e-08	6.63e-06
M02	BP	organonitrogen compound metabolic process (GO:1901564)	4281	263	199.39	+	1.32	2.57e-06	0.000468
M02	BP	developmental process (GO:0032502)	5578	342	259.8	+	1.32	2.66e-08	1.21e-05
M02	BP	transport (GO:0006810)	3582	219	166.83	+	1.31	3.53e-05	0.00462
M02	BP	negative regulation of cellular process (GO:0048523)	4729	287	220.25	+	1.3	1.58e-06	0.000321
M02	BP	regulation of protein metabolic process (GO:0051246)	2729	165	127.1	+	1.3	0.000732	0.0476
M02	BP	positive regulation of biological process (GO:0048518)	6121	370	285.09	+	1.3	1.99e-08	9.28e-06
M02	BP	negative regulation of biological process (GO:0048519)	5185	310	241.49	+	1.28	1.91e-06	0.000361
M02	BP	nitrogen compound metabolic process (GO:0006807)	5732	341	266.97	+	1.28	5.64e-07	0.000138
M02	BP	cellular metabolic process (GO:0044237)	6349	376	295.71	+	1.27	1.37e-07	4.53e-05
M02	BP	organic substance metabolic process (GO:0071704)	6714	396	312.71	+	1.27	6.97e-08	2.57e-05
M02	BP	primary metabolic process (GO:0044238)	6285	370	292.73	+	1.26	3.88e-07	0.000102
M02	BP	cellular macromolecule metabolic process (GO:0044260)	3968	232	184.81	+	1.26	0.000272	0.023
M02	BP	metabolic process (GO:0008152)	7236	415	337.02	+	1.23	7.5e-07	0.000178
M02	BP	macromolecule metabolic process (GO:0043170)	5064	289	235.86	+	1.23	0.000182	0.0164
M02	BP	regulation of cellular metabolic process (GO:0031323)	5567	317	259.28	+	1.22	7.7e-05	0.00866
M02	BP	regulation of primary metabolic process (GO:0080090)	5362	303	249.74	+	1.21	0.000211	0.0185
M02	BP	regulation of nitrogen compound metabolic process (GO:0051171)	5208	293	242.56	+	1.21	0.000431	0.0319
M02	BP	cellular process (GO:0009987)	14901	823	694.02	+	1.19	4.6e-18	2.43e-14
M02	BP	regulation of metabolic process (GO:0019222)	5995	331	279.22	+	1.19	0.000524	0.0373
M02	BP	regulation of cellular process (GO:0050794)	11072	602	515.68	+	1.17	1.79e-07	5.25e-05
M02	BP	biological regulation (GO:0065007)	12183	662	567.43	+	1.17	6.86e-09	4.03e-06
M02	BP	regulation of biological process (GO:0050789)	11566	623	538.69	+	1.16	2.91e-07	8.11e-05
M02	BP	biological_process (GO:0008150)	20366	997	948.55	+	1.05	6.9e-09	3.91e-06
M02	BP	immune system process (GO:0002376)	2300	70	107.12	-	0.65	0.000119	0.012
M02	BP	G protein-coupled receptor signaling pathway (GO:0007186)	1853	52	86.3	-	0.6	7.57e-05	0.00863
M02	BP	defense response (GO:0006952)	1359	38	63.3	-	0.6	0.000786	0.0492
M02	BP	defense response to other organism (GO:0098542)	992	22	46.2	-	0.48	0.000123	0.0123
M02	BP	innate immune response (GO:0045087)	748	16	34.84	-	0.46	0.000645	0.0429
M02	BP	Unclassified (UNCLASSIFIED)	1899	40	88.45	-	0.45	6.9e-09	3.78e-06
M02	BP	immune response (GO:0006955)	1420	28	66.14	-	0.42	1.61e-07	5e-05
M02	BP	immune effector process (GO:0002252)	642	12	29.9	-	0.4	0.000346	0.0267
M02	BP	sensory perception (GO:0007600)	1641	26	76.43	-	0.34	2.57e-11	3.7e-08
M02	BP	adaptive immune response (GO:0002250)	485	7	22.59	-	0.31	0.000342	0.0267
M02	BP	leukocyte mediated immunity (GO:0002443)	355	4	16.53	-	0.24	0.000662	0.0437
M02	BP	defense response to bacterium (GO:0042742)	477	5	22.22	-	0.23	2.82e-05	0.00385
M02	BP	humoral immune response (GO:0006959)	397	4	18.49	-	0.22	0.000123	0.0122
M02	BP	lymphocyte mediated immunity (GO:0002449)	319	3	14.86	-	0.2	0.000548	0.0379
M02	BP	adaptive immune response based on somatic recombination of immune receptors built from immunoglobulin superfamily domains (GO:0002460)	338	3	15.74	-	0.19	0.000279	0.0233
M02	BP	immunoglobulin mediated immune response (GO:0016064)	266	1	12.39	-	0.08	0.000132	0.0127
M02	BP	B cell mediated immunity (GO:0019724)	270	1	12.58	-	0.08	0.00014	0.0133
M02	BP	sensory perception of smell (GO:0007608)	1128	1	52.54	-	0.02	1.4e-21	1.11e-17
M02	BP	sensory perception of chemical stimulus (GO:0007606)	1228	1	57.19	-	0.02	9.7e-24	1.54e-19
M02	BP	complement activation, classical pathway (GO:0006958)	215	0	10.01	-	< 0.01	8.77e-05	0.0094
M02	BP	complement activation (GO:0006956)	226	0	10.53	-	< 0.01	5.99e-05	0.00698
M02	MF	AMPA glutamate receptor activity (GO:0004971)	4	4	0.19	+	21.47	0.000236	0.0249
M02	MF	nuclear receptor activity (GO:0004879)	40	9	1.86	+	4.83	0.000273	0.0268
M02	MF	ligand-activated transcription factor activity (GO:0098531)	42	9	1.96	+	4.6	0.000373	0.0332
M02	MF	postsynaptic neurotransmitter receptor activity (GO:0098960)	76	12	3.54	+	3.39	0.000514	0.0432
M02	MF	calcium ion transmembrane transporter activity (GO:0015085)	132	20	6.15	+	3.25	1.42e-05	0.00385
M02	MF	PDZ domain binding (GO:0030165)	115	17	5.36	+	3.17	8.01e-05	0.0137
M02	MF	SH3 domain binding (GO:0017124)	128	18	5.96	+	3.02	8.89e-05	0.0133
M02	MF	neurotransmitter receptor activity (GO:0030594)	117	16	5.45	+	2.94	0.000285	0.0269
M02	MF	ion channel binding (GO:0044325)	140	19	6.52	+	2.91	8.77e-05	0.014
M02	MF	calcium channel activity (GO:0005262)	114	15	5.31	+	2.83	0.000628	0.0501
M02	MF	Ras guanyl-nucleotide exchange factor activity (GO:0005088)	123	16	5.73	+	2.79	0.00047	0.0403
M02	MF	transcription coactivator activity (GO:0003713)	263	28	12.25	+	2.29	0.000138	0.0168
M02	MF	cation channel activity (GO:0005261)	326	34	15.18	+	2.24	4.36e-05	0.00916
M02	MF	small GTPase binding (GO:0031267)	416	41	19.38	+	2.12	2.62e-05	0.00674
M02	MF	Ras GTPase binding (GO:0017016)	399	38	18.58	+	2.04	8.78e-05	0.0135
M02	MF	ion channel activity (GO:0005216)	414	39	19.28	+	2.02	0.000113	0.0154
M02	MF	gated channel activity (GO:0022836)	321	30	14.95	+	2.01	0.000612	0.0497
M02	MF	metal ion transmembrane transporter activity (GO:0046873)	425	39	19.79	+	1.97	0.000146	0.0173
M02	MF	passive transmembrane transporter activity (GO:0022803)	447	40	20.82	+	1.92	0.000207	0.0228
M02	MF	channel activity (GO:0015267)	447	40	20.82	+	1.92	0.000207	0.0223
M02	MF	GTPase binding (GO:0051020)	515	45	23.99	+	1.88	0.000156	0.0181
M02	MF	protein domain specific binding (GO:0019904)	787	67	36.65	+	1.83	6.37e-06	0.0021
M02	MF	calcium ion binding (GO:0005509)	613	52	28.55	+	1.82	8.06e-05	0.0133
M02	MF	protein kinase binding (GO:0019901)	727	60	33.86	+	1.77	4.69e-05	0.00943
M02	MF	kinase binding (GO:0019900)	814	66	37.91	+	1.74	3.8e-05	0.00837
M02	MF	cytoskeletal protein binding (GO:0008092)	976	76	45.46	+	1.67	3.2e-05	0.00741
M02	MF	kinase activity (GO:0016301)	762	58	35.49	+	1.63	0.000521	0.0431
M02	MF	transferase activity, transferring phosphorus-containing groups (GO:0016772)	917	67	42.71	+	1.57	0.000634	0.0497
M02	MF	adenyl ribonucleotide binding (GO:0032559)	1454	103	67.72	+	1.52	5.64e-05	0.0109
M02	MF	anion binding (GO:0043168)	2708	191	126.13	+	1.51	1.54e-08	8.9e-06
M02	MF	adenyl nucleotide binding (GO:0030554)	1465	103	68.23	+	1.51	7.82e-05	0.0139
M02	MF	ATP binding (GO:0005524)	1391	96	64.79	+	1.48	0.000257	0.0258
M02	MF	ribonucleotide binding (GO:0032553)	1803	124	83.98	+	1.48	3.04e-05	0.00741
M02	MF	ion binding (GO:0043167)	5492	377	255.79	+	1.47	4.02e-16	4.65e-13
M02	MF	cation binding (GO:0043169)	3602	246	167.76	+	1.47	1.04e-09	8.06e-07
M02	MF	drug binding (GO:0008144)	1648	112	76.76	+	1.46	0.000114	0.015
M02	MF	metal ion binding (GO:0046872)	3503	238	163.15	+	1.46	3.43e-09	2.27e-06
M02	MF	purine ribonucleotide binding (GO:0032555)	1787	121	83.23	+	1.45	7.65e-05	0.0142
M02	MF	enzyme binding (GO:0019899)	2332	157	108.61	+	1.45	5.63e-06	0.002
M02	MF	purine nucleotide binding (GO:0017076)	1799	121	83.79	+	1.44	0.000102	0.0143
M02	MF	purine ribonucleoside triphosphate binding (GO:0035639)	1714	114	79.83	+	1.43	0.000238	0.0245
M02	MF	nucleoside phosphate binding (GO:1901265)	2031	133	94.59	+	1.41	0.000122	0.0157
M02	MF	nucleotide binding (GO:0000166)	2031	133	94.59	+	1.41	0.000122	0.0153
M02	MF	carbohydrate derivative binding (GO:0097367)	2124	137	98.93	+	1.38	0.000168	0.019
M02	MF	identical protein binding (GO:0042802)	1998	128	93.06	+	1.38	0.000402	0.0351
M02	MF	small molecule binding (GO:0036094)	2428	155	113.08	+	1.37	9.46e-05	0.0137
M02	MF	transferase activity (GO:0016740)	2263	143	105.4	+	1.36	0.000306	0.0278
M02	MF	protein binding (GO:0005515)	9141	563	425.75	+	1.32	6.45e-17	9.95e-14
M02	MF	catalytic activity (GO:0003824)	5672	343	264.18	+	1.3	1.08e-07	5.53e-05
M02	MF	binding (GO:0005488)	13375	763	622.95	+	1.22	5.69e-19	1.32e-15
M02	MF	molecular_function (GO:0003674)	20151	985	938.54	+	1.05	2.33e-07	9.79e-05
M02	MF	signaling receptor activity (GO:0038023)	2338	67	108.89	-	0.62	1.1e-05	0.00339
M02	MF	molecular transducer activity (GO:0060089)	2343	67	109.13	-	0.61	1.1e-05	0.00318
M02	MF	transmembrane signaling receptor activity (GO:0004888)	2139	56	99.62	-	0.56	1.54e-06	0.000594
M02	MF	Unclassified (UNCLASSIFIED)	2114	52	98.46	-	0.53	2.33e-07	0.000108
M02	MF	antigen binding (GO:0003823)	248	1	11.55	-	0.09	0.000277	0.0267
M02	MF	immunoglobulin receptor binding (GO:0034987)	193	0	8.99	-	< 0.01	0.000296	0.0274
M02	MF	odorant binding (GO:0005549)	474	0	22.08	-	< 0.01	6.03e-10	5.58e-07
M02	MF	olfactory receptor activity (GO:0004984)	1141	0	53.14	-	< 0.01	1.43e-23	6.62e-20
M02	CC	intrinsic component of postsynaptic density membrane (GO:0099146)	77	18	3.59	+	5.02	1.76e-07	9.16e-06
M02	CC	integral component of postsynaptic density membrane (GO:0099061)	71	16	3.31	+	4.84	1.28e-06	6.03e-05
M02	CC	postsynaptic density membrane (GO:0098839)	97	21	4.52	+	4.65	5.29e-08	3.09e-06
M02	CC	intrinsic component of postsynaptic specialization membrane (GO:0098948)	111	24	5.17	+	4.64	6.14e-09	4.35e-07
M02	CC	integral component of postsynaptic specialization membrane (GO:0099060)	105	22	4.89	+	4.5	4.25e-08	2.64e-06
M02	CC	GABA-ergic synapse (GO:0098982)	104	21	4.84	+	4.34	1.48e-07	8.38e-06
M02	CC	postsynaptic specialization membrane (GO:0099634)	136	27	6.33	+	4.26	3.51e-09	2.68e-07
M02	CC	neuron projection cytoplasm (GO:0120111)	41	8	1.91	+	4.19	0.00133	0.0318
M02	CC	clathrin coat (GO:0030118)	44	8	2.05	+	3.9	0.00198	0.0456
M02	CC	neuron projection membrane (GO:0032589)	68	12	3.17	+	3.79	0.000209	0.00647
M02	CC	integral component of presynaptic membrane (GO:0099056)	116	19	5.4	+	3.52	8.67e-06	0.000344
M02	CC	integral component of synaptic membrane (GO:0099699)	226	37	10.53	+	3.52	5.84e-10	5.8e-08
M02	CC	intrinsic component of synaptic membrane (GO:0099240)	244	39	11.36	+	3.43	3.73e-10	3.89e-08
M02	CC	intrinsic component of postsynaptic membrane (GO:0098936)	178	28	8.29	+	3.38	1.49e-07	8.19e-06
M02	CC	intrinsic component of presynaptic membrane (GO:0098889)	128	20	5.96	+	3.35	9.46e-06	0.000368
M02	CC	excitatory synapse (GO:0060076)	78	12	3.63	+	3.3	0.000632	0.0161
M02	CC	integral component of postsynaptic membrane (GO:0099055)	169	26	7.87	+	3.3	5.98e-07	3.04e-05
M02	CC	potassium channel complex (GO:0034705)	90	13	4.19	+	3.1	0.000651	0.0162
M02	CC	voltage-gated potassium channel complex (GO:0008076)	77	11	3.59	+	3.07	0.00179	0.0418
M02	CC	presynaptic membrane (GO:0042734)	198	28	9.22	+	3.04	1.02e-06	5.04e-05
M02	CC	synaptic membrane (GO:0097060)	468	63	21.8	+	2.89	1.4e-12	2.14e-10
M02	CC	cation channel complex (GO:0034703)	219	29	10.2	+	2.84	2.15e-06	9.93e-05
M02	CC	postsynaptic membrane (GO:0045211)	330	43	15.37	+	2.8	1.24e-08	8.51e-07
M02	CC	postsynaptic density (GO:0014069)	396	50	18.44	+	2.71	3.35e-09	2.66e-07
M02	CC	glutamatergic synapse (GO:0098978)	508	64	23.66	+	2.7	1.59e-11	2.1e-09
M02	CC	neuron spine (GO:0044309)	199	25	9.27	+	2.7	2.37e-05	0.00081
M02	CC	asymmetric synapse (GO:0032279)	400	50	18.63	+	2.68	3.89e-09	2.86e-07
M02	CC	dendritic spine (GO:0043197)	193	24	8.99	+	2.67	3.97e-05	0.00131
M02	CC	postsynaptic specialization (GO:0099572)	435	54	20.26	+	2.67	9.94e-10	9.4e-08
M02	CC	neuron to neuron synapse (GO:0098984)	427	52	19.89	+	2.61	3.35e-09	2.77e-07
M02	CC	leading edge membrane (GO:0031256)	149	18	6.94	+	2.59	0.000481	0.0125
M02	CC	postsynapse (GO:0098794)	728	83	33.91	+	2.45	1.79e-12	2.53e-10
M02	CC	ion channel complex (GO:0034702)	293	33	13.65	+	2.42	1.57e-05	0.000565
M02	CC	transporter complex (GO:1990351)	316	35	14.72	+	2.38	9.66e-06	0.000369
M02	CC	transmembrane transporter complex (GO:1902495)	309	34	14.39	+	2.36	1.45e-05	0.000533
M02	CC	axon (GO:0030424)	717	76	33.39	+	2.28	3.5e-10	3.86e-08
M02	CC	presynapse (GO:0098793)	589	62	27.43	+	2.26	1.95e-08	1.29e-06
M02	CC	neuron projection terminus (GO:0044306)	212	22	9.87	+	2.23	0.00108	0.0261
M02	CC	dendrite (GO:0030425)	704	73	32.79	+	2.23	1.61e-09	1.45e-07
M02	CC	dendritic tree (GO:0097447)	707	73	32.93	+	2.22	2.63e-09	2.27e-07
M02	CC	synapse (GO:0045202)	1435	147	66.84	+	2.2	9.41e-18	3.74e-15
M02	CC	cell leading edge (GO:0031252)	391	39	18.21	+	2.14	2.66e-05	0.000896
M02	CC	neuronal cell body (GO:0043025)	711	70	33.12	+	2.11	2.66e-08	1.7e-06
M02	CC	somatodendritic compartment (GO:0036477)	1028	100	47.88	+	2.09	3.78e-11	4.69e-09
M02	CC	neuron projection (GO:0043005)	1520	145	70.79	+	2.05	4.55e-15	1.29e-12
M02	CC	distal axon (GO:0150034)	378	36	17.61	+	2.04	0.000149	0.00477
M02	CC	cell junction (GO:0030054)	2029	187	94.5	+	1.98	3.69e-18	1.83e-15
M02	CC	cell body (GO:0044297)	805	74	37.49	+	1.97	1.58e-07	8.48e-06
M02	CC	cell projection membrane (GO:0031253)	295	27	13.74	+	1.97	0.00156	0.0368
M02	CC	plasma membrane region (GO:0098590)	1219	111	56.78	+	1.96	1.18e-10	1.37e-08
M02	CC	plasma membrane protein complex (GO:0098797)	538	46	25.06	+	1.84	0.000214	0.00655
M02	CC	cell-cell junction (GO:0005911)	496	42	23.1	+	1.82	0.000427	0.0115
M02	CC	plasma membrane bounded cell projection (GO:0120025)	2286	191	106.47	+	1.79	1.87e-14	4.63e-12
M02	CC	cell projection (GO:0042995)	2505	203	116.67	+	1.74	2.97e-14	5.89e-12
M02	CC	anchoring junction (GO:0070161)	619	50	28.83	+	1.73	0.000383	0.0106
M02	CC	Golgi apparatus (GO:0005794)	1432	107	66.7	+	1.6	3.71e-06	0.00016
M02	CC	integral component of plasma membrane (GO:0005887)	1499	108	69.82	+	1.55	1.82e-05	0.000645
M02	CC	whole membrane (GO:0098805)	1163	83	54.17	+	1.53	0.000229	0.00687
M02	CC	intrinsic component of plasma membrane (GO:0031226)	1577	112	73.45	+	1.52	2.16e-05	0.000751
M02	CC	membrane protein complex (GO:0098796)	1130	80	52.63	+	1.52	0.000423	0.0115
M02	CC	bounding membrane of organelle (GO:0098588)	1110	78	51.7	+	1.51	0.000648	0.0163
M02	CC	cytosol (GO:0005829)	3542	234	164.97	+	1.42	5.02e-08	3.02e-06
M02	CC	organelle membrane (GO:0031090)	2139	138	99.62	+	1.39	0.000173	0.00545
M02	CC	cytoskeleton (GO:0005856)	2138	137	99.58	+	1.38	0.000263	0.00777
M02	CC	endomembrane system (GO:0012505)	3900	239	181.64	+	1.32	1.01e-05	0.000379
M02	CC	cytoplasm (GO:0005737)	10962	670	510.56	+	1.31	2.37e-22	2.35e-19
M02	CC	cell periphery (GO:0071944)	5477	323	255.09	+	1.27	3.51e-06	0.000158
M02	CC	organelle (GO:0043226)	12321	725	573.85	+	1.26	7.07e-21	4.67e-18
M02	CC	plasma membrane (GO:0005886)	5330	313	248.25	+	1.26	7.04e-06	0.000285
M02	CC	intracellular (GO:0005622)	13708	801	638.45	+	1.25	7.7e-26	1.53e-22
M02	CC	intracellular membrane-bounded organelle (GO:0043231)	10303	600	479.87	+	1.25	3.2e-13	5.77e-11
M02	CC	non-membrane-bounded organelle (GO:0043228)	4196	244	195.43	+	1.25	0.000267	0.00778
M02	CC	intracellular organelle (GO:0043229)	11973	694	557.65	+	1.24	4.58e-17	1.52e-14
M02	CC	intracellular non-membrane-bounded organelle (GO:0043232)	4177	242	194.55	+	1.24	0.000356	0.00994
M02	CC	membrane-bounded organelle (GO:0043227)	11067	641	515.45	+	1.24	1.96e-14	4.32e-12
M02	CC	nucleus (GO:0005634)	6827	394	317.97	+	1.24	1.02e-06	4.95e-05
M02	CC	protein-containing complex (GO:0032991)	5319	295	247.73	+	1.19	0.000942	0.0231
M02	CC	membrane (GO:0016020)	9400	514	437.81	+	1.17	3.6e-06	0.000159
M02	CC	cellular anatomical entity (GO:0110165)	18647	949	868.49	+	1.09	1.02e-12	1.69e-10
M02	CC	cellular_component (GO:0005575)	20792	1003	968.39	+	1.04	4.11e-06	0.000174
M02	CC	extracellular region (GO:0005576)	2799	94	130.36	-	0.72	0.000612	0.0158
M02	CC	extracellular space (GO:0005615)	1951	55	90.87	-	0.61	4.36e-05	0.00142
M02	CC	Unclassified (UNCLASSIFIED)	1473	34	68.61	-	0.5	4.11e-06	0.00017
M02	CC	external side of plasma membrane (GO:0009897)	645	12	30.04	-	0.4	0.000347	0.00983
M02	CC	immunoglobulin complex (GO:0019814)	190	0	8.85	-	< 0.01	0.000288	0.00828
M02	CC	immunoglobulin complex, circulating (GO:0042571)	186	0	8.66	-	< 0.01	0.000451	0.0119
M03	BP	negative regulation of maintenance of mitotic sister chromatid cohesion (GO:0034183)	3	3	0.13	+	22.81	0.00134	0.0473
M03	BP	negative regulation of maintenance of sister chromatid cohesion (GO:0034092)	3	3	0.13	+	22.81	0.00134	0.0472
M03	BP	ubiquitin-dependent protein catabolic process via the N-end rule pathway (GO:0071596)	3	3	0.13	+	22.81	0.00134	0.0471
M03	BP	heterochromatin organization involved in chromatin silencing (GO:0070868)	3	3	0.13	+	22.81	0.00134	0.047
M03	BP	cellular response to Thyroglobulin triiodothyronine (GO:1904017)	3	3	0.13	+	22.81	0.00134	0.0469
M03	BP	response to Thyroglobulin triiodothyronine (GO:1904016)	3	3	0.13	+	22.81	0.00134	0.0468
M03	BP	negative regulation of sister chromatid cohesion (GO:0045875)	5	4	0.22	+	18.25	0.000329	0.0162
M03	BP	regulation of protein localization to chromatin (GO:1905634)	6	4	0.26	+	15.21	0.00053	0.0236
M03	BP	activation of JNKK activity (GO:0007256)	7	4	0.31	+	13.04	0.000805	0.0323
M03	BP	protein localization to endoplasmic reticulum exit site (GO:0070973)	7	4	0.31	+	13.04	0.000805	0.0322
M03	BP	histone H3-K4 monomethylation (GO:0097692)	7	4	0.31	+	13.04	0.000805	0.0321
M03	BP	regulation of modification of postsynaptic actin cytoskeleton (GO:1905274)	8	4	0.35	+	11.41	0.00117	0.0428
M03	BP	histone H4-K20 methylation (GO:0034770)	8	4	0.35	+	11.41	0.00117	0.0427
M03	BP	regulation of modification of postsynaptic structure (GO:0099159)	13	5	0.57	+	8.77	0.000701	0.0295
M03	BP	regulation of RNA export from nucleus (GO:0046831)	16	6	0.7	+	8.55	0.000226	0.0123
M03	BP	regulation of Golgi organization (GO:1903358)	16	6	0.7	+	8.55	0.000226	0.0123
M03	BP	positive regulation of lyase activity (GO:0051349)	19	7	0.83	+	8.4	7.35e-05	0.0049
M03	BP	regulation of nucleobase-containing compound transport (GO:0032239)	18	6	0.79	+	7.6	0.000379	0.018
M03	BP	protein K48-linked deubiquitination (GO:0071108)	24	7	1.05	+	6.65	0.000245	0.013
M03	BP	regulation of sister chromatid cohesion (GO:0007063)	22	6	0.96	+	6.22	0.000919	0.0355
M03	BP	cell-cell signaling involved in cardiac conduction (GO:0086019)	22	6	0.96	+	6.22	0.000919	0.0354
M03	BP	pore complex assembly (GO:0046931)	23	6	1.01	+	5.95	0.00112	0.0414
M03	BP	negative regulation of sister chromatid segregation (GO:0033046)	32	8	1.4	+	5.7	0.000218	0.012
M03	BP	vesicle targeting (GO:0006903)	34	8	1.49	+	5.37	0.000311	0.0155
M03	BP	negative regulation of chromosome segregation (GO:0051985)	34	8	1.49	+	5.37	0.000311	0.0155
M03	BP	negative regulation of mitotic sister chromatid segregation (GO:0033048)	30	7	1.32	+	5.32	0.000769	0.0311
M03	BP	protein K63-linked deubiquitination (GO:0070536)	30	7	1.32	+	5.32	0.000769	0.031
M03	BP	posttranscriptional gene silencing by RNA (GO:0035194)	48	11	2.1	+	5.23	2.98e-05	0.00219
M03	BP	negative regulation of microtubule depolymerization (GO:0007026)	35	8	1.53	+	5.21	0.000368	0.0176
M03	BP	activation of MAPKK activity (GO:0000186)	35	8	1.53	+	5.21	0.000368	0.0176
M03	BP	negative regulation of TOR signaling (GO:0032007)	44	10	1.93	+	5.18	7.25e-05	0.00485
M03	BP	exploration behavior (GO:0035640)	31	7	1.36	+	5.15	0.000909	0.0358
M03	BP	posttranscriptional gene silencing (GO:0016441)	49	11	2.15	+	5.12	3.51e-05	0.00252
M03	BP	regulation of autophagosome assembly (GO:2000785)	36	8	1.58	+	5.07	0.000434	0.0201
M03	BP	regulation of transcription by RNA polymerase I (GO:0006356)	36	8	1.58	+	5.07	0.000434	0.02
M03	BP	gene silencing by miRNA (GO:0035195)	41	9	1.8	+	5.01	0.000208	0.0115
M03	BP	cell communication involved in cardiac conduction (GO:0086065)	32	7	1.4	+	4.99	0.00107	0.04
M03	BP	histone H3-K4 methylation (GO:0051568)	33	7	1.45	+	4.84	0.00125	0.0448
M03	BP	regulation of microtubule depolymerization (GO:0031114)	38	8	1.67	+	4.8	0.000593	0.0258
M03	BP	regulation of lyase activity (GO:0051339)	48	10	2.1	+	4.75	0.000136	0.00829
M03	BP	startle response (GO:0001964)	34	7	1.49	+	4.7	0.00145	0.0499
M03	BP	glutamate receptor signaling pathway (GO:0007215)	39	8	1.71	+	4.68	0.000689	0.029
M03	BP	action potential (GO:0001508)	90	18	3.95	+	4.56	5.54e-07	6.23e-05
M03	BP	negative regulation of ubiquitin-dependent protein catabolic process (GO:2000059)	51	10	2.24	+	4.47	0.00021	0.0116
M03	BP	regulation of posttranscriptional gene silencing (GO:0060147)	46	9	2.02	+	4.46	0.000437	0.02
M03	BP	regulation of gene silencing by RNA (GO:0060966)	46	9	2.02	+	4.46	0.000437	0.02
M03	BP	regulation of vacuole organization (GO:0044088)	41	8	1.8	+	4.45	0.000917	0.0359
M03	BP	histone lysine methylation (GO:0034968)	62	12	2.72	+	4.42	5.58e-05	0.00382
M03	BP	histone methylation (GO:0016571)	84	16	3.68	+	4.35	4.06e-06	0.000376
M03	BP	neuron maturation (GO:0042551)	42	8	1.84	+	4.35	0.00105	0.0396
M03	BP	protein localization to endoplasmic reticulum (GO:0070972)	59	11	2.59	+	4.25	0.000151	0.00895
M03	BP	negative regulation of protein depolymerization (GO:1901880)	72	13	3.16	+	4.12	5.22e-05	0.0036
M03	BP	regulation of protein deacetylation (GO:0090311)	50	9	2.19	+	4.11	0.000744	0.0306
M03	BP	positive regulation of mRNA catabolic process (GO:0061014)	50	9	2.19	+	4.11	0.000744	0.0306
M03	BP	positive regulation of axon extension (GO:0045773)	57	10	2.5	+	4	0.000459	0.0208
M03	BP	regulation of mitotic sister chromatid segregation (GO:0033047)	69	12	3.02	+	3.97	0.000138	0.00836
M03	BP	peptidyl-threonine phosphorylation (GO:0018107)	75	13	3.29	+	3.95	7.55e-05	0.00499
M03	BP	regulation of protein-containing complex disassembly (GO:0043244)	122	21	5.35	+	3.93	5.83e-07	6.46e-05
M03	BP	positive regulation of axonogenesis (GO:0050772)	105	18	4.6	+	3.91	3.86e-06	0.00036
M03	BP	negative regulation of protein-containing complex disassembly (GO:0043242)	82	14	3.59	+	3.89	4.68e-05	0.00327
M03	BP	gene silencing by RNA (GO:0031047)	78	13	3.42	+	3.8	0.000107	0.00668
M03	BP	intraspecies interaction between organisms (GO:0051703)	54	9	2.37	+	3.8	0.00121	0.0439
M03	BP	social behavior (GO:0035176)	54	9	2.37	+	3.8	0.00121	0.0438
M03	BP	regulation of chromosome segregation (GO:0051983)	103	17	4.52	+	3.77	1.11e-05	0.000935
M03	BP	negative regulation of proteolysis involved in cellular protein catabolic process (GO:1903051)	73	12	3.2	+	3.75	0.000219	0.012
M03	BP	visual learning (GO:0008542)	68	11	2.98	+	3.69	0.000449	0.0204
M03	BP	peptidyl-lysine methylation (GO:0018022)	75	12	3.29	+	3.65	0.000274	0.0141
M03	BP	DNA-templated transcription, initiation (GO:0006352)	63	10	2.76	+	3.62	0.000918	0.0358
M03	BP	protein localization to chromosome (GO:0034502)	63	10	2.76	+	3.62	0.000918	0.0358
M03	BP	regulation of sister chromatid segregation (GO:0033045)	82	13	3.59	+	3.62	0.000168	0.00963
M03	BP	peptidyl-threonine modification (GO:0018210)	83	13	3.64	+	3.57	0.000186	0.0106
M03	BP	regulation of protein acetylation (GO:1901983)	77	12	3.38	+	3.56	0.00034	0.0166
M03	BP	visual behavior (GO:0007632)	71	11	3.11	+	3.53	0.00062	0.0268
M03	BP	multicellular organismal signaling (GO:0035637)	110	17	4.82	+	3.53	2.36e-05	0.00181
M03	BP	transmission of nerve impulse (GO:0019226)	65	10	2.85	+	3.51	0.00114	0.042
M03	BP	regulation of TOR signaling (GO:0032006)	99	15	4.34	+	3.46	8.57e-05	0.00546
M03	BP	regulation of protein depolymerization (GO:1901879)	89	13	3.9	+	3.33	0.000343	0.0167
M03	BP	protein methylation (GO:0006479)	124	18	5.44	+	3.31	2.91e-05	0.00216
M03	BP	protein alkylation (GO:0008213)	124	18	5.44	+	3.31	2.91e-05	0.00215
M03	BP	associative learning (GO:0008306)	104	15	4.56	+	3.29	0.00014	0.00848
M03	BP	regulation of dendrite morphogenesis (GO:0048814)	118	17	5.17	+	3.29	5.23e-05	0.00359
M03	BP	protein deubiquitination (GO:0016579)	105	15	4.6	+	3.26	0.000154	0.00905
M03	BP	negative regulation of cellular protein catabolic process (GO:1903363)	85	12	3.73	+	3.22	0.000751	0.0308
M03	BP	regulation of histone modification (GO:0031056)	157	22	6.88	+	3.2	6.55e-06	0.000574
M03	BP	ERAD pathway (GO:0036503)	86	12	3.77	+	3.18	0.000824	0.0327
M03	BP	lysosomal transport (GO:0007041)	94	13	4.12	+	3.15	0.000548	0.0243
M03	BP	positive regulation of cell morphogenesis involved in differentiation (GO:0010770)	189	26	8.28	+	3.14	1.34e-06	0.000137
M03	BP	post-Golgi vesicle-mediated transport (GO:0006892)	88	12	3.86	+	3.11	0.000987	0.0376
M03	BP	regulation of microtubule polymerization or depolymerization (GO:0031110)	90	12	3.95	+	3.04	0.00118	0.043
M03	BP	adult locomotory behavior (GO:0008344)	106	14	4.65	+	3.01	0.000517	0.0231
M03	BP	mRNA transport (GO:0051028)	107	14	4.69	+	2.98	0.000562	0.0246
M03	BP	protein acetylation (GO:0006473)	123	16	5.39	+	2.97	0.000248	0.013
M03	BP	protein modification by small protein removal (GO:0070646)	123	16	5.39	+	2.97	0.000248	0.013
M03	BP	vacuolar transport (GO:0007034)	131	17	5.74	+	2.96	0.000165	0.00963
M03	BP	regulation of postsynapse organization (GO:0099175)	131	17	5.74	+	2.96	0.000165	0.0096
M03	BP	positive regulation of chromatin organization (GO:1905269)	117	15	5.13	+	2.92	0.00044	0.0201
M03	BP	positive regulation of histone modification (GO:0031058)	102	13	4.47	+	2.91	0.00109	0.0405
M03	BP	histone modification (GO:0016570)	319	40	13.98	+	2.86	2.14e-08	3.64e-06
M03	BP	gene silencing (GO:0016458)	168	21	7.36	+	2.85	4.86e-05	0.00337
M03	BP	multicellular organism growth (GO:0035264)	113	14	4.95	+	2.83	0.000913	0.0358
M03	BP	protein polyubiquitination (GO:0000209)	196	24	8.59	+	2.79	1.97e-05	0.00154
M03	BP	covalent chromatin modification (GO:0016569)	327	40	14.33	+	2.79	3.93e-08	6.11e-06
M03	BP	peptidyl-serine phosphorylation (GO:0018105)	172	21	7.54	+	2.79	6.61e-05	0.00446
M03	BP	positive regulation of neuron projection development (GO:0010976)	369	45	16.18	+	2.78	6.08e-09	1.18e-06
M03	BP	regulation of chromatin organization (GO:1902275)	206	25	9.03	+	2.77	1.53e-05	0.00127
M03	BP	regulation of DNA repair (GO:0006282)	124	15	5.44	+	2.76	0.000761	0.0309
M03	BP	peptidyl-lysine modification (GO:0018205)	240	29	10.52	+	2.76	3.54e-06	0.000332
M03	BP	protein ubiquitination (GO:0016567)	427	51	18.72	+	2.72	1.12e-09	2.58e-07
M03	BP	regulation of gene expression, epigenetic (GO:0040029)	211	25	9.25	+	2.7	2.2e-05	0.00171
M03	BP	establishment of RNA localization (GO:0051236)	152	18	6.66	+	2.7	0.0003	0.015
M03	BP	regulation of DNA binding (GO:0051101)	127	15	5.57	+	2.69	0.000949	0.0365
M03	BP	protein modification by small protein conjugation (GO:0032446)	475	56	20.82	+	2.69	3.62e-10	9.72e-08
M03	BP	protein modification by small protein conjugation or removal (GO:0070647)	594	70	26.04	+	2.69	1.73e-12	9.15e-10
M03	BP	mRNA catabolic process (GO:0006402)	119	14	5.22	+	2.68	0.00143	0.0496
M03	BP	macromolecule methylation (GO:0043414)	222	26	9.73	+	2.67	1.82e-05	0.00147
M03	BP	negative regulation of supramolecular fiber organization (GO:1902904)	154	18	6.75	+	2.67	0.000346	0.0167
M03	BP	neuromuscular process (GO:0050905)	137	16	6.01	+	2.66	0.000728	0.0302
M03	BP	locomotory behavior (GO:0007626)	241	28	10.56	+	2.65	1.01e-05	0.00086
M03	BP	regulation of axonogenesis (GO:0050770)	207	24	9.07	+	2.64	4.37e-05	0.00309
M03	BP	transcription, DNA-templated (GO:0006351)	346	40	15.17	+	2.64	2.1e-07	2.64e-05
M03	BP	nucleic acid-templated transcription (GO:0097659)	347	40	15.21	+	2.63	2.19e-07	2.73e-05
M03	BP	regulation of ubiquitin-dependent protein catabolic process (GO:2000058)	157	18	6.88	+	2.62	0.000427	0.0199
M03	BP	negative regulation of protein catabolic process (GO:0042177)	131	15	5.74	+	2.61	0.00126	0.0449
M03	BP	developmental growth involved in morphogenesis (GO:0060560)	131	15	5.74	+	2.61	0.00126	0.0448
M03	BP	RNA biosynthetic process (GO:0032774)	352	40	15.43	+	2.59	2.75e-07	3.33e-05
M03	BP	RNA transport (GO:0050658)	150	17	6.58	+	2.59	0.000686	0.0291
M03	BP	nucleic acid transport (GO:0050657)	150	17	6.58	+	2.59	0.000686	0.029
M03	BP	chromatin remodeling (GO:0006338)	133	15	5.83	+	2.57	0.00145	0.05
M03	BP	establishment of vesicle localization (GO:0051650)	142	16	6.22	+	2.57	0.00103	0.039
M03	BP	negative regulation of cytoskeleton organization (GO:0051494)	161	18	7.06	+	2.55	0.00056	0.0246
M03	BP	RNA localization (GO:0006403)	170	19	7.45	+	2.55	0.0004	0.0189
M03	BP	peptidyl-serine modification (GO:0018209)	198	22	8.68	+	2.53	0.000232	0.0125
M03	BP	regulation of organelle assembly (GO:1902115)	208	23	9.12	+	2.52	0.000167	0.00965
M03	BP	pallium development (GO:0021543)	154	17	6.75	+	2.52	0.000896	0.0354
M03	BP	vesicle localization (GO:0051648)	154	17	6.75	+	2.52	0.000896	0.0354
M03	BP	regulation of synaptic vesicle cycle (GO:0098693)	146	16	6.4	+	2.5	0.00134	0.0467
M03	BP	positive regulation of cell projection organization (GO:0031346)	475	52	20.82	+	2.5	1.42e-08	2.59e-06
M03	BP	neural tube development (GO:0021915)	192	21	8.42	+	2.5	0.000369	0.0175
M03	BP	regulation of cell morphogenesis involved in differentiation (GO:0010769)	348	38	15.25	+	2.49	1.18e-06	0.000123
M03	BP	regulation of microtubule cytoskeleton organization (GO:0070507)	203	22	8.9	+	2.47	0.000277	0.0141
M03	BP	regulation of dendrite development (GO:0050773)	195	21	8.55	+	2.46	0.000412	0.0194
M03	BP	regulation of microtubule-based process (GO:0032886)	242	26	10.61	+	2.45	7.81e-05	0.00505
M03	BP	modification-dependent macromolecule catabolic process (GO:0043632)	505	54	22.14	+	2.44	1.3e-08	2.4e-06
M03	BP	positive regulation of cell growth (GO:0030307)	188	20	8.24	+	2.43	0.000636	0.0273
M03	BP	ubiquitin-dependent protein catabolic process (GO:0006511)	483	51	21.17	+	2.41	7.19e-08	1.05e-05
M03	BP	modification-dependent protein catabolic process (GO:0019941)	495	52	21.7	+	2.4	5.46e-08	8.25e-06
M03	BP	proteasomal protein catabolic process (GO:0010498)	315	33	13.81	+	2.39	1.72e-05	0.00141
M03	BP	positive regulation of chromosome organization (GO:2001252)	191	20	8.37	+	2.39	0.000722	0.0302
M03	BP	rhythmic process (GO:0048511)	258	27	11.31	+	2.39	7.98e-05	0.00514
M03	BP	chromatin organization (GO:0006325)	634	66	27.79	+	2.37	1.11e-09	2.58e-07
M03	BP	nucleobase-containing compound transport (GO:0015931)	183	19	8.02	+	2.37	0.00107	0.0401
M03	BP	positive regulation of DNA metabolic process (GO:0051054)	213	22	9.34	+	2.36	0.000436	0.0201
M03	BP	regulation of neuron projection development (GO:0010975)	610	63	26.74	+	2.36	3.5e-09	7.4e-07
M03	BP	negative regulation of cellular catabolic process (GO:0031330)	243	25	10.65	+	2.35	0.000184	0.0105
M03	BP	regulation of protein polymerization (GO:0032271)	224	23	9.82	+	2.34	0.000343	0.0167
M03	BP	regulation of small GTPase mediated signal transduction (GO:0051056)	263	27	11.53	+	2.34	0.000152	0.00893
M03	BP	protein localization to organelle (GO:0033365)	624	64	27.35	+	2.34	2.95e-09	6.33e-07
M03	BP	proteolysis involved in cellular protein catabolic process (GO:0051603)	566	58	24.81	+	2.34	2.09e-08	3.6e-06
M03	BP	positive regulation of developmental growth (GO:0048639)	216	22	9.47	+	2.32	0.000507	0.0227
M03	BP	regulation of chromosome organization (GO:0033044)	364	37	15.96	+	2.32	7.55e-06	0.00065
M03	BP	positive regulation of supramolecular fiber organization (GO:1902905)	187	19	8.2	+	2.32	0.00128	0.0455
M03	BP	regulation of proteolysis involved in cellular protein catabolic process (GO:1903050)	218	22	9.56	+	2.3	0.000561	0.0246
M03	BP	cellular protein catabolic process (GO:0044257)	586	59	25.69	+	2.3	2.19e-08	3.7e-06
M03	BP	positive regulation of neuron differentiation (GO:0045666)	469	47	20.56	+	2.29	6.59e-07	7.21e-05
M03	BP	proteasome-mediated ubiquitin-dependent protein catabolic process (GO:0043161)	290	29	12.71	+	2.28	0.000102	0.0064
M03	BP	positive regulation of protein-containing complex assembly (GO:0031334)	222	22	9.73	+	2.26	0.000978	0.0374
M03	BP	positive regulation of catabolic process (GO:0009896)	437	43	19.16	+	2.24	4.51e-06	0.000414
M03	BP	positive regulation of cellular catabolic process (GO:0031331)	368	36	16.13	+	2.23	2.44e-05	0.00185
M03	BP	regulation of supramolecular fiber organization (GO:1902903)	368	36	16.13	+	2.23	2.44e-05	0.00184
M03	BP	methylation (GO:0032259)	277	27	12.14	+	2.22	0.000248	0.0131
M03	BP	cellular macromolecule catabolic process (GO:0044265)	762	74	33.4	+	2.22	1.86e-09	4.15e-07
M03	BP	negative regulation of organelle organization (GO:0010639)	394	38	17.27	+	2.2	2.62e-05	0.00197
M03	BP	Golgi vesicle transport (GO:0048193)	250	24	10.96	+	2.19	0.00068	0.0289
M03	BP	cell surface receptor signaling pathway involved in cell-cell signaling (GO:1905114)	292	28	12.8	+	2.19	0.000331	0.0163
M03	BP	telencephalon development (GO:0021537)	240	23	10.52	+	2.19	0.000918	0.0357
M03	BP	cell-cell signaling by wnt (GO:0198738)	240	23	10.52	+	2.19	0.000918	0.0356
M03	BP	Wnt signaling pathway (GO:0016055)	240	23	10.52	+	2.19	0.000918	0.0355
M03	BP	negative regulation of catabolic process (GO:0009895)	304	29	13.33	+	2.18	0.000253	0.0132
M03	BP	regulation of Ras protein signal transduction (GO:0046578)	232	22	10.17	+	2.16	0.00134	0.0473
M03	BP	regulation of cell morphogenesis (GO:0022604)	538	51	23.58	+	2.16	1.11e-06	0.000117
M03	BP	protein catabolic process (GO:0030163)	644	61	28.23	+	2.16	9.58e-08	1.33e-05
M03	BP	regulation of DNA metabolic process (GO:0051052)	370	35	16.22	+	2.16	7.65e-05	0.00501
M03	BP	cellular response to DNA damage stimulus (GO:0006974)	678	63	29.72	+	2.12	1.15e-07	1.54e-05
M03	BP	regulation of protein stability (GO:0031647)	280	26	12.27	+	2.12	0.000753	0.0308
M03	BP	forebrain development (GO:0030900)	377	35	16.53	+	2.12	9.01e-05	0.00571
M03	BP	regulation of neuron differentiation (GO:0045664)	777	72	34.06	+	2.11	1.45e-08	2.62e-06
M03	BP	positive regulation of organelle organization (GO:0010638)	596	55	26.13	+	2.11	8.61e-07	9.23e-05
M03	BP	head development (GO:0060322)	674	62	29.55	+	2.1	1.9e-07	2.44e-05
M03	BP	regulation of plasma membrane bounded cell projection organization (GO:0120035)	783	72	34.32	+	2.1	2.54e-08	4.24e-06
M03	BP	synapse organization (GO:0050808)	296	27	12.98	+	2.08	0.000672	0.0286
M03	BP	regulation of cell projection organization (GO:0031344)	792	72	34.72	+	2.07	3.16e-08	5.01e-06
M03	BP	axonogenesis (GO:0007409)	342	31	14.99	+	2.07	0.000346	0.0167
M03	BP	brain development (GO:0007420)	619	56	27.13	+	2.06	1.29e-06	0.000133
M03	BP	DNA repair (GO:0006281)	443	40	19.42	+	2.06	4.65e-05	0.00326
M03	BP	regulation of GTPase activity (GO:0043087)	300	27	13.15	+	2.05	0.00114	0.0422
M03	BP	positive regulation of growth (GO:0045927)	300	27	13.15	+	2.05	0.00114	0.0421
M03	BP	regulation of intracellular transport (GO:0032386)	356	32	15.61	+	2.05	0.000287	0.0146
M03	BP	cell morphogenesis involved in neuron differentiation (GO:0048667)	434	39	19.02	+	2.05	6.42e-05	0.00435
M03	BP	regulation of protein-containing complex assembly (GO:0043254)	436	39	19.11	+	2.04	6.83e-05	0.00459
M03	BP	endomembrane system organization (GO:0010256)	369	33	16.18	+	2.04	0.000238	0.0126
M03	BP	regulation of protein catabolic process (GO:0042176)	393	35	17.23	+	2.03	0.000205	0.0115
M03	BP	cell part morphogenesis (GO:0032990)	507	45	22.22	+	2.02	2.23e-05	0.00172
M03	BP	mRNA metabolic process (GO:0016071)	530	47	23.23	+	2.02	1.93e-05	0.00154
M03	BP	peptidyl-amino acid modification (GO:0018193)	711	63	31.17	+	2.02	5.84e-07	6.44e-05
M03	BP	macromolecule catabolic process (GO:0009057)	859	76	37.65	+	2.02	3.97e-08	6.11e-06
M03	BP	regulation of developmental growth (GO:0048638)	396	35	17.36	+	2.02	0.00022	0.012
M03	BP	regulation of cellular localization (GO:0060341)	1061	93	46.51	+	2	1.58e-09	3.59e-07
M03	BP	chromosome organization (GO:0051276)	927	81	40.64	+	1.99	2.01e-08	3.55e-06
M03	BP	cell projection morphogenesis (GO:0048858)	481	42	21.08	+	1.99	5.96e-05	0.00406
M03	BP	regulation of membrane potential (GO:0042391)	447	39	19.59	+	1.99	0.000128	0.00794
M03	BP	neuron projection morphogenesis (GO:0048812)	470	41	20.6	+	1.99	7.71e-05	0.00503
M03	BP	neuron projection development (GO:0031175)	691	60	30.29	+	1.98	1.83e-06	0.000181
M03	BP	regulation of cellular catabolic process (GO:0031329)	703	61	30.82	+	1.98	2.08e-06	0.000203
M03	BP	protein localization to membrane (GO:0072657)	427	37	18.72	+	1.98	0.000232	0.0125
M03	BP	regulation of cellular protein localization (GO:1903827)	566	49	24.81	+	1.97	2.23e-05	0.00173
M03	BP	plasma membrane bounded cell projection morphogenesis (GO:0120039)	475	41	20.82	+	1.97	0.000128	0.00791
M03	BP	regulation of catabolic process (GO:0009894)	849	73	37.22	+	1.96	2.2e-07	2.72e-05
M03	BP	regulation of cytoskeleton organization (GO:0051493)	559	48	24.5	+	1.96	3.17e-05	0.00231
M03	BP	cellular protein modification process (GO:0006464)	2249	193	98.59	+	1.96	1.74e-18	3.95e-15
M03	BP	protein modification process (GO:0036211)	2249	193	98.59	+	1.96	1.74e-18	3.45e-15
M03	BP	axon development (GO:0061564)	373	32	16.35	+	1.96	0.000632	0.0272
M03	BP	regulation of actin filament-based process (GO:0032970)	409	35	17.93	+	1.95	0.000435	0.0201
M03	BP	regulation of organelle organization (GO:0033043)	1274	109	55.85	+	1.95	1.83e-10	5.69e-08
M03	BP	positive regulation of cellular component organization (GO:0051130)	1233	105	54.05	+	1.94	5.95e-10	1.47e-07
M03	BP	neuron development (GO:0048666)	845	71	37.04	+	1.92	7.88e-07	8.56e-05
M03	BP	macromolecule modification (GO:0043412)	2422	203	106.17	+	1.91	2.08e-18	3.66e-15
M03	BP	protein phosphorylation (GO:0006468)	730	61	32	+	1.91	5.08e-06	0.000455
M03	BP	intracellular transport (GO:0046907)	1187	99	52.03	+	1.9	4.63e-09	9.17e-07
M03	BP	cellular response to stress (GO:0033554)	1456	121	63.82	+	1.9	1.1e-10	3.71e-08
M03	BP	protein localization (GO:0008104)	1967	162	86.22	+	1.88	5.48e-14	3.62e-11
M03	BP	cellular component morphogenesis (GO:0032989)	596	49	26.13	+	1.88	8.48e-05	0.00542
M03	BP	positive regulation of neurogenesis (GO:0050769)	585	48	25.64	+	1.87	7.76e-05	0.00505
M03	BP	cellular localization (GO:0051641)	2153	176	94.38	+	1.86	7.45e-15	6.22e-12
M03	BP	positive regulation of cellular component biogenesis (GO:0044089)	527	43	23.1	+	1.86	0.000273	0.0141
M03	BP	cellular macromolecule localization (GO:0070727)	1435	117	62.9	+	1.86	5.04e-10	1.31e-07
M03	BP	behavior (GO:0007610)	687	56	30.12	+	1.86	2.4e-05	0.00183
M03	BP	cellular protein localization (GO:0034613)	1428	116	62.6	+	1.85	9.89e-10	2.34e-07
M03	BP	establishment of protein localization (GO:0045184)	1332	108	58.39	+	1.85	3.73e-09	7.67e-07
M03	BP	microtubule cytoskeleton organization (GO:0000226)	482	39	21.13	+	1.85	0.000533	0.0237
M03	BP	negative regulation of intracellular signal transduction (GO:1902532)	509	41	22.31	+	1.84	0.000494	0.0223
M03	BP	regulation of neurogenesis (GO:0050767)	956	77	41.91	+	1.84	1.02e-06	0.000109
M03	BP	RNA metabolic process (GO:0016070)	1234	99	54.09	+	1.83	3e-08	4.8e-06
M03	BP	organelle localization (GO:0051640)	476	38	20.87	+	1.82	0.000759	0.0309
M03	BP	generation of neurons (GO:0048699)	1666	133	73.03	+	1.82	1.24e-10	4.1e-08
M03	BP	positive regulation of cell development (GO:0010720)	667	53	29.24	+	1.81	9.14e-05	0.00575
M03	BP	phosphorylation (GO:0016310)	995	79	43.62	+	1.81	1.58e-06	0.000157
M03	BP	cellular protein metabolic process (GO:0044267)	2850	226	124.93	+	1.81	5.59e-18	8.86e-15
M03	BP	cytoskeleton organization (GO:0007010)	1072	85	46.99	+	1.81	5.36e-07	6.12e-05
M03	BP	embryo development ending in birth or egg hatching (GO:0009792)	822	65	36.03	+	1.8	1.61e-05	0.00133
M03	BP	nucleic acid metabolic process (GO:0090304)	1771	140	77.63	+	1.8	5.77e-11	2.23e-08
M03	BP	cell morphogenesis involved in differentiation (GO:0000904)	570	45	24.99	+	1.8	0.000319	0.0158
M03	BP	DNA metabolic process (GO:0006259)	634	50	27.79	+	1.8	0.000143	0.00855
M03	BP	neurogenesis (GO:0022008)	1776	140	77.85	+	1.8	8.61e-11	3.1e-08
M03	BP	protein transport (GO:0015031)	1250	98	54.79	+	1.79	1.16e-07	1.53e-05
M03	BP	heart development (GO:0007507)	562	44	24.64	+	1.79	0.000433	0.0202
M03	BP	establishment of localization in cell (GO:0051649)	1520	119	66.63	+	1.79	4.33e-09	8.69e-07
M03	BP	central nervous system development (GO:0007417)	831	65	36.43	+	1.78	1.84e-05	0.00148
M03	BP	neuron differentiation (GO:0030182)	1038	81	45.5	+	1.78	1.76e-06	0.000175
M03	BP	negative regulation of protein modification process (GO:0031400)	577	45	25.29	+	1.78	0.000499	0.0224
M03	BP	nervous system development (GO:0007399)	2265	176	99.29	+	1.77	5.12e-13	2.9e-10
M03	BP	actin filament-based process (GO:0030029)	555	43	24.33	+	1.77	0.000599	0.026
M03	BP	mitotic cell cycle (GO:0000278)	517	40	22.66	+	1.76	0.00119	0.0433
M03	BP	peptide transport (GO:0015833)	1280	99	56.11	+	1.76	1.62e-07	2.13e-05
M03	BP	embryo development (GO:0009790)	1177	91	51.59	+	1.76	5.42e-07	6.14e-05
M03	BP	positive regulation of nucleobase-containing compound metabolic process (GO:0045935)	1814	140	79.52	+	1.76	2.91e-10	8.23e-08
M03	BP	chordate embryonic development (GO:0043009)	806	62	35.33	+	1.75	4.47e-05	0.00315
M03	BP	positive regulation of hydrolase activity (GO:0051345)	520	40	22.79	+	1.75	0.00123	0.0444
M03	BP	regulation of cell development (GO:0060284)	1095	84	48	+	1.75	2.18e-06	0.000212
M03	BP	cellular macromolecule metabolic process (GO:0044260)	3968	303	173.94	+	1.74	1.39e-22	2.21e-18
M03	BP	positive regulation of RNA metabolic process (GO:0051254)	1651	126	72.37	+	1.74	5.34e-09	1.05e-06
M03	BP	regulation of mitotic cell cycle (GO:0007346)	539	41	23.63	+	1.74	0.00109	0.0407
M03	BP	organonitrogen compound catabolic process (GO:1901565)	908	69	39.8	+	1.73	2.75e-05	0.00206
M03	BP	cell morphogenesis (GO:0000902)	737	56	32.31	+	1.73	0.000142	0.00854
M03	BP	gene expression (GO:0010467)	1619	123	70.97	+	1.73	1.18e-08	2.21e-06
M03	BP	amide transport (GO:0042886)	1305	99	57.21	+	1.73	4.31e-07	4.95e-05
M03	BP	heterocycle metabolic process (GO:0046483)	2337	177	102.44	+	1.73	3.35e-12	1.66e-09
M03	BP	organelle organization (GO:0006996)	3064	232	134.31	+	1.73	3.78e-16	3.53e-13
M03	BP	nucleobase-containing compound metabolic process (GO:0006139)	2196	166	96.26	+	1.72	1.91e-11	7.98e-09
M03	BP	negative regulation of cellular component organization (GO:0051129)	728	55	31.91	+	1.72	0.000187	0.0106
M03	BP	negative regulation of gene expression (GO:0010629)	1648	124	72.24	+	1.72	1.57e-08	2.79e-06
M03	BP	macromolecule localization (GO:0033036)	2275	171	99.73	+	1.71	1.31e-11	5.76e-09
M03	BP	protein-containing complex subunit organization (GO:0043933)	1133	85	49.67	+	1.71	4.49e-06	0.000414
M03	BP	proteolysis (GO:0006508)	1108	83	48.57	+	1.71	5.35e-06	0.000474
M03	BP	microtubule-based process (GO:0007017)	669	50	29.33	+	1.7	0.000604	0.0262
M03	BP	negative regulation of cellular protein metabolic process (GO:0032269)	1004	75	44.01	+	1.7	1.72e-05	0.00141
M03	BP	positive regulation of nervous system development (GO:0051962)	656	49	28.76	+	1.7	0.000554	0.0245
M03	BP	heterocycle biosynthetic process (GO:0018130)	723	54	31.69	+	1.7	0.000345	0.0167
M03	BP	positive regulation of transcription, DNA-templated (GO:0045893)	1546	115	67.77	+	1.7	1.09e-07	1.48e-05
M03	BP	positive regulation of molecular function (GO:0044093)	1479	110	64.83	+	1.7	1.82e-07	2.35e-05
M03	BP	regulation of cellular component biogenesis (GO:0044087)	969	72	42.48	+	1.7	3.43e-05	0.00247
M03	BP	positive regulation of nucleic acid-templated transcription (GO:1903508)	1550	115	67.95	+	1.69	1.14e-07	1.54e-05
M03	BP	positive regulation of RNA biosynthetic process (GO:1902680)	1551	115	67.99	+	1.69	1.15e-07	1.55e-05
M03	BP	regulation of cellular component organization (GO:0051128)	2454	181	107.57	+	1.68	1.38e-11	5.92e-09
M03	BP	regulation of nervous system development (GO:0051960)	1074	79	47.08	+	1.68	2.13e-05	0.00167
M03	BP	cellular protein-containing complex assembly (GO:0034622)	655	48	28.71	+	1.67	0.00107	0.0401
M03	BP	aromatic compound biosynthetic process (GO:0019438)	738	54	32.35	+	1.67	0.000555	0.0245
M03	BP	regulation of cellular response to stress (GO:0080135)	684	50	29.98	+	1.67	0.00097	0.0371
M03	BP	regulation of intracellular signal transduction (GO:1902531)	1575	115	69.04	+	1.67	2.75e-07	3.31e-05
M03	BP	cellular aromatic compound metabolic process (GO:0006725)	2411	176	105.69	+	1.67	5.94e-11	2.24e-08
M03	BP	negative regulation of protein metabolic process (GO:0051248)	1072	78	46.99	+	1.66	2.99e-05	0.00219
M03	BP	cellular catabolic process (GO:0044248)	1501	109	65.8	+	1.66	8.21e-07	8.85e-05
M03	BP	regulation of protein kinase activity (GO:0045859)	675	49	29.59	+	1.66	0.00126	0.0449
M03	BP	protein-containing complex assembly (GO:0065003)	992	72	43.48	+	1.66	8.12e-05	0.00521
M03	BP	negative regulation of macromolecule biosynthetic process (GO:0010558)	1417	102	62.12	+	1.64	2.3e-06	0.000223
M03	BP	cell cycle process (GO:0022402)	794	57	34.81	+	1.64	0.000625	0.0269
M03	BP	cell-cell signaling (GO:0007267)	864	62	37.87	+	1.64	0.000299	0.015
M03	BP	negative regulation of cellular macromolecule biosynthetic process (GO:2000113)	1382	99	60.58	+	1.63	4.57e-06	0.000414
M03	BP	cellular nitrogen compound metabolic process (GO:0034641)	2798	200	122.65	+	1.63	1.2e-11	5.42e-09
M03	BP	intracellular protein transport (GO:0006886)	770	55	33.75	+	1.63	0.000734	0.0304
M03	BP	nitrogen compound transport (GO:0071705)	1557	111	68.25	+	1.63	1.26e-06	0.000131
M03	BP	regulation of kinase activity (GO:0043549)	772	55	33.84	+	1.63	0.000754	0.0307
M03	BP	protein metabolic process (GO:0019538)	3425	244	150.14	+	1.63	3.15e-14	2.17e-11
M03	BP	positive regulation of macromolecule biosynthetic process (GO:0010557)	1816	129	79.61	+	1.62	1.71e-07	2.22e-05
M03	BP	positive regulation of gene expression (GO:0010628)	2000	142	87.67	+	1.62	3.47e-08	5.46e-06
M03	BP	negative regulation of macromolecule metabolic process (GO:0010605)	2499	177	109.55	+	1.62	5.97e-10	1.46e-07
M03	BP	organic substance catabolic process (GO:1901575)	1441	102	63.17	+	1.61	5.09e-06	0.000454
M03	BP	cell development (GO:0048468)	1754	124	76.89	+	1.61	3.97e-07	4.66e-05
M03	BP	positive regulation of catalytic activity (GO:0043085)	1104	78	48.39	+	1.61	7.37e-05	0.00489
M03	BP	organic cyclic compound metabolic process (GO:1901360)	2625	185	115.07	+	1.61	2.78e-10	8.01e-08
M03	BP	RNA processing (GO:0006396)	753	53	33.01	+	1.61	0.00123	0.0445
M03	BP	negative regulation of biosynthetic process (GO:0009890)	1513	106	66.32	+	1.6	4.56e-06	0.000415
M03	BP	positive regulation of macromolecule metabolic process (GO:0010604)	3265	228	143.12	+	1.59	2.47e-12	1.26e-09
M03	BP	regulation of protein localization (GO:0032880)	1091	76	47.82	+	1.59	0.000165	0.00966
M03	BP	plasma membrane bounded cell projection organization (GO:0120036)	1064	74	46.64	+	1.59	0.00019	0.0107
M03	BP	cellular nitrogen compound biosynthetic process (GO:0044271)	1122	78	49.18	+	1.59	0.000149	0.00888
M03	BP	regulation of transferase activity (GO:0051338)	881	61	38.62	+	1.58	0.00085	0.0337
M03	BP	macromolecule metabolic process (GO:0043170)	5064	350	221.98	+	1.58	1.44e-19	5.7e-16
M03	BP	negative regulation of programmed cell death (GO:0043069)	927	64	40.64	+	1.57	0.000637	0.0272
M03	BP	positive regulation of biosynthetic process (GO:0009891)	1957	135	85.79	+	1.57	4.26e-07	4.94e-05
M03	BP	positive regulation of transcription by RNA polymerase II (GO:0045944)	1234	85	54.09	+	1.57	9.23e-05	0.00579
M03	BP	regulation of gene expression (GO:0010468)	3837	264	168.2	+	1.57	8.15e-14	5.17e-11
M03	BP	positive regulation of metabolic process (GO:0009893)	3570	245	156.49	+	1.57	1.58e-12	8.64e-10
M03	BP	regulation of protein modification process (GO:0031399)	1797	123	78.77	+	1.56	2.37e-06	0.000228
M03	BP	negative regulation of apoptotic process (GO:0043066)	907	62	39.76	+	1.56	0.00101	0.0383
M03	BP	negative regulation of signal transduction (GO:0009968)	1186	81	51.99	+	1.56	0.000167	0.00962
M03	BP	vesicle-mediated transport (GO:0016192)	1276	87	55.93	+	1.56	9.12e-05	0.00576
M03	BP	regulation of cell cycle (GO:0051726)	998	68	43.75	+	1.55	0.000724	0.0301
M03	BP	negative regulation of nitrogen compound metabolic process (GO:0051172)	2275	155	99.73	+	1.55	1.03e-07	1.42e-05
M03	BP	negative regulation of metabolic process (GO:0009892)	2775	189	121.64	+	1.55	2.43e-09	5.28e-07
M03	BP	phosphate-containing compound metabolic process (GO:0006796)	1674	114	73.38	+	1.55	6.77e-06	0.00059
M03	BP	negative regulation of transcription, DNA-templated (GO:0045892)	1190	81	52.16	+	1.55	0.000173	0.00993
M03	BP	negative regulation of cellular biosynthetic process (GO:0031327)	1471	100	64.48	+	1.55	2.84e-05	0.00211
M03	BP	catabolic process (GO:0009056)	1737	118	76.14	+	1.55	5.38e-06	0.000474
M03	BP	response to abiotic stimulus (GO:0009628)	913	62	40.02	+	1.55	0.00138	0.0478
M03	BP	cell projection organization (GO:0030030)	1120	76	49.1	+	1.55	0.000354	0.017
M03	BP	positive regulation of cellular biosynthetic process (GO:0031328)	1916	130	83.99	+	1.55	1.51e-06	0.000153
M03	BP	negative regulation of nucleic acid-templated transcription (GO:1903507)	1194	81	52.34	+	1.55	0.000231	0.0125
M03	BP	phosphorus metabolic process (GO:0006793)	1696	115	74.35	+	1.55	7.63e-06	0.000654
M03	BP	negative regulation of RNA biosynthetic process (GO:1902679)	1195	81	52.38	+	1.55	0.000232	0.0125
M03	BP	regulation of nucleobase-containing compound metabolic process (GO:0019219)	3409	231	149.44	+	1.55	2.85e-11	1.16e-08
M03	BP	positive regulation of intracellular signal transduction (GO:1902533)	946	64	41.47	+	1.54	0.00125	0.0449
M03	BP	positive regulation of nitrogen compound metabolic process (GO:0051173)	3091	209	135.5	+	1.54	4.94e-10	1.3e-07
M03	BP	regulation of RNA metabolic process (GO:0051252)	3172	214	139.05	+	1.54	3.1e-10	8.47e-08
M03	BP	negative regulation of nucleobase-containing compound metabolic process (GO:0045934)	1396	94	61.19	+	1.54	7.59e-05	0.00499
M03	BP	negative regulation of cellular metabolic process (GO:0031324)	2475	166	108.49	+	1.53	7.42e-08	1.07e-05
M03	BP	regulation of macromolecule biosynthetic process (GO:0010556)	3425	229	150.14	+	1.53	1.4e-10	4.52e-08
M03	BP	cellular macromolecule biosynthetic process (GO:0034645)	1197	80	52.47	+	1.52	0.000321	0.0159
M03	BP	regulation of cellular macromolecule biosynthetic process (GO:2000112)	3339	223	146.37	+	1.52	2.97e-10	8.27e-08
[truncated: 4,217 more rows]

## Sheet: EigenGenes
Samples	ME1	ME2	ME3	ME4	ME5	ME6	ME7	ME9	ME10	ME11	ME12	ME13	ME14	ME15	ME16	ME18	ME19	ME20	ME21	ME22	ME23	ME26	ME30	ME33	ME38	ME39	ME42	ME43	ME44	ME47	Phenotype
ERR1779295	-0.00552087	-0.010644	-0.0223427	-0.0111806	0.00323517	0.0175766	0.0181303	-0.0149715	-0.00198964	0.00358643	0.018352	0.0362481	0.0442007	0.044383	0.00899824	-0.00927942	0.0222435	-0.0082982	0.00860596	0.019377	-0.0081036	0.00297823	-0.0294369	-0.0324109	-0.01954	-0.000867651	-0.0115325	-0.0139348	-0.0113397	0.0328758	Control
ERR1779296	-0.0224942	0.0294017	0.0173346	-0.0201604	0.0143121	0.00634395	0.019078	0.0235323	-0.0230293	0.00934617	0.00227879	-0.00784319	-0.0138794	0.0114563	0.00273227	-0.0152505	0.0250583	0.0261629	0.0155817	0.0177362	-0.0288485	0.0331299	0.010558	0.0165475	-0.0372047	-0.0109015	-0.00933066	-0.0241322	-0.0133385	-0.0166663	Control
ERR1779297	-0.0138328	-0.00161966	-0.0257925	-0.0138167	0.00626562	0.0242993	0.0214934	0.00266326	-0.0197046	-0.0113647	0.0245291	0.0311565	0.0264519	0.0315182	0.0291375	-0.0164341	0.010301	0.00631695	0.0245528	0.0215596	-0.0175124	0.0180431	-0.0273128	0.000141743	0.0240178	-0.000541943	-0.00416662	-0.0219391	-0.0130788	0.027017	Control
ERR1779298	-0.0106735	-0.00922872	-0.0290167	-0.0122058	-0.0089407	0.0402274	0.0222536	0.0135977	-0.0199386	-0.0271356	0.0208304	0.0448785	0.033459	0.0246862	0.0277647	-0.011789	-0.00348701	-0.0169858	0.0275916	0.00198813	-0.0114027	-0.000959198	-0.0253387	0.00475016	-5.11e-05	0.000767802	-0.00243132	-0.00307945	-0.00753708	0.0332883	Control
ERR1779300	-0.0164765	0.0115408	0.00188867	-0.0144489	0.0200588	0.0151519	0.0250573	0.0135553	-0.02274	0.00144403	0.022953	0.0112599	0.0100817	0.0124428	0.0172941	-0.0158244	0.00719557	0.0149778	0.0100017	0.0183708	-0.0219548	0.0170561	-0.000698374	0.013768	-0.00684288	-0.00222688	-0.00334659	-0.0186129	-0.0118477	0.0206878	Control
ERR1779301	-0.0157964	0.0201283	0.0125026	-0.0135644	0.0259663	3.88e-05	0.0195053	0.00944668	-0.0203858	0.0180752	0.0163134	-0.000647998	0.00067206	0.010376	0.0102119	-0.0126279	0.0180498	0.0292997	0.00516284	0.0249688	-0.0203682	0.0250445	0.00378982	0.0064048	0.0161954	-0.00278243	-0.00483133	0.000736699	-0.00809952	0.0177791	Control
ERR1779302	-0.019865	0.0221286	0.0167819	-0.014732	0.0383148	0.00978968	0.0293082	0.0160201	-0.0249135	0.0118801	0.038824	0.00626797	-0.000207551	0.00902742	0.0153205	-0.013475	0.0107045	0.0269638	0.00680801	0.032143	-0.0243043	0.0221813	0.00886138	0.00970868	0.00939852	0.00135262	0.00127593	-0.0123409	-0.00875149	0.024645	Control
ERR1779303	-0.0154304	0.012329	-0.000375956	-0.0126501	0.0248863	0.010343	0.0252442	0.00645108	-0.0167848	0.00898155	0.0314652	0.0113248	0.0113264	0.0139087	0.02008	-0.0139836	0.01681	0.0239738	0.0030492	0.0267569	-0.0186806	0.0197869	-0.00865272	0.0119976	-0.00679638	0.00160419	0.00727145	-0.0137405	-0.00732998	0.020722	Control
ERR1779304	-0.0100865	0.000317988	-0.0141818	-0.0120461	0.0139356	0.0264337	0.02875	0.0103919	-0.018732	-0.00821307	0.0324122	0.024419	0.0225377	0.0138143	0.0215228	-0.0164202	-0.00176464	0.000471312	0.0101609	0.0152551	-0.0185382	0.0044237	-0.0127365	0.00748973	0.0077728	0.00108477	-0.00321264	-0.0308332	-0.00788202	0.0245773	Control
ERR1779305	-0.00845221	-0.012387	-0.0336038	-0.0109191	0.00704873	0.046641	0.0302568	0.00363926	-0.0127621	-0.0229187	0.0539377	0.0518209	0.0439039	0.0351757	0.0357993	-0.0130721	0.00430372	-0.00887735	0.021252	0.026104	-0.0142268	0.00298936	-0.0374947	-0.00316714	-0.00347201	0.0130024	-0.00684778	-0.01363	-0.0112837	0.0309508	Control
ERR1779306	-0.0129535	0.00505748	-0.0155762	-0.0148067	0.00738702	0.0220414	0.0196935	0.00808891	-0.0152358	-0.0065429	0.0175891	0.0256072	0.0213781	0.0302098	0.0193068	-0.0154003	0.0145399	0.00481792	0.025665	0.0176366	-0.0188753	0.0217224	-0.0160935	-0.00325594	0.00483841	-0.00195278	-0.00772437	-0.0166816	-0.00337072	0.0135303	Control
ERR1779307	-0.0169603	0.00605572	-0.00869559	-0.0135615	0.0184602	0.0170814	0.021823	0.00146379	-0.0210815	0.00512832	0.0330226	0.0291644	0.0206534	0.0281801	0.0287707	-0.0158441	0.0190536	0.0165622	0.0135254	0.0258365	-0.0213152	0.019671	-0.0185037	-0.00102244	-0.00328429	0.00156424	-0.00498243	-0.0152085	-0.0109571	0.0324322	Control
ERR1779308	-0.0098138	-0.00676174	-0.0254162	-0.00937774	0.00717864	0.0398133	0.0275262	0.0148398	-0.0135855	-0.0275072	0.0407124	0.0420464	0.0256196	0.0167596	0.0348288	0.0497944	-0.0142358	-0.0101355	0.024191	0.0118318	0.0214231	-0.00133776	-0.0205268	0.0142937	0.011271	0.00530873	-0.000177497	0.0126359	-0.00604504	0.0326166	Control
ERR1779309	-0.0162098	0.00960438	0.00198999	-0.00976458	0.0182737	0.0269056	0.0268135	0.0261633	-0.0191881	-0.0140453	0.0269824	0.0166999	0.00436719	-0.00244591	0.0243895	-0.0130554	-0.0161491	-0.00131895	0.0195021	0.00679706	-0.0196915	0.000441713	0.00391197	0.0234794	0.0120596	0.00517095	-0.00237917	-0.0170237	-0.00453675	0.03423	Control
ERR1779310	-0.0165165	0.00121302	-0.0168538	-0.0130397	0.0156567	0.0334324	0.0294569	0.0131528	-0.0153241	-0.0199325	0.0396791	0.0361158	0.018318	0.0231488	0.0346573	0.0218138	-0.00530256	0.00105703	0.0251031	0.0185363	-0.000456112	0.010875	-0.017025	0.0120573	0.00788825	0.00808116	-0.0041138	0.00392237	-0.00281609	0.029015	Control
ERR1779313	-0.0193999	0.00627894	-0.0104963	-0.0139967	0.0165161	0.0304088	0.0277181	0.0162176	-0.0200171	-0.0171704	0.0387648	0.0343278	0.0153273	0.0237954	0.0313001	0.0252269	7.12e-06	0.00622892	0.0244504	0.0219189	0.000187725	0.0158996	-0.0138951	0.0118236	-0.0195623	0.00185368	0.00126345	0.00552472	-0.00914549	0.0109064	Control
ERR1779314	-0.0209544	0.013752	0.00399708	-0.0126498	0.0228145	0.0235744	0.0271629	0.0181107	-0.0222489	-0.00498426	0.0300479	0.0223318	0.00733587	0.0123231	0.0266354	-0.0149185	0.00212096	0.0172276	0.0174186	0.0174626	-0.0263095	0.0194081	0.00138821	0.0164304	-0.00871811	0.00227002	-0.00367362	-0.0176003	-0.00337154	0.0147821	Control
ERR1779315	-0.021502	0.00907033	-0.00391793	-0.0148652	0.0219228	0.0231012	0.0277768	0.00705331	-0.0233553	-0.00455311	0.0383127	0.0381539	0.022703	0.0376116	0.0343194	-0.0158943	0.0169806	0.0232636	0.0119396	0.0325495	-0.0275643	0.0318881	-0.00969819	0.00656377	-0.0240977	0.00476101	0.00235178	-0.0170423	-0.00710893	0.0133971	Control
ERR1779316	-0.0173013	0.00804568	-0.00883306	-0.0150098	0.0222846	0.0152975	0.024146	-0.00425981	-0.0213182	0.00918148	0.0459637	0.0292816	0.0199687	0.0369932	0.0289041	-0.0124344	0.026809	0.0233019	0.0116626	0.0416462	-0.0227095	0.0289982	-0.0241238	-0.0101279	-0.000826066	0.00388298	0.00339347	-0.0235973	-0.00841418	0.0169939	Control
ERR1779317	-0.0101323	0.0033683	-0.0160153	-0.0160288	0.0101722	0.0208123	0.0189308	-0.00275513	-0.0137317	0.00300038	0.0270347	0.0380252	0.0383873	0.047232	0.0148274	0.0220063	0.0283443	0.00577028	0.0217892	0.0314259	0.00211043	0.0250599	-0.0295535	-0.0334023	-0.0306065	-0.0040511	-0.00744017	-0.025726	-0.00962251	0.00853541	Control
ERR1779318	-0.0193233	0.0107006	-0.00305578	-0.0142351	0.0225923	0.00574182	0.0221564	-0.00584912	-0.022391	0.0120321	0.0327237	0.0133985	0.00476248	0.0295501	0.0184859	-0.00989865	0.031355	0.0288376	0.00688998	0.0376689	-0.0213542	0.0259645	-0.0221826	-0.00644527	-0.00632137	0.00314442	-0.000341408	0.00501395	-0.00767577	0.0250708	Control
ERR1779319	-0.0230396	0.0238124	0.0282701	-0.0153626	0.0494698	0.0160858	0.0363917	0.0244054	-0.0223584	0.0148856	0.0622297	0.00862257	-0.00344922	0.00520447	0.0130584	-0.0141622	-0.00202653	0.0169257	0.000963428	0.0401406	-0.0281776	0.00668137	0.0181758	0.0144807	-0.0115133	0.00730699	0.00154621	-0.011766	0.000623313	0.0239885	Control
ERR1779320	-0.0132135	-0.0098909	-0.0385444	-0.0178396	-0.0259005	0.0198798	0.00672789	-0.0227953	-0.0138477	-0.0103095	-0.0075533	0.0393643	0.0284074	0.0447641	0.0167754	0.000244216	0.0314942	-0.00753345	0.0288219	0.00411427	-0.00846423	0.0200269	-0.0582389	-0.0320323	-0.0018402	-0.0118466	-0.011938	-0.00863588	-0.0204654	0.00403649	Control
ERR1779321	-0.0201303	0.0202045	-0.00381811	-0.0202905	0.000689518	0.00400395	0.0103612	-0.00461566	-0.0180804	0.0144634	-0.00418506	0.010398	0.00243273	0.0315844	0.00531557	-0.015299	0.0459946	0.026467	0.0191932	0.0276369	-0.0186673	0.03901	-0.0322702	-0.019085	-0.0373606	-0.0122501	-0.00325252	-0.0275709	-0.0180629	0.0185331	Control
ERR1779322	-0.0188108	0.015739	-0.00876579	-0.0194971	-0.00859408	0.0207075	0.0159973	0.00798562	-0.0157927	-0.00622815	-0.000930497	0.0203874	0.00893575	0.0261368	0.0144572	-0.0157564	0.0195361	0.00728742	0.0308345	0.00775957	-0.016453	0.0287354	-0.020368	-0.00148429	-0.0340985	-0.00924351	-0.00364114	-0.0264393	-0.0179944	0.0217807	Control
ERR1779323	-0.0182343	0.0177494	0.00525766	-0.0198279	0.0030582	-0.00863254	0.00473399	-0.0121733	-0.0184379	0.027948	-0.0124643	-0.00273167	-0.00598478	0.0214173	-0.00709706	-0.0111092	0.0418672	0.0245236	0.014798	0.0162358	-0.0202765	0.0286738	-0.023029	-0.0273088	-0.00334737	-0.0121787	-0.00861704	-0.00893801	-0.0181795	0.0219749	Control
ERR1779324	-0.0221122	0.0283485	0.0189501	-0.0215702	0.0162231	-0.0212145	0.00218968	-0.0175451	-0.0215742	0.0520929	-0.00514481	-0.0139462	-0.0172542	0.0265859	-0.0131731	-0.0124031	0.0655573	0.0483784	0.00663649	0.0416678	-0.0212481	0.0404986	-0.0191326	-0.0364221	-0.017084	-0.0118731	-0.00544222	-0.00953963	-0.01713	0.023886	Control
ERR1779325	-0.0212534	0.0241337	0.0148979	-0.0209364	0.0110978	-0.0148466	0.00586897	-0.0136698	-0.0224708	0.037741	-0.00540435	-0.00741572	-0.0142954	0.0215782	-0.00833773	-0.013321	0.0491009	0.0354279	0.0110338	0.0268233	-0.0225537	0.0333468	-0.0215578	-0.02833	-0.0166137	-0.0130329	-0.0079581	-0.00857161	-0.0169992	0.0250239	Control
ERR1779326	-0.0199079	0.0155893	0.00445288	-0.0184008	0.00286566	0.00642268	0.0114747	0.00447338	-0.0222619	0.00702265	-0.00273721	0.00438256	-0.00615545	0.010563	0.00282856	-0.013027	0.0144718	0.00861709	0.0206389	0.00431758	-0.0210355	0.0147646	-0.0140699	-0.00729009	-0.0103176	-0.00950707	-0.0121724	-0.00705843	-0.0144442	0.0256231	Control
ERR1779327	-0.0225101	0.0358215	0.022861	-0.0204347	0.0156581	-0.0117227	0.00984786	0.00654906	-0.0261584	0.036427	-0.0146901	-0.0203242	-0.0211062	0.0145963	-0.00537414	-0.0102449	0.053497	0.0472823	0.0141055	0.0295859	-0.0256071	0.0490866	0.00145126	-0.000291195	-0.0126471	-0.0159355	0.00807694	-0.0110848	-0.0142857	0.0176237	Control
ERR1779328	-0.022038	0.0314506	0.0183071	-0.0204846	0.012149	-0.00596626	0.0110326	0.00990015	-0.0266111	0.0223744	-0.0137551	-0.0138017	-0.0203553	0.0108544	0.00140794	-0.0122753	0.0398848	0.0366761	0.0173374	0.0168076	-0.0249775	0.0437465	9.59e-05	0.00945215	-0.0116931	-0.0130944	0.00281709	-0.00449259	-0.0135903	0.0195943	Control
ERR1779329	-0.0199505	0.0236515	0.00768917	-0.0174004	0.00152511	0.0172921	0.0182083	0.0275146	-0.0254107	-0.00548992	-0.0131256	0.00082959	-0.0112501	0.00238058	0.0128192	-0.00997029	0.00270363	0.0108676	0.0265306	-0.00859509	-0.0213882	0.0232949	0.00774495	0.0311279	-0.00561937	-0.00922452	4.05e-05	-0.00523633	-0.0110905	0.0226616	Control
ERR1779330	-0.0133437	0.00142625	-0.0147106	-0.014591	-0.0106872	0.0186945	0.012761	0.000884881	-0.0149129	-0.00476456	-0.00921096	0.00775071	-0.00487708	0.0070861	0.00678694	-0.00392667	0.00648283	-0.00783138	0.0182462	-0.0107313	-0.0113208	0.00277651	-0.025627	-0.000502205	-0.00454522	-0.00339274	-0.00473702	0.000323147	-0.00945873	0.0322741	Control
ERR1779331	-0.0163753	0.0180083	0.00524357	-0.0159227	0.00284023	0.019133	0.019746	0.0211473	-0.0231059	-0.000955631	-0.0116626	-0.000649507	-0.0112857	-0.00613983	0.0035156	-0.0136672	2.22e-05	0.00336566	0.0217014	-0.00962672	-0.0218453	0.0104715	0.00105738	0.0181271	0.0106274	-0.00636134	-0.00586353	-0.0112978	-0.010623	0.0281718	Control
ERR1779332	-0.0175733	0.0106133	-0.0113143	-0.0155566	-0.00487425	0.0207105	0.0190455	0.0172118	-0.022419	-0.0153325	-0.0100342	0.0117578	0.00278941	0.0188704	0.0244484	-0.00820061	0.0144484	0.0105252	0.0289568	-0.00116534	-0.015507	0.0296257	-0.00410715	0.0247115	-0.0187474	-0.00234098	0.00445983	0.0102609	-0.0112932	0.0289564	Control
ERR1779333	-0.0128016	0.00113073	-0.0221707	-0.0168415	-0.00141704	0.0247822	0.017319	-0.00013629	-0.0200885	-0.00554705	0.0133866	0.0378983	0.038191	0.0495023	0.0188566	-0.0173692	0.0311718	0.00421379	0.0302844	0.0197983	-0.0187024	0.0236546	-0.0312713	-0.0215449	-0.00145598	-0.00696898	-0.00696333	-0.0283456	-0.00950703	0.00360188	Control
ERR1779334	-0.0167624	0.0228839	0.0165216	-0.0161478	0.00503462	0.00759098	0.0147947	0.0203157	-0.0199349	0.00509888	-0.012889	-0.00635498	-0.0154413	-0.00369996	-0.000415328	-0.0125224	0.00527723	0.00648764	0.0203815	-0.00827536	-0.0200796	0.0141074	0.0112635	0.0124113	0.000695237	-0.00666341	-0.00636399	-0.00592948	-0.0109132	0.0276706	Control
ERR1779335	-0.0130648	0.0303321	0.0336016	-0.0160202	0.0185777	-0.00646791	0.010613	0.0185689	-0.0206474	0.0294935	-0.00841381	-0.0230209	-0.0232913	-0.00873286	-0.0163281	-0.0175961	0.0172872	0.0199132	0.0134871	0.00635825	-0.0244672	0.0135458	0.0177992	-0.00362726	-0.010788	-0.00683987	-0.00884791	-0.0247915	-0.00937625	0.0120088	Control
ERR1779336	-0.0121258	0.0278044	0.0315643	-0.0152586	0.0166151	0.00130482	0.0131292	0.0259507	-0.0206557	0.0179505	-0.00505229	-0.0167701	-0.0181231	-0.0126258	-0.01112	-0.0167622	0.00455852	0.0121838	0.0167602	-0.00236695	-0.0212403	0.00795694	0.022628	0.00788624	-0.00673405	-0.0052207	-0.00889975	-0.0214505	-0.00633452	0.0137997	Control
ERR1779337	-0.0163352	0.005223	-0.0236672	-0.017007	-0.00188803	0.0170797	0.0166674	-0.00551871	-0.0183776	-0.00576989	0.00395182	0.0205988	0.0124773	0.031592	0.0220377	-0.0124308	0.0241965	0.0132466	0.0292176	0.0178429	-0.0176825	0.0302841	-0.0336867	-0.00982165	0.0219252	-0.00398282	-0.0113966	-0.0137831	-0.0130991	0.0410237	Control
ERR1779338	-0.0153405	0.00310727	-0.026094	-0.0161899	-0.00453133	0.0253025	0.0202782	0.00107145	-0.0177665	-0.014664	0.00449493	0.0283971	0.0173186	0.0307122	0.02746	-0.0119	0.0143233	0.00590222	0.0332074	0.0106848	-0.0159139	0.0260687	-0.0289623	0.000356548	0.0268717	-0.0019849	-0.011004	-0.0108597	-0.0116729	0.0433766	Control
ERR1779339	-0.0154081	0.0261255	0.018352	-0.0166023	0.0142019	0.000379011	0.0167456	0.00659793	-0.0151345	0.028879	-0.0102179	-0.0246868	-0.0288338	-0.0104944	-0.0122629	-0.0132289	0.0256295	0.0229941	0.00335673	0.00439367	-0.0213025	0.0161694	0.000214792	0.00398583	-0.00383274	-0.00611336	-4.69e-05	-0.020869	-0.0107848	0.0315021	Control
ERR1779340	-0.0167728	0.0205379	0.00397501	-0.0204622	0.0139969	-0.00331493	0.0153597	-0.0109468	-0.0215608	0.0306415	0.000882624	0.00217864	-0.00312876	0.0276314	0.00201433	-0.01671	0.0486194	0.0334811	0.00810211	0.0305237	-0.0228835	0.0350339	-0.0229636	-0.0231967	-0.0288385	-0.00881092	-0.00397105	-0.0342367	-0.0176358	0.0215316	Control
ERR1779341	-0.00989433	0.0241736	0.0304425	-0.0133079	0.0387913	-0.0162224	0.0162011	-0.00387772	0.0303462	0.0489318	0.0308123	-0.0258421	-0.0268569	-0.00819646	-0.0205929	-0.00752598	0.0284055	0.0300232	-0.016304	0.0393253	-0.0146131	0.00406904	-0.00261681	-0.0190172	-0.0250487	-0.000562814	0.00380673	-0.0291299	-0.00657827	0.00445982	Control
ERR1779342	-0.00810743	0.0187577	0.0236921	-0.0103539	0.033229	-0.00133105	0.0220594	0.00827526	0.0317233	0.0234076	0.0315899	-0.0144015	-0.0190753	-0.0118378	-0.0116897	-0.00692704	0.00254447	0.0111624	-0.00792631	0.020323	-0.0103749	-0.00514298	0.00637425	7.22e-06	-0.0209561	0.0029701	0.000835936	-0.0263971	-0.00163553	0.00697661	Control
ERR1779343	-0.0240423	0.0378728	0.0409127	-0.0205746	0.0479976	-0.00596464	0.0230333	0.0109759	-0.023711	0.050768	0.0376856	-0.0208609	-0.0290936	-0.00230757	-0.0120649	-0.0161045	0.0339109	0.0370075	-0.0015109	0.0483581	-0.0298768	0.0177325	0.00501628	-0.00645976	-0.00912321	-0.00383498	0.00300669	-0.0304859	-0.0132433	0.00463319	Control
ERR1779344	-0.0228232	0.0333149	0.0351494	-0.0190373	0.0418693	0.00693006	0.0266233	0.02326	-0.0226462	0.0325769	0.0374215	-0.0105605	-0.021798	-0.00521001	-0.00570525	-0.0168588	0.0125165	0.0219799	0.00496635	0.0297764	-0.0276534	0.00855256	0.0124643	0.00793246	-0.00431448	-0.00154921	-0.00183596	-0.0286644	-0.00982246	0.00598909	Control
ERR1779345	-0.0176055	0.0421996	0.0569271	-0.0196795	0.0541505	-0.0244624	0.0188742	1.05e-05	-0.015902	0.0725654	0.0386987	-0.0382796	-0.0388674	-0.00795104	-0.0320797	-0.00849775	0.0417582	0.0445294	-0.016696	0.0487673	-0.0227175	0.014534	0.0151072	-0.0196999	-0.0315623	-0.00799314	-0.000233236	-0.0170268	-0.0126986	0.00339998	Control
ERR1779346	-0.0163092	0.0214451	0.0129761	-0.015259	0.0223325	0.00982198	0.0194206	0.0166278	-0.0140683	0.0106442	0.0219053	0.00060987	-0.0127623	0.0047219	0.0067319	0.0384602	0.0128618	0.0198485	0.012458	0.0193385	0.00577559	0.0176224	0.000583691	0.0119591	-0.0222437	-0.00585171	-0.00288095	0.00245331	-0.00737009	0.00284325	Control
ERR1779347	-0.0185974	0.0263228	0.0238353	-0.0184456	0.033418	0.00180624	0.0203668	0.0164653	-0.0223511	0.0230373	0.0297616	-0.0100669	-0.0158474	-0.00108835	-0.00529935	-0.0140549	0.0124676	0.0219959	0.00716571	0.0277116	-0.0253857	0.014452	0.00674557	0.000321697	-0.01124	-0.00530653	-0.00381595	-0.00978139	-0.00616294	0.0125133	Control
ERR1779348	-0.0203164	0.0117447	-0.00476322	-0.0131825	0.00965776	0.0359155	0.0290685	0.0335699	-0.0204781	-0.0219176	0.0157514	0.0289078	0.00900557	0.00835381	0.0351715	-0.0177613	-0.00782548	0.00773554	0.0276763	0.00261488	-0.022995	0.0160162	0.00732967	0.0428238	-0.0251788	0.000482903	0.00644528	-0.0256392	-0.00865717	0.00855178	Control
ERR1779349	-0.0182843	0.0246232	0.0178997	-0.0186036	0.0338439	0.00394849	0.0246049	0.0139683	-0.01795	0.0209771	0.03368	-0.00545189	-0.011567	0.00308672	-0.00257364	0.00233151	0.0134653	0.0219205	0.0060483	0.0304959	-0.0149791	0.0178822	-0.0010118	0.000869936	-0.017016	-0.00682149	-0.000240617	0.000448106	-0.0113501	0.0112745	Control
ERR1779350	-0.0110282	0.031769	0.0382589	-0.0184878	0.0554924	-0.035458	0.017411	-0.0150004	-0.00958503	0.071604	0.0395274	-0.0372517	-0.0289896	-2.23e-06	-0.0305503	0.0495354	0.0463038	0.050695	-0.0252854	0.0568315	0.00943516	0.0193895	-0.0016267	-0.0298325	-0.0188463	-0.0047785	0.00087178	0.0178448	-0.0101912	0.019461	Control
ERR1779351	-0.0106522	0.0148496	0.0149676	-0.0108723	0.0216921	0.0268776	0.0305272	0.0341439	-0.00157826	-0.00967275	0.0263982	0.000575401	-0.0118741	-0.0220599	0.00203846	-0.0114882	-0.0317554	-0.0119248	0.0152788	-0.00414928	-0.0154068	-0.0141965	0.0189458	0.0271997	-0.00657936	-0.000205045	-0.00151395	-0.0112644	-0.00688391	0.0147348	Control
ERR1779352	-0.0212975	0.0376283	0.0468244	-0.0165703	0.042171	-0.00261191	0.0218213	0.0276133	-0.0246385	0.0332036	0.0262731	-0.0155404	-0.0176038	-0.00168294	-0.00554905	-0.0115467	0.0144454	0.0344528	0.000389975	0.0276924	-0.026356	0.0224512	0.0337754	0.0113737	-0.0161592	-0.00269465	6.69e-05	-0.00989392	-0.00153374	0.0100301	Control
ERR1779353	-0.0161549	0.0236346	0.0217765	-0.0151211	0.0335999	0.00461124	0.0248772	0.0201903	0.000836098	0.0177273	0.0336258	-0.0112306	-0.0174911	-0.00853572	-0.00444151	-0.00812844	0.00119542	0.0152691	0.00249595	0.0244479	-0.0160963	0.00261592	0.0087444	0.0121231	-0.0240141	-0.000598655	-0.00359893	-0.0274326	-0.00353725	0.0156494	Control
ERR1779354	-0.00925584	0.0103077	0.00553291	-0.0137939	0.0173038	-0.00259702	0.0169118	-0.00155126	-0.00726092	0.0171776	0.0182388	-0.0100877	-0.015469	-0.00506373	-0.0110725	0.0487849	0.00678475	0.00225185	-0.00205759	0.0136576	0.0169855	-0.00558244	-0.00861913	-0.00825818	-0.00762978	-0.00444811	-0.00632086	0.0079267	-0.0134342	0.0160333	Control
ERR1779355	-0.0203872	0.0292464	0.0234266	-0.0175425	0.0180449	-0.00917373	0.00816132	0.00724399	-0.0235774	0.028323	-0.00243232	-0.0176034	-0.0173849	0.00488699	-0.00529039	-0.0158229	0.0253378	0.029428	0.00966474	0.0173069	-0.0253455	0.0266179	0.00490017	0.00169659	-0.0266472	-0.00991236	0.00270686	-0.00640377	-0.0109435	0.00766983	Control
ERR1779357	-0.013065	0.0240216	0.0248859	-0.0146082	0.016822	-0.00579199	0.0115576	0.0102414	-0.0021792	0.0246578	-0.000570086	-0.0221235	-0.0244274	-0.0148884	-0.016168	-0.0114713	0.00907096	0.0128427	0.00476025	0.00419646	-0.0151511	0.00137642	0.00644878	0.00134097	-0.0164196	-0.00550696	-0.00676337	-0.018318	-0.00876962	0.0145443	Control
ERR1779359	-0.0164118	0.0277685	0.0281337	-0.0175623	0.0282128	-0.00459239	0.0177474	0.0108584	-0.0189191	0.0315502	0.012853	-0.0182957	-0.0215955	-0.00795098	-0.0123631	-0.0100517	0.0139479	0.0199043	0.00198775	0.0179735	-0.0196672	0.00858929	0.00369191	-0.00316235	0.00701855	-0.00680369	-0.000559416	0.00404185	-0.012909	0.004456	Control
ERR1779360	-0.0111807	0.012908	0.0187926	-0.0129313	0.0211319	0.00947329	0.0248128	0.0199582	0.00655885	0.00346742	0.0226719	-0.0196539	-0.0258656	-0.0272488	-0.015773	-0.00976157	-0.0292583	-0.0177136	0.00124369	0.00061186	-0.0146405	-0.0276643	0.010665	0.00792029	-0.018408	-0.000111545	-0.00303099	-0.0164779	-0.00435708	0.0237317	Control
ERR1779361	-0.0209726	0.016034	0.00598363	-0.0107294	0.0179321	0.0128081	0.018325	0.0178636	-0.022841	-0.0046049	0.0136749	0.0219526	0.0172853	0.0245437	0.0368335	-0.0129376	0.0141488	0.0335704	0.0137115	0.0167696	-0.0225433	0.036187	0.0110335	0.0361065	-0.0103993	-0.00372825	0.0120227	-0.00849147	-0.012564	0.0122126	Control
ERR1779362	-0.0139197	0.0182598	0.0111748	-0.0141925	0.0216305	-0.000670026	0.0163842	0.0156585	-0.0110002	0.00809925	0.0187697	-0.00941427	-0.016011	-0.00443608	-0.000966749	0.0533747	0.00309201	0.0120499	0.0080745	0.0169325	0.0166419	0.00891721	0.00421888	0.01153	-0.0132809	-0.00628581	-0.00341095	0.020129	-0.00679903	0.0126632	Control
ERR1779363	-0.0176314	0.0169919	0.00548125	-0.013545	0.0128571	0.0170374	0.0206129	0.0268887	-0.0202666	-0.0073307	0.00955517	-0.0021848	-0.00928506	-0.00539752	0.00773993	-0.0103013	-0.00411378	0.00816296	0.0133802	0.00193346	-0.0183655	0.0116363	0.00574166	0.0295777	0.00541963	-0.00520401	-0.00374271	-0.00285929	-0.0065847	-0.00547426	Control
ERR1779364	-0.0193662	0.016008	0.00393842	-0.0153242	0.00970579	0.0183455	0.0220053	0.0268102	-0.0240522	-0.00844166	0.0113888	0.004661	-0.00923384	-0.00142687	0.00905839	-0.0122095	-0.0073733	0.000861025	0.0197042	0.000599372	-0.0222024	0.00711598	0.00611603	0.0269717	-0.0138683	-0.00774236	-0.00481885	-0.000392984	-0.0131724	-0.0111187	Control
ERR1779365	-0.00652963	0.0121751	0.00612595	-0.0133383	0.0152655	-0.0105843	0.0102571	-0.00203608	0.0170841	0.0186781	0.0159301	-0.0143568	-0.0093284	0.00543547	-0.0108825	-0.00794785	0.0197224	0.0155684	0.00243443	0.0232491	-0.0120655	0.0149895	-0.0105123	-0.0111797	0.00828357	-0.0109277	-0.00827969	-0.0222123	-0.01768	-0.0105055	Control
ERR1779367	-0.0167309	-0.024458	-0.0650866	-0.0174944	-0.0322334	0.0393517	0.0113372	-0.0238047	-0.0213953	-0.0404918	0.0203309	0.0843751	0.0645358	0.101769	0.0619125	-0.0134058	0.0483632	-0.000750056	0.0461824	0.0427199	-0.0143988	0.0463997	-0.0705406	-0.0301768	0.0242751	-0.00494891	-0.00683435	0.0101587	-0.0198949	-0.00914904	Control
ERR1779368	-0.0147759	-0.0314019	-0.0739225	-0.0147465	-0.0402032	0.0638538	0.0170995	-0.00807675	-0.0206487	-0.0649591	0.0210906	0.104074	0.0763365	0.0880104	0.0708171	-0.0120806	0.0194618	-0.0189915	0.0557897	0.0207324	-0.0131868	0.0328948	-0.0680177	-0.0105677	0.0282602	-0.000343906	-0.00855992	0.0130406	-0.0168459	-0.00477268	Control
ERR1779369	-0.00613138	-0.00745678	-0.0209205	-0.0128297	-0.00632306	0.0123251	0.010835	-0.0153016	-0.0137828	0.00114537	0.0113117	0.0235073	0.0211563	0.0250084	-0.000250012	0.0237786	0.0143627	-0.0175969	0.00656498	0.0125408	0.00865291	-0.0069805	-0.0375898	-0.0334311	0.000255062	-0.00724676	-0.00575791	0.00386854	-0.0185811	0.000610607	Control
ERR1779370	-0.0135284	0.0107999	0.000548868	-0.0124544	0.0136648	0.0309764	0.0290674	0.0360438	-0.0195734	-0.0170525	0.0219456	0.00361322	-0.00857032	-0.0145418	0.011457	0.00259942	-0.0236262	-0.0100094	0.0177876	-0.00162868	-0.00947563	-0.0103624	0.00784295	0.0400486	0.000481564	-0.000520814	-0.00429782	-0.00771826	-0.00341545	0.0117031	Control
ERR1779371	-0.0149836	0.0167274	0.00706585	-0.0118403	0.0119834	0.023731	0.0243414	0.0345106	-0.0198311	-0.00902708	0.0098452	-0.00173152	-0.0101876	-0.0106829	0.0105304	-0.0140071	-0.0107141	0.00339779	0.0159358	-0.00222659	-0.0195248	0.00569509	0.0146442	0.0442145	-0.00291812	-0.00169309	-0.00314184	-0.0103122	-0.00622389	0.00776382	Control
ERR1779372	-0.0205729	0.0297162	0.0227708	-0.018635	0.0366044	0.00965875	0.0282328	0.0233605	-0.0198827	0.0196804	0.033341	-0.00260522	-0.00256019	0.00827624	0.0080453	-0.0158718	0.0169983	0.0312853	0.00528538	0.0368102	-0.0239043	0.0263174	0.00794089	0.0208681	-0.0221048	-0.00721297	0.00348258	-0.0195353	-0.0117832	0.0138172	Control
ERR1779373	-0.0112432	0.0126061	0.0105669	-0.0123154	0.0159629	0.00805012	0.016892	0.019139	-0.0126215	0.0013938	0.0168289	-0.0102726	-0.0152217	-0.0163954	-0.00565977	0.0376044	-0.0145687	-0.00331441	0.00332066	0.00484998	0.0117459	-0.0110671	0.00693774	0.0197034	-0.034803	-0.00363516	-0.0013205	0.00217212	-0.00372612	0.00409103	Control
ERR1779374	-0.0195224	0.011275	-0.00314243	-0.0138945	0.01354	0.0245464	0.025413	0.021677	-0.0244672	-0.00906677	0.0146843	0.0111526	0.000237613	0.00558079	0.0198683	-0.0129	0.00330379	0.0095698	0.0168531	0.00927176	-0.0207121	0.0123757	-0.000202778	0.0271787	0.00404866	0.000161661	-0.0089167	-0.0169407	-0.0106217	0.029729	Control
ERR1779375	-0.0123026	0.0103432	0.00379572	-0.0137156	0.0141298	0.00769352	0.0181493	0.00700172	-0.0105658	0.00755495	0.0217941	-0.00327078	-0.0107712	-0.00258466	-0.00350609	0.0122066	0.00119037	-0.000901354	0.00370872	0.0170387	-0.0011216	-0.00489637	-0.00869972	-0.00210567	0.000410577	-0.00593843	-0.00361749	-0.0042017	-0.0141315	0.00276148	Control
ERR1779376	-0.0168458	0.0235486	0.0237569	-0.0115774	0.0173369	0.0308509	0.0257658	0.0526809	-0.0189041	-0.0105541	0.00647769	-0.0110324	-0.0209252	-0.0328301	0.000402777	-0.0181908	-0.0348778	-0.0103056	0.0189232	-0.0133798	-0.0225558	-0.013329	0.0335961	0.0475343	-0.0133539	-0.00542177	-0.0093313	-0.0305542	-0.0108355	0.00787209	Control
ERR1779377	-0.0139497	0.00148499	-0.0171039	-0.013569	0.0064436	0.037202	0.0257248	0.0199175	-0.0196259	-0.0208933	0.0320848	0.0248522	0.00971408	0.0122116	0.0181933	-0.0148843	-0.00550328	-0.0106891	0.0230158	0.0185063	-0.0193246	0.00167712	-0.0191349	0.00325166	0.0230719	-0.00198758	-0.0102321	-0.0191064	-0.00802485	0.00576225	Control
ERR1779379	-0.0160465	0.0171653	0.00512867	-0.0133722	0.00500174	0.0273554	0.0141398	0.0364994	-0.0242271	-0.0135117	0.00780356	0.0061568	-0.00124351	-0.00295793	0.0128638	-0.0187358	-0.00791401	-0.000322702	0.0264422	0.00172121	-0.0225996	0.00545284	0.0073871	0.0201074	-0.0183967	-0.00483147	0.0125418	-0.00899001	-0.00388527	-0.00831394	Control
ERR1779380	-0.00880758	0.00830119	0.00386124	-0.0112901	0.012559	0.0181315	0.0194713	0.0168266	-0.0153913	-0.0046838	0.0194506	-0.000634083	-0.00974135	-0.00674673	-0.00296423	-0.0125705	-0.0128695	-0.0104008	0.00990408	0.00771732	-0.0159254	-0.0122752	-0.00240711	0.00101399	0.0164069	-0.00410592	-0.0100224	-0.0231801	-0.00729415	-0.00504655	Control
ERR1779381	-0.00201046	-0.00636202	-0.0135012	-0.00917582	-0.0123875	0.0196031	0.0116593	0.00756563	-0.01109	-0.0224692	-0.00035858	0.00585901	-0.00301166	-0.0108702	-0.0023638	0.047834	-0.0273536	-0.0351784	0.0146219	-0.0185117	0.0244871	-0.0236263	-0.0113701	-0.00183289	0.0242401	-0.0084729	-0.0155583	0.0243029	-0.0160089	-0.013963	Control
ERR1779382	-0.00860485	-0.000875655	-0.00906084	-0.00988974	-0.00408914	0.0273728	0.0171139	0.0164678	-0.00888106	-0.0225097	0.00779249	0.0125133	-0.00384567	-0.00463307	0.00261887	0.0476263	-0.0226406	-0.0270462	0.0175999	-0.00856415	0.0198196	-0.0173035	-0.00952801	0.00392318	-0.0119895	-0.00444396	-0.0117127	0.0198692	-0.0117638	-0.00983462	Control
ERR1779383	-0.00349371	-0.0178168	-0.0404563	-0.0116758	-0.0254939	0.0447918	0.017506	-0.00302535	-0.00912377	-0.0291069	0.00865234	0.0338766	0.0213848	0.0146341	0.00979242	-0.0108777	-0.0121491	-0.0431068	0.024791	-0.00818814	-0.00841623	-0.0242334	-0.0462632	-0.0176544	0.012221	-0.0054996	-0.0171346	-0.0144804	-0.017134	-0.00944753	Control
ERR1779384	-0.00826321	-0.00300563	-0.0152459	-0.0116591	-0.0162324	0.0194444	0.00847989	0.00680328	-0.0150534	-0.0123071	-0.00579156	0.00727852	0.00370134	0.00368613	0.00535544	-0.00613518	-0.0042936	-0.0184248	0.0182284	-0.00871499	-0.00916441	-0.00756578	-0.0209422	-0.00347942	-0.0110818	-0.00611308	-0.00453859	0.000310241	-0.0125187	-0.0111288	Control
ERR1779385	-0.0180999	0.01232	0.00547735	-0.0129493	0.0164029	0.0214306	0.0271692	0.0276271	-0.0210233	-0.00923164	0.0110337	0.00844808	0.00436772	-0.0037654	0.0196477	-0.0138606	-0.0112539	0.00823001	0.0145418	0.000625449	-0.023054	0.0127201	0.0179981	0.0379994	0.00277894	-0.00111539	-0.00895467	-0.0263371	-0.00771596	0.0211007	Control
ERR1779386	-0.0096448	-0.00292101	-0.0255866	-0.0132631	-0.00966957	0.0205585	0.0140733	0.00371136	-0.00993203	-0.0143877	0.00805293	0.0183806	0.00719677	0.0120004	0.0145212	0.0155105	-0.000728484	-0.0153487	0.0266689	0.0031318	0.0037274	-0.000628228	-0.0291585	-0.00153704	0.0155963	-0.00520334	-0.0134186	-0.00597382	-0.0165575	-0.00560735	Control
ERR1779387	-0.0195584	0.021458	0.0137101	-0.0167374	0.0311577	0.00387789	0.0227944	0.011315	-0.0199556	0.0207281	0.0297527	-0.00993075	-0.0167133	0.00269849	0.00349807	-0.0125307	0.019154	0.0247085	0.00715138	0.0324917	-0.0239989	0.0177963	-0.00389008	0.00252215	0.0132775	-0.00504416	0.00166444	-0.00123067	-0.0136789	0.0091307	Control
ERR1779388	-0.00994491	0.014032	0.014002	-0.0140481	0.019707	0.000992202	0.0179799	0.00724864	-0.0121318	0.0145661	0.0183134	-0.0146856	-0.0245599	-0.0137281	-0.0161738	0.0424723	-0.000650042	-0.0003421	0.00106653	0.0128944	0.0135295	-0.011265	-0.00429028	-8.09e-05	0.000820746	-0.00574839	-0.00899963	0.0247185	-0.0152217	0.00216613	Control
ERR1779389	-0.0145273	0.0181188	0.0187441	-0.0143078	0.0211329	0.010596	0.019768	0.0168102	-0.0144136	0.0161527	0.0229945	-0.00981344	-0.0204343	-0.0121422	-0.00777163	-0.0108029	-0.00312838	0.000673577	0.00789429	0.0126416	-0.0172292	-0.00706691	0.00204524	8.72e-05	-0.0098103	-0.00358713	-0.00732052	0.0022497	-0.0130101	0.00978449	Control
ERR1779390	-0.0139249	0.00476941	-0.0118468	-0.0128618	0.0119294	0.0444715	0.0316516	0.0276746	-0.0151056	-0.0221334	0.0307382	0.0207467	0.00252656	0.00715125	0.0217376	-0.0165822	-0.0150309	-0.012618	0.0214631	0.00800145	-0.020113	-0.00213326	-0.00801779	0.0202714	0.0288104	0.0021117	-0.00441927	-0.0278504	-0.0040336	0.0280942	Control
ERR1779391	-0.0171568	0.00996786	-0.0112888	-0.0140866	0.0104366	0.0428856	0.0289208	0.0313035	-0.0203191	-0.022568	0.0297279	0.0206486	0.00361657	0.0124069	0.0294504	-0.0112032	-0.00152416	0.00353208	0.0310795	0.0158575	-0.0160357	0.0178291	-0.00797914	0.0217933	0.0160631	0.000840811	-0.00224626	-0.00491917	-0.00980357	0.0078208	Control
ERR1779392	-0.013679	0.00367776	-0.0124929	-0.0130278	0.0136415	0.0476219	0.034894	0.0288719	-0.0166208	-0.0247089	0.034666	0.0260869	0.00658173	0.00920544	0.022692	-0.0102385	-0.0142871	-0.00921067	0.0232493	0.0116538	-0.0159162	-0.00127047	-0.0107838	0.0203473	0.0112007	0.00174136	-0.0047286	0.00625968	-0.00589911	0.0159316	Control
ERR1779393	-0.00917575	0.0050914	-0.000990315	-0.0111862	0.00357233	0.0285573	0.0232175	0.0241182	-0.00295252	-0.0229121	0.00663759	0.00213159	-0.00977217	-0.0165519	0.00287231	0.0104106	-0.0323031	-0.0262332	0.0169728	-0.0147385	-0.00304539	-0.0176692	0.00634715	0.0190312	-0.00955771	-0.00183152	-0.0176814	0.0112302	-0.00649547	0.0174141	Control
ERR1779395	-0.0228132	0.0276124	0.0228669	-0.0174793	0.0210121	0.0164175	0.0229761	0.0339096	-0.0217656	0.00629744	0.0104558	-0.0116634	-0.0232416	-0.00997982	0.00051921	-0.0170041	-0.00262122	0.0114013	0.0151707	0.00802651	-0.0263197	0.00991205	0.0187789	0.0260851	-0.0181797	-0.00404043	0.00112374	-0.028894	-0.00994495	0.0173861	Control
ERR1779397	-0.0216505	0.0332738	0.0289759	-0.0154295	0.0189379	0.0193654	0.022781	0.0434357	-0.0222517	0.000693116	-0.00328459	-0.0123731	-0.0278195	-0.016107	0.00399956	0.00121386	-0.00510731	0.0118826	0.0197451	-0.00277401	-0.0143338	0.0137887	0.0304218	0.0390987	-0.01041	-0.00770828	-0.00454139	-0.00379351	-0.0122952	0.0123454	Control
ERR1779398	-0.0147677	0.0239521	0.0245621	-0.0141236	0.033916	0.00170668	0.0256173	0.0191095	-0.013636	0.0154294	0.0279452	-0.0122976	-0.022452	-0.00899741	-0.00736611	0.0449044	0.000380997	0.0121684	0.00430432	0.025218	0.0113768	0.0042959	0.012882	0.00707866	0.0041873	-0.00304692	-0.00081827	0.020943	-0.0105856	0.0245034	Control
ERR1779399	-0.0233846	0.0411644	0.048437	-0.0200109	0.05292	-0.00692144	0.0260251	0.0196896	-0.0257707	0.0369396	0.0341253	-0.0173606	-0.0224099	0.00490917	-0.00355709	-0.0102222	0.0293427	0.0488032	0.000457631	0.0467866	-0.0270614	0.0369719	0.0301113	0.00972197	-0.00709836	-0.00512815	-0.00151687	-0.000925891	-0.00667708	0.0176878	Control
ERR1779400	-0.0196604	0.0380093	0.0444315	-0.0175243	0.0479291	-0.0124777	0.0235517	0.0133972	-0.018684	0.0375305	0.0285491	-0.024091	-0.0297345	-0.00297125	-0.00966623	0.0313304	0.0208194	0.0405742	-0.003372	0.0370167	-0.00165705	0.0283608	0.0265739	0.00704807	-0.00818229	-0.00506723	1.49e-05	0.0143144	-0.0116893	0.0156854	Control
ERR1779401	-0.0142641	0.0285577	0.0324419	-0.0147585	0.0330335	0.000690122	0.0249897	0.0234449	-0.0139196	0.0162514	0.0158092	-0.0193558	-0.0260179	-0.0132257	-0.00749146	-0.00699231	-0.00388192	0.0151382	0.00161457	0.0155552	-0.016065	0.0103341	0.0295461	0.0178743	0.0110951	-0.00558815	-0.00412213	-0.00359388	-0.00840225	0.0024211	Control
ERR1779402	-0.0158556	0.0388293	0.0509125	-0.0167217	0.0488818	-0.0229844	0.0175073	0.0087127	-0.0119081	0.0513471	0.0216407	-0.0323357	-0.0347815	-0.00757645	-0.0203247	-0.0102644	0.0259044	0.0420692	-0.00843295	0.0357167	-0.0218665	0.0239977	0.0296495	-0.00488817	0.00819502	-0.00678876	-0.00224178	-0.00305085	-0.00723964	0.00773608	Control
ERR1779403	-0.00913961	0.0152407	0.0151661	-0.0107328	0.0237683	0.00319375	0.0232779	0.0163549	-0.00702241	0.00558804	0.0150289	-0.0135564	-0.0236639	-0.0169243	-0.0068006	0.0481516	-0.00918657	0.0043183	0.00603357	0.00751274	0.0163654	0.000183675	0.0169306	0.0149735	0.00148519	-0.0019984	-0.00537908	0.0265476	-0.00625441	0.00978153	Control
ERR1779404	-0.0127053	0.0183787	0.0116323	-0.0153861	0.0270164	0.0192302	0.0305565	0.0320177	-0.0165295	-0.000375807	0.024764	-0.0124469	-0.0225819	-0.0154718	-0.000513499	-0.00911128	-0.008563	0.00620418	0.0109782	0.0106598	-0.0173425	0.000416428	0.013417	0.0272617	0.0164031	-0.00218874	-0.00978461	-0.0131631	-0.00456775	0.0147204	Control
ERR1779405	-0.0069279	0.0117208	0.0105023	-0.0116914	0.030884	0.013569	0.0286441	0.0218763	-0.00675808	-0.000426502	0.0380914	-0.00666921	-0.015538	-0.0145838	-0.00249659	0.0486468	-0.0164346	-0.000425324	0.00696075	0.0156506	0.0156238	-0.00805592	0.0142119	0.0149409	0.0160716	0.00200183	-0.0123653	0.0157254	-0.00094707	0.0171065	Control
ERR1779406	-0.018701	0.0278367	0.0250755	-0.0145205	0.038336	0.0288344	0.03919	0.0453671	-0.0221802	-0.00399449	0.0286565	-0.00652825	-0.0199766	-0.0157414	0.00962514	-0.0157599	-0.0192295	0.00926761	0.0123856	0.00945517	-0.0261119	0.002631	0.0316164	0.0422115	0.0239226	0.00408758	-0.00775719	-0.0242291	0.00450916	0.0294689	Control
ERR1779407	-0.00280295	-0.0165865	-0.0174842	0.0159179	-0.0192581	-0.00235433	-0.0285643	-0.00733965	0.00433233	-0.0148017	-0.00831929	0.0182739	0.0203415	0.0271711	0.0197748	-0.0159232	0.0140686	0.0069188	0.000131036	0.00280792	-0.00686436	0.0191051	-0.00378502	-0.0066005	-0.0134802	-0.00512312	0.0364676	-0.0187327	0.00875752	-0.0205285	Epilepsy
ERR1779408	0.0203954	-0.0233986	-0.0104216	0.0227065	-0.0248434	0.00144406	-0.0164917	0.000653164	-0.00939643	-0.0362055	-0.0227846	0.0110982	0.0142545	-0.00906424	0.0161619	-0.0133463	-0.0290201	-0.0124902	-0.0186473	-0.031296	0.00593529	-0.00843711	0.0261047	0.0365926	-0.0107499	-0.00151734	0.0201326	0.00301439	0.00233654	-0.021088	Epilepsy
ERR1779410	0.051326	-0.0482329	-0.000986923	0.118028	-0.019708	-0.0432146	-0.0415585	-0.040407	0.0555861	-0.0132093	-0.0239074	-0.00781352	0.0159993	-0.0157443	0.0103708	-0.00168087	-0.0289333	-1.33e-05	-0.0611467	-0.0182917	0.0397125	-0.0315168	0.0448018	0.00294631	0.0117706	0.111803	0.0418394	-0.00147526	0.0436941	-0.00611742	Epilepsy
ERR1779411	-0.00381873	0.000375249	0.0154043	0.0146939	-0.0141624	-0.0128675	-0.0269032	0.0114317	-0.0101286	-0.00985711	-0.0308981	-0.0123661	-0.0207164	-0.0203028	0.00661007	0.0332397	-0.0128513	0.00392442	-0.00851586	-0.027968	0.0178449	-0.00135075	0.0321056	0.0340743	-0.013006	-0.00404855	0.0447358	9.12e-05	0.0034483	-0.0133779	Epilepsy
ERR1779412	0.00461729	-0.0140049	-0.0370641	-0.00735389	-0.0370441	0.0313057	-0.00411011	0.00588968	-0.00955758	-0.0367958	-0.0254476	0.0307895	0.031537	0.00418686	0.00779981	0.0342854	-0.0155745	-0.0363141	0.0336793	-0.0344724	0.0265691	-0.00776632	-0.0251131	0.00399072	0.0178617	-0.0125112	-0.0300447	0.011714	-0.00732332	-0.0180031	Epilepsy
ERR1779413	0.0413066	-0.0366629	-0.0220645	0.0277508	-0.0309448	-0.0216275	-0.0267096	-0.0309966	0.023348	-0.0180824	-0.0244599	0.00648299	0.033269	-0.00431949	0.00193523	-0.00457123	-0.0183858	-0.0200109	-0.0300375	-0.0286305	0.0270554	-0.0166204	0.00760696	-0.00311589	0.0292323	0.00146444	0.000885052	0.0230091	0.00679892	-0.0161374	Epilepsy
ERR1779414	-0.00464632	-0.00142427	-0.00105961	0.00311826	-0.0144251	-0.0179386	-0.0242171	-0.0138719	0.0121372	0.00781973	-0.0242968	-0.0034134	0.00899592	0.0135232	0.00745737	-0.0145796	0.0257071	0.0204208	-0.00776207	-0.00605114	-0.00622185	0.0240592	-0.00364993	-0.00264943	-0.0189921	-0.0109116	0.0237788	-0.0249213	-0.0047813	-0.0161197	Epilepsy
ERR1779415	0.0359633	-0.0219308	-0.0050935	0.01374	-0.0154968	-0.034214	-0.0243808	-0.0345194	0.017141	0.00636488	-0.0257331	-0.0128951	0.0122469	-0.00897039	-0.0209456	-0.00521605	-0.00647103	-0.00642621	-0.0342142	-0.0217047	0.0166177	-0.0134287	0.00669777	-0.0155195	0.0100368	-0.00321712	0.00222502	0.00548287	0.00852323	-0.0126178	Epilepsy
ERR1779416	0.0383415	-0.0258685	-0.002561	0.0304299	-0.00128335	-0.0138642	-0.0101399	-0.0151656	0.00407679	-0.0120606	-0.0107314	0.000687177	0.0204043	-0.0143482	0.00937585	-0.00551599	-0.0245498	0.000147141	-0.037826	-0.0120137	0.015111	-0.0240551	0.0245459	0.01539	0.0124918	0.048405	-0.0227076	0.0148986	0.16186	0.0141803	Epilepsy
ERR1779418	0.056229	-0.0356736	-0.0143299	0.0299135	-0.0207083	-0.0343109	-0.0244591	-0.0358129	0.04699	-0.00449926	-0.022813	-0.0130489	0.0120914	-0.0220183	-0.0242289	0.00795489	-0.0243392	-0.0218225	-0.0419849	-0.0280944	0.0431769	-0.0327287	0.00984903	-0.0153934	0.0534545	0.00462504	0.00101281	0.0599606	0.00946657	-0.0160362	Epilepsy
ERR1779419	0.0782365	-0.0550949	-0.0395263	0.0220214	-0.0116606	-0.0348565	-0.019811	-0.0684115	0.0373024	0.00635826	0.0216863	0.0253809	0.0810853	0.0297336	-0.0237649	0.00237238	-2.87e-05	-0.0239159	-0.0448445	0.016711	0.0422966	-0.0272833	-0.0326965	-0.0745213	0.0498698	0.00519326	-0.0366011	0.0283049	0.0202163	-0.0158027	Epilepsy
ERR1779420	0.0291041	-0.0324629	-0.0252563	0.0171629	-0.0302045	-0.0204175	-0.0283628	-0.0368486	0.0186314	-0.00552383	-0.0233866	0.010033	0.0288834	0.00842055	-0.00345521	-0.00673856	0.00189832	-0.0142899	-0.0256766	-0.0160946	0.0188323	-0.012111	-0.0152053	-0.0255447	0.0214136	-0.00559909	0.00127622	0.00264433	-0.000661488	-0.0169162	Epilepsy
ERR1779421	0.0922428	-0.0587431	-0.055739	0.0195978	-0.0459409	-0.0251948	-0.0270159	-0.0690706	0.0367265	-0.00951546	-0.0173593	0.0153834	0.0562067	-0.00149612	-0.0396425	0.00559876	-0.0190007	-0.0644903	-0.0230192	-0.0305266	0.0580813	-0.0578897	-0.0557053	-0.0760459	0.0720091	0.000249503	-0.045061	0.0315633	0.00651821	-0.0203132	Epilepsy
ERR1779422	0.050117	-0.0426902	-0.0349792	0.0185389	-0.0363262	-0.0208576	-0.0204087	-0.0425091	0.075418	-0.0183679	-0.0277818	0.00775865	0.0258988	-0.0184976	-0.0279339	0.0788589	-0.0380607	-0.053445	-0.0220997	-0.0446718	0.0855999	-0.0493793	-0.0185006	-0.0273445	0.0342859	0.00113955	-0.0252242	0.0723349	0.0134981	-0.0162532	Epilepsy
ERR1779423	0.0350214	-0.0283901	-0.0294836	0.00433675	-0.0288415	-0.0085141	-0.00595496	-0.0303798	0.0193673	-0.0126499	-0.0243982	0.00247044	0.0216534	-0.0176484	-0.0215718	0.0245495	-0.0298085	-0.0426453	-0.0092257	-0.0355723	0.0375634	-0.0395337	-0.023504	-0.0240441	0.0507251	-0.0038845	-0.0352242	0.0337748	-0.00662999	-0.0153796	Epilepsy
ERR1779424	0.046486	-0.0511964	-0.0438979	0.0264937	-0.0511292	-0.0152918	-0.029274	-0.0433017	0.0153611	-0.0335283	-0.034251	0.0158987	0.033554	-0.00433495	-0.00696079	0.00121461	-0.0296498	-0.0460809	-0.0212444	-0.0424366	0.0348098	-0.038895	-0.0252698	-0.0239384	0.00895503	0.00491825	0.0031973	0.0470458	0.0109709	-0.0210577	Epilepsy
ERR1779425	0.0133284	-0.051787	-0.0441418	0.0629268	-0.0482983	0.00209099	-0.0400561	-0.0357412	0.00328134	-0.0463629	-0.0198645	0.0443522	0.053269	0.0383366	0.0524437	-0.016086	0.00431595	-0.00476978	-0.0153523	-0.0143545	0.00328988	0.0031023	-0.0224379	-0.002345	-0.0178966	0.0682057	0.0377063	-0.00670262	0.016509	-0.0140156	Epilepsy
ERR1779426	0.0311643	-0.035973	-0.018711	0.03571	-0.0308624	-0.032619	-0.0380003	-0.0433151	0.00525663	-0.00767947	-0.0275898	0.0114665	0.0361679	0.02256	0.0102819	-0.00989134	0.00705483	0.00858653	-0.0279845	-0.0130201	0.0149365	0.0129615	0.000872058	-0.0277493	0.0229588	0.00406594	0.00731061	0.0251466	0.0143955	-0.0189048	Epilepsy
ERR1779427	0.0206973	-0.0168063	-0.0220406	0.00300377	-0.02376	-0.0105817	-0.0116323	-0.02342	0.0445162	-0.00969897	-0.0229633	0.00897754	0.0190696	0.000898033	-0.00758921	0.0670329	-0.0070029	-0.021318	0.00207572	-0.0229172	0.0594535	-0.0087051	-0.0194752	-0.0166276	0.00993888	-0.00673689	-0.0255836	0.0325012	0.000792004	-0.0151047	Epilepsy
ERR1779428	0.0798974	-0.050019	-0.0342173	0.0237909	-0.036546	-0.0293268	-0.0183148	-0.0552332	0.0679746	-0.00945648	-0.0319641	0.0013862	0.0468502	-0.0216634	-0.0405876	0.019207	-0.0409337	-0.0555114	-0.0265776	-0.044881	0.0666002	-0.0549826	-0.0154237	-0.0488067	0.107054	0.00766983	-0.0574561	0.0773566	0.0169337	-0.00996344	Epilepsy
ERR1779429	0.00961199	-0.00981043	-0.021972	-0.00202996	-0.0302471	0.00220859	-0.014575	-0.00913742	0.0180382	-0.0175113	-0.0283233	0.00867995	0.0125465	0.0013505	-0.005091	-0.00798609	-0.00670405	-0.0257276	0.0171711	-0.0278314	0.0070995	-0.00383756	-0.0207084	-0.01095	0.00509205	-0.0108709	-0.0175146	-0.00423979	-0.00262936	-0.0215508	Epilepsy
ERR1779430	-0.00719398	-0.0101466	-0.0258339	-0.00124927	-0.0279987	0.00136082	-0.027664	-0.0130543	-0.0161375	-0.0118591	-0.0208879	0.0228759	0.0306764	0.0465149	0.0238776	-0.0175268	0.0395397	0.0129197	0.01798	0.00635708	-0.0106709	0.0374401	-0.0250612	-0.0132556	0.00312046	-0.0172951	0.00726948	-0.0128218	-0.00559807	-0.0204084	Epilepsy
ERR1779431	0.0260172	-0.0234954	-0.00629972	0.0134313	-0.0182861	-0.0222335	-0.0196585	-0.0284944	0.0188623	-0.00288239	-0.0250117	0.000999154	0.0152954	-0.0059496	-0.0106534	-0.00414687	-0.014359	-0.0131177	-0.0232916	-0.0272791	0.0140051	-0.0151626	0.00725161	-0.0169242	0.0295763	-0.0029833	-0.00166558	0.0269595	0.00390345	-0.0134731	Epilepsy
ERR1779432	-0.0176963	-0.00331055	-0.0065882	0.0248814	-0.0129777	-0.0029744	-0.0293739	-0.00723152	-0.0188137	-0.00448147	-0.0213051	0.027857	0.026256	0.0520872	0.0565834	-0.0224732	0.0477353	0.0553682	0.00937996	0.020295	-0.0227161	0.0599452	-0.00375961	0.00845479	-0.0316006	0.0332023	0.00832317	-0.0256171	0.0558916	-0.00121056	Epilepsy
ERR1779433	0.0373437	-0.0427941	-0.019121	0.0400836	-0.011361	-0.0342771	-0.0232382	-0.0478931	0.00894492	0.000653132	-0.000362231	0.00573856	0.0309463	0.00813345	-0.00620902	0.000726553	-0.00740456	-0.00272589	-0.0455801	0.00581142	0.0176432	-0.0188816	-0.00345729	-0.0345324	0.03661	0.020205	-0.0256611	0.0735751	0.0295941	-0.00991981	Epilepsy
ERR1779434	0.0459274	-0.0535133	-0.0226093	0.0586646	-0.0206783	-0.0246735	-0.0330312	-0.0404558	0.0562821	-0.0195859	-0.00152459	0.00940658	0.0266765	-0.00379295	0.00641996	-0.00165336	-0.0226472	-0.0139432	-0.0451584	-0.0117852	0.0315406	-0.034573	0.00430637	-0.0195402	0.00308933	0.0360238	0.0241391	0.0217943	0.0342309	-0.0106951	Epilepsy
ERR1779435	0.0145876	-0.0108721	-0.011803	-0.000938828	-0.0152763	-0.0107359	-0.0100123	-0.0245962	-0.00407021	0.00297233	-0.0205494	0.00398054	0.0134487	0.00439121	-0.0186951	-0.00653723	0.00490331	-0.00710414	-0.00552314	-0.00980023	0.00306895	-0.00327561	-0.0158497	-0.0266756	0.0114376	-0.00825927	-0.0306506	0.00804884	-0.00114959	-0.0171429	Epilepsy
ERR1779437	-0.00559784	0.00879403	-0.0010779	-0.0102119	-0.0136985	-0.0248256	-0.0295361	-0.0264434	-0.0154293	0.0283727	-0.0209823	-0.0111632	-0.00742245	0.0192901	-0.0198263	-0.0119047	0.0462469	0.0147598	0.00345147	0.00914855	-0.00868973	0.0247615	-0.0262569	-0.0394915	-0.0187239	-0.0205997	0.00115069	-0.00219432	-0.00266363	-0.0266113	Epilepsy
ERR1779438	-0.00382203	0.000868956	-0.00961436	-0.00756338	-0.0217149	-0.00404673	-0.0233836	-0.0100493	-0.0148165	0.00244671	-0.0208177	0.00271694	0.000929361	0.00972314	-0.0103614	-0.0102296	0.016647	-0.00461783	0.0130601	-0.00917978	-0.00721368	0.00950721	-0.02067	-0.018689	-0.0113486	-0.0160284	-0.0027092	-0.00496251	0.00281012	-0.0235168	Epilepsy
ERR1779440	-0.00222634	-0.000438174	0.0195652	0.0085954	-0.00316949	-0.0371208	-0.0359774	-0.0248381	0.0142395	0.0376587	-0.0159726	-0.0304125	-0.0213203	-0.00356334	-0.0244725	-0.0132629	0.0295829	0.0136624	-0.0227771	0.00719391	-0.00551837	-0.00156778	-0.00104956	-0.0363063	-0.0300574	-0.010117	0.0286097	-0.00815849	-0.00126458	-0.0202544	Epilepsy
ERR1779441	0.000285312	-0.00743306	0.0113293	0.0118837	-0.0115297	-0.0166396	-0.0306648	-0.00834936	0.0154069	0.0120237	-0.0126041	-0.0155599	-0.0127827	-0.0116263	-0.0121675	-0.0126371	0.00343904	-0.00447011	-0.0138104	-0.0107544	-0.00267356	-0.014612	0.00614717	-0.0147271	-0.0245416	-0.00446901	0.0262474	-0.00626501	0.00450245	-0.0177007	Epilepsy
ERR1779442	0.0401978	-0.0290801	-0.00139113	0.0230909	-0.00864368	-0.0332471	-0.0254494	-0.0314954	0.0305828	0.00900828	-0.010417	-0.0127352	0.000822097	-0.0183525	-0.0278532	0.00504792	-0.0176452	-0.0170381	-0.0388937	-0.0129279	0.0295282	-0.0333721	0.0119862	-0.0243182	0.0265615	0.00127517	-0.00806887	0.0258847	0.0092969	-0.0154867	Epilepsy
ERR1779443	0.0158745	-0.0141158	0.00663841	0.0190327	0.00123966	-0.0168879	-0.0146784	-0.0102466	-0.000486738	-0.00291868	0.00528218	-0.0011284	0.007738	-0.0113049	-0.00323843	-0.00707029	-0.0185223	-0.00377819	-0.0266082	-0.00397078	0.00634739	-0.0121967	0.0251468	0.000919461	0.0235853	-0.00277368	0.0474785	0.0355176	-0.00159285	-0.0173427	Epilepsy
ERR1779444	0.0389379	-0.0280507	0.000336817	0.0347213	-0.0068947	-0.0336934	-0.0193853	-0.0310159	0.0176961	0.00740346	-0.0175339	-0.0179962	0.00513142	-0.0163964	-0.0209293	0.00142082	-0.019661	-0.00978384	-0.0393537	-0.0114646	0.0220284	-0.0257341	0.025132	-0.0160665	0.0453547	0.0168709	-0.0260711	0.0551373	0.0311015	-0.0176797	Epilepsy
ERR1779445	0.00772893	-0.0155116	-0.0288615	0.00112379	-0.0271429	0.00206566	-0.0213206	-0.0116084	0.0019048	-0.0178571	-0.0105002	0.0251522	0.0330226	0.0333274	0.00851724	-0.0115511	0.0148483	-0.0138396	0.0153157	-0.00377631	0.00443743	0.0126613	-0.0262217	-0.0241667	-0.0049398	-0.0112188	0.0264724	-0.0138272	-0.0076559	-0.0256642	Epilepsy
ERR1779446	0.00529833	-0.00130281	-0.0035981	-0.00610375	-0.00643193	-0.00582973	-0.001398	-0.0117908	0.0220181	0.00980685	-0.0110862	-0.00815057	-0.00813359	-0.00501198	-0.0202432	-0.003049	0.00681449	-0.0101627	0.000516553	-0.00503736	0.00339792	-0.0056255	-0.01423	-0.0175717	0.027478	-0.00728963	-0.0187895	0.00939776	-0.00959147	-0.0183403	Epilepsy
ERR1779447	0.000407527	0.0142945	0.0166505	-0.00606556	-0.00161335	-0.0127093	-0.0123838	0.00232855	0.0270799	0.0207454	-0.0177766	-0.0221319	-0.0209732	-0.0176988	-0.0275294	0.00142694	0.00837106	0.00292598	0.00455303	-0.00901062	0.00228126	0.00253221	0.00419725	-0.0121972	-0.0299129	-0.0133008	-0.0294555	-0.0204876	-0.00401183	-0.0219442	Epilepsy
ERR1779448	0.0016697	0.011672	0.0133939	-0.00383492	-0.00466755	-0.00482374	-0.00866669	0.0110235	0.0279182	0.00508179	-0.0178591	-0.0155353	-0.0139024	-0.0182913	-0.0211799	0.00214307	-0.00617504	-0.00902292	0.0085823	-0.0192055	0.00616384	-0.00338514	0.00979951	-0.000769899	-0.0280631	-0.0110098	-0.0296618	-0.0177413	-0.00275508	-0.0227391	Epilepsy
ERR1779449	0.00455652	0.000676077	0.0221953	0.0126941	4.73e-05	-0.018848	-0.0186717	-0.00410019	-0.00238673	0.00740069	-0.00593877	-0.0132866	-0.0165942	-0.0150673	-0.0117412	0.024788	-0.00693271	0.000131988	-0.026445	-0.00436582	0.0210526	-0.00801103	0.0244075	0.00171543	-0.0334861	-0.00745145	0.0626299	0.0117692	-0.001142	-0.0216261	Epilepsy
ERR1779450	0.00600377	-0.00270394	0.0189482	0.0142141	-0.00265732	-0.0097213	-0.0145732	0.00546654	-0.00164512	-0.00383646	-0.00632467	-0.00561387	-0.0127396	-0.0170674	-0.00558959	0.0256043	-0.0188313	-0.00954469	-0.0230911	-0.0147055	0.024301	-0.0149896	0.0293208	0.0168349	-0.0307952	-0.00459757	0.0623129	0.0126547	-0.00222214	-0.0220818	Epilepsy
ERR1779451	0.0294898	-0.0177668	0.00938891	0.0205315	-0.00752498	-0.0370561	-0.0244812	-0.0254772	0.0225411	0.0123984	-0.0226494	-0.0248816	-0.0156886	-0.0251495	-0.0285337	-0.00517546	-0.0173003	-0.00782203	-0.0388056	-0.0229765	0.0166074	-0.0220969	0.0247996	-0.0122801	0.0194379	-0.00330596	0.0162976	0.0221963	0.0122885	-0.015377	Epilepsy
ERR1779452	0.0377633	-0.0318463	-0.00642793	0.0329778	-0.00717335	-0.035299	-0.0238496	-0.0400737	0.0411976	0.015031	-0.00814734	-0.0194324	-0.0101732	-0.0166679	-0.0248256	-0.000946142	-0.00834163	-0.0107528	-0.0489121	-0.0024946	0.0224445	-0.0416654	-0.00399084	-0.0320765	0.0128315	0.037032	-0.0120352	0.0146825	0.102924	-0.000934729	Epilepsy
ERR1779454	-0.00244469	0.0142294	0.0141128	-0.00939507	-0.00346045	0.00182499	-0.002021	0.0162653	-0.00728786	0.00165511	-0.0185175	-0.0111554	-0.0103225	-0.0171216	-0.0140101	0.0149238	-0.00973742	-0.0043856	0.0113801	-0.0197535	0.00691103	-0.000643866	0.0157686	0.0123395	0.0184356	-0.0118414	-0.0134597	0.0213783	-0.00958026	-0.0166189	Epilepsy
ERR1779455	-0.00148252	0.002158	0.0183049	0.0077807	-0.0118906	-0.0326159	-0.0347712	-0.0140692	0.0248271	0.0208331	-0.0293158	-0.0273607	-0.0237738	-0.0105129	-0.0132712	-0.0137256	0.0142678	0.0160233	-0.0142925	-0.007979	-0.00285042	0.0040405	0.0124705	-0.0131624	-0.00968513	-0.00914969	0.0446125	-0.00653402	-0.00115971	-0.0190959	Epilepsy
ERR1779456	8.84e-05	-0.0013503	0.0134934	0.0100142	-0.0167281	-0.0202622	-0.0310164	-0.00330029	0.026921	0.00370145	-0.0281769	-0.0167073	-0.0170601	-0.0125403	-0.00442071	-0.0126574	-0.00232289	0.00185252	-0.00914283	-0.0201435	-0.00161842	-0.00378413	0.0184676	0.00142437	-0.0052545	-0.00626493	0.043115	-0.00623175	0.000951089	-0.017523	Epilepsy
ERR1779457	0.0263631	-0.0127984	0.00579478	0.0047953	-0.0057985	-0.0265227	-0.013102	-0.0234804	0.0287366	0.0136182	-0.00747523	-0.022261	-0.0167607	-0.0299075	-0.04484	0.0581813	-0.0202409	-0.0293938	-0.0307062	-0.0195877	0.0471388	-0.0414414	5.83e-05	-0.0251475	-0.0154314	-0.00539859	-0.00537347	0.0394392	0.0013223	-0.0248333	Epilepsy
ERR1779459	0.00165643	0.00380782	0.00479316	-0.00446486	-0.00043431	-0.0200151	-0.00848685	-0.0135286	0.00215999	0.0167145	-0.0141128	-0.0192528	-0.00986287	-0.00531713	-0.0187409	-0.00417378	0.00449974	0.000558506	-0.00949945	-0.00321264	-0.00211023	-0.00164175	-0.00195018	-0.0142291	0.0228102	-0.00565971	-0.0143993	0.00995371	-0.00402267	-0.0028133	Epilepsy
ERR1779460	0.00165618	0.00380738	0.0047926	-0.00446509	-0.000434667	-0.020016	-0.00848719	-0.0135294	0.00215961	0.0167141	-0.0141131	-0.0192591	-0.00986629	-0.00531723	-0.0187417	-0.00417422	0.00449934	0.00055724	-0.00949983	-0.00321216	-0.00211088	-0.0016427	-0.00195108	-0.0142303	0.0228092	-0.0056603	-0.0143998	0.00995322	-0.0040234	-0.00281375	Epilepsy
ERR1779461	0.00321108	0.000458512	0.000501218	-0.00278318	-0.00472499	-0.00752878	-0.00512865	-0.00433705	0.00308033	0.00244637	-0.0131869	-0.011583	-0.00650201	-0.00963879	-0.012494	-0.00514866	-0.00843472	-0.00834587	-0.00333826	-0.0123586	0.000407269	-0.00836107	0.000953999	-0.00235233	0.0249451	-0.00358669	-0.0148719	0.0109759	-0.00158882	-0.00196377	Epilepsy
ERR1779462	-0.00185208	-0.00589554	-0.0211677	-0.00569214	-0.0180571	0.031528	-0.00392315	0.0203348	-0.0125208	-0.0335898	0.00154288	0.0295859	0.028106	0.00940457	0.00966275	-0.0130634	-0.0157841	-0.0294175	0.0269091	-0.0156773	-0.00646366	-0.00200339	-0.00856151	0.00782025	-0.00237401	-0.0118114	-0.0190254	-0.00288068	0.00152336	-0.0266595	Epilepsy
ERR1779463	0.0121182	-0.0032412	-0.00565116	-0.00365792	-0.0197202	-0.0162267	-0.0166371	-0.0155423	0.0495095	0.00743416	-0.0310937	-0.0193849	-0.00847366	-0.0156488	-0.0296318	0.00107135	-0.00460751	-0.0217043	0.00232011	-0.0259845	0.0171369	-0.0158284	-0.0120429	-0.0205509	0.0129834	-0.0123011	-0.0341282	0.0102029	-0.00497001	-0.0226663	Epilepsy
ERR1779464	0.0121182	-0.00324121	-0.00565145	-0.00365792	-0.0197202	-0.0162267	-0.0166371	-0.0155423	0.0495095	0.00743416	-0.0310937	-0.0193847	-0.00847078	-0.0156476	-0.0296317	0.00107135	-0.00460722	-0.0217043	0.00232011	-0.0259845	0.0171369	-0.0158285	-0.0120429	-0.0205509	0.0129834	-0.0123011	-0.0341283	0.0102029	-0.00497001	-0.0226663	Epilepsy
ERR1779465	0.043118	-0.0254159	0.00122434	0.0255417	-0.0105488	-0.0270289	-0.0213005	-0.0223337	0.0186298	-0.00615216	-0.00903721	-0.00956691	0.00962054	-0.0184765	-0.0169777	-0.00614381	-0.0262918	-0.0160677	-0.0427208	-0.0155531	0.0234428	-0.0254212	0.0270555	-0.00592007	0.0170809	-0.00187503	0.0178733	0.0242441	0.00996704	-0.0210709	Epilepsy
ERR1779466	-0.00148231	-0.00377544	0.0140796	0.0283189	-0.0159258	-0.00266123	-0.0276176	0.0219338	-0.0111521	-0.0320955	-0.016136	0.00847723	0.00200722	-0.00168083	0.0281448	-0.0179792	-0.0297178	-0.000656891	-0.00239768	-0.0226522	-0.00569576	0.00400296	0.0380854	0.0405959	-0.0145859	-0.00413818	0.0988178	-0.0148305	-0.00562668	-0.0251678	Epilepsy
ERR1779467	0.00104833	0.00198486	0.00186759	-0.00338722	-0.0214733	0.0104427	-0.0129198	0.0151089	0.0027099	-0.0187528	-0.0278208	-0.0102527	-0.0187381	-0.0234759	-0.0174673	0.0421145	-0.0219002	-0.0287494	0.016232	-0.0386897	0.0239741	-0.0162346	0.00680085	0.0115537	-0.00140627	-0.0110775	-0.0176523	0.0149638	0.000142099	-0.0223087	Epilepsy
ERR1779468	0.00133177	0.00157409	-0.000926299	-0.00280226	-0.0224641	0.0139342	-0.0118754	0.0176128	0.00335472	-0.0227573	-0.0275647	-0.00816915	-0.0194771	-0.0258818	-0.0151179	0.0408735	-0.0268633	-0.0307634	0.0177826	-0.0412604	0.0266593	-0.0185211	0.00483987	0.0136144	-6.82e-05	-0.0107716	-0.0195656	0.00932527	0.000444477	-0.0208521	Epilepsy
ERR1779469	-0.00174906	0.00418698	0.0192085	0.00653675	-0.0058865	-0.0253776	-0.0272923	-0.00495219	0.0232526	0.0116692	-0.0238115	-0.0173879	-0.0145413	-0.00807641	-0.00761806	0.0304949	0.00392693	0.0106699	-0.0130795	-0.0112976	0.0197844	0.0070204	0.0182907	-0.000593399	-0.0202155	-0.010242	0.0287488	0.00817759	-0.00963785	-0.0156163	Epilepsy
ERR1779470	-0.00233431	0.0188531	0.0227021	-0.00521432	0.000894583	-0.0170695	-0.013812	0.00678796	0.00657444	0.0190117	-0.0237747	-0.0302394	-0.0210736	-0.0218237	-0.0258456	-0.015865	0.000909767	0.00371604	0.000193927	-0.0132305	-0.00837509	0.00371462	0.0164894	0.00260126	-0.00406396	-0.0131137	-0.00866418	-0.0183624	0.00424956	-0.0148187	Epilepsy
ERR1779471	-0.0106472	-0.00560005	0.00349338	0.0270755	-0.00497823	-0.0206758	-0.0293214	-0.0116658	0.0112699	0.00410677	-0.0104763	-0.00612083	-0.00771949	0.0156426	0.0279335	-0.0177079	0.0290962	0.038212	-0.0206727	0.0175031	-0.0108776	0.027081	0.00301769	0.00549844	-0.0219704	0.0274021	0.0670762	-0.0178554	0.0217202	0.160742	Epilepsy
ERR1779473	0.00191542	0.0110913	0.011932	-0.00553814	-0.00260597	-0.0129472	-0.0103584	-0.00185205	0.0345592	0.0187584	-0.0216722	-0.0270985	-0.0232115	-0.0232347	-0.0290054	-0.00643119	-0.00187404	-0.00445667	0.00366049	-0.0156006	0.00331996	-0.00953468	-0.000910704	-0.0037798	-0.0217534	-0.0098981	-0.0236268	-0.0101474	-0.00473977	-0.0174879	Epilepsy
ERR1779474	0.00296018	0.00513634	0.00531548	-0.00373256	-0.00921976	0.00156673	-0.0053057	0.0104746	0.0364296	-0.0024597	-0.0208764	-0.0204416	-0.0208779	-0.0302791	-0.0208852	-0.00573075	-0.0228804	-0.0217992	0.0108891	-0.030267	0.0032648	-0.0216718	0.0043406	0.00938962	-0.0198045	-0.00600908	-0.0253384	-0.011454	-0.00240434	-0.017408	Epilepsy
ERR1779475	0.00397158	0.0104126	0.0123274	-0.00918267	-0.0058229	-0.0367997	-0.0216996	-0.021706	0.0140161	0.0418949	-0.0224452	-0.0356088	-0.0224945	-0.0142799	-0.0452999	-0.0026737	0.0217096	0.00618141	-0.00801937	0.00352586	-0.00102154	-0.00563103	-0.00642401	-0.0324564	-0.00605925	-0.0143849	-0.00164436	0.00770555	-0.0115638	-0.0214714	Epilepsy
ERR1779476	0.00392376	0.0051947	0.00788638	-0.007081	-0.0087237	-0.0229595	-0.0168967	-0.0140205	0.0170961	0.02577	-0.0216336	-0.0281455	-0.0192914	-0.0179968	-0.0369385	-0.00457025	0.010165	-0.00546188	-0.0065236	-0.0130135	0.00186296	-0.00987254	-0.00930345	-0.0218438	-3.07e-05	-0.0130293	-0.00711121	0.0065367	-0.00655907	-0.0199452	Epilepsy
ERR1779477	0.0274505	-0.0163533	0.0112521	0.0160251	-0.0137431	-0.0408862	-0.0253744	-0.0303747	0.0391386	0.0133183	-0.0302712	-0.0360039	-0.0259279	-0.0367334	-0.0410459	0.046775	-0.0255959	-0.0229753	-0.042124	-0.0307727	0.0457219	-0.0405857	0.0152086	-0.0174634	-0.00392848	-0.00460963	0.0026124	0.0310058	0.00366743	-0.0183161	Epilepsy
ERR1779478	0.00324548	-0.00537333	-0.0196125	-0.00291082	-0.0267844	0.012611	-0.0106147	0.0112256	0.0184093	-0.0262695	-0.0280569	0.00640526	0.00631209	-0.0102588	-0.000736949	-0.00711465	-0.0210868	-0.0265693	0.025084	-0.0367023	0.00235952	-0.00654839	-0.00582366	0.0162327	0.0138361	-0.00803284	-0.0180469	-0.00824108	0.00315415	-0.0184526	Epilepsy
ERR1779479	-0.000248339	0.0103247	0.0237438	-0.00327505	-0.00554574	-0.0201271	-0.0163079	0.00266206	0.0206102	0.0189689	-0.0255897	-0.0391248	-0.0374593	-0.037003	-0.0373753	0.00800439	-0.00942907	-0.0133318	-0.00522776	-0.0268276	0.00596674	-0.0187346	0.0150914	-0.00474868	-0.0380025	-0.00888964	-0.0081016	-0.00973148	0.00240185	-0.020792	Epilepsy
ERR1779480	0.0398914	-0.016386	0.00336716	0.0128125	-0.00249077	-0.057953	-0.0265302	-0.0505361	0.00756476	0.0326541	-0.0134326	-0.0238236	0.00741953	-0.00047933	-0.0376855	0.00270645	0.0136712	0.011315	-0.0570558	0.00872134	0.021748	-0.00622186	0.00237607	-0.0359092	0.0180842	-0.00768092	0.00311112	0.0582774	0.00486927	-0.0238268	Epilepsy
ERR1779481	0.00473037	-0.00944122	-0.0203396	-0.00661443	-0.0144073	0.00593371	-0.0074	-0.00868629	0.0125466	-0.00439537	0.000233856	0.00907185	0.0156574	0.00493559	-0.0117247	0.0100409	0.00135074	-0.0226201	0.00561125	-0.00343194	0.0108749	-0.0118263	-0.0280023	-0.0193657	-0.0175229	-0.0110348	-0.0255617	-0.0117484	-0.00200313	-0.0199363	Epilepsy
ERR1779482	0.0117831	-0.00971854	0.00608659	0.0119707	-0.00380824	-0.0341715	-0.0174999	-0.0203306	0.0118008	0.00863584	-0.0155614	-0.0228956	-0.01569	-0.0150775	-0.0140391	0.0708533	-0.00733701	0.00244063	-0.0317036	-0.00886338	0.050653	-0.0108885	0.0134932	0.00124241	0.0107318	-0.00599655	0.014038	0.0505954	-0.00996287	-0.0192683	Epilepsy
ERR1779483	0.0150071	-0.0167597	-0.00280497	0.0162343	-0.0117953	-0.0117171	-0.0114992	-0.00351754	0.0133216	-0.0181562	-0.0144859	-0.00900378	-0.00522804	-0.0223358	-0.00270268	0.0715398	-0.0286472	-0.0164481	-0.0232027	-0.0259058	0.0539332	-0.0248406	0.0202583	0.0222788	0.0161272	-0.00112219	0.0118727	0.0572875	-0.0048971	-0.016792	Epilepsy
ERR1779484	0.00901765	-0.012157	-0.001527	0.0120979	-0.00874691	-0.0288029	-0.0296891	-0.0250289	0.00830617	0.0166021	-0.00799493	-0.0146364	-0.00661717	0.0017163	-0.0119807	-0.0136509	0.014174	0.00466687	-0.0243658	0.00843609	0.00359774	0.000847926	-0.00326319	-0.0246068	0.0228373	-0.00805679	0.0207228	-0.0110536	-0.00598464	-0.0179906	Epilepsy
ERR1779485	0.0107564	-0.0194431	-0.0104737	0.0145904	-0.0166786	-0.00724634	-0.023606	-0.00833385	0.00915234	-0.00918507	-0.00768478	-0.000542596	0.00283957	-0.00609052	-0.00047011	-0.0130125	-0.0101906	-0.0132941	-0.0158632	-0.0108559	0.00524143	-0.0118236	0.00185169	-0.00272734	0.0262139	-0.00433666	0.0165569	-0.0101572	-0.00156285	-0.0159684	Epilepsy
ERR1779486	-0.00547462	-0.00271395	0.00222417	0.00452366	0.0058942	-0.0173358	-0.0173794	-0.0123848	-0.00101268	0.0104075	0.00963921	0.00434237	0.00720426	0.0183698	0.00927631	0.0306374	0.020717	0.0205907	-0.0135076	0.0211637	0.015734	0.0143425	-0.0024539	-0.0104673	-0.00993011	-0.00362575	0.0331243	0.0103406	-0.00946584	-0.00270806	Epilepsy
ERR1779487	0.0143374	-0.0207896	-0.0299568	-0.00573829	-0.0270679	-0.00159977	-0.0204152	-0.030159	0.0106732	0.00579214	-0.0110786	0.0163572	0.0295717	0.0201092	-0.0197165	-0.00721987	0.0166857	-0.0320516	0.00687823	-0.0065811	0.00825414	-0.0164601	-0.0453083	-0.0553399	-0.00180233	-0.0137345	-0.0384573	-0.0197291	-0.000942642	-0.0234975	Epilepsy
ERR1779488	-0.000216751	-0.0139598	-0.00604252	0.0293038	-0.0124438	0.000148927	-0.0252903	0.00918538	0.0230634	-0.0211356	-0.00960097	-0.00267362	-0.00546388	-0.00362842	0.0256939	-0.00565265	-0.00609062	0.00838661	-0.0105548	-0.00647016	0.00274122	-2.45e-05	0.0104987	0.0269823	-0.0228181	0.0211742	0.0188394	-0.0133495	0.0335413	-0.0148323	Epilepsy
ERR1779489	0.0650373	-0.0465553	-0.0161051	0.041088	-0.0213951	0.00701099	-0.0124528	0.00265554	0.0068896	-0.0473752	-0.00662478	0.00422782	0.0193202	-0.0433298	-0.00724741	-0.00394455	-0.0685452	-0.0428707	-0.0397123	-0.0483727	0.0349338	-0.0574614	0.0428179	0.0373701	0.0673631	0.0100692	-0.0183894	0.0134039	0.0257193	-0.014286	Epilepsy
ERR1779490	0.00606707	-0.00948206	0.0115547	0.0225518	-0.00365617	-0.015697	-0.0196513	0.0012485	-0.000908547	-0.00465288	-0.0154515	-0.0143685	-0.00207809	-0.0144209	0.00238401	-0.0145499	-0.0132198	0.0141992	-0.0283085	-0.0122308	-0.00554589	-0.00100712	0.0344874	0.0274918	-0.0185511	0.000144043	0.0133168	0.00670607	0.00715129	-0.0145917	Epilepsy
ERR1779491	0.0164393	-0.0219834	-0.0130911	0.0243374	-0.0268135	-0.0101973	-0.0233644	-0.0100298	0.00134351	-0.0254124	-0.0295221	0.000742193	0.0174329	-0.00380796	0.0132964	-0.0126895	-0.0164548	-0.00378197	-0.0186789	-0.0255978	0.00546369	-0.000239606	0.0187953	0.0277654	0.00392153	-0.000259569	0.0118511	0.00816636	0.00274827	-0.0173358	Epilepsy
ERR1779492	-0.00643089	-0.00664363	-0.00623278	0.000424734	-0.0111336	-0.00380477	-0.0200605	-0.00747667	-0.00834535	0.00308952	-0.00427259	0.00289798	0.000739714	0.00944977	0.0045108	-0.00947108	0.0171176	0.00748265	-0.00476033	0.00338903	-0.00778194	0.00363958	-0.0123815	-0.00759118	-0.032616	-0.0102635	0.0357838	-0.0188142	-0.0042554	-0.0159819	Epilepsy
ERR1779493	0.00282903	-0.00220889	8.16e-05	-0.00285316	-0.00950751	0.0137537	-0.000762174	0.0210209	0.0177099	-0.0162471	-0.0100719	-0.0115751	-0.010346	-0.0367185	-0.0167618	-0.0108733	-0.0383646	-0.0371719	0.00601547	-0.0328876	0.00011427	-0.0368643	0.0117593	0.0157922	0.0141853	-0.00882065	0.000942466	-0.0174205	-0.00221095	-0.0170009	Epilepsy
ERR1779494	-0.0035648	0.0101206	0.0172721	-0.0023205	-0.00690036	0.000584371	-0.00678557	0.0256787	-0.00610218	-0.00756434	-0.0206707	-0.0187294	-0.0187648	-0.0327427	-0.0133276	-0.011944	-0.0265347	-0.0180798	0.00412713	-0.0286866	-0.0084171	-0.0191342	0.0260111	0.0211925	0.014785	-0.0119773	0.0234871	-0.0114595	-0.00914491	-0.0230639	Epilepsy
ERR1779495	-0.00132935	-0.0329739	-0.0508784	0.00483942	-0.0409669	0.0171436	-0.0246358	-0.0235767	0.0122361	-0.0334972	-0.00541869	0.04043	0.0387937	0.0446806	0.0280881	-0.0151544	0.018258	-0.0193651	0.0145332	-3.23e-05	-0.0022971	0.00881614	-0.0518851	-0.0322378	0.0019794	-0.00891597	0.00262089	-0.00730558	-0.0102677	-0.0209246	Epilepsy
ERR1779496	0.000355465	-0.02557	-0.0227093	0.0269301	-0.0232781	0.016701	-0.0195342	-0.00251574	0.0121468	-0.0332829	-0.00501699	0.0249981	0.018656	0.0115973	0.0329979	-0.0173975	-0.0100537	-0.012462	-0.00438722	-0.00819185	-0.00426869	-0.00857322	-0.00828117	0.00513991	-0.00818897	0.0145009	0.0341166	-0.0324652	0.0018184	-0.0138528	Epilepsy
ERR1779497	0.04147	-0.0456249	-0.0144806	0.0556813	-0.0217761	-0.013313	-0.0272753	-0.0191464	0.0173524	-0.021606	-0.0145774	-0.00550991	0.00130451	-0.024756	-0.00549284	-0.00362261	-0.042889	-0.0323875	-0.0437257	-0.0271328	0.0254618	-0.0504948	0.0207967	-0.010578	0.0193934	0.0339561	-0.000422624	0.0368142	0.0604455	-0.0101671	Epilepsy
ERR1779498	0.0021713	-0.0134587	-0.0195575	-0.000308685	-0.0230308	0.00552118	-0.0154195	-0.0152279	0.0147431	-0.0101936	-0.0148397	0.00951064	0.0113115	0.00746038	-0.00575436	-0.00546479	-0.00178565	-0.0288076	0.00499809	-0.0128335	0.00212613	-0.0195738	-0.0285026	-0.0290293	0.0159498	0.00826493	0.00434614	-0.0164285	0.0541521	0.0208317	Epilepsy
ERR1779499	0.0116457	-0.00271543	-0.00103993	-0.000490554	-0.0120443	0.00592731	-0.00534834	0.0147777	0.00937759	-0.0175295	-0.017314	-0.0141867	-0.0134861	-0.0326391	-0.0198743	0.0303423	-0.0352785	-0.0323699	0.00882875	-0.030577	0.0243175	-0.0283978	0.0120405	0.0104318	0.0158712	-0.00819923	-0.0322401	0.0123142	-0.000163649	-0.0179445	Epilepsy
ERR1779500	0.00249366	-0.0142156	-0.0236029	-0.00526628	-0.0177941	0.0221872	0.00409253	0.00383027	0.0103634	-0.0278889	-0.00101878	0.012716	0.00572343	-0.00655338	-0.00265797	0.0570427	-0.0282558	-0.0407371	0.0197902	-0.0176035	0.036476	-0.0263542	-0.0185985	-0.00636913	-0.00168114	-0.00459205	-0.0205267	0.023856	-0.00890745	-0.0106535	Epilepsy
ERR1779501	0.0621031	-0.0375968	-0.00429417	0.03768	-0.0148074	-0.0405558	-0.0230779	-0.0278855	0.0320595	-0.00759125	-0.019884	-0.0230195	0.000767208	-0.0389315	-0.0256304	0.00764905	-0.0444326	-0.0253843	-0.0578263	-0.0355428	0.0492361	-0.051081	0.0273126	0.000361142	0.0454197	0.00464618	0.0110167	0.0680803	0.00649069	-0.0180432	Epilepsy
ERR1779502	0.0168986	-0.0133877	-0.0224281	0.000288029	-0.024283	0.00792041	-0.0100819	-0.00254841	-0.00433568	-0.0211806	-0.0217333	0.0144363	0.0241856	0.00264291	-0.00151935	-0.00302625	-0.0121825	-0.0190563	0.00672448	-0.0244715	0.0081523	-0.00255312	-0.00944725	0.00279255	-0.02923	-0.00645935	-0.0277728	-0.00333466	0.00358467	-0.0165452	Epilepsy
ERR1779504	0.00911191	-0.0460685	-0.0557841	0.0199322	-0.0461019	0.00296502	-0.0267639	-0.0371991	0.00092761	-0.0430101	-0.0148062	0.0340512	0.0408844	0.0380169	0.0376354	-0.0153339	0.00796707	-0.0101084	-0.00818071	-0.00422384	0.000604337	0.00902499	-0.0430457	-0.0130313	0.0158614	0.000121705	0.0366373	-0.00360737	-0.0141752	-0.0151237	Epilepsy
ERR1779505	0.00658306	0.000972168	0.00429131	-0.00329734	-0.0131873	-0.0117046	-0.0188267	-0.00326161	0.0195108	0.0110358	-0.0239036	-0.0262431	-0.0154631	-0.0261716	-0.0311704	-0.0072878	-0.00963205	-0.0182321	0.00375109	-0.0246629	0.00378043	-0.0211127	-0.000120666	-0.0124329	0.0192392	-0.0100702	-0.0238442	-0.00862306	0.000887039	-0.0171315	Epilepsy
ERR1779506	-0.00435745	-0.0209467	0.0148445	0.0675969	-0.00564578	-0.00304881	-0.0377985	0.008795	0.00136358	-0.0141723	-0.00858996	-0.00232172	-0.00490534	-0.00756698	0.0439938	-0.0239928	-0.00870608	0.0210811	-0.0257399	-0.00330114	-0.014067	-0.011398	0.0397824	0.0353712	-0.0271912	0.10014	0.034963	-0.0300709	0.10472	0.0186636	Epilepsy
ERR1779507	0.00100437	-0.0249333	0.0223429	0.109687	-0.000882258	-0.0217004	-0.0495029	-0.00406052	0.00542189	-0.00624459	-0.00355932	-0.0056906	-0.00180118	-0.00236755	0.0480152	-0.0227157	-0.0022952	0.0294398	-0.0429868	0.0088412	-0.00702692	-0.0168495	0.0450539	0.0276824	-0.038777	0.206624	0.0650316	-0.0308633	0.113709	0.0212921	Epilepsy
ERR1779509	0.0145265	-0.0520759	-0.0387058	0.0799937	-0.0299306	0.00747166	-0.0351751	-0.015107	0.0402257	-0.0499891	-0.00101614	0.0347398	0.0268133	0.021178	0.0660758	-0.0010711	-0.0121558	-0.00264089	-0.0113886	-0.00391229	0.0246694	-0.0129595	-0.00938641	0.0165154	-0.0233931	0.0973859	0.052811	-0.0041024	0.065573	0.062782	Epilepsy
ERR1779510	-0.0133925	0.00721959	0.00228702	0.000598438	-0.0126013	0.0249848	-0.00528666	0.0350621	-0.0132747	-0.0304908	-0.0167034	0.0113306	-0.0048794	0.00138269	0.0299495	-0.0202951	-0.00739753	0.00651295	0.0185581	-0.0138272	-0.0159323	0.0165508	0.0216996	0.0447721	-0.0187095	-0.00605439	0.0328692	-0.0160691	-0.00819372	-0.0157112	Epilepsy
ERR1779511	0.00958152	-0.0191197	0.0116005	0.0408639	0.00227996	-0.0292165	-0.0257843	-0.0160499	0.0187248	0.00358475	-0.00557965	-0.0172516	-0.0132661	-0.00990418	0.00741965	-0.0104848	-0.00481706	0.0146249	-0.0427137	0.0031533	0.00108632	-0.00759672	0.0258684	-0.00160582	0.000972533	0.031138	0.0446055	0.0139047	0.0299745	-0.00759924	Epilepsy
ERR1779512	-0.000796466	-0.00133591	0.0240143	0.015328	0.000977865	-0.0035364	-0.0147318	0.0206388	-0.00722408	-0.0134368	-0.012601	-0.0196196	-0.0237237	-0.0259864	-0.000318577	-0.0178345	-0.0298325	-0.00174131	-0.015807	-0.0204721	-0.0119158	-0.0121413	0.0537023	0.0318031	-0.0365865	0.000980188	0.0305611	-0.0135851	0.0118094	-0.0118384	Epilepsy
ERR1779513	0.0196583	-0.0246049	-0.0313481	0.00907815	-0.0408024	0.0300496	-0.00707046	0.0126516	0.0307153	-0.0547626	-0.0336395	0.017179	0.0178091	-0.0259005	0.00242648	-0.00831226	-0.0526589	-0.0521877	0.0185534	-0.0584242	0.0138792	-0.0360871	0.00230327	0.0326801	-0.0034385	0.000128263	-0.0369657	-0.00798125	0.014883	-0.0124603	Epilepsy
ERR1779514	0.00966741	-0.00899442	-0.0186074	-0.00651385	-0.0272329	-0.000356697	-0.0148918	-0.0148161	0.0101718	-0.00600162	-0.0283805	-0.00457309	0.00290009	-0.00235809	-0.0232888	-0.00894495	-0.0027011	-0.0308685	0.0124966	-0.0226088	0.00265018	-0.0141703	-0.0238078	-0.0227261	0.02024	-0.0108932	-0.0445783	-0.0033165	-0.00326516	-0.0226522	Epilepsy
ERR1779515	0.000148382	-0.00663109	-0.00748303	0.00508438	-0.0227552	-0.00482463	-0.0266051	-0.0014379	0.00482653	-0.0123313	-0.0246939	-0.00419045	-0.00532001	0.00070666	0.00313707	0.00967191	0.00506862	-0.000491423	0.00502455	-0.0187913	0.00942775	0.00963149	0.000982495	-0.00160226	-0.00941773	-0.0122803	0.0142179	-0.00304408	-0.00146967	-0.0228345	Epilepsy
ERR1779516	0.0580033	-0.0221981	0.0136965	0.0129633	0.0113282	-0.046327	-0.0103582	-0.0389088	0.0574637	0.0301362	0.000159421	-0.0470294	-0.016323	-0.0524364	-0.0749789	0.0130426	-0.0415946	-0.0359775	-0.0587073	-0.0142139	0.0394407	-0.0661779	0.0186815	-0.0356073	0.033084	0.00213798	-0.0419622	0.0306665	0.0131204	-0.0154164	Epilepsy
ERR1779517	0.00812854	0.00715145	0.0236425	0.00184761	0.00402584	-0.0273198	-0.0162221	-0.00584237	-0.00332229	0.016374	-0.0152185	-0.025543	-0.021346	-0.0155774	-0.0261187	-0.00991242	0.0021962	0.0121881	-0.0213512	-0.00274464	-0.0044531	0.00700842	0.0257752	-0.00387553	-0.00445473	-0.00918535	0.00989959	0.0198378	0.00719355	-0.0150596	Epilepsy
ERR1779518	-0.00474459	0.016322	0.0399979	0.00514331	0.0186512	-0.0227957	-0.0147841	0.00873726	0.0311199	0.0203207	0.00447611	-0.0309344	-0.0279611	-0.0173553	-0.00983947	-0.0134138	0.00374684	0.0282882	-0.0229568	0.00944219	-0.00932652	0.00709188	0.0425777	0.0152858	-0.0266048	-0.00978225	0.0149413	-0.0213505	-0.0025073	-0.0182635	Epilepsy
ERR1779519	0.0227926	-0.0165832	0.00663169	0.0230638	-0.0149077	-0.025282	-0.026652	-0.00988522	0.0350396	-0.00999011	-0.0255729	-0.0157002	-0.00796966	-0.0183265	-0.00434213	-0.00452482	-0.0160413	0.00103563	-0.0293883	-0.0218454	0.0161373	-0.0046607	0.0369412	0.0143351	0.0115216	-0.00151036	0.0369499	0.0297785	0.0054339	-0.0190646	Epilepsy
ERR1779520	0.0163423	-0.018152	0.00303772	0.0234605	-0.0119869	-0.0219638	-0.0226878	-0.00964173	0.0465931	-0.0129129	-0.0163511	-0.0138214	-0.0101538	-0.0161849	-0.000334451	0.0714531	-0.0158458	-0.000894414	-0.0249978	-0.0143643	0.0565612	-0.014729	0.0296425	0.0147741	0.000680035	0.00228857	-0.000864327	0.0384907	-0.00269913	-0.0182367	Epilepsy
ERR1779521	-0.00425391	0.0108965	0.0217356	0.00413617	0.000520405	-0.0214693	-0.0256075	0.00832506	0.0163967	0.0113606	-0.0170507	-0.0345667	-0.0404544	-0.0305307	-0.0200554	0.0306315	-0.000213828	0.00843521	-0.00855032	-0.0111344	0.0211803	-0.00348132	0.0183659	0.0125406	-0.0180349	-0.00936699	0.031287	0.0124124	-0.00145238	-0.0192698	Epilepsy
ERR1779522	-0.0110971	0.00848169	0.0195805	0.011324	-0.00201915	0.00165186	-0.013154	0.028777	0.00631138	-0.0123243	-0.0170453	-0.0232421	-0.033194	-0.0242113	0.00523155	-0.0127472	-0.0150914	0.00633533	0.000796677	-0.0193583	-0.0106838	6.9e-05	0.0342404	0.041011	-0.0257492	-0.00196047	0.00952925	-0.00401126	0.00404408	-0.0153527	Epilepsy
ERR1779523	0.00879638	0.000654257	-0.00154941	-0.00160797	-0.0139701	-0.00768554	-0.0152383	0.00177459	0.0302455	-0.00532498	-0.0246734	-0.0170276	-0.00839271	-0.0181478	-0.0215208	-0.00793762	-0.00897572	-0.0143989	0.00667245	-0.0213655	0.00542879	-0.00548047	0.00142136	-0.00449097	0.0237077	-0.0101002	-0.0282168	-0.00825284	0.00532208	-0.0183586	Epilepsy
